# Supplementary material for: Estrogen-Dependent Regulation of FDPS in the Mouse Uterus and Its Expression in Endometrial Cancer
Source: Int J Mol Sci. 2026 Feb 5;27(3):1559. doi: 10.3390/ijms27031559 (PMC12898277; doi:10.3390/ijms27031559)
Supplement: Supplementary file 1 [file ijms-27-01559-s001.zip]

Archive with 8 entries (7 files):
- Supplementary Figure and Files/
- Supplementary Figure and Files/Supplementary Figure_revision.pdf
- Supplementary Figure and Files/Supplementary File S1. Processed_transcriptomic_data_PEMD.csv
- Supplementary Figure and Files/Supplementary File S2. Processed_transcriptomic_data_E2.csv
- Supplementary Figure and Files/Supplementary File S3. Processed_transcriptomic_data_ERaKO.csv
- Supplementary Figure and Files/Supplementary File S4. Z-score_heatmap_clustered_PEMD.csv
- Supplementary Figure and Files/Supplementary File S5. Z-score_heatmap_clustered_E2.csv
- Supplementary Figure and Files/Supplementary File S6. Z-score_heatmap_clustered_ERaKO.csv
