# Supplementary material for: Estrogen-Dependent Regulation of FDPS in the Mouse Uterus and Its Expression in Endometrial Cancer
Source: Int J Mol Sci. 2026 Feb 5;27(3):1559. doi: 10.3390/ijms27031559 (PMC12898277; doi:10.3390/ijms27031559)
Supplement: Supplementary file 1 [file ijms-27-01559-s001.zip › Supplementary Figure and Files/Supplementary File S1. Processed_transcriptomic_data_PEMD.csv]

	geneID	genename	baseMean	log2FoldChange	lfcSE	stat	pvalue	padj	D_1	D_2	E_1	E_2	M_1	M_2	P_1	P_2
1	ENSMUSG00000000001	Gnai3	3388.540914	0.217977184	0.103618271	2.103655877	0.035408476	0.101538181	3169.602899	3332.606265	2880.178099	2908.147057	3558.065859	3697.803259	3691.994645	3869.929226
4	ENSMUSG00000000028	Cdc45	231.6672991	-0.033201844	0.435909518	-0.076166825	0.939286376	0.966829854	126.4095691	267.4054744	73.90410012	70.48758934	413.381373	517.4248227	146.6173413	237.708123
8	ENSMUSG00000000031	H19	308.916723	-0.829711023	0.393544335	-2.108303813	0.035004718	0.100590399	265.9282787	554.7352782	85.35403113	108.9353653	554.2856334	440.7032111	210.3640114	251.0279747
15	ENSMUSG00000000037	Scml2	54.36405552	0.349821034	0.571265061	0.612362033	0.540298256	0.709610127	57.11839789	51.38379704	31.22708456	10.67993778	79.31696774	66.90838225	56.30955862	81.96831826
24	ENSMUSG00000000049	Apoh	75.99273528	3.969808302	1.605781812	2.472196579	0.013428565	0.046842217	0	2.097297838	318.5162625	245.6385689	0.933140797	8.921117633	30.81089056	1.024603978
28	ENSMUSG00000000056	Narf	771.7569514	1.125706393	0.408585048	2.755133594	0.005866818	0.023805627	618.938705	441.481195	984.6940664	1111.781523	500.1634671	202.5093703	1291.932515	1022.55477
31	ENSMUSG00000000058	Cav2	642.7654956	-0.572430982	0.192987205	-2.966160279	0.003015433	0.013593579	920.4489365	863.0380605	435.0973782	418.6535609	571.0821677	734.2079812	626.8422563	572.7536239
34	ENSMUSG00000000078	Klf6	2281.289654	-0.041047869	0.316221263	-0.129807427	0.896718787	0.943175938	2766.965013	1692.519355	3799.295288	2713.77219	1492.092134	1450.573727	2617.863253	1717.236268
37	ENSMUSG00000000085	Scmh1	1882.142398	-0.111282687	0.267179337	-0.416509329	0.677037342	0.810042016	2545.045991	1460.767944	2120.319042	2033.460153	1680.586575	1507.66888	1904.962992	1804.327606
51	ENSMUSG00000000088	Cox5a	1389.298485	0.806108907	0.197693803	4.077562852	4.55E-05	0.000367855	912.9579991	1256.281405	1338.601025	1328.58426	1164.559715	1322.109633	1934.711438	1856.582409
54	ENSMUSG00000000093	Tbx2	266.9649439	-1.351100942	0.209744949	-6.441637575	1.18E-10	2.96E-09	377.355973	356.5406325	246.693968	254.1825191	293.0062102	320.268123	137.0553408	150.6167848
55	ENSMUSG00000000094	Tbx4	34.09116655	-0.785820564	0.559239292	-1.405159787	0.159973769	0.312835174	58.99113225	45.09190352	30.18618174	17.08790045	27.06108311	33.90024701	27.62355706	32.7873273
60	ENSMUSG00000000120	Ngfr	6266.784376	2.264588234	0.363429111	6.231169058	4.63E-10	1.05E-08	3355.939968	2031.232956	146.7672974	61.94363912	8958.15165	9691.902197	12245.73533	13642.60197
62	ENSMUSG00000000126	Wnt9a	574.3784818	-0.265698595	0.200958454	-1.322156842	0.186115929	0.348741079	501.8928077	574.6596077	551.6784939	528.65692	864.0883779	678.8970519	450.4764689	444.6781266
64	ENSMUSG00000000127	Fer	575.6723832	0.289804201	0.175441562	1.651856022	0.098563905	0.22011608	505.6382764	574.6596077	480.8971022	442.149424	645.7334315	636.0756873	705.4631495	614.762387
69	ENSMUSG00000000131	Xpo6	2082.130187	-0.13267001	0.165388386	-0.802172468	0.4224532	0.607170946	1839.961506	2341.633036	1873.625074	1937.340713	2332.851992	2518.431508	1859.277879	1953.919787
89	ENSMUSG00000000134	Tfe3	1399.589169	0.330239475	0.142688344	2.314411013	0.020645187	0.066220103	1250.050183	1215.384097	1613.399369	1405.479812	1369.85069	1242.711686	1564.980752	1534.856759
103	ENSMUSG00000000142	Axin2	1591.10483	0.253866901	0.149592857	1.697052295	0.089686774	0.204727236	1247.241082	1475.449029	1217.856298	1121.393467	2176.084338	2245.445308	1566.043196	1679.32592
110	ENSMUSG00000000148	Brat1	586.2899846	-0.291396857	0.176684343	-1.649251157	0.099096191	0.221090011	669.5025327	629.1893515	560.0057164	542.5408392	671.8613738	555.7856286	545.0340296	516.4004051
116	ENSMUSG00000000149	Gna12	2434.961218	-0.125722338	0.160426339	-0.783676415	0.433230005	0.616039362	2131.171698	2519.903353	2611.625172	2681.732376	2875.939936	2397.104308	2124.889004	2137.323899
118	ENSMUSG00000000154	Slc22a18	164.7178104	0.692804169	0.33803535	2.049502125	0.04041304	0.112674676	88.01851478	140.5189552	235.244037	265.9304507	97.97978368	121.3271998	197.6146774	171.1088644
128	ENSMUSG00000000159	Igsf5	126.8788486	1.672964069	0.342322749	4.887095796	1.02E-06	1.22E-05	70.22753839	53.48109488	156.1354228	191.1708862	73.71812296	74.93738812	226.300679	169.0596564
133	ENSMUSG00000000167	Pih1d2	33.10409113	-0.034776637	0.520881037	-0.066765028	0.946768765	0.971072584	31.83648407	40.89730785	20.81805637	26.69984445	32.65992789	41.03714111	33.99822407	36.88574322
140	ENSMUSG00000000168	Dlat	1196.612274	0.357452637	0.147477292	2.423780846	0.015359872	0.052338059	998.1674123	1171.340843	1054.434555	1142.753342	1204.684769	1223.085228	1401.364298	1377.067747
146	ENSMUSG00000000171	Sdhd	2613.810767	0.655169864	0.10273508	6.377275036	1.80E-10	4.35E-09	2204.208338	2188.530294	2470.062389	2621.924725	2255.401306	2252.582202	3442.320187	3475.456694
149	ENSMUSG00000000184	Ccnd2	1149.725451	-0.81659199	0.216516728	-3.77149607	0.000162272	0.001137237	1099.295068	1497.470657	514.2059924	406.9056294	2041.712064	2164.263138	735.2115955	738.7394683
157	ENSMUSG00000000194	Gpr107	2128.975448	0.182354586	0.124151703	1.468804548	0.14188581	0.286677011	1979.480215	1947.341043	2365.972107	2318.614492	2103.299356	1860.945138	2276.818568	2179.332662
168	ENSMUSG00000000197	Nalcn	21.6112263	-5.117771123	1.185297155	-4.317711472	1.58E-05	0.000142683	26.218281	82.84326461	3.122708456	6.407962667	27.06108311	24.08701761	2.124889004	1.024603978
175	ENSMUSG00000000202	Btbd17	49.34476246	4.817739034	0.803300491	5.997430714	2.00E-09	4.17E-08	2.809101536	4.194595677	104.0902819	67.283608	13.06397116	7.136894107	128.5557848	67.62386257
182	ENSMUSG00000000204	Slfn4	114.8699943	2.935746095	1.016077141	2.8892945	0.003861073	0.016800183	8.427304607	17.82703163	613.0917602	61.94363912	8.398267172	8.921117633	159.3666753	40.98415913
200	ENSMUSG00000000216	Scnn1g	17.71602356	-5.852745001	2.037091313	-2.873089175	0.004064794	0.017554441	120.791366	1.048648919	8.327222549	8.543950223	0	0.892111763	2.124889004	0
201	ENSMUSG00000000223	Drp2	210.7782222	1.301294731	0.356347487	3.651757842	0.000260451	0.001718852	103.9367568	176.1730184	51.00423811	66.21561423	286.4742247	313.1312289	395.2293548	294.0613418
207	ENSMUSG00000000244	Tspan32	47.52273344	-0.536953436	0.516071653	-1.040462953	0.298124867	0.484509049	44.00925739	48.23785028	83.27222549	64.07962667	27.99422391	49.06614698	28.68600156	34.83653526
232	ENSMUSG00000000253	Gmpr	874.840035	-0.496637471	0.404190831	-1.228720278	0.219176701	0.391340326	1483.205611	607.1677242	1306.333037	1031.681989	586.0124205	502.2589228	847.8307127	634.2298626
239	ENSMUSG00000000266	Mid2	649.6795144	0.460542766	0.238938386	1.927454078	0.053923066	0.13994222	539.3474948	562.0758207	984.6940664	741.1876818	420.8464994	433.566317	872.2669363	643.4512984
244	ENSMUSG00000000275	Trim25	3389.768525	1.344851024	0.183149123	7.342929101	2.09E-13	7.85E-12	1973.862012	1926.368064	5626.079735	4296.538968	1784.165204	1604.01695	5299.473177	4607.64409
247	ENSMUSG00000000276	Dgke	205.3352523	-1.09168193	0.371705753	-2.936951929	0.003314555	0.014763591	201.3189434	332.4217074	205.0578553	168.7430169	194.0932858	290.8284348	121.1186732	129.1001013
250	ENSMUSG00000000278	Scpep1	4201.396399	-0.127298591	0.205185535	-0.620407238	0.534989708	0.70590914	4505.798863	3035.838621	7035.462151	7155.558312	2479.355097	2493.452379	3477.380856	3428.324911
251	ENSMUSG00000000282	Mnt	1439.474301	-0.008792528	0.182007704	-0.048308546	0.961470344	0.980097349	1443.878189	1172.389492	2018.310565	2049.48006	1038.585707	1191.861316	1404.551632	1196.737447
254	ENSMUSG00000000290	Itgb2	737.7154343	-0.240000064	0.239463574	-1.002240386	0.316227507	0.503347707	616.1296035	706.7893715	1284.474078	991.0982259	551.486211	631.6151284	639.5915903	480.5392658
259	ENSMUSG00000000295	Hddc2	616.261873	0.982787631	0.458538171	2.143306038	0.032088532	0.09395154	233.1554275	730.9082966	521.4923121	453.8973556	525.3582687	561.1382991	990.198276	913.9467486
264	ENSMUSG00000000296	Tpd52l1	437.821603	0.368593791	0.527581261	0.698648376	0.484771803	0.66254876	200.3825762	724.6164031	284.1664695	302.2422391	383.5208675	413.9398582	720.3373725	473.367038
269	ENSMUSG00000000301	Pemt	139.5996666	0.63162999	0.285786882	2.210143397	0.027095212	0.082344288	117.9822645	117.4486789	138.4400749	136.7032036	111.9768956	129.3562057	205.0517889	159.8382206
279	ENSMUSG00000000303	Cdh1	7794.989935	1.657983746	0.267537246	6.197207185	5.75E-10	1.28E-08	2813.783372	4738.844466	10607.84062	11029.17174	4481.875248	4856.65644	13563.16651	10268.58107
282	ENSMUSG00000000305	Cdh4	261.7640336	-1.08852327	0.254425309	-4.2783608	1.88E-05	0.000167032	345.5194889	329.2757606	147.8082002	154.8590978	389.1197123	410.3714111	130.6806738	186.477924
288	ENSMUSG00000000308	Ckmt1	2240.419715	2.898304056	0.216298873	13.3995338	6.08E-41	2.46E-38	633.9205799	658.5515212	3019.659077	2421.141894	739.980652	814.4980399	5587.395637	4048.210318
298	ENSMUSG00000000317	Bcl6b	319.6634473	-1.414731916	0.238129339	-5.941023146	2.83E-09	5.73E-08	370.8014027	472.9406625	309.1481371	359.9139031	349.9277988	378.2553877	164.6788978	151.6413888
301	ENSMUSG00000000318	Clec10a	388.680536	-0.412345881	0.561827392	-0.733936949	0.462987167	0.643316017	288.401091	183.5135609	489.2243248	1160.909237	166.0990619	466.5744522	178.4906764	176.2318843
311	ENSMUSG00000000320	Alox12	238.0721802	-0.81452901	0.289527825	-2.813301318	0.004903568	0.020556874	388.5923791	291.5243995	171.7489651	155.9270916	270.6108311	239.0859526	224.17579	162.9120325
326	ENSMUSG00000000326	Comt	2505.959856	-0.111837245	0.22525796	-0.49648521	0.61955212	0.769601013	2704.228412	2029.135659	2940.550463	3729.434272	2310.456613	1952.83265	2383.063018	1997.977758
330	ENSMUSG00000000339	Rtca	580.3262081	-0.066720384	0.232978152	-0.286380435	0.774586758	0.875060243	494.4018703	691.0596377	455.9154346	496.6171067	662.5299658	711.0130754	515.2855836	615.7869909
335	ENSMUSG00000000340	Dbt	810.4102899	-0.561093287	0.175921732	-3.189448397	0.001425446	0.00726506	989.7401077	1051.794866	487.1425191	495.5491129	924.7425297	1150.824175	669.3400364	714.1489729
339	ENSMUSG00000000346	Dazap2	5704.682298	0.700619013	0.114084436	6.141232214	8.19E-10	1.79E-08	4118.142851	4344.552472	8063.874136	8038.789166	3653.24622	3665.687236	7275.619951	6477.546351
343	ENSMUSG00000000355	Mcts1	516.8936173	0.283072014	0.176252927	1.606055674	0.108261678	0.236047305	460.6926518	518.0325661	437.1791838	495.5491129	492.6983408	540.6197286	598.1562547	592.2210994
348	ENSMUSG00000000359	Rem1	404.2133072	-0.826833935	0.267257039	-3.093777952	0.001976253	0.00956398	630.1751112	531.665002	264.3893159	290.4943076	472.1692432	389.8528406	265.6111255	389.3495117
357	ENSMUSG00000000374	Trappc10	1470.839364	0.175242523	0.147879409	1.185036669	0.236002949	0.41299878	1239.750144	1471.254434	1343.805539	1437.519625	1600.336467	1613.83018	1574.542752	1485.675768
362	ENSMUSG00000000378	Ccm2	1105.495891	0.284976479	0.156406034	1.822029954	0.068450441	0.167597651	950.4126862	1014.043505	1047.148236	998.5741823	1311.99596	1128.521381	1260.05918	1133.212
373	ENSMUSG00000000384	Tbrg4	1017.437321	0.407205886	0.209955305	1.939488438	0.052441891	0.137050174	748.1573757	997.2651221	832.7222549	800.9953334	1131.899787	1314.972739	1062.444502	1251.041457
385	ENSMUSG00000000385	Tmprss2	1783.347211	0.527997668	0.188908506	2.794991494	0.005190108	0.021534956	1456.050963	1362.194946	2487.757737	2462.793652	1215.882458	1217.732557	2352.252128	1712.113248
391	ENSMUSG00000000386	Mx1	294.6644176	4.448020474	0.345780032	12.86372855	7.20E-38	2.20E-35	22.47281229	31.45946757	612.0508574	410.1096107	55.98844781	53.5267058	591.7815877	579.9258517
403	ENSMUSG00000000392	Fap	337.6336117	0.88352225	0.253363223	3.487176393	0.000488149	0.002922394	211.6189824	201.3405925	591.232801	452.8293618	271.5439719	210.5383761	364.4184643	397.5463436
415	ENSMUSG00000000399	Ndufa9	1271.304654	0.32226728	0.135016905	2.386866142	0.016992677	0.056719686	1133.004286	1242.648969	1173.097477	1110.713529	1214.016177	1327.462304	1472.54808	1496.946412
418	ENSMUSG00000000402	Egfl6	949.4267858	1.289327888	1.116597021	1.154694006	0.248215755	0.427349455	66.48206968	838.9191353	334.1298048	598.0765156	1380.115239	2165.15525	1133.628284	1078.907989
419	ENSMUSG00000000409	Lck	215.4819923	0.208475452	0.327820223	0.635944453	0.524812627	0.696659365	164.8006234	212.8757306	301.8618174	201.850824	195.9595674	210.5383761	186.9902324	248.9787667
428	ENSMUSG00000000416	Cttnbp2	283.0888764	-0.112934284	0.38592131	-0.292635521	0.76980076	0.872210888	194.7643731	374.3676641	402.8293908	276.6103885	276.2096759	214.1068232	264.548681	261.2740145
437	ENSMUSG00000000420	Galnt1	3207.200356	-0.149800892	0.149596082	-1.001369088	0.316648403	0.50378571	2885.883644	3417.546827	3273.639365	3698.462453	3215.603186	3485.480659	2864.350378	2816.636336
446	ENSMUSG00000000439	Mkrn2	498.8420566	-0.1395967	0.231515092	-0.602970197	0.546528516	0.714083524	485.0381985	600.8758307	522.533215	413.313592	538.4222398	445.1637699	509.9733611	475.4162459
449	ENSMUSG00000000440	Pparg	102.9796986	1.345969242	0.553782101	2.430503335	0.015077867	0.051485822	47.75472611	37.75136109	261.2666075	169.8110107	48.52332144	41.03714111	157.2417863	60.45163472
456	ENSMUSG00000000441	Raf1	1528.555607	0.086362119	0.121493588	0.710836843	0.477185347	0.656058903	1382.077956	1527.881475	1587.376798	1587.038754	1541.548597	1513.913662	1537.357195	1551.250423
467	ENSMUSG00000000486	Septin1	263.9202845	-0.213457112	0.253313538	-0.842659707	0.399418788	0.586355332	276.2283177	260.0649319	370.5614034	289.4263138	204.3578345	248.0070702	247.549569	215.1668354
477	ENSMUSG00000000489	Pdgfb	578.5509848	-0.212381797	0.201388128	-1.05458946	0.291613126	0.477523134	536.5383933	607.1677242	530.8604375	537.2008703	623.3380523	806.469034	492.974249	493.8591175
481	ENSMUSG00000000530	Acvrl1	1688.559049	0.162628715	0.215901806	0.753253148	0.451297807	0.633108029	2156.453612	1461.816593	1726.857776	1600.922673	1198.152783	1313.188516	2008.020109	2043.060333
492	ENSMUSG00000000531	Grasp	514.4597006	-0.265322496	0.210944598	-1.257782843	0.208470302	0.377852422	545.9020651	577.8055544	561.0466192	492.3451316	474.9686656	529.0222757	406.9162443	527.6710488
493	ENSMUSG00000000532	Acvr1b	1746.985746	1.363486545	0.313074595	4.355149115	1.33E-05	0.000122891	1349.305104	782.2920937	2546.048294	1942.680682	955.536176	913.5224456	3243.643065	2242.858108
494	ENSMUSG00000000538	Tom1l2	1161.895057	-0.321505332	1.362007461	-0.236052548	0.813391894	0.898278324	909.2125304	1342.270617	1987.083481	749.7316321	1361.452423	1143.687281	1739.22165	62.50084267
509	ENSMUSG00000000552	Zfp385a	803.5635014	0.046268421	0.268890797	0.172071419	0.863381382	0.925186247	1009.403818	678.4758507	965.9578157	761.4795636	712.9195688	556.6777403	912.6398274	830.9538264
512	ENSMUSG00000000555	Itga5	3135.083806	-0.058377195	0.320314508	-0.182249612	0.85538684	0.920704393	4773.599876	2461.179013	2574.15267	2071.907929	3493.679144	2757.51746	3762.115982	3186.518372
522	ENSMUSG00000000561	Wdr77	804.1908384	-0.283349651	0.245009911	-1.156482406	0.247483892	0.426676362	814.6394453	851.5029223	487.1425191	615.164416	973.2658512	1323.001745	602.4060327	766.4037758
527	ENSMUSG00000000562	Adora3	24.46297029	-1.792677506	0.832980474	-2.152124284	0.031387567	0.09231436	22.47281229	42.99460568	39.55430711	32.03981334	11.19768956	28.54757643	12.74933403	6.14762387
530	ENSMUSG00000000563	Atp5pb	4063.261495	0.552231024	0.121445182	4.547162868	5.44E-06	5.49E-05	3322.230749	3580.08741	3579.664793	4025.268549	3859.470336	4018.963494	5102.920944	5017.485682
536	ENSMUSG00000000567	Sox9	791.5474565	0.975635415	0.588369695	1.658201339	0.097276835	0.217644232	775.3120238	163.5892314	937.8534396	788.1794081	898.6145874	921.5514515	1177.188508	670.0910018
537	ENSMUSG00000000568	Hnrnpd	2008.547354	-0.027831526	0.377675493	-0.073691639	0.941255752	0.967692357	1258.477488	2662.519606	1696.671594	1359.556079	2153.688959	3092.059372	1584.104753	2261.30098
548	ENSMUSG00000000579	Dynlt1c	114.8328313	0.815070782	0.325826287	2.501550103	0.012365094	0.04388944	84.27304607	89.13515813	180.0761876	133.4992222	59.721011	66.90838225	164.6788978	140.370745
552	ENSMUSG00000000581	C1d	643.0369567	0.156503613	0.15827496	0.988808424	0.322756882	0.509795203	607.7022989	677.4272018	564.1693277	610.8924409	604.6752364	647.6731402	701.2133714	730.5426365
557	ENSMUSG00000000594	Gm2a	2625.009503	-0.788842771	0.262686714	-3.002979323	0.002673506	0.012322037	3937.423986	2506.270917	3886.731125	3214.661271	1829.889103	1894.845385	2119.576782	1610.677454
558	ENSMUSG00000000600	Krit1	801.6216922	-0.180108007	0.152419648	-1.181658725	0.237341142	0.41484709	853.9668668	836.8218375	689.0776659	805.2673085	879.0186307	856.4272928	735.2115955	757.1823399
570	ENSMUSG00000000605	Clcn4	1452.03089	-0.067253207	0.143969214	-0.467136027	0.64040256	0.784079739	1397.05983	1473.351731	1364.623595	1609.466623	1482.760726	1549.598133	1369.490963	1369.895519
596	ENSMUSG00000000627	Sema4f	23.23069182	-0.586298515	0.687615373	-0.852654751	0.393850791	0.580815957	17.79097639	38.80001001	29.14527892	22.42786933	19.59595674	20.51857056	19.12400104	18.44287161
600	ENSMUSG00000000628	Hk2	1466.815477	1.3753335	0.34261567	4.014216574	5.96E-05	0.000468066	474.7381595	786.4866894	2889.546225	2209.679126	904.2134322	1198.99821	2022.894332	1247.967646
604	ENSMUSG00000000631	Myo18a	2190.158895	0.990869891	0.183874403	5.388840827	7.09E-08	1.09E-06	1565.605923	1396.80036	2349.317662	2335.702392	1953.063688	2032.230597	3370.073961	2518.476579
637	ENSMUSG00000000673	Haao	24.00167235	-1.159264247	0.730118346	-1.587775809	0.112337044	0.242536575	20.60007793	16.77838271	61.4132663	54.46768267	12.13083036	9.813229397	11.68688952	5.123019891
643	ENSMUSG00000000682	Cd52	481.0083067	-0.455405034	0.229736112	-1.982296256	0.047446093	0.127283268	462.5653862	500.2055344	784.8407252	670.7000925	316.3347302	411.2635229	382.4800208	319.6764412
649	ENSMUSG00000000690	Hoxb6	1006.446299	0.711604297	0.337509419	2.108398334	0.034996548	0.100590399	1025.322061	479.232556	1239.715257	1370.236017	749.3120599	722.6105283	1292.994959	1172.146951
651	ENSMUSG00000000693	Loxl3	596.2796777	-0.106512404	0.238581227	-0.446440843	0.655278836	0.794524361	646.0933532	631.2866493	626.6234968	497.6851005	690.5241897	491.5535816	574.7824757	611.688575
660	ENSMUSG00000000708	Kat2b	1104.111846	0.525915708	0.242932768	2.164861135	0.030398321	0.089977252	1151.73163	759.2218175	1378.155332	1107.509548	856.6232516	826.9876046	1397.11452	1355.551063
667	ENSMUSG00000000711	Rab5b	2915.890238	0.092926102	0.175331349	0.53000278	0.596110004	0.75194009	3116.22997	2481.103343	3497.433471	3594.867056	2475.622534	2191.026491	3206.457508	2764.381533
671	ENSMUSG00000000730	Dnmt3l	20.39939347	1.949949906	0.833925908	2.338277163	0.019372875	0.062924902	5.618203071	18.87568054	5.204514093	3.203981334	13.99711195	22.30279408	49.9348916	44.05797107
695	ENSMUSG00000000732	Icosl	376.2880953	-0.025006234	0.206124265	-0.121316303	0.903440507	0.946857143	396.0833165	361.7838771	476.7334909	397.2936854	325.6661381	307.7785583	347.4193522	397.5463436
699	ENSMUSG00000000738	Spg7	1256.56658	0.316567517	0.132824676	2.383348685	0.017155936	0.05715526	1125.513349	1256.281405	1223.060812	1181.201118	1185.088812	1116.031816	1500.171637	1465.183689
712	ENSMUSG00000000739	Sult5a1	251.7019787	0.042237163	0.322644465	0.130909307	0.895847052	0.942750198	165.7369906	147.8594976	729.6728759	494.4811191	84.91581252	67.80049401	183.8028989	139.346141
718	ENSMUSG00000000740	Rpl13	16792.60765	0.052715273	0.166987816	0.315683351	0.752242865	0.862567905	20777.05132	15737.07433	15488.63394	15170.85161	15110.34892	14182.79281	18314.41833	19559.68995
723	ENSMUSG00000000743	Chmp1a	2085.891404	0.225314605	0.140696414	1.601423935	0.109283055	0.237754557	1872.734357	1957.827532	2388.871969	2280.166716	1767.368669	1942.127309	2402.187019	2075.84766
727	ENSMUSG00000000751	Rpa1	1487.722665	-0.263111577	0.274073061	-0.960005247	0.337052574	0.52439042	1198.549989	1849.816693	919.1171888	906.7267174	2067.840006	2420.299214	1048.632724	1490.798788
732	ENSMUSG00000000753	Serpinf1	7994.310734	0.393052055	0.191076732	2.057037777	0.039682592	0.110924807	6850.462278	8804.456325	6526.460673	5325.016976	8570.89822	7320.66913	10410.89368	10145.62859
740	ENSMUSG00000000759	Tubgcp3	1040.108751	-0.101382206	0.182514937	-0.555473475	0.578570848	0.739075433	1015.958389	1085.351631	1044.025527	842.6470907	1151.495743	1223.085228	899.8904934	1058.41591
780	ENSMUSG00000000776	Polr3d	795.511061	-0.022465123	0.166112874	-0.135240111	0.892422034	0.941371116	824.0031171	746.6380304	429.8928641	467.7812747	1132.832927	1215.948333	829.7691562	717.2227848
786	ENSMUSG00000000782	Tcf7	623.8780964	-0.485668062	0.371651296	-1.306784255	0.191285994	0.355390575	411.0651914	854.6488691	482.9789078	670.7000925	851.0244068	817.1743752	395.2293548	508.2035732
789	ENSMUSG00000000787	Ddx3x	10703.8264	-0.018258794	0.189047789	-0.096582952	0.923057595	0.957372004	8661.396402	10938.45688	10606.79972	11197.91476	10867.35772	14006.15468	9344.199397	10008.33166
794	ENSMUSG00000000791	Il12rb1	24.69250389	-0.549899783	0.597973624	-0.919605416	0.357778995	0.544594084	26.218281	30.41081866	37.47250147	32.03981334	13.99711195	18.73434703	21.24889004	17.41826763
800	ENSMUSG00000000792	Slc5a5	53.9096548	-0.274852577	0.735312246	-0.373790289	0.708560345	0.833522859	15.91824204	76.5513711	20.81805637	20.29188178	107.3111916	114.1903057	39.31044658	36.88574322
801	ENSMUSG00000000794	Kcnn3	1109.419752	-2.100143225	0.22659661	-9.268202305	1.89E-20	1.65E-18	2038.471348	1641.135558	509.0014783	383.4097663	1877.479283	1567.440368	454.7262469	403.6939674
803	ENSMUSG00000000804	Usp32	1015.919524	0.138236145	0.193620315	0.71395476	0.475255155	0.654531513	974.7582329	989.9245797	1267.819633	1197.221025	706.3875833	828.7718281	1223.936067	938.5372441
812	ENSMUSG00000000805	Car4	171.3277885	-8.761675099	1.725636361	-5.077358878	3.83E-07	5.03E-06	1360.54151	3.145946757	0	1.067993778	0.933140797	1.784223527	2.124889004	1.024603978
818	ENSMUSG00000000811	Txnrd3	342.0618207	-0.07561482	0.276042883	-0.27392418	0.784142889	0.881119383	347.3922232	356.5406325	309.1481371	350.3019591	296.7387734	408.5871876	280.4853486	387.3003038
822	ENSMUSG00000000823	Zfp512b	1440.289801	-0.461009426	0.204738785	-2.251695622	0.024341513	0.075690694	1388.632526	1954.681585	1060.679972	1062.653809	1772.034373	1855.592468	1143.190284	1284.853389
832	ENSMUSG00000000826	Dnajc5	2846.865648	0.188172583	0.115202844	1.633402234	0.102384428	0.226832531	2567.518804	2742.216924	2844.787403	2773.579841	2878.739358	2918.98969	3159.70995	2889.383219
838	ENSMUSG00000000827	Tpd52l2	2038.062535	-0.10718353	0.152285651	-0.703832106	0.481537337	0.659822104	2352.154353	1945.243745	1828.866252	2002.488333	2157.421522	2027.770038	1977.209219	2013.346817
850	ENSMUSG00000000838	Fmr1	1274.36803	-0.05226128	0.141450134	-0.369467874	0.711779015	0.835546465	1232.259207	1299.276011	1171.015671	1203.628988	1342.789607	1504.992545	1161.251841	1279.730369
863	ENSMUSG00000000861	Bcl11a	40.9303853	-0.944757985	0.497398751	-1.899397582	0.057512221	0.146931285	54.30929636	48.23785028	47.88152966	60.87564534	27.99422391	34.79235877	30.81089056	22.54128752
869	ENSMUSG00000000869	Il4	35.60552558	-0.885805592	0.516410748	-1.715312076	0.086288026	0.199416286	42.13652303	38.80001001	57.24965502	42.71975111	27.99422391	32.11602348	22.31133455	21.51668354
873	ENSMUSG00000000876	Pxmp4	495.3023618	0.071391933	0.197317961	0.361811631	0.7174928	0.838543152	543.0929636	492.864992	575.6192587	470.985256	418.047077	372.9027171	568.4078087	520.498821
875	ENSMUSG00000000881	Dlg3	1288.570558	-0.365796439	0.229390594	-1.594644454	0.110791766	0.240358272	1156.413466	1693.568004	1077.334417	1290.136484	1388.513506	1491.610868	1061.382058	1149.605664
883	ENSMUSG00000000884	Gnb1l	104.800438	-0.40992565	0.309054518	-1.326386208	0.184711805	0.346873207	120.791366	109.0594876	71.82229449	64.07962667	138.1048379	161.4722292	83.93311567	89.14054611
896	ENSMUSG00000000889	Dbh	36.57547313	1.417040234	0.771694874	1.836270114	0.066317718	0.163615384	9.363671785	34.60541433	2.081805637	0	69.05241897	60.66359991	58.43444762	58.40242676
898	ENSMUSG00000000901	Mmp11	7178.822103	0.056170111	0.26344001	0.213217844	0.831157051	0.908523601	791.2302659	1117.859748	23774.22038	28497.27797	767.0417351	498.6904757	966.824497	1017.43175
904	ENSMUSG00000000902	Smarcb1	1815.957735	0.093655074	0.16868995	0.555190598	0.578764299	0.739075433	1490.696548	1891.76265	1629.012911	1630.826499	2201.27914	2075.944073	1711.598093	1896.541964
912	ENSMUSG00000000915	Hip1r	1079.175626	0.607807318	0.335301159	1.812720599	0.069874926	0.170339869	1341.814167	716.2272118	1000.307609	778.5674641	846.3587028	812.7138164	1843.341211	1294.074825
919	ENSMUSG00000000916	Nsun5	288.7928121	-0.418350072	0.208217585	-2.009196641	0.044516284	0.1214367	326.7921453	329.2757606	217.5486891	214.6667493	338.7301093	392.5291759	230.550457	260.2494105
928	ENSMUSG00000000934	Top1mt	246.2025054	-0.297631896	0.314664352	-0.945871034	0.344214369	0.531293106	203.1916777	311.448729	170.7080623	187.9669049	327.5324197	350.599923	176.3657874	241.8065389
931	ENSMUSG00000000938	Hoxa10	3799.118501	-1.841626297	0.196554618	-9.369539696	7.28E-21	6.70E-19	6743.71642	7450.650571	2327.458702	2451.04572	3761.490552	3698.695371	1634.039644	2325.851031
940	ENSMUSG00000000957	Mmp14	14642.1626	-0.105149734	0.216194611	-0.486366123	0.626707605	0.774288707	9004.106789	13759.32247	24801.59146	26894.21931	11214.4861	10301.21453	10476.76524	10685.59489
947	ENSMUSG00000000958	Slc7a7	572.2726381	0.641433178	0.271365016	2.363728337	0.018092074	0.059671808	487.8473	351.2973879	837.926769	771.0915076	451.6401457	368.4421583	761.7727081	548.1631284
959	ENSMUSG00000000959	Oxa1l	2296.851501	0.286520192	0.135049493	2.121593989	0.033871848	0.098035099	1831.534201	2131.903253	3095.644983	2945.526839	1802.82802	1734.265268	2475.49569	2357.613754
964	ENSMUSG00000000976	Heatr6	721.7452977	-0.100123534	0.145672646	-0.687318704	0.491881915	0.668259017	741.6028054	738.2488391	709.8957223	637.5922854	780.1057062	785.9504635	673.5898144	706.976745
970	ENSMUSG00000000983	Wfdc18	71.31552955	1.111836335	0.927741911	1.198432799	0.23074857	0.406617843	58.99113225	12.58378703	235.244037	93.98345245	7.465126375	7.136894107	126.4308958	28.68891139
975	ENSMUSG00000001016	Ilf2	1702.917978	-0.184629846	0.214287914	-0.861597101	0.388909267	0.576101222	1621.787953	2093.103243	1095.029765	1176.929143	2150.889537	2217.789844	1390.739853	1877.074488
981	ENSMUSG00000001017	Chtop	2710.634355	-0.16241651	0.113326568	-1.433172408	0.151808573	0.301049794	2764.155911	2857.568305	2317.049674	2490.56149	3039.239576	3193.760113	2448.934578	2573.805193
990	ENSMUSG00000001018	Snapin	910.249105	-0.005342212	0.148005039	-0.036094797	0.971206771	0.985086371	855.8396012	854.6488691	1251.165188	1125.665442	729.7161032	760.9713341	807.4578217	896.528481
1003	ENSMUSG00000001025	S100a6	2210.658513	-0.002634141	0.216388708	-0.012173191	0.990287438	0.994556891	3060.047939	2353.168175	1551.986103	1219.648894	2268.465277	1827.937003	2740.044371	2663.970344
1009	ENSMUSG00000001029	Icam2	432.7763818	0.941932002	0.216215384	4.356452289	1.32E-05	0.000122372	321.1739422	319.8379203	552.7193967	416.5175734	293.939351	326.5129054	631.0920343	600.4179313
1014	ENSMUSG00000001034	Mapk7	1030.073544	-0.330457297	0.179394447	-1.842070941	0.065464774	0.16218045	1002.849248	1219.578693	819.1905183	767.8875263	1430.504842	1233.790569	844.6433792	922.1435804
1028	ENSMUSG00000001036	Epn2	1260.097593	-0.019117191	0.161796661	-0.118155659	0.905944322	0.948130321	1221.959168	1273.059788	1341.723733	1355.284104	1345.589029	1081.239457	1202.687176	1259.238289
1041	ENSMUSG00000001039	B9d1	342.5768706	-0.409693927	0.200066186	-2.047791955	0.040580389	0.1130538	386.7196447	433.0920036	244.6121624	268.0664382	387.2534307	404.1266288	285.7975711	330.947085
1047	ENSMUSG00000001052	Sec24b	2413.321841	0.304134075	0.142548199	2.133552562	0.032879425	0.095641713	2014.125801	2068.984317	2970.736644	2597.360868	2251.668743	2362.311949	2684.797257	2356.58915
1056	ENSMUSG00000001053	N4bp3	607.0575394	0.263473864	0.199362494	1.321581904	0.186307413	0.348978649	479.4199954	544.248789	596.4373151	562.8327209	794.1028182	651.2415872	566.2829197	661.89417
1059	ENSMUSG00000001054	Rmnd5b	1264.50611	0.16820635	0.183200719	0.918153329	0.358538599	0.545391202	1028.131162	1348.56251	993.021289	921.6786303	1516.353795	1638.809309	1305.744293	1363.747895
1063	ENSMUSG00000001056	Nhp2	1310.361013	0.224896551	0.261250338	0.860846926	0.389322356	0.576312439	929.8126083	1459.719295	758.8181548	811.6752712	1652.592351	2078.620409	1283.432959	1508.217056
1065	ENSMUSG00000001062	Vps9d1	556.871079	-0.176151456	0.200338678	-0.879268335	0.379255801	0.56716998	559.0112056	632.3352982	686.9958603	543.6088329	512.2942975	466.5744522	541.8466961	512.3019891
1078	ENSMUSG00000001065	Zfp276	371.8808216	-0.211662	0.23900657	-0.885590721	0.375838113	0.563768279	454.1380816	364.9298239	361.1932781	357.7779156	415.2476546	314.0233407	366.5433533	341.1931248
1087	ENSMUSG00000001082	Mfsd10	1172.657436	0.023186477	0.157186648	0.147509204	0.882730116	0.936370943	1207.91366	1236.357076	1157.483934	968.6703565	1190.687657	1136.550386	1178.250953	1305.345468
1108	ENSMUSG00000001089	Luzp1	2468.310707	0.356488257	0.111779261	3.189216434	0.00142659	0.007268603	2136.789901	2206.357326	2311.84516	2454.249702	2553.07322	2523.784178	2872.849934	2687.536235
1115	ENSMUSG00000001095	Slc13a2	46.76276147	-4.590181436	1.617040244	-2.838631539	0.004530744	0.019202855	278.101052	1.048648919	55.16784939	24.56385689	0.933140797	2.67633529	9.56200052	2.049207957
1116	ENSMUSG00000001098	Kctd10	1932.134462	0.563806401	0.216437339	2.60494055	0.00918902	0.034492398	2069.371465	1399.946307	1847.602503	1817.72541	1702.048814	1490.718757	2602.98903	2526.67341
1123	ENSMUSG00000001100	Poldip2	1721.891523	-0.100416966	0.162983182	-0.616118576	0.537816263	0.707728939	1584.333266	1984.043755	1461.427557	1538.979034	1968.927081	1910.011285	1596.854087	1730.556119
1131	ENSMUSG00000001105	Ift20	974.0508205	0.094701061	0.141546634	0.669044952	0.503466804	0.678690586	1080.567724	986.7786329	649.5233588	702.7399058	1066.579931	1098.189581	1064.569391	1143.45804
1136	ENSMUSG00000001119	Col6a1	61732.87519	0.895041244	0.219957018	4.069164296	4.72E-05	0.000379473	47754.72611	56188.70639	28785.12655	19514.38231	80457.26579	67863.83395	95199.27717	98099.6833
1138	ENSMUSG00000001120	Pcbp3	315.699197	-0.232822263	0.21517621	-1.082007452	0.279249217	0.464038902	344.5831217	368.0757706	215.4668835	241.3665938	398.4511203	351.4920348	276.2355706	329.922481
1147	ENSMUSG00000001123	Lgals9	4499.615243	2.039030462	0.198789483	10.25723511	1.10E-24	1.43E-22	2162.071815	1902.249139	6282.889413	4545.381519	2264.732714	2134.82345	8878.848705	7825.925186
1151	ENSMUSG00000001127	Araf	1695.163756	0.05500912	0.128000808	0.429756035	0.667373118	0.803588942	1780.970374	1748.097748	1685.221663	1481.30737	1627.39755	1571.900927	1851.840767	1814.573646
1161	ENSMUSG00000001128	Cfp	662.5501162	0.94848233	0.46651902	2.033105382	0.042041877	0.116163902	399.8287852	220.216273	1937.120145	948.3784747	321.0004341	276.5546466	792.5835986	404.7185714
1163	ENSMUSG00000001131	Timp1	316.6961928	0.672697163	0.267023435	2.519243916	0.011760715	0.042151029	268.7373802	298.864942	247.7348708	182.626936	329.3987013	301.533776	516.3480281	388.3249078
1165	ENSMUSG00000001134	Uxt	154.2397878	0.149204607	0.329833668	0.45236318	0.651007368	0.791123553	135.7732409	182.4649119	110.3356988	161.2670605	157.7007947	133.8167645	175.3033429	177.2564882
1171	ENSMUSG00000001138	Cnnm3	705.5065916	-0.295933815	0.175698875	-1.684323905	0.092119088	0.208718998	815.5758125	705.7407226	841.0494775	820.2192214	605.6083772	616.4492285	565.2204752	674.1894177
1176	ENSMUSG00000001143	Lman2l	839.9769672	-0.193920596	0.205889917	-0.941865436	0.346261538	0.533759987	1001.912881	804.313721	775.4725999	823.4232027	886.4837571	848.3982869	888.2036038	691.6076853
1184	ENSMUSG00000001150	Mcm3ap	1257.054716	-0.243912351	0.12264014	-1.988846003	0.046718203	0.125831219	1341.814167	1399.946307	1090.866154	1054.109859	1462.231629	1392.586463	1130.44095	1184.442199
1190	ENSMUSG00000001151	Pcnt	797.7340341	-0.268707614	0.158335291	-1.697079743	0.089681585	0.204727236	837.1122576	900.7894215	826.476838	761.4795636	834.2278724	779.7056811	674.6522589	767.4283797
1198	ENSMUSG00000001155	Ftcd	20.07638434	0.771793219	0.906581215	0.851322756	0.394590087	0.581521649	3.745468714	4.194595677	69.74048885	56.60367023	7.465126375	5.35267058	5.312222511	8.196831826
1201	ENSMUSG00000001156	Mxd1	1035.192148	1.610042181	0.450777499	3.571700418	0.000354671	0.002238411	502.8291749	253.7730384	3056.090675	1598.786685	321.0004341	238.1938408	1477.860303	833.0030343
1205	ENSMUSG00000001157	Gmcl1	656.4815237	0.153004798	0.2296217	0.666334228	0.505197492	0.680125276	498.147339	698.4001801	591.232801	695.2639494	675.593937	763.6476694	651.2784798	678.2878336
1209	ENSMUSG00000001158	Snrnp27	612.8193531	0.149938453	0.159546072	0.939781535	0.347329632	0.534565677	585.2294866	573.6109588	538.1467572	601.2804969	684.9253449	633.399352	664.0278139	621.9346148
1213	ENSMUSG00000001166	Oas1c	66.51145625	0.953868108	0.441498343	2.160524775	0.030732068	0.090716221	37.45468714	59.77298839	90.55854522	92.91545867	25.19480152	38.36080582	95.6200052	92.21435804
1218	ENSMUSG00000001173	Ocrl	917.1830842	-0.356710342	0.140643036	-2.536281591	0.01120366	0.040555196	1026.258428	1069.621898	795.2497534	759.3435761	978.864696	1071.426228	845.7058237	790.9942712
1225	ENSMUSG00000001175	Calm1	10834.0546	0.014570709	0.097511891	0.149424947	0.881218328	0.935594922	11786.99004	11283.46237	8516.666862	8554.630161	11645.59715	11579.61069	12077.8691	11227.61039
1229	ENSMUSG00000001211	Agpat3	2276.374388	-0.379254718	0.142833005	-2.655231673	0.007925396	0.030615601	2240.726658	2680.346637	2088.051054	2117.831661	2684.646073	2616.563802	1955.960329	1826.868893
1249	ENSMUSG00000001227	Sema6b	262.4959406	0.503439623	0.260696734	1.931131296	0.053466818	0.139077326	266.8646459	226.5081665	269.59383	214.6667493	234.21834	188.2355821	376.1053538	323.7748571
1251	ENSMUSG00000001228	Uhrf1	1171.663076	0.463256749	0.50005964	0.926402997	0.354236587	0.540836703	441.9653083	1150.367864	239.4076483	280.8823636	2410.302678	2655.816719	628.9671453	1565.594879
1258	ENSMUSG00000001229	Dpp9	1659.14672	0.415104182	0.165434675	2.509172769	0.012101428	0.043165478	1534.705806	1308.713851	1321.94658	1393.73188	2086.502822	1835.073897	2026.081666	1766.417259
1261	ENSMUSG00000001240	Ramp2	2126.298917	1.106499634	0.332677541	3.326042483	0.000880885	0.004863351	1988.843887	1404.140903	1129.379558	935.5625494	2364.578779	1881.463709	2530.742804	4775.679143
1269	ENSMUSG00000001247	Lsr	888.4872284	1.374808066	0.235373661	5.840959693	5.19E-09	1.00E-07	586.1658538	427.848759	1160.606643	982.5542756	643.8671499	675.3286048	1476.797858	1154.728684
1274	ENSMUSG00000001248	Gramd1a	1313.861975	-0.517562478	0.194942529	-2.654949033	0.007932039	0.030626642	1272.522996	1409.384147	1800.761876	1741.897852	1342.789607	1070.534116	835.0813787	1037.92383
1288	ENSMUSG00000001249	Hpn	589.523528	1.224922147	0.3098832	3.952851096	7.72E-05	0.0005878	390.4651135	213.9243795	940.976148	1174.793156	305.1370406	276.5546466	701.2133714	713.1243689
1303	ENSMUSG00000001270	Ckb	9460.256395	-0.241626757	0.25824722	-0.935641273	0.349457917	0.536317148	14210.3083	9009.991513	6907.431104	5264.141331	11327.39613	9322.567927	10114.47166	9525.743186
1308	ENSMUSG00000001280	Sp1	2935.180488	-0.415193	0.148334873	-2.799024877	0.005125719	0.021327946	3655.577465	3032.692674	2990.513798	2699.88827	2971.120297	3115.254278	2500.994358	2515.402767
1314	ENSMUSG00000001281	Itgb7	244.9974079	-1.210885075	0.235508709	-5.141572382	2.72E-07	3.73E-06	289.3374582	303.0595376	328.9252907	371.6618347	217.4218057	193.5882526	139.1802298	116.8048535
1319	ENSMUSG00000001285	Myg1	685.2314852	-0.382747552	0.172734855	-2.215809616	0.026704544	0.081474891	729.4300321	731.9569456	571.4556474	587.3965778	823.0301829	917.9830045	508.9109165	611.688575
1329	ENSMUSG00000001288	Rarg	2196.414908	0.452315322	0.274706016	1.646543199	0.099651974	0.221933421	2664.90099	1662.108537	1828.866252	1778.20964	2177.95062	1538.00068	2793.166596	3128.115946
1336	ENSMUSG00000001289	Pfdn5	2699.33739	0.059426317	0.144868712	0.410208089	0.681653308	0.813459722	2823.147043	2433.914141	3032.149911	3435.735983	2266.598996	2124.118108	2775.10504	2703.929899
1344	ENSMUSG00000001300	Efnb2	2972.672869	1.146448548	0.18283839	6.270283529	3.60E-10	8.38E-09	1489.760181	1851.913991	3831.563275	4817.719932	2192.880873	2201.731832	3803.551318	3592.261548
1347	ENSMUSG00000001305	Rrp15	675.9341733	-0.370026594	0.27063695	-1.367243437	0.171549015	0.328715945	708.8299542	781.2434448	355.988764	458.1693307	882.7511939	1067.857781	458.9760249	693.6568933
1349	ENSMUSG00000001313	Rnd2	187.9227473	-0.345896348	0.328759889	-1.05212454	0.292742414	0.478866349	200.3825762	208.6811349	168.6262566	271.2704196	177.2967514	155.2274468	177.4282319	144.4691609
1352	ENSMUSG00000001323	Srr	277.8956493	-0.511716162	0.249891228	-2.047755602	0.040583953	0.1130538	370.8014027	298.864942	266.4711216	250.9785378	251.9480152	314.0233407	252.8617915	217.2160434
1362	ENSMUSG00000001333	Sync	275.7323667	-0.294778533	0.375017561	-0.786039279	0.431844476	0.614757178	426.9834334	216.0216773	180.0761876	155.9270916	387.2534307	314.9154525	290.0473491	234.634311
1364	ENSMUSG00000001334	Fndc5	595.9582835	-1.888193331	0.457046678	-4.131292101	3.61E-05	0.000297216	505.6382764	1330.735478	395.5430711	657.8841672	752.1114823	629.8309049	230.550457	265.3724304
1365	ENSMUSG00000001348	Acp5	1136.154937	1.236117486	0.274275627	4.506844082	6.58E-06	6.50E-05	668.5661655	524.3244596	2154.668835	1929.864757	480.5675104	520.101158	1744.533873	1066.612741
1371	ENSMUSG00000001349	Cnn1	19568.67741	-0.350135073	0.449903936	-0.778244075	0.436425138	0.618896817	39670.13189	13108.11149	14547.65779	11850.45896	21735.64858	14231.85896	23424.77638	17980.77521
1376	ENSMUSG00000001366	Fbxo9	676.8470104	-0.072013601	0.186869781	-0.385367826	0.699964917	0.827380006	785.6120628	615.5569155	657.8505814	698.4679307	681.1927817	642.3204696	683.1518149	650.6235262
1383	ENSMUSG00000001376	Vps50	695.3150465	0.204544489	0.188599096	1.084546496	0.278122563	0.462784506	566.502143	684.7677442	705.732111	725.1677752	653.1985578	785.9504635	736.27404	704.9275371
1392	ENSMUSG00000001380	Hars	1560.450217	0.193550699	0.142658379	1.356742597	0.174863013	0.332820778	1409.232604	1553.049049	1100.234279	1175.861149	1827.08968	2031.338485	1624.477644	1762.318843
1396	ENSMUSG00000001383	Zmat2	1749.321231	-0.004116045	0.150613481	-0.027328527	0.978197704	0.988864944	1621.787953	1864.497778	1621.726591	1843.357261	1704.848236	1862.729362	1730.722094	1744.900575
1398	ENSMUSG00000001403	Ube2c	702.8035017	1.358604078	0.657002744	2.067881894	0.03865113	0.108736542	150.7551157	749.7839772	210.2623694	112.1393467	1056.315382	1034.849645	716.0875945	1592.234582
1400	ENSMUSG00000001415	Smg5	2406.339776	0.120572297	0.125372252	0.961714373	0.336193101	0.523758232	2174.244589	2361.557366	2105.746402	1966.176545	2952.457481	2760.193796	2386.250352	2544.091678
1409	ENSMUSG00000001416	Cct3	6209.265072	0.154194013	0.154466925	0.998233201	0.31816629	0.505219534	5472.129791	6375.785428	3549.478612	4091.484163	8095.929554	8905.951733	6265.235229	6918.126061
1419	ENSMUSG00000001418	Glmp	2568.189937	0.512124481	0.22328102	2.293631951	0.021811649	0.06919351	2294.099587	1673.643675	4163.611275	3894.973308	1565.810257	1293.562057	3161.834839	2497.984499
1429	ENSMUSG00000001419	Mef2d	2524.45252	0.137722452	0.130951927	1.051702373	0.292936122	0.478947979	2533.809585	2221.038411	2796.905874	2593.088893	2461.625422	2356.959279	2662.485922	2569.706778
1436	ENSMUSG00000001420	Tmem79	263.7589863	2.009595659	0.264862018	7.587330463	3.27E-14	1.37E-12	100.1912881	140.5189552	274.7983441	222.1427058	207.1572569	198.0488115	488.724471	478.4900579
1440	ENSMUSG00000001424	Snd1	4966.427342	0.281789553	0.10509179	2.681366001	0.007332227	0.028687162	5056.382764	4691.655264	3808.663413	3805.261831	5164.934311	5352.67058	6077.182553	5774.668022
1452	ENSMUSG00000001435	Col18a1	10199.98686	-0.413334437	0.378943813	-1.090753888	0.275381191	0.459593486	7520.901178	18500.26423	9106.85876	7311.485403	10633.13938	8988.918127	8577.114466	10961.21336
1457	ENSMUSG00000001436	Slc19a1	621.4379523	-0.718191911	0.233869003	-3.070915355	0.002134036	0.010177712	747.2210085	850.4542734	465.2835599	377.0018036	720.3846952	840.3692811	416.4782449	554.3107522
1466	ENSMUSG00000001440	Kpnb1	8579.619212	-0.034397695	0.178911446	-0.192261009	0.847537759	0.916948338	7179.127158	8886.250941	5565.707371	5671.04696	11845.28928	13803.64531	7140.689499	8545.197179
1469	ENSMUSG00000001441	Npepps	2056.930929	0.405236543	0.182701447	2.218025909	0.026553066	0.081102626	1670.479047	1771.168024	2861.441848	2634.74065	1535.949752	1423.810374	2600.864141	1956.993599
1488	ENSMUSG00000001444	Tbx21	26.08817817	0.163140932	0.725606443	0.224833908	0.822108487	0.903244467	25.28191382	15.72973379	54.12694657	33.10780711	11.19768956	23.19490585	27.62355706	18.44287161
1489	ENSMUSG00000001445	Mrpl10	1102.377489	0.18889779	0.178229635	1.059856236	0.289210008	0.474740956	1040.303935	1068.573249	1051.311847	1074.401741	1095.507296	1084.807904	1363.116296	1040.997642
1491	ENSMUSG00000001467	Cyp51	1474.248092	1.961192255	0.365660145	5.363429084	8.17E-08	1.25E-06	961.6490924	624.9947558	752.5727379	382.3417725	1250.408668	1642.377756	3488.005301	2691.634651
1495	ENSMUSG00000001472	Tcf25	6222.444434	0.393084193	0.161846146	2.428752261	0.015150881	0.051702142	6102.304903	5078.606715	6434.861225	5910.277567	5916.112652	5653.312244	7982.145545	6701.934622
1506	ENSMUSG00000001473	Tubb6	4202.764252	-0.82808021	0.193335128	-4.283133741	1.84E-05	0.000164207	6319.542088	4508.141703	2231.695643	2106.08373	5956.237707	6400.901902	2935.53416	3163.977085
1508	ENSMUSG00000001482	Def8	1039.524955	0.073923564	0.226612964	0.326210658	0.744264978	0.857080549	879.2487807	1230.065182	909.7490635	723.0317876	1144.030617	1210.595663	1155.939618	1063.538929
1519	ENSMUSG00000001493	Meox1	130.4610306	-1.048355525	0.327114259	-3.204860366	0.00135128	0.006937315	182.5915998	148.9081465	104.0902819	86.50749601	161.4333579	199.833035	71.18378165	89.14054611
1531	ENSMUSG00000001506	Col1a1	78080.574	0.758239607	0.319589541	2.372541994	0.017666155	0.058556681	70295.89319	66298.73062	42361.62201	22342.42983	114598.0881	77708.28726	104413.8583	126625.6827
1535	ENSMUSG00000001507	Itga3	1720.350435	0.590387479	0.166250692	3.551188099	0.000383496	0.002376766	1569.351391	1327.589532	1765.37118	1895.688956	1291.466863	1550.490245	2188.635675	2174.209642
1541	ENSMUSG00000001508	Sgca	76.83292424	-0.186984902	0.500334675	-0.373719654	0.708612901	0.833522859	88.01851478	75.50272218	84.31312831	123.8872782	42.92447666	56.20304109	96.6824497	47.131783
1547	ENSMUSG00000001517	Foxm1	427.585393	0.588552385	0.599288392	0.982085407	0.326057774	0.513305467	131.091405	510.6920236	188.4034102	112.1393467	751.1783415	762.7555576	324.0455732	640.3774864
1555	ENSMUSG00000001518	Itfg2	371.8495598	0.119435758	0.378401542	0.315632324	0.7522816	0.862567905	288.401091	403.7298339	217.5486891	383.4097663	558.9513374	371.1184935	419.6655784	331.971689
1565	ENSMUSG00000001520	Nrip2	103.797763	-1.040852884	0.340144605	-3.060030557	0.002213144	0.010505366	146.0732799	152.0540933	75.98590576	110.0033591	97.04664288	104.3770763	67.99644814	76.84529837
1571	ENSMUSG00000001521	Tulp3	1003.120622	-0.182142576	0.205156263	-0.887823617	0.374635637	0.562527037	966.3309283	1221.675991	637.032525	728.3717565	1406.243181	1137.442498	937.0760509	990.792047
1577	ENSMUSG00000001524	Gtf2h4	329.1572538	0.045145317	0.207178202	0.217905729	0.827502563	0.906488389	315.5557392	347.1027922	248.7757737	284.0863449	378.8551635	375.5790524	313.4211281	369.8820362
1589	ENSMUSG00000001525	Tubb5	19062.57273	-0.081810712	0.192802049	-0.424324909	0.671328876	0.805534915	15405.11282	20346.93498	14730.85669	16380.88856	24836.47545	27020.28109	15185.51927	18594.513
1593	ENSMUSG00000001542	Ell2	972.5129971	0.311508226	0.538175612	0.578822637	0.562708855	0.727994459	1831.534201	421.5568655	971.1623298	888.5708232	462.8378353	407.6950758	1541.606973	1255.139873
1602	ENSMUSG00000001552	Jup	4663.551132	1.396455304	0.17181344	8.127741959	4.37E-16	2.29E-14	3003.865909	2429.719546	6472.333726	5841.925965	2748.099647	2505.941943	7709.097308	6597.425016
1611	ENSMUSG00000001555	Fkbp10	2272.088212	-0.191976505	0.269009619	-0.713641785	0.475448712	0.654531513	2181.735526	3224.595426	1079.416223	797.7913521	3372.37084	2788.741372	2083.453669	2648.601284
1620	ENSMUSG00000001569	Nom1	940.3063818	-0.081914461	0.186572333	-0.43904935	0.660625778	0.798852664	824.0031171	986.7786329	815.026907	943.0385058	1050.716537	1192.753428	807.4578217	902.6761049
1622	ENSMUSG00000001576	Ergic1	2880.841897	-1.009167786	0.157414246	-6.410905064	1.45E-10	3.56E-09	3733.295941	4428.444386	1540.536172	1784.617603	3713.900372	3791.474994	1930.46166	2124.004047
1636	ENSMUSG00000001583	Tnk1	257.5634415	1.574301561	0.282537361	5.572011972	2.52E-08	4.23E-07	137.6459752	146.8108487	403.8702936	296.9022702	120.3751628	107.9455234	478.100026	368.8574322
1641	ENSMUSG00000001588	Acap1	88.94512733	-0.823838682	0.375569128	-2.193574023	0.028266048	0.084924096	90.82761632	88.08650921	161.3399369	116.4113218	69.98555977	83.85850575	46.7475581	54.30401085
1645	ENSMUSG00000001604	Tcea3	70.7494646	0.364466246	0.392919775	0.92758438	0.353623203	0.540250253	55.24566353	48.23785028	123.8674354	111.0713529	54.12216622	40.14502935	60.55933662	72.74688246
1654	ENSMUSG00000001627	Ifrd1	729.1410967	-0.48809223	0.159758187	-3.055193855	0.002249151	0.010638924	756.5846803	746.6380304	698.4457913	672.83608	875.2860675	1011.65474	516.3480281	555.3353562
1664	ENSMUSG00000001630	Stk38l	699.8725134	0.184179965	0.15654741	1.176512374	0.239390191	0.417346699	588.9749553	650.1623299	778.5953083	727.3037627	717.5852728	728.8553106	739.4613735	668.0417938
1667	ENSMUSG00000001632	Brpf1	1076.592345	0.218740144	0.150971708	1.448881694	0.147370624	0.294850574	899.8488586	974.1948459	1231.388034	1047.701896	1153.362025	1125.845045	1094.317837	1086.080217
1677	ENSMUSG00000001642	Akr1b3	2017.283841	0.205121541	0.240119948	0.85424615	0.392968618	0.579876672	1425.150846	2206.357326	2043.292233	1675.682237	2375.776469	2226.710961	2036.706111	2148.594542
1684	ENSMUSG00000001656	Hoxc11	18.51483494	-0.409837621	1.357114233	-0.301991985	0.762658173	0.867954065	35.58195278	11.53513811	42.67701556	1.067993778	7.465126375	14.27378821	19.12400104	16.39366365
1687	ENSMUSG00000001661	Hoxc6	60.32094089	-1.193673593	0.685685311	-1.740847549	0.081710305	0.191446912	103.0003896	33.55676541	84.31312831	102.5274027	46.65703985	52.63459404	41.43533559	18.44287161
1690	ENSMUSG00000001663	Gstt1	451.3869923	0.232135411	0.288582197	0.804399623	0.421166219	0.606182669	336.1558171	233.848709	810.8632957	928.086593	374.1894596	257.8202996	346.3569077	323.7748571
1693	ENSMUSG00000001665	Gstt3	297.8123327	-0.251696423	0.209609343	-1.200788185	0.229833376	0.405358441	376.4196058	307.2541333	358.0705696	359.9139031	209.0235385	197.1566997	283.6726821	290.9875298
1699	ENSMUSG00000001666	Ddt	152.4047697	0.201731278	0.281339058	0.717039713	0.473349593	0.652837562	124.5368347	169.8811249	142.6036862	136.7032036	153.9682315	153.4432233	172.1160094	165.9858445
1701	ENSMUSG00000001670	Tat	31.21070908	1.987517063	1.483951553	1.339340936	0.180459708	0.340706918	5.618203071	2.097297838	122.8265326	86.50749601	0.933140797	0.892111763	30.81089056	0
1703	ENSMUSG00000001672	Marveld3	392.950757	1.709954042	0.178853113	9.560661316	1.17E-21	1.16E-19	194.7643731	188.7568054	489.2243248	533.9968889	245.4160296	236.4096173	630.0295898	625.0084267
1706	ENSMUSG00000001674	Ddx18	1266.974796	-0.075501779	0.21511156	-0.350988943	0.725596643	0.84399115	1135.813388	1351.708457	797.3315591	1004.982145	1570.475961	1915.363956	1077.318725	1282.804181
1710	ENSMUSG00000001687	Ubl3	2078.279557	1.081930623	0.155223329	6.97015475	3.17E-12	1.00E-10	1466.351002	1353.805755	2358.685787	2491.629484	1598.470185	1386.34168	3209.644841	2761.307721
1717	ENSMUSG00000001700	Gramd3	1199.394788	-0.005993245	0.306452515	-0.019556847	0.984396888	0.99227411	794.0393674	1532.076071	1337.560122	1448.199563	1088.97531	1078.563122	1240.935179	1074.809573
1722	ENSMUSG00000001707	Eef1e1	393.4666009	0.465728941	0.237026947	1.964877609	0.049428405	0.131252125	348.3285904	324.032516	205.0578553	281.9503574	481.5006512	578.0884226	473.850248	454.9241664
1725	ENSMUSG00000001729	Akt1	5793.892649	0.21871172	0.137536967	1.59020316	0.111789018	0.241703221	4770.790775	5631.244696	4749.639561	5159.477941	7219.710346	6716.709466	6010.248549	6093.319859
1734	ENSMUSG00000001739	Cldn15	420.4289291	1.423654917	0.471022325	3.022478641	0.002507138	0.011644806	444.7744098	141.5676041	262.3075103	297.970264	347.1283765	295.2889937	793.6460431	780.7482314
1737	ENSMUSG00000001741	Il16	332.50546	0.104713302	0.288803663	0.362576087	0.716921576	0.838359947	357.6922622	270.5514211	442.3836979	324.6701085	326.5992789	262.2808584	305.9840166	369.8820362
1743	ENSMUSG00000001750	Tcirg1	1326.006225	0.894817388	0.22073837	4.053746475	5.04E-05	0.00040358	618.0023378	890.3029324	2378.462941	2085.791848	978.864696	853.7509575	1368.428519	1434.44557
1757	ENSMUSG00000001751	Naglu	759.3833793	-0.212760575	0.155287202	-1.370110174	0.170652512	0.327463412	710.7026885	804.313721	1111.68421	1136.34538	521.6257055	483.5245757	675.7147034	631.1560506
1760	ENSMUSG00000001755	Coasy	674.6585582	0.035166973	0.176034638	0.199773031	0.841658095	0.914059152	635.7933142	730.9082966	677.6277349	774.2954889	554.2856334	624.4782343	698.0260379	701.8537251
1764	ENSMUSG00000001761	Smo	4087.402714	-0.490819852	0.202323028	-2.425921839	0.015269558	0.052074182	3858.769143	5265.266223	3424.570273	3996.432717	5184.530268	4477.50894	3114.024836	3378.119316
1766	ENSMUSG00000001763	Tspan33	528.842529	0.839771766	0.660960612	1.270532239	0.203895107	0.372373739	511.2564795	96.47570056	1457.263946	749.7316321	167.0322026	160.5801174	698.0260379	390.3741157
1769	ENSMUSG00000001767	Crnkl1	874.159327	-0.025061884	0.17231862	-0.14543921	0.884364109	0.93736687	884.8669837	824.2380504	766.1044745	952.6504498	964.867584	920.6593398	821.2696002	858.6181338
1772	ENSMUSG00000001768	Rin2	3843.2557	0.251025394	0.242767606	1.034015201	0.301129057	0.487140082	2586.246147	1559.340943	9760.54573	9751.851186	1093.641014	1059.828775	2390.50013	2544.091678
1786	ENSMUSG00000001774	Chordc1	1463.082459	0.126881634	0.228244265	0.555902836	0.57827728	0.739075433	1481.332876	1089.546227	879.5628817	1084.013685	2429.898635	1932.314079	1425.800522	1382.190767
1795	ENSMUSG00000001783	Rtcb	4147.583742	0.089359825	0.125692749	0.710938585	0.477122295	0.656027952	3874.687385	4219.763251	4015.803074	4352.074645	3849.205787	4258.049446	4381.521127	4229.565222
1797	ENSMUSG00000001785	Pwp1	896.3529488	-0.026246174	0.237537345	-0.11049283	0.912018536	0.951288123	808.0848751	922.8110488	607.8872461	734.7797192	1117.902675	1280.18038	701.2133714	997.9642748
1802	ENSMUSG00000001786	Fbxo7	424.1690212	0.006503608	0.221393613	0.029375769	0.976564898	0.987920303	438.2198396	382.7568555	434.0564754	519.044976	351.7940804	442.4874346	407.9786888	417.0138192
1809	ENSMUSG00000001794	Capns1	8700.661891	0.653755305	0.106326394	6.148570263	7.82E-10	1.71E-08	7041.481183	7364.661359	8326.181646	8522.590347	8164.048832	7522.286388	11645.45419	11018.59118
1817	ENSMUSG00000001802	Lrp3	1113.392528	-0.865329026	0.274437736	-3.153097822	0.001615477	0.008083377	1150.795262	1574.022028	954.5078847	1483.443357	1214.949318	1033.957534	763.8975971	731.5672405
1826	ENSMUSG00000001827	Folr1	71.67771731	-1.165988194	1.137460572	-1.025080098	0.305325395	0.491582808	287.4647238	8.389191353	56.20875221	30.97181956	30.7936463	27.65546466	79.68333766	52.25480289
1842	ENSMUSG00000001829	Clpb	757.5162563	-0.300452696	0.198845953	-1.510982202	0.130792986	0.270936236	898.9124914	844.1623799	481.938005	546.8128143	904.2134322	968.833375	611.9680333	803.289519
1853	ENSMUSG00000001833	Septin7	4243.782521	0.178899738	0.131063118	1.364989184	0.17225645	0.329626341	4131.251992	4043.590232	3147.690124	3640.790789	4684.366801	5048.460469	4484.578244	4769.531519
1863	ENSMUSG00000001844	Zdhhc4	704.0852939	0.025324382	0.148994468	0.169968608	0.865034824	0.926198153	660.1388609	731.9569456	753.6136407	711.2838561	689.5910489	669.9759343	693.7762599	722.3458047
1876	ENSMUSG00000001847	Rac1	6148.012383	0.386975161	0.092263215	4.194251855	2.74E-05	0.000233169	5742.739906	5581.958197	5682.288487	5667.842979	5758.411858	5941.464344	7530.606632	7278.786662
1880	ENSMUSG00000001855	Nup214	1065.764723	-0.155238943	0.123289459	-1.259142056	0.207979026	0.37721549	1099.295068	1089.546227	1038.821013	1049.837884	1161.760292	1121.384487	957.2624965	1008.210315
1891	ENSMUSG00000001864	Aif1l	277.2240052	-1.111812027	0.578792751	-1.920915604	0.054742348	0.141440313	112.3640614	445.6757906	289.3709836	421.8575423	385.3871491	305.1022231	139.1802298	118.8540615
1901	ENSMUSG00000001865	Cpa3	80.74575518	-3.205742518	0.692370796	-4.630094938	3.65E-06	3.88E-05	244.3918336	73.40542434	56.20875221	98.25542756	82.11639013	57.09515285	19.12400104	15.36905967
1903	ENSMUSG00000001870	Ltbp1	3307.055795	-0.057981525	0.183856863	-0.31536231	0.75248658	0.862680683	3437.403912	3049.471057	4272.90607	3287.284848	3322.914378	2854.757643	3080.026612	3151.681837
1913	ENSMUSG00000001891	Ugp2	2073.382235	0.318455018	0.202951729	1.569117047	0.116620668	0.2490637	1560.924087	2121.416763	1969.388133	2256.670853	1969.860222	2117.873326	2464.871245	2126.053255
1921	ENSMUSG00000001909	Trmt1	1039.164542	-0.146851565	0.125364586	-1.171395924	0.24143967	0.420075798	1057.158545	1067.5246	1031.534693	990.0302321	1096.440436	1151.716286	944.5131624	974.3983833
1951	ENSMUSG00000001910	Nacc1	3965.688959	0.164035545	0.146622015	1.11876477	0.263240505	0.445348443	3241.703172	4004.790222	3062.336092	3166.601551	5127.608679	5004.746992	3963.980438	4153.744528
1956	ENSMUSG00000001911	Nfix	6040.423836	-0.228851643	0.158496344	-1.44389225	0.148769287	0.297067809	6525.542867	6397.807056	6110.099545	5331.424939	6936.035543	5994.99105	5054.048497	5973.441193
1964	ENSMUSG00000001918	Slc1a5	4558.676659	0.593071999	0.253022448	2.343950127	0.019080723	0.062221307	4769.854408	3138.606215	5198.268676	4255.955205	3160.547879	4015.395047	6423.53946	5507.246383
1972	ENSMUSG00000001924	Uba1	8985.928615	0.458721515	0.112464368	4.078816453	4.53E-05	0.000366061	7468.464616	8425.894065	7673.535579	7883.930068	9330.474828	9262.796439	10696.69125	11145.64208
1978	ENSMUSG00000001930	Vwf	880.5721977	-0.17100037	0.39991204	-0.427594954	0.66894604	0.804584869	910.1488975	1236.357076	987.8167749	874.6869041	783.8382694	345.2472524	1142.12784	764.3545678
1989	ENSMUSG00000001942	Siae	669.5954948	-0.401166104	0.154512156	-2.59634008	0.009422276	0.035180264	738.7937039	783.3407426	797.3315591	724.0997814	588.8118429	571.8436403	600.2811437	552.2615443
1996	ENSMUSG00000001943	Vsig2	59.94004172	-1.008287318	0.467295328	-2.157708963	0.030950467	0.091244389	65.5457025	65.01623299	73.90410012	67.283608	61.5872926	81.18217046	41.43533559	23.5658915
2002	ENSMUSG00000001946	Esam	1207.973953	-0.623191005	0.188985816	-3.29755438	0.000975308	0.005294341	1645.197133	1345.416563	1060.679972	1247.416733	1161.760292	1261.446033	898.8280489	1043.04685
2008	ENSMUSG00000001948	Spa17	15.92490785	-0.763262076	0.813712105	-0.938000149	0.348244334	0.535241395	27.15464818	18.87568054	17.69534792	6.407962667	14.93025275	15.16589998	14.87422303	12.29524774
2011	ENSMUSG00000001962	Fam50a	1048.861358	0.270430242	0.135685997	1.99305933	0.046254951	0.124916157	978.5037016	937.4921337	1057.557264	1128.869423	974.198992	1002.733622	1209.061843	1102.473881
2014	ENSMUSG00000001964	Emd	1370.801205	0.202746929	0.164393585	1.233301953	0.21746313	0.388967995	1482.269244	1245.794916	930.5671199	929.1545867	1511.688091	1726.236262	1647.851423	1492.847996
2020	ENSMUSG00000001983	Taco1	229.9210699	0.327291182	0.25119168	1.302953915	0.192590496	0.357314767	183.527967	228.6054644	224.8350088	205.0548053	244.4828888	236.4096173	231.6129015	284.839906
2021	ENSMUSG00000001985	Grik3	128.5113403	0.876708382	0.399278895	2.195729332	0.028111322	0.084553424	50.56382764	82.84326461	43.71791838	40.58376356	296.7387734	269.4177525	96.6824497	147.5429729
2022	ENSMUSG00000001986	Gria3	261.2263516	-0.778065503	0.269358015	-2.888592358	0.003869704	0.016824166	351.137692	380.6595576	301.8618174	201.850824	209.9566793	217.6752703	213.5513449	213.1176275
2035	ENSMUSG00000001995	Sipa1l2	1182.920477	0.307229574	0.191748471	1.602253059	0.109099661	0.237515156	1156.413466	874.5731986	1225.142618	1166.249205	1264.40578	1262.338145	1348.242073	1165.999327
2039	ENSMUSG00000001998	Ap4e1	276.7292477	-0.322765237	0.292174548	-1.10470005	0.269289582	0.452431566	373.6105042	275.7946657	292.493692	197.5788489	281.8085207	272.9861996	261.3613475	258.2002025
2047	ENSMUSG00000001999	Blvra	388.5045337	0.44384265	0.212229616	2.091332302	0.036498286	0.103890108	309.0011689	368.0757706	326.843485	365.253872	376.988882	441.5953228	436.6646904	483.6130777
2052	ENSMUSG00000002006	Pdzd4	470.9558147	-0.903734802	0.347444448	-2.601091508	0.009292766	0.034793046	422.3015975	810.6056145	256.0620934	293.6982889	645.7334315	680.6812754	280.4853486	378.078868
2054	ENSMUSG00000002007	Srpk3	66.85006477	-0.702464304	0.434720894	-1.615897265	0.106116527	0.232616858	113.3004286	79.69731785	47.88152966	35.24379467	79.31696774	60.66359991	53.12222511	65.57465461
2058	ENSMUSG00000002010	Idh3g	2502.538284	0.048559052	0.106343989	0.456622447	0.647942442	0.789117528	2690.182904	2577.579043	2311.84516	2254.534865	2328.186288	2409.593873	2662.485922	2785.898217
2067	ENSMUSG00000002012	Pnck	533.8385473	-0.15533726	0.306704516	-0.506472034	0.612525317	0.764366801	679.8025716	435.1893014	637.032525	470.985256	556.151915	489.7693581	567.3453642	434.4320868
2072	ENSMUSG00000002014	Ssr4	2445.123121	0.719895895	0.251005191	2.868051821	0.004130079	0.017765267	2621.8281	1632.746367	2633.484131	2280.166716	1702.048814	1681.630674	3819.487985	3189.592184
2080	ENSMUSG00000002015	Bcap31	2519.465081	0.675558112	0.13060223	5.172638423	2.31E-07	3.22E-06	2092.780644	2107.784327	2319.13148	2385.8981	2148.090114	2392.643749	3546.439748	3162.952481
2081	ENSMUSG00000002017	Fam98a	1229.694434	0.219647435	0.167692793	1.309820365	0.190256612	0.354080793	1232.259207	1037.113781	831.6813521	920.6106365	1610.601015	1562.087698	1229.248289	1413.95349
2086	ENSMUSG00000002020	Ltbp2	225.259343	1.16497122	0.408159337	2.854206958	0.004314441	0.018435778	58.05476507	46.14055244	429.8928641	829.8311654	97.97978368	106.1612998	126.4308958	107.5834177
2093	ENSMUSG00000002028	Kmt2a	2072.444281	-0.666018814	0.28883525	-2.305877881	0.021117457	0.067414221	3317.548914	1820.454524	2093.255568	1720.537976	2247.93618	2141.068232	1696.72387	1542.028987
2099	ENSMUSG00000002031	Ift46	1308.790363	0.105152917	0.153706868	0.684113329	0.493903606	0.669694964	1188.24995	1338.076021	1726.857776	1516.551165	986.3298223	997.3809514	1427.925411	1288.951805
2114	ENSMUSG00000002032	Tmem25	50.71072119	-0.465601878	0.523568103	-0.889286178	0.373849298	0.561801319	75.84574146	52.43244596	67.65868321	36.31178845	42.92447666	37.46869406	52.05978061	40.98415913
2122	ENSMUSG00000002033	Cd3g	63.97983715	-0.875366288	0.507097309	-1.72622941	0.084306149	0.195842966	70.22753839	85.98921137	74.94500294	52.33169511	74.65126375	68.69260578	27.62355706	57.37782278
2125	ENSMUSG00000002043	Trappc6a	439.300469	0.432482041	0.299562625	1.443711617	0.148820112	0.29709378	454.1380816	295.7189952	645.3597476	586.328584	281.8085207	238.1938408	590.7191432	422.136839
2132	ENSMUSG00000002052	Supt6	3745.847508	0.313049239	0.110038406	2.844908895	0.004442413	0.018868011	3394.331022	3238.227862	3803.458899	3882.157383	3608.455462	3799.504	4279.526455	3961.11898
2134	ENSMUSG00000002055	Spag5	252.5350833	0.830187975	0.72343255	1.147567904	0.251146986	0.430606117	75.84574146	306.2054844	103.049379	32.03981334	367.657474	456.7612228	213.5513449	465.1702061
2143	ENSMUSG00000002058	Unc119	418.9212218	0.194088712	0.23308709	0.832687526	0.405020981	0.591680917	283.7192551	385.9028022	617.2553714	618.3683974	366.7243332	314.0233407	402.6664663	362.7098083
2150	ENSMUSG00000002059	Rab34	1313.86662	-0.74577273	0.272683572	-2.734938251	0.006239198	0.025065219	1173.268075	2035.427552	936.8125368	983.6222694	1712.313362	1756.568062	891.3909373	1021.530166
2159	ENSMUSG00000002064	Sdf2	1429.960326	0.520957322	0.146678575	3.551693371	0.000382761	0.002374936	1324.02319	1144.075971	1678.976246	1610.534617	1116.969534	1022.360081	1831.654322	1711.088644
2162	ENSMUSG00000002068	Ccne1	184.0042222	0.128900467	0.694838531	0.185511397	0.852827942	0.919479096	43.07289021	216.0216773	42.67701556	54.46768267	377.9220228	454.9769993	89.24533818	193.6501519
2173	ENSMUSG00000002083	Bbc3	169.2482011	-1.186896752	0.328805353	-3.609724539	0.000306522	0.001979307	242.5190992	184.5622098	267.5120244	195.4428613	154.9013723	121.3271998	92.43267169	95.28816998
2180	ENSMUSG00000002102	Psmc3	3436.456232	0.389690209	0.110547568	3.525090751	0.000423338	0.002586052	2956.111183	3258.152192	2893.709836	2879.311225	3691.504993	3672.82413	3986.291772	4153.744528
2190	ENSMUSG00000002103	Acp2	1435.954959	-0.229315096	0.121820717	-1.882398173	0.059781974	0.151415229	1543.13311	1484.88687	1613.399369	1568.88286	1311.99596	1381.881121	1335.492739	1247.967646
2201	ENSMUSG00000002105	Slc39a13	773.2440252	-0.333985474	0.250749886	-1.331946663	0.182877716	0.344204301	1091.80413	771.8056045	614.132663	516.9089885	963.0013024	749.3738812	702.2758159	776.6498155
2212	ENSMUSG00000002107	Celf2	1685.12478	-0.134080659	0.22075166	-0.607382337	0.543597208	0.711978148	1881.161662	1768.022078	1974.592647	1519.755146	1562.077694	1449.681615	1923.024549	1402.682846
2240	ENSMUSG00000002108	Nr1h3	308.491797	-0.514835606	0.47885456	-1.075139822	0.282312133	0.46707926	590.8476897	208.6811349	342.4570273	338.5540276	248.215452	179.3144644	242.2373465	317.6272333
2248	ENSMUSG00000002109	Ddb2	171.7595366	-0.581609683	0.284846865	-2.041832839	0.041168116	0.114405366	235.0281618	194.00005	211.3032722	155.9270916	144.6368235	146.3063292	143.4300078	143.444557
2253	ENSMUSG00000002111	Spi1	389.2168315	-0.056263956	0.282325996	-0.199287196	0.842038094	0.914188884	261.2464428	367.0271217	698.4457913	680.3120365	254.7474376	248.0070702	358.0437972	245.9049548
2257	ENSMUSG00000002129	Sf3a1	2856.624659	-0.035647231	0.10849652	-0.328556446	0.742490973	0.855829398	2751.046771	2955.092654	2019.351468	2130.647587	3740.028314	3690.666365	2776.167484	2789.996633
2261	ENSMUSG00000002147	Stat6	2632.606768	0.207494204	0.149031589	1.392283373	0.163836605	0.317966411	2501.973101	2243.060038	3304.866449	3092.909981	2268.465277	2169.615808	2973.782162	2506.181331
2268	ENSMUSG00000002204	Napsa	2010.826254	-4.762197744	1.555743286	-3.061043417	0.002205671	0.010479204	13558.59675	190.8541033	1090.866154	442.149424	171.6979066	125.7877586	273.0482371	233.609707
2273	ENSMUSG00000002205	Vrk3	803.7077861	0.535999149	0.18085802	2.963646001	0.003040178	0.013676998	630.1751112	740.3461369	920.1580917	918.474649	631.7363195	602.1754402	1090.068059	896.528481
2283	ENSMUSG00000002210	Smg9	642.3430061	0.264526167	0.150470891	1.757988972	0.078749386	0.186491736	584.2931194	573.6109588	723.4274589	697.3999369	614.0066444	554.8935168	710.775372	680.3370416
2290	ENSMUSG00000002221	Paxip1	956.7901362	-0.172458988	0.205393621	-0.839651141	0.401104016	0.588082376	817.4485469	1075.913791	684.9140547	669.6320987	1236.411556	1490.718757	804.2704882	875.0117974
2297	ENSMUSG00000002222	Rmnd5a	3140.421542	-0.027345144	0.128142595	-0.213396207	0.831017938	0.908432904	3051.620635	3094.56296	4057.439187	3714.482359	2721.971705	2452.415237	3137.398615	2893.481635
2302	ENSMUSG00000002227	Mov10	833.7150047	0.944707129	0.18566144	5.088332441	3.61E-07	4.78E-06	523.4292528	641.7731385	1132.502267	998.5741823	604.6752364	527.2380521	1142.12784	1099.400069
2311	ENSMUSG00000002228	Ppm1j	190.5154581	2.45316478	0.427013425	5.74493596	9.20E-09	1.71E-07	72.10027275	49.2864992	374.7250147	266.9984445	48.52332144	46.38981169	434.5398014	231.5604991
2313	ENSMUSG00000002233	Rhoc	3431.576151	0.904692017	0.254512216	3.554611366	0.000378538	0.002355057	2854.04716	2093.103243	4201.083776	3914.197196	2864.742247	2262.395432	5483.276076	3779.764076
2321	ENSMUSG00000002249	Tead3	1734.05056	0.119863363	0.226866483	0.528343197	0.597261155	0.752686759	1903.634474	1468.108487	2116.15543	1653.254368	1716.045926	1350.65721	1914.524993	1750.023595
2330	ENSMUSG00000002250	Ppard	976.0749743	0.363962888	0.201918873	1.802520401	0.071463568	0.173339275	884.8669837	866.1840072	1174.138379	907.7947112	914.477981	807.3611458	1227.1234	1026.653186
2339	ENSMUSG00000002257	Def6	195.8744214	-0.385934337	0.268870913	-1.435388949	0.151176293	0.300200611	220.046287	227.5568155	221.7123004	181.5589422	181.9624554	191.8040291	147.6797858	194.6747559
2347	ENSMUSG00000002265	Peg3	309.3370593	-1.391761437	0.345407544	-4.029331321	5.59E-05	0.00044305	486.9109328	445.6757906	192.5670214	159.1310729	509.4948751	325.6207936	137.0553408	218.2406474
2356	ENSMUSG00000002274	Metrn	179.6441429	-0.329587538	0.358238306	-0.920023158	0.357560658	0.544415371	152.6278501	247.4811449	148.8491031	105.731384	255.6805784	208.7541526	155.1168973	162.9120325
2363	ENSMUSG00000002279	Lmf1	533.1755126	0.244989453	0.184211821	1.329933399	0.183540216	0.345113616	505.6382764	500.2055344	555.8421051	546.8128143	513.2274383	451.4085522	651.2784798	540.9909005
2373	ENSMUSG00000002280	Ciao3	438.9202837	0.209560568	0.168164693	1.246162705	0.212704668	0.38274068	416.6833945	411.0703763	445.5064064	445.3534054	434.8436114	400.5581817	499.348916	457.9979783
2381	ENSMUSG00000002289	Angptl4	1860.519532	1.735939271	0.207240987	8.376428318	5.46E-17	3.22E-15	788.4211643	1026.627292	1792.434654	1524.027121	1978.258489	1730.696821	3295.702846	2747.98787
2385	ENSMUSG00000002297	Dbf4	343.4205244	1.170632437	0.566394875	2.066813259	0.038751754	0.10892157	87.0821476	332.4217074	204.0169525	213.5987556	463.7709761	503.1510345	335.7324627	607.5901591
2394	ENSMUSG00000002307	Daxx	790.1136217	0.341684925	0.175066232	1.951746616	0.050968295	0.134130583	653.5842906	721.4704564	977.4077467	829.8311654	695.1898937	701.199846	931.7638284	810.4617468
2404	ENSMUSG00000002308	Cd320	579.5614546	0.610393598	0.210458485	2.900304062	0.003728008	0.016282491	493.4655031	604.0217774	307.0663315	391.9537165	570.1490269	595.0385461	879.7040478	795.0926871
2408	ENSMUSG00000002319	Ipo4	945.9825642	-0.399444676	0.160591833	-2.487328703	0.012870642	0.04527389	941.9853816	1136.735428	615.1735658	572.4446649	1356.786719	1369.391557	791.5211541	783.8220434
2421	ENSMUSG00000002320	Tm9sf1	1742.135564	0.331028445	0.12588704	2.629567312	0.00854936	0.032490782	1530.960337	1699.859898	1513.472698	1421.499718	1881.211847	1827.044891	1998.458109	2064.577016
2434	ENSMUSG00000002324	Rec8	54.37265101	-2.081455593	0.802491416	-2.593741878	0.009493773	0.035404665	50.56382764	143.6649019	27.06347328	69.41959556	27.06108311	71.36894107	21.24889004	24.59049548
2438	ENSMUSG00000002325	Irf9	1529.546653	1.479283881	0.213624828	6.92468144	4.37E-12	1.36E-10	852.0941325	771.8056045	2695.9383	2014.236265	751.1783415	622.6940108	2436.185244	2092.241324
2445	ENSMUSG00000002326	Gmpr2	187.6608821	0.179715251	0.272091143	0.66049651	0.508935257	0.683265038	180.7188655	194.00005	161.3399369	143.1111662	178.2298922	219.4594938	236.925124	187.502528
2451	ENSMUSG00000002329	Mdp1	685.1103202	0.436838393	0.164818736	2.65041708	0.008039246	0.030944595	556.2021041	641.7731385	680.7504434	724.0997814	595.3438284	661.9469284	801.0831547	819.6831826
2454	ENSMUSG00000002332	Dhrs1	1009.875347	0.585773639	0.150004779	3.905033187	9.42E-05	0.000702556	919.5125693	801.1677742	1189.751922	1081.877697	768.9080167	734.2079812	1309.994071	1273.582745
2459	ENSMUSG00000002342	Tmem161a	844.5445113	-0.227912442	0.172434084	-1.321736612	0.186255873	0.348922497	820.2576484	1002.508367	735.9182928	767.8875263	987.2629631	886.7590927	788.3338206	767.4283797
2473	ENSMUSG00000002343	Armc6	442.8469265	-0.12847686	0.210523927	-0.610272012	0.541681634	0.710504493	515.0019482	413.1676741	362.2341809	342.8260027	572.0153085	487.9851345	406.9162443	442.6289186
2479	ENSMUSG00000002345	Borcs8	641.5747791	0.399115115	0.209593308	1.904235968	0.056879459	0.145567517	499.0837062	604.0217774	688.0367631	815.9472463	588.8118429	482.632464	752.2107076	701.8537251
2484	ENSMUSG00000002346	Slc25a42	367.694853	-0.198722013	0.338574402	-0.586937499	0.557245684	0.723550502	448.5198785	333.4703563	390.338557	340.6900151	447.9075825	298.8574407	414.3533559	267.4216383
2489	ENSMUSG00000002365	Snx9	1954.511993	0.21812301	0.116544352	1.87158799	0.061263626	0.15420252	1657.369906	1668.40043	2639.729548	2505.513403	1705.781377	1590.635274	1978.271663	1890.39434
2491	ENSMUSG00000002372	Ranbp3	1978.538825	0.158870114	0.152184553	1.043930621	0.29651749	0.482672369	1724.788343	2063.741073	1751.839444	1641.506437	2317.92174	2100.031091	2069.64189	2158.840582
2499	ENSMUSG00000002379	Ndufa11	1125.891742	1.189880823	0.185523822	6.413628248	1.42E-10	3.51E-09	752.8392116	935.3948359	706.7730138	715.5558312	1098.306718	948.3148044	2056.892556	1793.056962
2505	ENSMUSG00000002393	Nr2f6	746.1676236	0.063658701	0.209276894	0.304184087	0.760987647	0.867265449	649.8388219	812.7029123	599.5600235	678.1760489	928.4750929	772.568787	814.8949332	713.1243689
2513	ENSMUSG00000002395	Use1	1114.966927	0.008512463	0.22657986	0.037569374	0.970031027	0.98457267	1247.241082	952.1732186	1548.863394	1288.000496	940.6059233	729.7474224	1149.564951	1063.538929
2525	ENSMUSG00000002396	Ocel1	390.6010907	0.108535016	0.169061573	0.641985126	0.52088284	0.693339321	381.1014417	407.9244295	387.2158485	384.47776	364.8580516	348.8156995	431.3524679	419.0630271
2529	ENSMUSG00000002409	Dyrk1b	606.5694667	-0.0621917	0.316762029	-0.196335717	0.844347408	0.915520621	555.2657369	686.865042	891.0128127	858.6669974	432.9773298	238.1938408	661.9029249	527.6710488
2532	ENSMUSG00000002413	Braf	1085.696153	-0.168482852	0.177912425	-0.946998791	0.343639395	0.530709361	1191.059051	1016.140803	1234.510743	1100.033591	994.7280895	1184.724422	955.1376075	1009.234919
2537	ENSMUSG00000002416	Ndufb2	168.3426461	-0.742107039	0.244802936	-3.031446648	0.002433849	0.011378692	238.7736305	207.632486	129.0719495	131.3632347	181.0293146	191.8040291	133.8680073	133.1985172
2543	ENSMUSG00000002428	Hltf	691.8196046	0.060440495	0.168398865	0.358912724	0.71966038	0.83986623	642.3478845	712.0326161	648.482456	696.3319432	686.7916265	736.8843165	655.5282579	756.157736
2549	ENSMUSG00000002455	Prpf6	2170.58311	-0.06203532	0.15870781	-0.390877551	0.695887748	0.824125845	2371.818063	1883.373459	2288.945298	2179.775301	2241.404194	2322.16692	2079.203891	1997.977758
2553	ENSMUSG00000002458	Rgs19	681.861392	0.059590135	0.243136019	0.245089705	0.806386974	0.893994101	518.7474169	771.8056045	460.0790458	555.3567645	913.5448402	891.2196516	657.6531469	686.4846654
2565	ENSMUSG00000002459	Rgs20	25.567192	-1.472262878	0.804867126	-1.829199914	0.067369665	0.165655056	34.64558561	11.53513811	59.33146066	64.07962667	8.398267172	9.813229397	9.56200052	7.172227848
2572	ENSMUSG00000002475	Abhd3	44.83696895	-1.134959921	0.510740772	-2.222183899	0.02627088	0.080483791	50.56382764	77.60002002	30.18618174	36.31178845	53.18902542	52.63459404	23.37377905	34.83653526
2577	ENSMUSG00000002477	Snrpd1	1035.959442	0.181199133	0.232532094	0.779243544	0.435836264	0.618332669	816.5121797	1101.081365	570.4147446	699.5359245	1353.987296	1572.793039	982.7611645	1190.589823
2582	ENSMUSG00000002486	Tchp	281.5030571	-0.613065533	0.22141586	-2.768841996	0.005625591	0.023040575	346.4558561	331.3730584	292.493692	239.2306062	319.1341525	280.1230937	217.8011229	225.4128752
2590	ENSMUSG00000002489	Tiam1	535.1629775	0.45628146	0.317208621	1.438427047	0.150312923	0.299036602	548.7111666	339.7622498	734.87739	500.8890818	478.7012288	458.5454464	676.7771479	543.0401085
2605	ENSMUSG00000002496	Tsc2	1740.719147	0.031620895	0.133770068	0.236382443	0.813135919	0.898229602	1736.024749	1716.638281	1824.702641	1734.421895	1677.787153	1706.609803	1893.276103	1636.292553
2630	ENSMUSG00000002504	Slc9a3r2	2321.068956	-0.365725055	0.170601989	-2.143732658	0.032054314	0.093882879	2976.711261	2695.027722	1727.898679	1930.93275	2518.547011	2317.706361	1957.022773	2444.705092
2637	ENSMUSG00000002524	Puf60	3181.73646	0.043106055	0.101864704	0.423169688	0.672171461	0.80621786	3284.776062	3170.065683	2674.079341	2564.253061	3564.597844	3545.252147	3255.329955	3395.537584
2648	ENSMUSG00000002546	Golga2	2376.157232	0.33946416	0.162827676	2.08480627	0.037086889	0.105324683	2251.026697	2127.708657	2545.007392	2098.607773	2348.715386	2097.354756	2928.097048	2612.740145
2661	ENSMUSG00000002550	Uck1	1115.580643	0.852263672	0.157795841	5.401052814	6.63E-08	1.02E-06	957.9036237	851.5029223	786.9225309	821.2872152	1205.61791	1033.957534	1581.979864	1685.473544
2666	ENSMUSG00000002565	Scin	196.6011923	-0.64826392	0.415191779	-1.561360202	0.118438786	0.251651319	139.5187096	308.3027822	166.544451	189.0348987	235.1514808	248.899182	129.6182293	155.7398047
2668	ENSMUSG00000002578	Ikzf4	148.7264816	-1.254724957	0.376031297	-3.336756718	0.000847621	0.004703774	269.6737474	174.0757206	113.4584072	95.05144623	199.6921305	151.6589998	107.3068947	78.89450633
2678	ENSMUSG00000002580	Mien1	349.0978448	0.787027637	0.346150265	2.273658918	0.022986502	0.072296905	355.8195278	198.1946457	422.6065444	409.0416169	254.7474376	195.3724762	547.1589186	409.8415913
2679	ENSMUSG00000002588	Pon1	33.6722481	6.485509668	1.778663586	3.646282366	0.000266062	0.001753017	0	0	112.4175044	120.6832969	0	3.568447053	26.56111255	6.14762387
2683	ENSMUSG00000002602	Axl	6626.435712	-0.511568374	0.226809483	-2.25549817	0.024102077	0.075090452	9650.200142	6514.207086	6943.862703	5668.910973	6908.97446	5986.069932	5551.272524	5787.987873
2691	ENSMUSG00000002603	Tgfb1	831.1562699	-0.22169487	0.181787479	-1.219527721	0.222643961	0.396393946	872.6942104	780.1947958	1044.025527	967.6023627	734.3818072	832.3402752	775.5844866	642.4266944
2696	ENSMUSG00000002608	Ccdc97	1252.233085	0.045455333	0.150006375	0.303022672	0.761872584	0.867907226	1292.186706	1173.438141	1284.474078	1243.144757	1324.126791	1155.284734	1325.930739	1219.278734
2705	ENSMUSG00000002617	Zfp40	194.9154111	-0.694057106	0.26450646	-2.623970343	0.008691135	0.032944472	295.8920284	234.8973579	118.6629213	138.8391911	209.0235385	233.733282	155.1168973	173.1580723
2711	ENSMUSG00000002625	Akap8l	843.8978485	-1.048721036	0.282422252	-3.713308805	0.000204567	0.001394399	1495.378384	876.6704964	908.7081607	790.3153956	821.1639013	711.9051871	589.6566987	557.3845642
2725	ENSMUSG00000002635	Pdcd2l	300.912244	-0.04283863	0.231799632	-0.18480888	0.853378943	0.919786564	264.9919115	316.6919736	295.6164005	268.0664382	341.5295317	355.9525936	313.4211281	251.0279747
2729	ENSMUSG00000002658	Gtf2f1	1661.959952	0.079413046	0.12339601	0.643562512	0.519859166	0.692717475	1620.851586	1562.48689	1351.091859	1317.904322	2093.967948	1985.840785	1604.291198	1759.245031
2730	ENSMUSG00000002660	Clpp	981.5280843	-0.226995444	0.144264107	-1.573471385	0.115609709	0.247676925	997.2310452	1072.767844	741.1228069	822.3552089	1196.286502	1254.309139	854.2053798	913.9467486
2732	ENSMUSG00000002661	Alkbh7	167.9690189	-0.130189914	0.284216581	-0.458065864	0.646905123	0.788447594	151.6914829	212.8757306	151.9718115	143.1111662	181.9624554	169.501235	162.5540088	170.0842604
2736	ENSMUSG00000002668	Dennd1c	180.4952087	-0.204608953	0.262478369	-0.779526911	0.435669391	0.618258536	156.3733188	178.2703163	285.2073723	242.4345876	135.3054156	156.1195586	151.9295638	138.3215371
2743	ENSMUSG00000002679	Med6	489.4104501	0.285357114	0.151874149	1.878905109	0.060257451	0.152285815	459.7562847	456.1622798	439.2609895	438.9454427	494.5646224	510.2879286	560.9706972	555.3353562
2749	ENSMUSG00000002688	Prkd1	178.6289491	-0.833516755	0.328732881	-2.535544214	0.011227275	0.040603775	175.1006624	284.1838571	142.6036862	138.8391911	203.4246937	227.4884996	121.1186732	136.2723291
2750	ENSMUSG00000002699	Lcp2	251.0590321	0.087270498	0.327895658	0.26615326	0.790121178	0.884700285	158.2460532	241.1892514	413.238419	384.47776	185.6950186	201.6172585	253.924236	170.0842604
2754	ENSMUSG00000002718	Cse1l	2046.650037	-0.02185273	0.232302241	-0.094070251	0.925053352	0.958397678	1655.497172	2255.643825	1118.97053	1311.496359	2748.099647	3431.953954	1727.534761	2124.004047
2766	ENSMUSG00000002728	Naa20	1001.191699	0.211881052	0.151655263	1.397122971	0.162376595	0.316004578	909.2125304	975.2434948	900.3809381	959.0584125	963.0013024	1120.492375	1085.818281	1096.326257
2775	ENSMUSG00000002731	Prkra	636.7462339	0.139617637	0.231635916	0.602746062	0.546677634	0.714163031	479.4199954	701.5461269	689.0776659	717.6918187	607.4746588	598.6069932	688.4640374	611.688575
2777	ENSMUSG00000002732	Fkbp7	575.7164199	-0.323666244	0.211740833	-1.528596256	0.126364565	0.264190102	709.7663213	705.7407226	364.3159865	465.6452871	650.3991354	578.9805344	509.9733611	620.9100108
2781	ENSMUSG00000002733	Plekha3	978.6574826	0.25341537	0.17204782	1.472935666	0.140768384	0.285095618	931.6853427	812.7029123	911.8308691	1108.577541	981.6641184	1002.733622	1067.756725	1012.308731
2783	ENSMUSG00000002741	Ykt6	2545.647912	0.613393444	0.164258374	3.734320694	0.000188223	0.001291148	1796.888616	2312.270867	2176.527794	2329.29443	2687.445495	2778.036031	3101.275502	3183.444561
2785	ENSMUSG00000002748	Baz1b	3492.886998	-0.327538369	0.133418684	-2.454966269	0.014089781	0.048749376	3528.231529	3453.200891	2949.918588	3450.687896	4459.479868	4538.17254	2669.923034	2893.481635
2790	ENSMUSG00000002763	Pex6	1318.752281	0.074813013	0.137737759	0.543155442	0.587022782	0.744881856	1337.132331	1247.892214	1483.286517	1355.284104	1259.740076	1143.687281	1340.804962	1382.190767
2794	ENSMUSG00000002767	Mrpl2	745.140584	0.103430046	0.176699834	0.585343196	0.558316975	0.724571761	669.5025327	815.8488591	647.4415532	653.612192	749.3120599	830.5560517	763.8975971	830.9538264
2799	ENSMUSG00000002768	Mea1	1106.489117	0.62785378	0.198406184	3.164486955	0.001553566	0.007821969	964.4581939	855.697518	1051.311847	1266.640621	1019.922891	880.5143104	1547.98164	1265.385913
2808	ENSMUSG00000002769	Gnmt	62.56775291	-0.627167423	0.615189376	-1.019470504	0.30797965	0.494212807	38.39105432	23.07027622	188.4034102	168.7430169	20.52909753	21.41068232	29.74844606	10.24603978
2811	ENSMUSG00000002771	Grin2d	133.3089176	-0.155721583	0.315833336	-0.493049863	0.621977356	0.771088678	129.2186706	138.4216573	90.55854522	64.07962667	219.2880873	184.667135	128.5557848	111.6818336
2814	ENSMUSG00000002778	Kdelr1	3959.788972	0.416327503	0.120039811	3.468245248	0.000523869	0.00311549	3499.204146	3401.817094	4087.625369	4147.019839	3494.612284	3837.864806	4833.06004	4377.108195
2819	ENSMUSG00000002781	Tmem143	267.6989366	-0.400038386	0.205920317	-1.942685368	0.052054185	0.136367302	296.8283956	335.5676541	256.0620934	244.5705751	275.2765351	254.2518525	245.42468	233.609707
2833	ENSMUSG00000002797	Ggct	121.2856578	-0.49812696	0.314005965	-1.586361456	0.112657339	0.242972285	169.4824593	151.0054444	69.74048885	85.43950223	123.1745852	144.5221057	99.86978321	127.0508933
2839	ENSMUSG00000002799	Jag2	555.8765019	-1.406852365	0.31871342	-4.414161049	1.01E-05	9.69E-05	1064.649482	734.0542434	256.0620934	322.5341209	642.0008683	749.3738812	260.298903	418.0384231
2849	ENSMUSG00000002803	Btbd6	354.920573	0.168812234	0.217096854	0.7775895	0.436811053	0.619118548	399.8287852	302.0108887	360.1523752	350.3019591	312.602167	324.7286819	396.2917993	393.4479277
2858	ENSMUSG00000002804	Nudt14	258.4521757	0.356137423	0.342538793	1.039699532	0.298479518	0.484706655	160.1187875	298.864942	239.4076483	263.7944631	273.4102535	245.3307349	276.2355706	310.4550054
2863	ENSMUSG00000002808	Epdr1	1043.61848	-0.534238002	0.297408525	-1.796310317	0.072445178	0.175101997	1804.379553	981.5353883	1192.87463	1079.741709	737.1812296	628.9387931	980.6362755	943.660264
2867	ENSMUSG00000002812	Flii	3707.192716	0.493529984	0.14038548	3.515534395	0.00043887	0.002673868	3371.85821	2982.357526	4069.930021	3735.842235	3439.556977	3110.793719	4670.506032	4276.697005
2871	ENSMUSG00000002814	Top3a	327.0029614	-0.214587231	0.263482181	-0.814427867	0.41539988	0.601144773	288.401091	385.9028022	266.4711216	301.1742454	349.9277988	443.3795464	311.2962391	269.4708463
2877	ENSMUSG00000002820	Atg4d	580.3762792	0.417119318	0.182445243	2.286271272	0.022238393	0.070285485	557.1384712	507.5460769	572.4965502	555.3567645	560.8176189	467.466564	749.023374	673.1648137
2882	ENSMUSG00000002825	Qtrt1	482.2652263	-0.168363804	0.157947754	-1.065946174	0.286447974	0.471498436	527.1747215	522.2271617	333.088902	352.4379467	611.207222	578.0884226	473.850248	460.0471862
2893	ENSMUSG00000002831	Plin4	510.5938472	-0.183722247	0.305560067	-0.60126393	0.54766421	0.714932417	338.9649186	283.1352082	1263.656022	984.6902632	339.6632501	326.5129054	344.2320187	203.8961917
2896	ENSMUSG00000002833	Hdgfl2	1280.784671	-0.537633533	0.151150824	-3.556934192	0.000375208	0.002338814	1312.786784	1549.903102	1099.193376	1029.546002	1654.458633	1628.99608	950.8878295	1020.505562
2908	ENSMUSG00000002835	Chaf1a	395.4680366	0.274568531	0.57150298	0.48043237	0.630919982	0.777080559	148.8823814	512.7893215	129.0719495	124.955272	656.931121	791.3031341	247.549569	552.2615443
2911	ENSMUSG00000002844	Adprh	1781.581848	0.075417381	0.176575287	0.427111754	0.669297932	0.804780883	1621.787953	1971.459968	1802.843682	1540.047028	1891.476395	1639.701421	1911.337659	1874.000676
2913	ENSMUSG00000002845	Tmem39a	1001.761595	0.0293008	0.19837435	0.147704582	0.882575915	0.936324412	1207.91366	974.1948459	633.9098165	503.0250694	1297.998849	1169.558522	1093.255393	1134.236604
2927	ENSMUSG00000002846	Timmdc1	487.5324097	-0.171441321	0.166143432	-1.031887442	0.302124849	0.488045916	508.447378	503.3514812	403.8702936	448.5573867	589.7449837	547.7566227	458.9760249	439.5551067
2929	ENSMUSG00000002847	Pla1a	1095.058719	1.076993659	0.970828132	1.109355635	0.267276793	0.449778813	940.1126473	123.7405725	3158.099152	1985.400433	175.4304698	132.9246527	1434.300078	810.4617468
2931	ENSMUSG00000002870	Mcm2	1486.85589	0.147967048	0.477227379	0.310055656	0.756518633	0.865096779	687.2935091	1914.832926	397.6248767	689.9239805	2441.096325	2881.520996	1102.817393	1779.73711
2938	ENSMUSG00000002871	Tpra1	773.9138009	-0.23720126	0.16694386	-1.420844467	0.15536198	0.306332102	833.3667889	811.6542634	908.7081607	923.8146178	693.3236121	624.4782343	760.7102636	635.2544665
2961	ENSMUSG00000002881	Nab1	1542.365286	0.146499948	0.143142446	1.023455671	0.306092449	0.492266747	1441.069088	1645.330154	1293.842204	1192.94905	1629.263831	1720.883591	1771.094985	1644.489385
2966	ENSMUSG00000002885	Adgre5	2019.699075	1.823452499	0.197593512	9.228301498	2.75E-20	2.35E-18	1272.522996	976.2921437	1513.472698	1745.101833	1424.905997	1263.230257	4282.713788	3679.352886
2974	ENSMUSG00000002897	Il17ra	1183.08642	2.083189475	0.196138636	10.62100522	2.38E-26	3.57E-24	606.7659317	475.0379604	1006.553026	817.0152401	966.7338656	1005.409957	2388.375241	2198.800137
2977	ENSMUSG00000002900	Lamb1	6536.649377	-0.215401996	0.262002173	-0.822138205	0.410998244	0.597459767	9920.810257	5758.131215	6156.940172	5331.424939	6190.456047	5430.284303	6784.770591	6720.377494
2985	ENSMUSG00000002908	Kcnn1	163.5033879	-1.086535804	0.344004716	-3.158491017	0.001585882	0.007964849	198.5098419	268.4541233	187.3625074	124.955272	151.1688091	157.9037821	97.7448942	121.9278734
2993	ENSMUSG00000002910	Arrdc2	196.359558	-0.03994112	0.418894618	-0.09534885	0.924037742	0.958142942	291.2101925	127.9351681	301.8618174	256.3185067	96.11350208	89.21117633	213.5513449	194.6747559
3001	ENSMUSG00000002944	Cd36	309.1386471	-0.94391336	0.54994574	-1.716375438	0.086093349	0.199165486	588.0385881	235.9460068	518.3696037	367.3898596	126.9071484	207.8620409	296.4220161	132.1739132
3007	ENSMUSG00000002948	Map2k7	1271.700113	-0.039277053	0.188464667	-0.208405393	0.834912446	0.910107996	1421.405377	1138.832726	1403.137	1194.017044	1259.740076	1264.122369	1337.617628	1154.728684
3017	ENSMUSG00000002949	Timm44	1173.402331	0.104134884	0.140275635	0.742359031	0.457869835	0.639555431	1139.558856	1130.443535	1300.08762	1135.277386	1093.641014	1148.147839	1250.497179	1189.565219
3026	ENSMUSG00000002957	Ap2a2	2823.377608	0.1832159	0.135627838	1.350872379	0.176736317	0.335438317	2776.328684	2656.227712	2908.282475	2655.032532	2781.692716	2640.650819	3298.890179	2869.915743
3029	ENSMUSG00000002963	Pnkp	570.3243232	0.206422626	0.247483267	0.834087202	0.404231846	0.591061691	441.0289411	634.4325961	590.1918982	468.8492685	622.4049115	565.598858	613.0304778	627.0576347
3046	ENSMUSG00000002968	Med25	2560.004113	-0.043741241	0.1151393	-0.379898449	0.704020799	0.830173035	2636.809975	2724.389892	2399.280997	2215.019095	2742.500802	2561.252873	2585.989918	2614.789353
3060	ENSMUSG00000002980	Bcam	3333.296651	-0.574545793	0.367399171	-1.56381897	0.117860088	0.250915925	6571.424859	2650.984468	2121.359944	1863.649142	3678.441021	3587.1814	3182.021284	3011.311092
3065	ENSMUSG00000002981	Clptm1	2810.529114	0.472376008	0.133916201	3.52739999	0.000419662	0.002568447	2173.308221	2494.735779	2848.951015	2772.511847	2800.355532	2918.98969	3391.322851	3084.057975
3074	ENSMUSG00000002983	Relb	431.1635944	0.016101236	0.225025857	0.071552828	0.942957781	0.968329916	367.055934	288.3784528	770.2680858	673.9040738	348.994658	337.2182465	361.2311307	302.2581736
3084	ENSMUSG00000002984	Tomm40	1257.088651	0.101052296	0.257303093	0.392736423	0.694514166	0.823238707	960.7127252	1430.357126	716.1411392	793.5193769	1679.653434	1912.687621	1095.380282	1468.257501
3090	ENSMUSG00000002985	Apoe	23142.71923	-1.793381405	0.296410084	-6.050338703	1.45E-09	3.05E-08	28702.46312	28306.18027	23846.04267	46240.9266	21332.53176	20266.99504	7355.303289	9091.311099
3104	ENSMUSG00000002996	Hbp1	1219.327343	0.126443023	0.192908976	0.655454327	0.512175284	0.685967222	1221.022801	976.2921437	1955.856396	1966.176545	652.265417	583.4410932	1321.680961	1077.883385
3113	ENSMUSG00000002997	Prkar2b	355.2212054	0.343696094	0.327150566	1.050574659	0.293453985	0.479518568	236.9008962	293.6216974	742.1637097	440.0134365	207.1572569	248.899182	369.7306868	303.2827776
3116	ENSMUSG00000003031	Cdkn1b	1834.24665	-0.339616789	0.267891041	-1.267742244	0.204890014	0.373412569	2490.736695	1461.816593	2750.065247	2285.506685	1327.859354	1233.790569	1587.292086	1536.905967
3119	ENSMUSG00000003032	Klf4	4212.796889	2.098657991	0.354036252	5.927805363	3.07E-09	6.17E-08	2895.247316	1330.735478	3437.061107	2511.921366	2881.538781	2542.518525	10058.1621	8045.190437
3122	ENSMUSG00000003033	Ap1m1	1652.42738	-0.60859425	0.120614247	-5.04579071	4.52E-07	5.83E-06	1973.862012	2081.568104	1289.678592	1349.944135	1997.854446	1867.189921	1307.869182	1351.452647
3130	ENSMUSG00000003037	Rab8a	2202.499035	0.278514495	0.120514253	2.311050253	0.020830079	0.066694172	1888.652599	2022.843765	2160.914251	2338.906374	2225.540801	2239.200526	2445.747244	2298.186723
3133	ENSMUSG00000003038	Hmgn2	900.2138184	0.311796953	0.400890191	0.777761492	0.436709633	0.619082527	517.8110497	1206.994906	361.1932781	325.7381022	1325.993072	1323.893857	825.5193782	1314.566904
3146	ENSMUSG00000003039	Fam32a	2592.644587	0.18163927	0.168368639	1.078818905	0.280668465	0.465584532	2110.57162	2561.849309	2886.423516	3426.124039	2205.944844	2251.690091	2770.855262	2527.698014
3148	ENSMUSG00000003051	Elf3	8675.05455	4.72587087	0.223182447	21.17492187	1.63E-99	5.26E-96	721.9390947	709.9353183	12951.95377	12245.61666	2902.067878	1976.919668	21089.52337	16802.48064
3151	ENSMUSG00000003053	Cyp2c29	16.47875324	3.117206528	2.164765823	1.439974012	0.149874752	0.298348288	0	0	63.49507194	65.14762045	0	0	3.187333507	0
3154	ENSMUSG00000003062	Stard3nl	649.8499576	0.235794565	0.158969943	1.483265078	0.138003997	0.281329728	598.3386271	645.9677342	704.6912082	655.7481796	580.4135757	548.6487344	771.3347086	693.6568933
3164	ENSMUSG00000003068	Stk11	2126.309463	-0.035530344	0.114280491	-0.310904719	0.755873057	0.86472519	2166.753651	1993.481595	2253.554602	2147.735487	2191.947732	2197.271273	2020.769443	2038.961917
3173	ENSMUSG00000003070	Efna2	210.1167742	-0.24908242	0.298698214	-0.833893237	0.404341148	0.591114686	214.4280839	270.5514211	133.2355608	128.1592533	313.5353078	213.2147114	201.8644554	205.9453996
3174	ENSMUSG00000003072	Atp5d	4050.301536	0.333974745	0.128505033	2.598923454	0.009351662	0.034972342	3737.977777	3843.298289	3736.841119	3402.628176	4331.639579	3794.151329	4844.74693	4711.129092
3178	ENSMUSG00000003099	Ppp5c	1617.242557	0.171286129	0.114212238	1.499717824	0.133687511	0.275162975	1547.814946	1585.557166	1216.815395	1297.61244	1888.676973	1873.434703	1734.971872	1793.056962
3189	ENSMUSG00000003119	Cdk12	1390.430498	0.216514143	0.146339698	1.479531158	0.13899841	0.282678431	1329.641394	1204.897608	1365.664498	1340.332191	1486.493289	1450.573727	1585.167197	1360.674083
3195	ENSMUSG00000003123	Lipe	496.1851136	0.505152004	0.254226982	1.987011765	0.046921093	0.126209629	457.8835503	354.4433347	833.7631577	615.164416	276.2096759	278.3388702	632.1544788	521.5234249
3203	ENSMUSG00000003131	Pafah1b2	2112.062509	-0.047760708	0.18365927	-0.260050626	0.794824723	0.887568842	1818.425061	2354.216823	1563.436034	1809.18146	2540.94239	2774.467584	1953.83544	2081.995284
3212	ENSMUSG00000003134	Tbc1d8	590.3736227	-0.601407933	0.184278708	-3.263577966	0.001100149	0.005859978	666.6934311	606.1190753	702.6094026	855.4630161	531.8902542	520.9932698	433.4773569	405.7431754
3217	ENSMUSG00000003135	Cnot11	828.8646309	-0.10521729	0.142655937	-0.737559843	0.460781965	0.641629271	788.4211643	864.0867094	768.1862801	803.1313209	928.4750929	942.9621338	741.5862625	794.0680832
3221	ENSMUSG00000003153	Slc2a3	661.3316665	-3.417531647	1.002213467	-3.409983759	0.000649667	0.003746586	378.2923401	3346.238701	361.1932781	308.6502018	202.4915529	345.2472524	148.7422303	199.7977758
3229	ENSMUSG00000003154	Foxj2	1036.530667	-0.361606963	0.196148594	-1.843535838	0.065250814	0.161817988	1322.150456	1016.140803	1097.111571	978.2823005	1092.707873	965.2649279	945.5756069	875.0117974
3232	ENSMUSG00000003161	Sri	2673.541826	0.695451181	0.196329954	3.542257133	0.000396719	0.002444669	2338.108845	1892.811299	3241.371377	3292.624817	1878.412424	1892.16905	3920.420213	2932.416586
3239	ENSMUSG00000003166	Dgcr2	2058.977319	0.178479402	0.144570875	1.234546043	0.216999501	0.38835279	1945.770997	2036.476201	1671.689927	1999.284352	2227.407082	2084.865191	2218.384121	2287.940683
3249	ENSMUSG00000003184	Irf3	1197.673058	-0.008139316	0.114987332	-0.070784458	0.943569301	0.968589091	1231.32284	1249.989512	1082.538931	1062.653809	1247.609245	1240.035351	1236.685401	1230.549378
3262	ENSMUSG00000003190	Bcl2l12	221.5045645	-0.11187643	0.380577287	-0.293965073	0.768784593	0.871608791	177.9097639	318.7892714	180.0761876	146.3151476	203.4246937	286.367876	205.0517889	254.1017866
3268	ENSMUSG00000003198	Zfp959	164.5263668	-0.158082834	0.255861024	-0.617846482	0.53667654	0.706918988	156.3733188	182.4649119	172.7898679	186.8989111	148.3693867	165.932788	146.6173413	156.7644087
3271	ENSMUSG00000003199	Mpnd	1063.907246	-0.03116328	0.236206103	-0.13193258	0.895037619	0.942251804	850.2213981	1311.859798	1061.720875	1050.905877	1118.835816	1002.733622	1041.195612	1073.784969
3280	ENSMUSG00000003200	Sh3gl1	1883.469861	0.282595489	0.165916359	1.70324066	0.08852304	0.202878359	1603.06061	1952.584287	1470.795683	1393.73188	2285.261812	2038.475379	2043.080778	2280.768456
3283	ENSMUSG00000003206	Ebi3	38.56127276	-0.797138839	0.493221914	-1.616186987	0.106053891	0.2325223	43.07289021	36.70271217	62.45416912	61.94363912	27.99422391	30.33179995	25.49866805	20.49207957
3284	ENSMUSG00000003208	Yju2	254.8403546	-0.070237485	0.228129072	-0.307884848	0.758169956	0.865649746	240.6463649	304.1081866	245.6530652	225.3466871	256.6137192	248.0070702	256.049125	262.2986184
3288	ENSMUSG00000003226	Ranbp2	3308.653169	-0.053758572	0.162117559	-0.331602405	0.740189503	0.85378477	3575.986255	2885.881825	3143.526512	3049.122236	3547.80131	4040.374176	3222.394175	3004.138864
3292	ENSMUSG00000003228	Grk5	507.2647847	-0.325455955	0.253582539	-1.283432041	0.199340754	0.366435543	686.3571419	450.9190352	487.1425191	511.5690196	539.3553806	474.6034581	441.9769129	466.1948101
3295	ENSMUSG00000003233	Dvl3	2016.928538	-0.03989955	0.126271259	-0.315982834	0.752015537	0.862567905	1892.398068	2094.151892	1904.852158	1870.057105	2346.849104	2149.98935	1957.022773	1920.107855
3299	ENSMUSG00000003234	Abcf3	1214.694791	0.051625415	0.127988113	0.403361015	0.686682662	0.816933803	1238.813777	1160.854353	1192.87463	1147.025317	1288.667441	1201.674545	1263.246513	1224.401754
3309	ENSMUSG00000003235	Eif2b5	1519.487526	0.316493072	0.202644286	1.561815922	0.11833136	0.251456082	1160.158934	1625.405825	1210.569978	1349.944135	1631.130113	1711.070362	1678.662313	1788.958546
3312	ENSMUSG00000003269	Cyth2	1113.160119	0.108696404	0.120648849	0.900931967	0.367624493	0.555141802	996.294678	1048.648919	1324.028385	1323.244291	1002.193216	1006.302069	1111.316949	1093.252445
3321	ENSMUSG00000003271	Sult2b1	16.06434027	0.395911075	0.970310732	0.40802504	0.683255292	0.814568115	8.427304607	22.0216273	18.73625074	11.74793156	19.59595674	8.02900587	28.68600156	11.27064376
3329	ENSMUSG00000003273	Car11	197.3673306	-1.225680964	0.253113949	-4.842407811	1.28E-06	1.50E-05	250.9464039	256.9189852	266.4711216	236.0266249	159.5670763	191.8040291	114.7440062	102.4603978
3334	ENSMUSG00000003279	Dlgap1	645.7522552	1.310110657	0.302785808	4.32685623	1.51E-05	0.000137659	205.0644121	373.3190152	606.8463433	664.2921298	995.6612303	888.5433163	658.7155914	773.5760036
3354	ENSMUSG00000003282	Plag1	20.45996351	-0.38337793	0.663993322	-0.577382208	0.56368129	0.728437202	32.77285125	23.07027622	14.57263946	20.29188178	13.99711195	16.05801174	25.49866805	17.41826763
3358	ENSMUSG00000003283	Hck	301.1012465	0.114768209	0.291489021	0.393730811	0.693779791	0.822713218	215.3644511	242.2379003	554.8012023	511.5690196	190.3607226	198.9409232	305.9840166	189.551736
3361	ENSMUSG00000003299	Mrpl4	1266.373369	-0.232313537	0.126230096	-1.840397374	0.065709919	0.162487455	1432.641783	1388.411169	1008.634831	972.9423316	1458.499066	1468.415962	1144.252729	1257.189081
3369	ENSMUSG00000003308	Keap1	1175.38464	0.271844927	0.143627425	1.892709053	0.058396572	0.148580711	1045.922138	1156.659758	1194.956436	1111.781523	1162.693433	1072.31834	1377.990519	1280.754973
3375	ENSMUSG00000003309	Ap1m2	1263.675843	1.53471312	0.16720761	9.178488485	4.37E-20	3.65E-18	652.6479234	761.3191153	1384.400749	1567.814866	800.6348038	847.5061752	2179.073674	1916.009439
3380	ENSMUSG00000003316	Glg1	4545.09319	-0.080009765	0.116667314	-0.685794177	0.492842909	0.668946817	4738.017923	4454.660609	5129.56909	4674.608766	4455.747305	4210.767523	4445.267797	4252.10651
3387	ENSMUSG00000003344	Btbd2	1385.41429	-0.256088563	0.203842668	-1.256305004	0.209005408	0.378610267	1406.423502	1629.60042	1216.815395	1456.743513	1608.734734	1223.085228	1290.87007	1251.041457
3392	ENSMUSG00000003345	Csnk1g2	3533.752321	0.173388585	0.107807894	1.608310665	0.107767156	0.235152119	3369.049108	3555.968485	3131.035678	2955.138783	3758.69113	3691.558477	3799.30154	4009.275367
3400	ENSMUSG00000003346	Abhd17a	1312.993427	0.022594582	0.152719752	0.147947999	0.882383807	0.936303724	1263.159324	1394.703062	1285.514981	1106.441554	1440.76939	1314.080627	1336.555184	1362.723291
3404	ENSMUSG00000003348	Mob3a	999.0328715	-0.164130749	0.218889542	-0.749833674	0.453354885	0.635191328	1305.295847	898.6921237	779.6362112	742.2556756	1186.955094	1111.571257	1024.1965	943.660264
3408	ENSMUSG00000003352	Cacnb3	1980.458178	-0.188348015	0.267706549	-0.703561476	0.48170591	0.659822104	1483.205611	2057.449179	2739.656219	2588.816918	2363.645639	1504.100433	1472.54808	1634.243345
3415	ENSMUSG00000003354	Ccdc65	106.1384316	0.585145092	0.381285779	1.534662776	0.124866684	0.261836553	119.8549989	77.60002002	104.0902819	89.71147734	92.38093889	68.69260578	162.5540088	134.2231212
3417	ENSMUSG00000003355	Fkbp11	633.1711886	-0.470149464	0.420843142	-1.117160807	0.263925575	0.446041113	1383.95069	512.7893215	189.444313	201.850824	768.9080167	638.7520225	684.2142594	685.4600615
3420	ENSMUSG00000003360	Ddx23	1927.885247	0.198097053	0.109961568	1.801511716	0.071622262	0.173553676	1843.706975	1795.28695	1758.084861	1692.770138	2135.026143	2023.309479	2089.828336	2085.069096
3427	ENSMUSG00000003363	Pld3	2352.407183	0.245380456	0.25929224	0.946347088	0.343971584	0.531019669	2543.173257	1661.059888	3724.350285	3192.233402	1437.969968	1275.719822	2849.476155	2135.274691
3435	ENSMUSG00000003378	Grik5	701.6159153	-0.867175441	0.187893063	-4.615260548	3.93E-06	4.11E-05	835.2395233	857.7948159	720.3047505	560.6967334	887.4168979	823.4191576	453.6638024	474.3916419
3442	ENSMUSG00000003379	Cd79a	27.80137823	-1.380941774	0.761572799	-1.813276126	0.069789244	0.170233576	44.94562457	14.68108487	35.39069583	35.24379467	30.7936463	38.36080582	12.74933403	10.24603978
3443	ENSMUSG00000003380	Rabac1	1644.889798	-0.076810841	0.248660408	-0.308898554	0.757398697	0.865301965	2017.87127	1295.081415	2490.880445	2139.191537	1135.63235	938.501575	1568.168085	1573.791711
3449	ENSMUSG00000003382	Etv3	1028.105176	0.44191222	0.199698052	2.212902008	0.026904402	0.081912895	865.203273	720.4218075	1512.431795	1284.796515	918.2105442	769.00034	1151.68984	1003.087295
3454	ENSMUSG00000003402	Prkcsh	3242.478164	0.118985872	0.151042804	0.787762601	0.430835581	0.613767177	3655.577465	2981.308877	2980.10477	3001.062516	3214.670045	2898.471119	3639.934865	3568.695656
3462	ENSMUSG00000003411	Rab3b	42.90108276	-1.276022841	1.067828112	-1.194970265	0.232098648	0.408285718	4.681835893	10.48648919	79.10861422	238.1626125	2.799422391	1.784223527	1.062444502	5.123019891
3466	ENSMUSG00000003418	St8sia6	94.10858226	-0.674747634	0.354478981	-1.903491239	0.056976476	0.145792747	112.3640614	117.4486789	65.57687757	95.05144623	99.84606527	118.6508645	71.18378165	72.74688246
3468	ENSMUSG00000003420	Fcgrt	2558.985466	0.151486978	0.263174125	0.575615014	0.564875431	0.729433118	2660.219154	1651.622048	4391.568992	4293.334987	1535.949752	1149.039951	2506.306581	2283.842268
3474	ENSMUSG00000003421	Nosip	1137.034016	0.206092776	0.191669469	1.075250935	0.282262397	0.46707926	985.0582718	1096.886769	1312.578454	1206.832969	1194.42022	899.2486574	1196.312509	1204.934278
3484	ENSMUSG00000003423	Pih1d1	500.1806244	0.21331662	0.221008123	0.965198102	0.334445597	0.521889938	409.192457	469.7947158	607.8872461	546.8128143	528.1576911	421.0767523	462.1633585	556.3599602
3493	ENSMUSG00000003429	Rps11	7746.448865	0.290569163	0.101662375	2.858177983	0.004260813	0.018240339	7749.37477	7130.81265	7783.871278	8064.421017	6611.302546	6430.34159	9130.648052	9070.81902
3497	ENSMUSG00000003435	Supt5	3620.792703	0.088179276	0.111030171	0.794192021	0.427083653	0.610698066	3667.750238	3329.460318	3561.969445	3531.855423	3800.682466	3635.355436	3757.866204	3681.402094
3508	ENSMUSG00000003437	Paf1	1385.018204	-0.232986484	0.15760729	-1.478272254	0.139334921	0.283149277	1611.487914	1340.173319	1339.641928	1196.153031	1543.414878	1537.108568	1232.435623	1279.730369
3518	ENSMUSG00000003438	Timm50	840.4758937	0.237173444	0.210420729	1.127139163	0.259683648	0.441222258	667.6297983	854.6488691	617.2553714	736.9157067	1022.722313	1031.281198	813.8324887	979.5214032
3524	ENSMUSG00000003444	Med29	347.5005608	-0.09873017	0.214225872	-0.460869497	0.644892237	0.786942628	379.2287073	340.8108987	241.4894539	309.7181956	410.5819506	425.5373111	330.4202402	342.2177287
3525	ENSMUSG00000003452	Bicd1	259.5209698	-0.312481859	0.231456052	-1.350069947	0.176993547	0.335769001	253.7555054	326.1298139	155.09452	150.5871227	357.3929252	366.6579347	240.1124575	226.4374792
3534	ENSMUSG00000003458	Ncstn	3650.05229	1.028323676	0.149268181	6.889101666	5.61E-12	1.72E-10	2501.973101	2537.730384	5059.828601	4509.06973	2128.494158	2183.889597	5626.706084	4652.726665
3540	ENSMUSG00000003464	Pex19	1829.593044	0.472535165	0.140488444	3.363516256	0.000769563	0.004357267	1490.696548	1636.940963	2093.255568	1797.433528	1645.127225	1634.34875	2150.387672	2188.554098
3546	ENSMUSG00000003469	Phyhip	87.17574993	1.88547362	0.81655809	2.3090502	0.020940796	0.066926184	78.654843	18.87568054	30.18618174	8.543950223	125.0408668	74.93738812	244.3622355	116.8048535
3557	ENSMUSG00000003477	Inmt	492.3432426	-4.280858737	1.114302577	-3.841738166	0.000122166	0.000886101	1069.331318	115.3513811	1398.973388	1280.52454	4.665703985	8.921117633	43.56022459	17.41826763
3559	ENSMUSG00000003484	Cyp4f18	136.307711	-1.130148733	0.498684334	-2.266260749	0.023435423	0.073494577	92.70035068	163.5892314	215.4668835	316.1261582	61.5872926	124.0035351	62.68422563	54.30401085
3562	ENSMUSG00000003500	Impdh1	1026.139483	-0.877333604	0.169868384	-5.164784543	2.41E-07	3.33E-06	1412.041705	1307.665202	506.9196727	503.0250694	1536.882893	1462.17118	657.6531469	822.7569946
3576	ENSMUSG00000003518	Dusp3	1037.35592	-0.530767574	0.263118537	-2.017218475	0.043672719	0.119761386	1414.850807	1044.454323	683.8731518	1016.730077	1115.103252	1321.217521	826.5818227	876.0364014
3583	ENSMUSG00000003526	Prodh	347.9023652	-2.140251454	0.32468315	-6.591815602	4.34E-11	1.17E-09	458.8199175	720.4218075	182.1579933	152.7231102	466.5703985	535.267058	110.4942282	156.7644087
3593	ENSMUSG00000003527	Ess2	605.5663485	0.016319505	0.160605212	0.101612548	0.919064219	0.9552056	552.4566353	632.3352982	641.1961363	595.940528	610.2740812	614.6650049	601.3435882	596.3195154
3598	ENSMUSG00000003528	Slc25a1	1580.446997	0.753915365	0.240733519	3.131742382	0.001737723	0.008591454	962.5854595	1435.60037	1592.581313	1512.279189	1482.760726	1614.722292	2271.506346	1771.540278
3604	ENSMUSG00000003531	Dgcr6	602.6180204	-0.337045868	0.215229117	-1.56598639	0.117351803	0.250228868	594.5931584	804.313721	593.3146066	609.8244472	599.0763916	512.9642639	554.5960301	552.2615443
3612	ENSMUSG00000003534	Ddr1	3746.798715	0.721741466	0.219097173	3.294161475	0.000987158	0.005347903	3343.767195	2516.757406	5510.539522	4354.210632	2313.256036	2269.532326	5385.531182	4280.795421
3624	ENSMUSG00000003541	Ier3	1717.642447	2.479922555	1.051577575	2.358287789	0.018359454	0.060323386	1211.659129	165.6865292	2491.921348	937.698537	661.596825	587.901652	5297.348288	2387.327269
3625	ENSMUSG00000003545	Fosb	85.39489204	-1.68527697	0.663150047	-2.541320745	0.011043456	0.040140432	52.436562	182.4649119	98.88576777	102.5274027	59.721011	114.1903057	33.99822407	38.93495117
3632	ENSMUSG00000003546	Klc4	839.6389498	0.874894754	0.26978283	3.242959356	0.001182951	0.006227232	560.8839399	665.8920637	1239.715257	1043.429921	581.3467165	376.4711641	1247.309846	1002.062691
3634	ENSMUSG00000003549	Ercc1	540.2420672	-0.03721155	0.207502291	-0.179330793	0.857677969	0.921608164	548.7111666	571.5136609	537.1058544	468.8492685	624.2711931	479.9561287	526.9724731	564.556792
3648	ENSMUSG00000003559	As3mt	483.2945052	-0.508739032	0.199532099	-2.549660102	0.010782799	0.039360986	536.5383933	679.5244996	450.7109205	403.701648	478.7012288	463.0060052	421.7904674	432.3828788
3655	ENSMUSG00000003573	Homer3	386.9474511	-0.558443139	0.201934147	-2.765471556	0.005684056	0.023215396	351.137692	405.8271317	557.9239108	621.5723787	331.2649829	314.0233407	273.0482371	240.7819349
3663	ENSMUSG00000003575	Crtc1	929.6671443	-0.44644809	0.147577869	-3.025169652	0.002484937	0.011564927	1146.113427	1095.838121	706.7730138	635.4562978	1126.300942	1081.239457	865.8922693	779.7236275
3668	ENSMUSG00000003581	Rnf215	486.1757791	-0.036605487	0.164653526	-0.222318268	0.824066132	0.904468877	443.8380426	497.0595877	529.8195347	543.6088329	489.8989184	468.3586757	454.7262469	462.0963942
3672	ENSMUSG00000003585	Sec14l2	81.74582561	-1.271465245	0.538663241	-2.36040841	0.018254825	0.060077199	41.20015586	97.52434948	196.7306327	145.2471538	60.6541518	55.31092933	26.56111255	30.73811935
3678	ENSMUSG00000003604	Aven	337.6389371	-0.128902192	0.216495845	-0.595402613	0.551574379	0.718323161	334.2830827	361.7838771	225.8759116	294.7662827	417.1139362	430.8899817	319.7957952	316.6026293
3681	ENSMUSG00000003617	Cp	2435.598931	1.299076487	0.383204414	3.390035287	0.000698836	0.004007289	1054.349443	440.432546	7748.480582	5679.590911	440.4424561	441.5953228	2086.641002	1593.259186
3697	ENSMUSG00000003623	Crot	1277.73898	-0.018454843	0.118775536	-0.155375796	0.876525064	0.932791926	1407.359869	1370.584137	1449.977626	1477.035395	881.8180531	892.1117633	1414.113632	1328.91136
3700	ENSMUSG00000003644	Rps6ka1	2111.229546	1.589014008	0.181661152	8.747131626	2.19E-18	1.52E-16	1079.631357	975.2434948	3368.361521	2788.531754	1309.196538	1185.616533	3388.135517	2795.119653
3709	ENSMUSG00000003657	Calb2	19.64732948	-8.667557126	4.786083228	-1.810991726	0.070142132	0.170836843	149.8187486	6.291893515	0	1.067993778	0	0	0	0
3711	ENSMUSG00000003660	Snrnp200	2930.654622	-0.24901761	0.10499022	-2.371817212	0.017700845	0.058635635	2994.502237	3026.400781	3188.285333	3199.709358	2884.338203	3085.814589	2489.307469	2576.879005
3716	ENSMUSG00000003662	Ciao1	956.9135102	-0.089044436	0.184460923	-0.482727912	0.629288942	0.776049937	1103.976904	984.6813351	1079.416223	961.1944001	871.5535043	690.4945048	973.199164	990.792047
3721	ENSMUSG00000003665	Has1	37.18987705	1.890958925	0.751077006	2.517663182	0.011813623	0.042312539	23.40917946	8.389191353	3.122708456	2.135987556	80.25010853	61.55571167	80.74578217	37.9103472
3723	ENSMUSG00000003680	Taf6l	146.5092099	-0.085005935	0.37130579	-0.228937812	0.818917251	0.901232247	100.1912881	183.5135609	133.2355608	140.9751787	185.6950186	161.4722292	131.7431183	135.2477251
3735	ENSMUSG00000003721	Insig2	814.5473055	0.193219371	0.199663046	0.967727254	0.333180603	0.520618822	791.2302659	613.4596177	1173.097477	1207.900963	579.4804349	544.1881756	875.4542698	731.5672405
3749	ENSMUSG00000003731	Kpna6	2176.207454	0.181600977	0.123050131	1.475829199	0.13998975	0.284051929	1942.025528	2159.168125	1880.911393	1895.688956	2349.648527	2531.813184	2322.503682	2327.900239
3755	ENSMUSG00000003746	Man1a	3142.777176	0.68661693	0.17055327	4.025820956	5.68E-05	0.000448834	2772.583216	2203.211379	2733.410802	2649.692563	3503.010552	3270.481724	3696.244423	4313.582749
3763	ENSMUSG00000003752	Itpkc	225.8069144	-0.164313155	0.306422917	-0.53622998	0.591799616	0.748866233	295.8920284	186.6595076	209.2214665	190.1028925	265.9451271	227.4884996	224.17579	206.9700036
3767	ENSMUSG00000003762	Coq8b	472.7450542	0.121845421	0.200298864	0.608318081	0.542976531	0.711683641	460.6926518	468.7460669	382.0113344	492.3451316	502.0297487	464.7902287	519.5353616	491.8099096
3774	ENSMUSG00000003778	Brd8	1290.808833	-0.148529982	0.143861726	-1.032449603	0.301861545	0.487789447	1297.804909	1457.621998	1236.592549	1180.133125	1278.402892	1390.802239	1192.062731	1293.050221
3782	ENSMUSG00000003779	Kif20a	469.3993253	0.972582076	0.649799672	1.496741407	0.134460557	0.276051858	133.9005065	557.881225	222.7532032	89.71147734	684.9253449	709.2288518	466.4131365	890.3808571
3788	ENSMUSG00000003808	Farsa	1159.505258	0.25209863	0.16974282	1.485179933	0.137496166	0.280540028	981.3128031	1215.384097	787.9634337	851.191041	1397.844914	1427.378821	1241.997623	1372.969331
3794	ENSMUSG00000003809	Gcdh	536.6216849	-0.7271444	0.211194693	-3.443005081	0.000575289	0.00338271	639.5387829	770.7569556	413.238419	450.6933743	577.6141533	589.6858756	373.9804648	477.4654539
3800	ENSMUSG00000003810	Mast2	2600.961516	0.727816356	0.168967942	4.307422733	1.65E-05	0.000148817	2078.735136	1834.08696	1943.365562	2195.795207	3169.879287	3104.548936	3585.750195	2895.530843
3817	ENSMUSG00000003812	Dnase2a	396.2645299	0.583133699	0.265233895	2.198564027	0.027908937	0.084103651	249.0736695	315.6433247	730.7137787	645.0682418	191.2938634	192.6961409	498.2864715	347.3407486
3826	ENSMUSG00000003813	Rad23a	995.4901243	-0.074972439	0.13956029	-0.537204665	0.591126249	0.748231719	971.9491313	1088.497578	764.0226689	794.5873707	1223.347585	1165.990075	994.4480541	961.0785316
3833	ENSMUSG00000003814	Calr	31120.58091	0.330087868	0.159301162	2.07209956	0.038256157	0.107869165	32284.06758	27240.75297	22323.20185	22860.40682	34899.4658	34527.40158	41352.46491	33476.88578
3837	ENSMUSG00000003824	Syce2	108.4513781	0.240132789	0.481637652	0.498575617	0.618078386	0.768360179	64.60933532	115.3513811	71.82229449	127.0912596	122.2414444	154.3353351	88.18289368	123.9770814
3841	ENSMUSG00000003847	Nfat5	2399.604685	-0.254715605	0.136442792	-1.866830792	0.061925221	0.155577383	2560.027866	2294.443835	3086.276857	2881.447213	2064.107443	2240.984749	2123.82656	1945.722955
3855	ENSMUSG00000003848	Nob1	857.5289472	0.095564777	0.13756565	0.694684876	0.487252808	0.664928735	892.3579212	822.1407526	621.4189827	663.224136	1015.257187	1013.438963	903.0778269	929.3158083
3863	ENSMUSG00000003849	Nqo1	176.1951725	1.460320297	0.277408694	5.264147559	1.41E-07	2.05E-06	127.3459363	135.2757106	107.2129903	91.8474649	119.442022	106.1612998	314.4835726	407.7923834
3864	ENSMUSG00000003863	Ppfia3	44.05985363	0.52064966	0.574990484	0.905492654	0.36520445	0.552570211	28.09101536	52.43244596	47.88152966	33.10780711	37.32563188	38.36080582	72.24622615	43.03336709
3872	ENSMUSG00000003865	Gys1	996.5555145	0.55859969	0.264942108	2.108383954	0.034997791	0.100590399	910.1488975	821.0921037	1141.870392	820.2192214	890.2163203	838.5850575	1526.73275	1023.579374
3878	ENSMUSG00000003868	Ruvbl2	1488.739551	-0.006868799	0.206124754	-0.033323506	0.973416609	0.986320345	1265.968425	1741.805855	889.9719099	969.7383503	2023.982389	2025.985815	1369.490963	1622.972702
3886	ENSMUSG00000003872	Lin7b	54.57617065	-0.163887408	0.466031732	-0.35166577	0.725088934	0.843738952	61.80023378	57.67569055	64.53597476	41.65175734	56.92158861	47.28192346	62.68422563	44.05797107
3892	ENSMUSG00000003873	Bax	705.1256119	0.04262527	0.221979733	0.192023251	0.847723993	0.917031196	579.6112835	777.0488491	692.2003744	630.1163289	866.8878003	698.5235107	692.7138154	703.9029331
3898	ENSMUSG00000003882	Il7r	23.99007843	-1.764091969	0.749540363	-2.353565006	0.018594356	0.060897364	49.62746046	20.97297838	24.98166765	30.97181956	18.66281594	25.87124114	9.56200052	11.27064376
3902	ENSMUSG00000003923	Tfam	710.3003153	-0.265152008	0.169875251	-1.560863086	0.118556059	0.251782572	805.2757735	788.5839872	598.5191207	580.9886152	713.8527096	868.9168575	644.9038128	681.3616456
3907	ENSMUSG00000003929	Zfp81	327.1915436	-0.286945663	0.211491314	-1.356772805	0.174853411	0.332820778	363.3104653	327.1784628	242.5303567	297.970264	398.4511203	421.9688641	274.1106816	292.0121338
3910	ENSMUSG00000003934	Efnb3	383.1333691	-1.8721661	0.354482984	-5.28139907	1.28E-07	1.88E-06	435.410738	699.4488291	291.4527892	230.686656	469.3698208	628.9387931	124.3060068	185.4533201
3911	ENSMUSG00000003948	Mmd	857.1418645	0.001776146	0.21459541	0.00827672	0.993396208	0.996351645	742.5391726	852.5515713	1062.761778	1010.322114	794.1028182	798.4400282	664.0278139	932.3896202
3913	ENSMUSG00000003949	Hlf	217.4875087	-0.467911547	0.287943364	-1.625012434	0.104159909	0.22942715	215.3644511	266.3568255	261.2666075	350.3019591	136.2385563	162.3643409	162.5540088	185.4533201
3919	ENSMUSG00000003955	Fam162a	869.5871499	-0.02619492	0.185399784	-0.141288838	0.887641767	0.938989825	858.6487027	938.5407826	740.081904	799.9273396	952.7367537	901.9249927	991.2607205	773.5760036
3923	ENSMUSG00000003970	Rpl8	18974.00137	0.251807349	0.146566858	1.718037433	0.085789788	0.198702501	21210.58933	17095.07468	17348.72728	16685.26679	17512.25334	16328.3216	22309.20966	23302.56828
3927	ENSMUSG00000003992	Ssbp2	701.7297012	-0.376846226	0.173590655	-2.170890053	0.029939484	0.088928182	720.0663603	761.3191153	727.5910702	697.3999369	859.422674	707.4446283	552.4711411	588.1226835
3937	ENSMUSG00000004018	Fancl	171.6146772	0.728135565	0.396522364	1.836303905	0.066312723	0.163615384	103.9367568	162.5405825	104.0902819	139.9071849	175.4304698	246.2228467	178.4906764	262.2986184
3946	ENSMUSG00000004032	Gstm5	1004.69328	-1.094242938	0.126469025	-8.652260439	5.05E-18	3.40E-16	1563.733188	1602.335548	653.6869701	686.7199992	1031.120581	1017.00741	757.5229301	725.4196166
3952	ENSMUSG00000004035	Gstm7	2670.450566	-5.779807409	1.23271076	-4.688697136	2.75E-06	3.00E-05	561.8203071	11809.88413	139.4809777	150.5871227	3586.993223	4889.664575	108.3693392	116.8048535
3958	ENSMUSG00000004040	Stat3	6293.952682	0.922234651	0.299893787	3.075204253	0.002103584	0.010059162	5606.966665	2921.535889	8366.776856	6887.491873	5390.754384	5014.560222	8699.295584	7464.239982
3972	ENSMUSG00000004043	Stat5a	997.7144999	1.182387473	0.222554638	5.312796375	1.08E-07	1.62E-06	797.7848361	686.865042	540.2285629	427.1975111	1020.856032	1138.33461	1913.462548	1456.986857
3979	ENSMUSG00000004044	Cavin1	9226.124814	-0.527134766	0.190285557	-2.770230034	0.005601672	0.022960043	13791.75217	10034.52151	7091.670903	7405.468856	9842.769126	9108.461104	7689.973307	8844.38154
3981	ENSMUSG00000004054	Map3k11	1550.331693	0.121477942	0.150619593	0.806521512	0.419942209	0.605120644	1639.57893	1388.411169	1729.980485	1581.698785	1436.103686	1331.922863	1663.78809	1631.169533
3986	ENSMUSG00000004056	Akt2	3041.510504	0.001481544	0.119244268	0.012424449	0.990086979	0.994518543	3045.066065	3085.12512	3010.290951	2658.236513	3259.460804	3137.557072	3049.215721	3087.131787
4000	ENSMUSG00000004069	Dnaja3	1365.150507	0.137674143	0.146525015	0.939594808	0.347425441	0.534617581	1360.54151	1276.205735	986.7758721	1175.861149	1626.464409	1594.203721	1452.361634	1448.790025
4005	ENSMUSG00000004070	Hmox2	871.7135397	0.388290456	0.271182384	1.431842474	0.152188909	0.301508438	666.6934311	896.5948259	1077.334417	920.6106365	794.1028182	572.7357521	1165.501619	880.1348173
4011	ENSMUSG00000004071	Cdip1	1076.640532	-0.292904243	0.147039561	-1.992009779	0.046369985	0.125143278	1257.541121	1110.519205	1075.252612	972.9423316	1157.094588	1106.218587	981.69872	951.8570958
4018	ENSMUSG00000004085	Map3k20	1893.13417	-0.38627248	0.274364317	-1.407881624	0.159166125	0.311819157	2748.237669	1536.270667	2176.527794	2231.039002	1583.539932	1590.635274	1728.597205	1550.225819
4024	ENSMUSG00000004096	Cwc15	1467.005784	0.153804478	0.136792215	1.124365723	0.260857907	0.442566854	1416.723541	1441.892264	1278.228661	1437.519625	1509.821809	1471.984409	1510.796082	1669.079881
4028	ENSMUSG00000004098	Col5a3	1962.882846	0.82064473	0.342499785	2.396044511	0.016573078	0.055604176	1846.516076	1430.357126	1434.364084	745.4596569	2688.378636	1769.949738	2878.162156	2909.875298
4030	ENSMUSG00000004099	Dnmt1	1866.842537	-0.138008633	0.303943802	-0.454059705	0.649785854	0.790406304	1274.39573	2237.816793	965.9578157	977.2143067	2938.460369	3349.879671	1305.744293	1885.27132
4037	ENSMUSG00000004100	Ppan	1023.779917	-0.439216193	0.191340702	-2.295466605	0.021706398	0.068900144	1028.131162	1226.919235	499.6333529	533.9968889	1557.41199	1681.630674	736.27404	926.2419964
4044	ENSMUSG00000004105	Angptl2	4394.939548	-0.305425354	0.185292601	-1.648340794	0.099282758	0.221385365	2817.52884	3201.52515	9722.032326	9607.672026	2794.756687	2145.528791	2632.737476	2237.735089
4048	ENSMUSG00000004110	Cacna1e	111.3631549	-0.57569811	0.469786668	-1.225445821	0.220407292	0.393320555	102.0640225	134.2270617	147.8082002	65.14762045	131.5728524	151.6589998	75.43355966	82.99292224
4067	ENSMUSG00000004127	Trmt10a	242.9838048	-0.005049194	0.261288475	-0.019324213	0.984582469	0.99227411	211.6189824	230.7027622	191.5261186	214.6667493	284.6079431	370.2263818	199.7395664	240.7819349
4073	ENSMUSG00000004151	Etv1	86.62682346	0.166087804	0.351836936	0.472059035	0.636884651	0.782006786	101.1276553	80.74596677	94.7221565	107.8673716	58.78787021	45.49769993	96.6824497	107.5834177
4086	ENSMUSG00000004187	Kifc2	148.9867852	-1.40976042	0.308937269	-4.563257857	5.04E-06	5.12E-05	177.9097639	165.6865292	296.6573033	220.0067182	96.11350208	106.1612998	64.80911463	64.55005063
4092	ENSMUSG00000004207	Psap	33399.54721	-0.122645417	0.132109483	-0.928361945	0.353219852	0.539950586	28665.9448	30753.72685	51003.19721	53921.93785	24746.89393	23527.66353	29528.52005	25048.49346
4097	ENSMUSG00000004221	Ikbkg	950.2669377	0.192940798	0.14677544	1.314530541	0.188667727	0.352055023	946.6672175	887.1569856	1129.379558	1044.497915	765.1754535	732.4237577	1107.067171	989.767443
4115	ENSMUSG00000004231	Pax2	676.5824942	0.546040692	0.263747284	2.070317782	0.038422595	0.108263005	408.2560898	615.5569155	840.0085746	1073.333747	496.430904	485.3087993	687.4015929	806.3633309
4118	ENSMUSG00000004233	Wars2	287.2135113	0.186022113	0.209901413	0.88623564	0.375490562	0.563444759	264.9919115	264.2595276	347.6615414	286.2223325	260.3462823	272.0940878	307.0464611	295.0859457
4123	ENSMUSG00000004263	Atn1	167.1947482	-0.352790303	0.250281836	-1.409572136	0.158666059	0.311014223	192.8916388	167.7838271	145.7263946	163.403048	196.8927081	188.2355821	139.1802298	143.444557
4126	ENSMUSG00000004264	Phb2	2375.548408	0.014552927	0.190306073	0.076471166	0.939044253	0.966714391	2137.726269	2519.903353	1962.101813	1885.009018	2606.262246	3189.299554	2103.640114	2600.444897
4134	ENSMUSG00000004266	Ptpn6	643.9450292	-0.14368266	0.225418872	-0.637402975	0.523862391	0.695987193	471.929058	633.3839472	1067.966292	954.7864374	490.8320592	532.5907227	548.2213631	451.8503544
4145	ENSMUSG00000004267	Eno2	477.7939898	-0.39182691	0.339597379	-1.153798394	0.248582833	0.427887182	627.3660096	361.7838771	784.8407252	521.1809636	390.9859939	381.8238347	410.1035778	344.2669367
4161	ENSMUSG00000004268	Emg1	1437.879941	0.22249378	0.155022313	1.435237132	0.151219536	0.300249636	1267.84116	1419.870637	1130.420461	1148.093311	1730.043037	1671.817444	1428.987855	1705.965624
4167	ENSMUSG00000004270	Lpcat3	2403.940652	0.842422352	0.229298933	3.673904366	0.000238872	0.001593334	1280.013933	2003.968084	2698.020106	2993.586559	2205.944844	2163.371026	2941.908827	2944.711834
4176	ENSMUSG00000004285	Atp6v1f	1384.61969	0.413836446	0.143051212	2.89292513	0.003816723	0.016634044	1091.80413	1109.470556	1767.452986	1998.216358	1130.033505	1047.33921	1530.982528	1401.658242
4181	ENSMUSG00000004317	Clcn5	918.3833576	-1.607609304	0.510150125	-3.1512475	0.001625747	0.008124716	638.6024158	2489.492534	523.5741178	591.6685529	1007.792061	1069.642004	536.5344736	489.7607016
4186	ENSMUSG00000004319	Clcn3	1156.965936	0.572283741	0.204054544	2.804562586	0.00503849	0.021034832	1088.058661	885.0596878	1276.146856	1217.512907	838.8935764	1015.223187	1621.29031	1313.5423
4196	ENSMUSG00000004328	Hif3a	196.1284723	-4.400903504	0.546322003	-8.055512102	7.91E-16	3.95E-14	1028.131162	361.7838771	36.43159865	27.76783822	20.52909753	28.54757643	36.12311307	29.71351537
4203	ENSMUSG00000004347	Pde1c	25.88355207	-0.632274352	0.770518192	-0.820583289	0.411883669	0.598088796	18.72734357	46.14055244	30.18618174	14.95191289	20.52909753	34.79235877	21.24889004	20.49207957
4218	ENSMUSG00000004356	Utp20	1243.504544	-0.475933326	0.16753419	-2.840813121	0.004499867	0.019091991	1321.214089	1235.308427	968.0396213	960.1264063	1612.467297	2012.604138	895.6407153	942.63566
4229	ENSMUSG00000004360	9330159F19Rik	36.92381359	-3.256718554	0.560493147	-5.810452051	6.23E-09	1.19E-07	100.1912881	89.13515813	18.73625074	18.15589422	27.06108311	22.30279408	9.56200052	10.24603978
4232	ENSMUSG00000004364	Cul3	2506.347284	0.142400678	0.151581541	0.939432848	0.347508555	0.534643795	2291.290486	2403.503323	2554.375517	2683.868364	2212.476829	2723.617213	2652.923922	2528.722618
4239	ENSMUSG00000004371	Il11	21.68625833	2.322105902	0.702856281	3.303813263	0.000953793	0.005200231	9.363671785	10.48648919	8.327222549	3.203981334	23.32851992	19.62645879	50.99733611	48.15638698
4242	ENSMUSG00000004383	Large1	911.3676322	-0.483627761	0.177210369	-2.729116599	0.006350425	0.02541112	943.858116	1106.32461	935.7716339	969.7383503	1024.588595	844.8298399	737.3364845	728.4934286
4246	ENSMUSG00000004393	Ddx56	1009.859512	0.189688607	0.204842505	0.926021715	0.354434695	0.541030303	849.2850309	1051.794866	730.7137787	810.6072774	1172.024841	1297.130504	957.2624965	1210.057298
4250	ENSMUSG00000004394	Tmed4	1538.791451	0.534969676	0.176562331	3.029919655	0.002446188	0.01142072	1408.296237	1135.686779	1854.888823	2018.50824	1143.097476	1062.50511	1979.334108	1708.014832
4253	ENSMUSG00000004415	Col26a1	320.1222123	-2.833788941	1.484166542	-1.909347005	0.056217342	0.144352433	24.34554664	1391.557116	34.34979301	24.56385689	505.7623119	381.8238347	80.74578217	117.8294575
4264	ENSMUSG00000004446	Bid	313.3570967	0.123212497	0.22892613	0.538219456	0.590425549	0.747874715	278.101052	254.8216874	431.9746697	453.8973556	220.2212281	287.2599878	277.2980151	303.2827776
4269	ENSMUSG00000004451	Ralb	1794.672127	0.841838266	0.148809746	5.657144704	1.54E-08	2.69E-07	1337.132331	1243.697618	2087.010151	1791.025565	1676.854012	1595.095833	2429.810577	2196.750929
4272	ENSMUSG00000004455	Ppp1cc	3157.815099	0.088634151	0.107500942	0.824496502	0.409657503	0.596086477	3014.165948	2879.589932	3296.539227	3547.87533	3091.49546	3165.212536	3110.837502	3156.804857
4282	ENSMUSG00000004460	Dnajb11	2730.244044	0.38604921	0.120137313	3.213399724	0.001311736	0.006770817	2354.027087	2273.470857	1740.389513	1937.340713	3725.098061	3763.819529	3123.586836	2924.219754
4286	ENSMUSG00000004462	Tbccd1	460.3334165	-0.269499187	0.205661551	-1.310401412	0.190060076	0.353959276	537.4747605	458.2595777	435.0973782	490.209144	512.2942975	422.8609758	420.7280229	405.7431754
4296	ENSMUSG00000004473	Clec11a	449.1393416	0.657005191	0.382853481	1.716074747	0.086148363	0.199235787	593.6567912	287.3298038	509.0014783	332.1460649	245.4160296	235.5175055	738.398929	651.6481302
4297	ENSMUSG00000004500	Zfp324	383.5369893	-0.28677745	0.249473699	-1.149529792	0.25033759	0.429582489	460.6926518	453.0163331	217.5486891	176.2189733	591.6112652	420.1846405	375.0429093	373.9804521
4301	ENSMUSG00000004508	Gab2	946.9841506	-0.203946921	0.279909732	-0.728616755	0.466236127	0.646705393	1236.941043	703.6434247	1285.514981	1300.816421	696.1230345	667.299599	893.5158263	792.0188752
4303	ENSMUSG00000004530	Coro1c	4073.136738	0.059003819	0.176829863	0.333675645	0.738624329	0.852891316	4733.336088	3715.363121	3466.206386	3026.694366	4508.00319	4332.986834	4692.817366	4109.686557
4314	ENSMUSG00000004535	Tax1bp1	3813.271684	0.284810859	0.150129009	1.897107434	0.05781376	0.147538601	3860.641877	3096.660258	3877.362999	4101.096107	3511.408819	3581.82873	4303.962678	4173.212004
4321	ENSMUSG00000004540	Psg17	18.98665451	0.29727801	1.045453886	0.284353058	0.776139829	0.876019719	6.55457025	27.2648719	6.245416912	20.29188178	25.19480152	24.97912937	10.62444502	30.73811935
4326	ENSMUSG00000004552	Ctse	969.1727038	1.940397187	0.352418634	5.50594378	3.67E-08	5.95E-07	230.3463259	437.2865993	1952.733688	1678.886219	462.8378353	430.8899817	1579.854975	980.5460072
4329	ENSMUSG00000004558	Ndrg2	2508.586728	-0.577144689	0.366485098	-1.574810798	0.115300123	0.247222286	4348.489177	1817.308577	3759.740981	2946.594833	1555.545708	1507.66888	2073.891668	2059.453996
4342	ENSMUSG00000004561	Mettl17	494.445247	-0.31064708	0.191164325	-1.625026423	0.104156929	0.22942715	535.6020261	555.7839271	544.3921741	458.1693307	454.4395681	527.2380521	454.7262469	425.210651
4358	ENSMUSG00000004562	Arhgef40	2325.597542	-0.64861949	0.220235996	-2.945111156	0.003228387	0.014423454	3360.621804	2830.303433	1848.643406	1384.119936	2872.207373	2359.635614	1795.531209	2153.717562
4384	ENSMUSG00000004565	Pnpla6	1011.279212	-0.00604544	0.158524938	-0.038135575	0.969579588	0.984489697	945.7308503	1051.794866	1218.897201	1129.937417	896.7483058	858.2115163	1068.819169	920.0943725
4404	ENSMUSG00000004567	Mcoln1	826.9215049	-0.054466743	0.160614802	-0.339114096	0.73452378	0.850206521	792.1666331	733.0055945	1217.856298	1118.189485	677.4602186	607.5281108	773.4595976	695.7061012
4415	ENSMUSG00000004568	Arhgef18	1490.699733	0.146739924	0.181734522	0.807441111	0.419412389	0.604655762	1536.57854	1320.248989	1929.833826	1662.866312	1265.338921	1047.33921	1652.101201	1511.290868
4428	ENSMUSG00000004591	Pkn2	1943.654538	-0.13943166	0.14164526	-0.984372227	0.324932529	0.512076717	2244.472127	1900.151841	1821.579933	1946.952657	1899.874663	1972.459109	1909.21277	1854.533201
4441	ENSMUSG00000004609	Cd33	153.1175814	-1.014648213	0.26407866	-3.842219631	0.000121927	0.000885392	161.0551547	157.2973379	238.3667455	256.3185067	122.2414444	132.032541	81.80822667	75.82069439
4447	ENSMUSG00000004610	Etfb	125.5403196	0.454708618	0.295029259	1.541232282	0.123260263	0.259341774	105.8094912	121.6432746	105.1311847	116.4113218	130.6397116	113.2981939	141.3051188	170.0842604
4454	ENSMUSG00000004612	Nkg7	101.1729009	0.344036033	0.450892593	0.763011055	0.445456803	0.627525201	88.01851478	55.57839271	202.9760496	137.7711973	54.12216622	88.31906457	92.43267169	90.16515009
4457	ENSMUSG00000004626	Stxbp2	1681.301039	0.980302829	0.179127233	5.472662152	4.43E-08	7.07E-07	1022.512959	1149.319215	2616.829686	2172.299344	1074.978198	1130.305604	2338.440349	1945.722955
4479	ENSMUSG00000004631	Sgce	1353.715965	0.073749533	0.207921896	0.35469825	0.722815662	0.842267515	1524.405767	1137.784077	1571.763256	1749.373808	1090.841592	952.7753632	1509.733638	1293.050221
4492	ENSMUSG00000004633	Chn2	589.3536699	1.680766649	0.270984703	6.202441067	5.56E-10	1.25E-08	216.3008182	257.9676341	1035.698305	1037.021958	310.7358854	337.2182465	931.7638284	588.1226835
4507	ENSMUSG00000004637	Wwox	248.4375006	0.095825907	0.230774338	0.415236409	0.677968848	0.810677004	243.4554664	244.3351982	268.5529272	269.134432	200.6252713	239.9780643	284.7351266	236.683519
4516	ENSMUSG00000004642	Slbp	679.9792934	0.389400964	0.230038012	1.692767907	0.090499654	0.205914707	473.8017923	643.8704364	485.0607135	512.6370134	865.0215187	996.4888396	656.5907024	806.3633309
4531	ENSMUSG00000004655	Aqp1	7974.388196	-1.547849866	0.304658393	-5.080607996	3.76E-07	4.95E-06	15515.60415	7777.829033	10443.37798	11575.98456	5454.207958	5060.950033	4281.651344	3685.50051
4532	ENSMUSG00000004661	Arid3b	83.98830807	-1.350361897	0.404568751	-3.33778102	0.000844503	0.004696646	94.57308503	102.7675941	107.2129903	75.82755823	100.7792061	113.2981939	45.68511359	31.76272333
4542	ENSMUSG00000004665	Cnn2	6002.817126	0.069308854	0.222526147	0.311463867	0.755448008	0.864483393	7085.49044	4528.066033	5798.869603	5655.027054	6169.926949	6598.950713	6144.116556	6042.08966
4544	ENSMUSG00000004667	Polr2e	1700.064806	-0.248327139	0.114533862	-2.168154764	0.030146913	0.08938024	1976.671114	1953.632936	1172.056574	1179.065131	2017.450403	1992.977679	1588.354531	1720.31008
4549	ENSMUSG00000004668	Abca13	15.59334997	-3.814125733	1.625578692	-2.346318731	0.018959886	0.061869102	0.936367179	72.35677542	1.040902819	2.135987556	26.12794231	16.9501235	2.124889004	3.073811935
4552	ENSMUSG00000004677	Myo9b	2196.576237	-0.525624015	0.219449212	-2.395196642	0.016611454	0.055699657	2081.544238	3044.227812	2036.005913	1959.768582	2222.741378	2668.306284	1770.032541	1789.98315
4558	ENSMUSG00000004698	Hdac9	145.1827036	-0.99965872	0.382092983	-2.616270813	0.008889602	0.033548749	247.2009351	142.616253	207.1396609	178.3549609	82.11639013	108.8376351	100.9322277	94.263566
4570	ENSMUSG00000004707	Ly9	126.9838313	-0.279608402	0.462194932	-0.604957741	0.545207076	0.713220768	71.16390557	141.5676041	232.1213286	201.850824	93.31407969	100.8086293	110.4942282	64.55005063
4575	ENSMUSG00000004709	Cd244a	35.59288323	-0.29314204	0.517022047	-0.566981703	0.570726613	0.734258074	38.39105432	30.41081866	44.7588212	51.26370134	28.9273647	34.79235877	24.43622355	31.76272333
4579	ENSMUSG00000004730	Adgre1	1167.19421	-0.494111088	0.223596712	-2.209831638	0.027116849	0.082389195	732.2391336	1017.189452	2498.166765	2303.662579	738.1143704	806.469034	687.4015929	554.3107522
4584	ENSMUSG00000004748	Mtfp1	76.20080658	-1.059215181	0.41727526	-2.53840877	0.011135783	0.040358444	82.40031171	98.5729984	36.43159865	51.26370134	138.1048379	115.9745292	50.99733611	35.86113924
4586	ENSMUSG00000004768	Rab23	773.321896	-0.598189004	0.168150519	-3.557461537	0.000374456	0.002335046	1091.80413	923.8596978	440.3018923	496.6171067	975.1321328	926.9041221	660.8404804	671.1156058
4596	ENSMUSG00000004771	Rab11a	1890.646574	0.595340854	0.232193316	2.5639879	0.010347715	0.038021509	2024.42584	1364.292244	1981.878967	1883.941024	1277.469751	1471.984409	2796.35393	2324.826427
4605	ENSMUSG00000004788	Eif2b2	906.3405421	0.143478046	0.203936056	0.703544283	0.48171662	0.659822104	732.2391336	1019.286749	799.4133647	853.3270285	976.9984144	935.8252397	955.1376075	978.4967993
4612	ENSMUSG00000004789	Dlst	3085.105688	0.038634642	0.098381031	0.392704183	0.69453798	0.823238707	3056.302471	3008.573749	2695.9383	2634.74065	3469.417483	3586.289289	3077.901723	3151.681837
4625	ENSMUSG00000004791	Pgf	87.34689302	-0.203360583	0.638262865	-0.318615722	0.75001793	0.861131697	51.50019482	199.2432946	30.18618174	36.31178845	78.38382694	85.64272928	123.2435623	94.263566
4629	ENSMUSG00000004798	Ulk2	1528.445209	-0.302578029	0.1801766	-1.679341433	0.09308552	0.210349098	1684.524554	1413.578743	2009.983343	2137.055549	1373.583253	1096.405357	1239.872734	1272.558141
4634	ENSMUSG00000004815	Dgkq	251.612308	-0.295199477	0.257441095	-1.146668046	0.251518842	0.430924076	239.7099977	311.448729	277.9210526	230.686656	269.6776903	234.6253938	231.6129015	217.2160434
4646	ENSMUSG00000004837	Grap	204.9987616	-0.188078539	0.299391931	-0.628201764	0.529871775	0.701266464	227.5372244	181.416263	307.0663315	225.3466871	173.5641882	165.932788	158.3042308	200.8223797
4653	ENSMUSG00000004843	Chmp2b	1725.527583	0.33507621	0.146468288	2.287704834	0.022154716	0.070089465	1694.824593	1432.454424	1993.328898	2102.879749	1301.731412	1332.814974	2054.767667	1891.418944
4655	ENSMUSG00000004846	Plod3	2038.582334	0.088415194	0.178423922	0.495534418	0.620222933	0.770197798	2133.044433	1843.5248	1911.097575	1645.778412	2442.962606	2103.599538	2275.756124	1952.895183
4661	ENSMUSG00000004849	Ap1s1	2039.036097	1.178275551	0.155539558	7.575407612	3.58E-14	1.49E-12	1209.786395	1489.081465	2145.300709	2059.092004	1702.981954	1600.448503	3163.959728	2941.638022
4666	ENSMUSG00000004864	Mapk13	1368.634279	2.855045807	0.311382567	9.168932733	4.78E-20	3.94E-18	236.9008962	383.8055044	2539.802877	2141.327525	495.4977632	664.6232637	2657.1737	1829.942705
4675	ENSMUSG00000004865	Srpk1	1653.719678	0.010492818	0.14331499	0.07321508	0.941634967	0.967769897	1417.659908	1676.789622	1373.991721	1394.799874	2060.37488	2190.134379	1529.920083	1586.086958
4691	ENSMUSG00000004880	Lbr	818.5086308	0.426685168	0.201911288	2.11323087	0.034581012	0.099677581	693.8480793	777.0488491	573.5374531	498.7530943	969.533288	1058.936663	861.6424913	1114.769128
4699	ENSMUSG00000004885	Crabp2	505.0100016	5.396162973	0.667937312	8.078846441	6.54E-16	3.33E-14	10.30003896	62.91893515	249.8166765	104.6633902	237.9509032	305.9943348	1747.721206	1320.714528
4701	ENSMUSG00000004891	Nes	731.5956317	-1.080217882	0.257291279	-4.198424002	2.69E-05	0.000229573	743.4755398	890.3029324	318.5162625	478.4612125	1195.353361	1454.142174	372.9180203	399.5955515
4714	ENSMUSG00000004895	Prcc	1159.031076	0.123704895	0.143509796	0.861996171	0.388689625	0.575934027	1103.976904	1159.805705	1110.643307	1119.257479	1241.07726	1071.426228	1203.749621	1262.312101
4715	ENSMUSG00000004896	Rrnad1	325.3539328	-0.292349118	0.285931079	-1.022446103	0.30656981	0.492740629	435.410738	298.864942	372.6432091	286.2223325	332.1981237	277.4467584	305.9840166	294.0613418
4727	ENSMUSG00000004897	Hdgf	4647.972195	0.256492475	0.133630178	1.919420284	0.054931166	0.14183477	4132.188359	4406.422758	3489.106248	3964.392903	5331.966514	5660.449138	4842.622041	5356.629598
4734	ENSMUSG00000004929	Thop1	1355.883311	-0.562085282	0.235740494	-2.384339122	0.017109827	0.057051561	1271.586628	1902.249139	757.777252	747.5956445	2026.781811	1992.085568	960.44983	1188.540615
4739	ENSMUSG00000004931	Apba3	1035.521589	-0.255150588	0.189581306	-1.345863649	0.178346494	0.337979033	1163.904403	1062.281355	798.3724619	733.7117254	1500.490401	1159.745292	974.2616085	891.4054611
4750	ENSMUSG00000004933	Matk	44.52515903	-0.67617146	0.449798666	-1.503275821	0.132767932	0.273814684	49.62746046	50.33514812	52.04514093	53.39968889	39.19191347	49.06614698	29.74844606	32.7873273
4761	ENSMUSG00000004934	Pias4	643.331803	-0.011186602	0.187449388	-0.059677984	0.952412106	0.974636862	668.5661655	651.2109788	781.7180168	639.7282729	570.1490269	525.4538286	701.2133714	608.6147631
4766	ENSMUSG00000004936	Map2k1	1962.050967	1.270063241	0.195807347	6.486290019	8.80E-11	2.25E-09	1404.550768	1161.903002	1885.075005	1678.886219	1743.107009	1631.672415	3496.504857	2694.708463
4770	ENSMUSG00000004937	Sgta	2591.56388	-0.022080941	0.125168231	-0.176410109	0.859971763	0.923002911	2576.882475	2632.108787	2377.422038	2385.8981	2994.448817	2636.190261	2485.057691	2644.502868
4778	ENSMUSG00000004945	Tmem242	739.974962	0.247782641	0.170453788	1.453664625	0.14603931	0.293092908	679.8025716	752.9299239	702.6094026	845.8510721	622.4049115	615.5571167	828.7067117	871.9379855
4781	ENSMUSG00000004947	Dtx2	551.3952216	0.210950155	0.274606428	0.768190887	0.442373787	0.624432363	641.4115173	425.7514612	622.4598855	533.9968889	541.2216622	410.3714111	640.6540348	595.2949114
4792	ENSMUSG00000004951	Hspb1	2072.389554	-1.165587066	0.469304264	-2.483649002	0.013004392	0.045657858	5180.919599	1583.459868	1393.768874	1481.30737	2322.587444	1601.340615	1677.599869	1338.132796
4794	ENSMUSG00000004952	Rasa4	988.6953788	2.856858276	0.535096745	5.338956553	9.35E-08	1.42E-06	443.8380426	196.0973479	1389.605263	992.1662196	115.7094588	133.8167645	3508.191746	1130.138188
4807	ENSMUSG00000004961	Syt5	24.68669354	-2.070245657	0.731404586	-2.830506805	0.004647432	0.019623034	40.26378868	38.80001001	5.204514093	11.74793156	32.65992789	49.95825875	11.68688952	7.172227848
4810	ENSMUSG00000004980	Hnrnpa2b1	14602.3715	0.270476961	0.197401551	1.370186603	0.170628659	0.327459983	11636.23493	15792.65272	9130.799525	9766.803098	17874.31196	19534.57128	14877.41036	18206.18809
4823	ENSMUSG00000004988	Fxyd4	1688.896344	1.73175037	1.503694885	1.151663403	0.249459416	0.428848643	28.09101536	1575.070677	4053.275576	2101.811755	193.160145	235.5175055	3520.94108	1803.303002
4832	ENSMUSG00000004994	Ccdc130	254.7820072	-0.446603508	0.241162642	-1.85187683	0.064043512	0.159525126	244.3918336	314.5946757	313.3117484	277.6783822	231.4189176	247.1149584	198.6771219	211.0684195
4839	ENSMUSG00000004996	Mri1	299.9414923	0.105932879	0.274640395	0.38571485	0.699707864	0.827257445	250.0100367	380.6595576	219.6304947	258.4544942	301.4044774	311.3470054	337.8573517	340.1685208
4844	ENSMUSG00000005034	Prkacb	2453.58511	-0.144233581	0.14693289	-0.981628966	0.326282672	0.513559595	2612.464428	2518.854704	2270.209047	2730.86009	2368.311343	2484.531261	2414.936353	2228.513653
4852	ENSMUSG00000005043	Sgsh	433.1421137	-0.519588206	0.253958774	-2.045954932	0.040760805	0.11346832	394.2105822	559.9785228	357.0296668	445.3534054	540.2885214	503.1510345	320.8582397	344.2669367
4863	ENSMUSG00000005054	Cstb	1401.335969	0.475762651	0.133264497	3.570063	0.000356895	0.002250694	1107.722372	1184.973279	1802.843682	1722.673964	1117.902675	1086.592128	1680.787202	1507.192452
4864	ENSMUSG00000005057	Sh2b2	121.5903078	-0.893746875	0.289978327	-3.082116118	0.002055346	0.009866395	140.4550768	156.248689	114.49931	135.6352098	131.5728524	134.7088763	79.68333766	79.91911031
4869	ENSMUSG00000005069	Pex5	1214.864717	0.110368578	0.134048432	0.823348517	0.410309831	0.596660108	1118.022411	1016.140803	1591.54041	1459.947494	1121.635238	1107.110698	1155.939618	1148.58106
4877	ENSMUSG00000005078	Jkamp	615.051394	0.143831915	0.177321372	0.811136942	0.417287033	0.602636354	541.2202292	586.1947458	713.0184308	717.6918187	585.0792797	531.6986109	678.9020369	566.606
4884	ENSMUSG00000005087	Cd44	1938.575833	-1.306821598	0.240001723	-5.445050894	5.18E-08	8.17E-07	1874.607091	2245.157336	1631.094717	2477.745565	2635.18961	2979.65329	868.0171583	797.1418951
4893	ENSMUSG00000005089	Slc1a2	24.09430027	-1.503701732	0.792971573	-1.896287059	0.057922097	0.147652074	24.34554664	26.21622298	65.57687757	33.10780711	14.93025275	10.70534116	12.74933403	5.123019891
4905	ENSMUSG00000005102	Eif2ak4	657.5113552	-0.617382531	0.163331046	-3.779945979	0.000156862	0.001106034	765.9483521	864.0867094	543.3512713	509.433032	739.980652	775.2451223	504.6611385	557.3845642
4913	ENSMUSG00000005103	Wdr1	7345.28228	0.986443581	0.177201401	5.566793362	2.59E-08	4.33E-07	5815.776546	4450.466013	8393.840329	7987.525465	5574.583121	6197.50042	10818.87237	9523.693978
4924	ENSMUSG00000005107	Slc2a9	58.70141084	-0.971167198	0.590768839	-1.6439039	0.100196055	0.222807827	111.4276942	48.23785028	103.049379	69.41959556	32.65992789	23.19490585	47.8100026	33.81193128
4936	ENSMUSG00000005124	Ccn4	482.976024	-0.824929314	0.228293526	-3.613459073	0.000302139	0.001957252	723.811829	580.9515012	251.8984821	222.1427058	753.9777639	594.1464344	379.2926873	357.5867884
4942	ENSMUSG00000005125	Ndrg1	2606.256296	-0.011512352	0.515693586	-0.022324016	0.982189491	0.991425436	3722.995902	964.7570056	5455.371672	4464.213991	854.75697	736.8843165	2859.038155	1792.032358
4955	ENSMUSG00000005131	4930550C14Rik	46.95685555	-0.941292633	0.497498879	-1.892049756	0.058484352	0.148739146	39.3274215	62.91893515	72.8631973	79.03153956	34.52620949	33.90024701	23.37377905	29.71351537
4959	ENSMUSG00000005142	Man2b1	2770.023033	0.039886489	0.154028639	0.258955016	0.795669949	0.887845201	2162.071815	2347.92493	4549.78622	4930.927272	1653.525492	1879.679485	2500.994358	2135.274691
4965	ENSMUSG00000005148	Klf5	944.6385944	0.464840964	0.308962899	1.504520336	0.132447441	0.273443784	863.3305386	630.2380004	1801.802779	1102.169579	553.3524926	544.1881756	1194.18762	867.8395696
4967	ENSMUSG00000005150	Wdr83	399.9477747	0.237516976	0.178233627	1.332615956	0.182657866	0.343894077	379.2287073	404.7784828	388.2567513	344.9619902	366.7243332	391.6370641	454.7262469	469.2686221
4977	ENSMUSG00000005161	Prdx2	4855.346916	0.415280876	0.207090687	2.005309283	0.044929993	0.12225612	3423.358405	5058.682386	4890.161442	5195.789729	4667.570266	4297.302364	5705.326977	5604.583761
4985	ENSMUSG00000005198	Polr2a	3665.80991	-0.260635081	0.118891598	-2.192207738	0.02836451	0.085109309	3549.767974	3939.773989	4234.392666	4332.850757	3403.164486	3615.728977	3040.716165	3210.084264
4991	ENSMUSG00000005204	Senp3	2143.673812	0.175126333	0.167486273	1.045616037	0.295738342	0.481888818	1714.488304	2160.216773	2034.96501	1845.493248	2406.570115	2613.887467	2236.445677	2137.323899
5000	ENSMUSG00000005220	Corin	23.03739522	-5.05356772	1.105971425	-4.569347457	4.89E-06	5.00E-05	104.873124	33.55676541	13.53173664	10.67993778	12.13083036	5.35267058	2.124889004	2.049207957
5007	ENSMUSG00000005225	Plekha8	610.3402743	0.17911966	0.172384013	1.039073502	0.298770553	0.484983474	590.8476897	644.9190853	390.338557	365.253872	748.3789191	744.0212106	758.5853746	640.3774864
5013	ENSMUSG00000005233	Spc25	223.3304869	1.247745386	0.543433171	2.296042003	0.02167348	0.068809153	73.97300711	209.7297838	62.45416912	54.46768267	335.9306869	377.3632759	217.8011229	454.9241664
5022	ENSMUSG00000005237	Dnah2	31.86187682	-1.972963462	0.704653603	-2.79990545	0.005111758	0.021286274	70.22753839	39.84865893	24.98166765	20.29188178	23.32851992	48.17403522	10.62444502	17.41826763
5028	ENSMUSG00000005251	Ripk4	439.2298952	1.339433922	0.286116823	4.681423164	2.85E-06	3.09E-05	180.7188655	300.9622398	623.5007884	677.1080552	253.8142968	260.4966349	661.9029249	555.3353562
5029	ENSMUSG00000005262	Ufd1	1028.682709	-0.09815768	0.147442321	-0.665736126	0.505579778	0.680413504	1046.858506	1048.648919	960.7533016	945.1744934	1057.248523	1213.271998	934.9511619	1022.55477
5040	ENSMUSG00000005267	Zfp287	142.7099006	-1.199516665	0.322942034	-3.714340463	0.000203734	0.001389309	234.0917946	179.3189652	100.9675734	123.8872782	171.6979066	151.6589998	78.62089316	101.4357938
5046	ENSMUSG00000005268	Prlr	510.5553951	-0.753931759	1.217249866	-0.619373047	0.535670633	0.70630175	2078.735136	102.7675941	179.0352848	139.9071849	130.6397116	159.6880056	621.5300338	672.1402097
5058	ENSMUSG00000005299	Letm1	1453.859188	-0.044860649	0.161282823	-0.278148957	0.780898016	0.879060291	1282.823035	1580.313921	1076.293514	1106.441554	1915.738056	1894.845385	1317.431183	1456.986857
5064	ENSMUSG00000005312	Ubqln1	3608.444844	0.381218908	0.128053804	2.977021347	0.002910637	0.013241477	3008.547745	3346.238701	2764.637886	3011.742454	4334.439002	4126.016905	4292.275789	3983.660268
5068	ENSMUSG00000005320	Fgfr4	51.53352863	-0.449068724	0.650820684	-0.690003768	0.490191818	0.667310963	90.82761632	41.94595677	12.49083382	16.01990667	85.84895332	67.80049401	28.68600156	68.64846654
5071	ENSMUSG00000005338	Cadm3	816.6928802	0.014995353	0.228167858	0.065720706	0.947600187	0.971419004	1046.858506	761.3191153	603.7236348	525.4529387	961.1350208	807.3611458	857.3927133	970.2999674
5078	ENSMUSG00000005354	Txn2	2951.867394	-0.139490476	0.103044894	-1.353686443	0.175836435	0.333965398	3177.093837	3188.941363	2093.255568	2239.582952	3608.455462	3528.302024	2891.973935	2887.334011
5087	ENSMUSG00000005357	Slc1a6	16.42895858	-1.595146578	0.937672099	-1.701177395	0.088909681	0.203410544	15.91824204	37.75136109	15.61354228	4.271975111	20.52909753	19.62645879	8.499556018	9.221435804
5089	ENSMUSG00000005360	Slc1a3	95.70110174	-2.002033339	0.455643916	-4.393855092	1.11E-05	0.000105318	182.5915998	162.5405825	17.69534792	10.67993778	163.2996395	142.7378821	28.68600156	57.37782278
5097	ENSMUSG00000005362	Crbn	665.7528558	-0.198445928	0.204417238	-0.970788615	0.331653553	0.518984411	831.4940545	617.6542134	802.5360732	843.7150845	466.5703985	500.4746992	610.9055888	652.6727342
5102	ENSMUSG00000005364	Il5ra	31.70095854	-0.737311099	1.102495379	-0.668765704	0.503644947	0.678712736	116.1095301	11.53513811	17.69534792	11.74793156	4.665703985	15.16589998	53.12222511	23.5658915
5105	ENSMUSG00000005370	Msh6	1160.490764	0.340137422	0.243259553	1.398248981	0.162038313	0.315498012	762.2028833	1117.859748	892.0537156	1006.050139	1421.173434	1705.717691	1085.818281	1293.050221
5108	ENSMUSG00000005371	Fbxo11	1760.326743	0.013219588	0.129948935	0.101729101	0.918971703	0.9552056	1811.87049	1597.092304	2048.496747	1964.040557	1568.60968	1651.298874	1713.722982	1727.482307
5114	ENSMUSG00000005373	Mlxipl	47.28274928	-1.822468789	0.690450423	-2.639536058	0.008301959	0.031714425	79.59121018	50.33514812	53.08604375	40.58376356	41.99133586	75.82949988	27.62355706	9.221435804
5124	ENSMUSG00000005374	Tbl2	1007.319769	-0.073848465	0.130022414	-0.567967192	0.570057245	0.733695617	1063.713115	997.2651221	692.2003744	653.612192	1355.853578	1337.275533	995.5104986	963.1277396
5129	ENSMUSG00000005378	Bud23	865.6396224	-0.022768141	0.224589626	-0.101376638	0.919251481	0.9552056	708.8299542	1019.286749	557.9239108	588.4645716	1151.495743	1198.99821	785.1464871	914.9713526
5144	ENSMUSG00000005397	Nid1	10403.01123	-1.179655109	0.254090251	-4.642661832	3.44E-06	3.67E-05	12218.65531	18781.30214	7046.912082	5264.141331	13702.23946	12526.14127	6245.048784	7439.649486
5147	ENSMUSG00000005410	Mcm5	1366.365668	0.164813754	0.526553643	0.313004679	0.754277107	0.863742307	527.1747215	1757.535588	403.8702936	359.9139031	2423.36665	2898.471119	808.5202662	1752.072803
5152	ENSMUSG00000005413	Hmox1	644.1115865	1.217129333	0.280092168	4.345460068	1.39E-05	0.000127858	309.9375361	421.5568655	1025.289276	860.802985	479.6343696	355.9525936	975.324053	724.3950126
5154	ENSMUSG00000005417	Mprip	8715.296629	-0.12435895	0.116935964	-1.063479072	0.287564751	0.47271158	9545.327018	8610.456275	9000.686673	8555.698154	8945.087679	8408.153369	8083.077773	8573.88609
5163	ENSMUSG00000005442	Cic	4431.293423	0.030115287	0.134062989	0.224635356	0.822262957	0.90324813	4202.415897	4335.114632	4481.086634	4121.387989	5173.332578	4419.521676	4434.643352	4282.844629
5178	ENSMUSG00000005447	Pafah1b3	835.5071829	1.491233032	0.2981248	5.002042873	5.67E-07	7.17E-06	358.6286294	616.6055645	970.121427	876.8228916	602.8089548	519.2090463	1555.418751	1184.442199
5185	ENSMUSG00000005465	Il27ra	79.23728664	-1.205942132	0.402245773	-2.998023132	0.00271737	0.012492184	89.89124914	126.8865192	88.47673958	64.07962667	88.64837571	82.07428223	45.68511359	48.15638698
5188	ENSMUSG00000005469	Prkaca	1904.392579	0.128061661	0.118726024	1.078631771	0.280751912	0.46567522	1836.216037	1953.632936	1540.536172	1605.194648	2159.287804	1999.222462	2060.07989	2080.97068
5190	ENSMUSG00000005470	Asf1b	237.2594889	0.753432425	0.520511886	1.447483613	0.147761523	0.295486525	82.40031171	209.7297838	87.43583676	56.60367023	435.7767522	534.3749462	171.0535649	320.7010452
5199	ENSMUSG00000005481	Ddx39	1559.487133	1.067848848	0.278737106	3.831025097	0.00012761	0.000921049	809.0212423	1341.221968	1022.166568	1044.497915	1765.502388	1987.625009	1917.712326	2588.149649
5206	ENSMUSG00000005483	Dnajb1	1560.342315	0.386944474	0.483180344	0.800828259	0.423231077	0.607910996	1955.134669	843.113731	1034.657402	1034.885971	2854.477698	1100.865916	2034.581222	1625.02191
5216	ENSMUSG00000005501	Usp40	659.5302247	-0.031379333	0.220710279	-0.142174318	0.886942317	0.938685453	549.6475338	767.6110088	664.0959983	603.4164845	669.0619514	734.2079812	669.3400364	618.8608029
5227	ENSMUSG00000005505	Kbtbd4	164.3795484	0.206374467	0.242152813	0.852248892	0.394075965	0.580936255	153.5642173	153.1027422	138.4400749	153.791104	183.828737	178.4223527	183.8028989	170.0842604
5232	ENSMUSG00000005506	Celf1	3816.227596	-0.128009082	0.134593953	-0.951076029	0.341565782	0.528869724	3771.686995	4118.044305	2894.750739	3305.440742	4563.058497	4657.715516	3445.507521	3773.616452
5246	ENSMUSG00000005510	Ndufs3	1364.127243	0.256230264	0.126108994	2.031815943	0.042172293	0.11638925	1339.005065	1277.254384	1253.246994	1305.088397	1289.600581	1323.893857	1492.734526	1632.194137
5252	ENSMUSG00000005514	Por	3554.618659	1.376650354	0.175523605	7.843106632	4.40E-15	2.06E-13	1883.970763	2322.757356	4415.509757	4863.643664	2126.627876	1902.874391	5906.128988	5015.436474
5261	ENSMUSG00000005533	Igf1r	1649.789128	-0.809544216	0.350506867	-2.309638676	0.020908167	0.066878029	2441.109234	1187.070576	2954.082199	2529.009266	1000.326934	1016.115298	1233.498067	837.1014503
5267	ENSMUSG00000005534	Insr	1323.574406	-0.445572259	0.260232031	-1.712211434	0.086857711	0.200189642	1753.815725	1049.697568	1954.815493	1803.841491	974.198992	992.9203926	1089.005615	970.2999674
5272	ENSMUSG00000005540	Fcer2a	21.37296247	-3.49404093	1.263567605	-2.765218827	0.005688462	0.023227528	39.3274215	7.340542434	81.19041985	29.90382578	3.732563188	5.35267058	1.062444502	3.073811935
5280	ENSMUSG00000005547	Cyp2a5	30.62988776	2.283777513	3.952913456	0.577745387	0.563436032	0.728331769	0	10.48648919	87.43583676	96.11944001	0	0	50.99733611	0
5285	ENSMUSG00000005553	Atp4a	16.60804549	1.377058804	1.105708148	1.245408933	0.212981471	0.383110957	24.34554664	4.194595677	5.204514093	1.067993778	8.398267172	15.16589998	48.8724471	25.61509946
5290	ENSMUSG00000005566	Trim28	6352.646428	-0.029599885	0.19524064	-0.151607193	0.87949676	0.934443478	5095.710186	7180.099149	4994.251724	5517.255856	8003.548615	8004.918852	5713.826533	6311.560506
5300	ENSMUSG00000005575	Ube2m	1989.608054	0.302776775	0.155906548	1.942040143	0.052132241	0.136491252	1607.742446	1900.151841	1434.364084	1651.118381	2432.698058	2564.82132	2102.57767	2223.390633
5308	ENSMUSG00000005580	Adcy9	280.4360942	-0.791019935	0.282976521	-2.795355358	0.005184269	0.021516247	430.7289021	282.0865592	283.1255667	266.9984445	302.3376182	265.8493055	214.6137894	197.7485678
5311	ENSMUSG00000005583	Mef2c	934.7468704	-0.44253351	0.140289026	-3.154441383	0.001608057	0.008056215	1175.140809	1063.330004	946.1806621	904.5907298	844.4924212	896.5723221	837.2062677	810.4617468
5342	ENSMUSG00000005609	Ctr9	4076.813779	0.644058912	0.128360245	5.017588688	5.23E-07	6.65E-06	2987.0113	3159.579193	3059.213384	3053.394211	4965.24218	5785.344785	4749.126925	4855.598253
5351	ENSMUSG00000005610	Eif4g2	28405.13326	0.285853006	0.120864291	2.365074108	0.018026463	0.05949505	24405.47414	25830.32018	26421.23625	30690.93719	29612.29005	29037.34578	30689.77189	30553.69063
5365	ENSMUSG00000005611	Mrvi1	6744.23446	0.118407661	0.283345091	0.417892049	0.676026046	0.809071332	8824.324291	4747.233657	5749.94717	5135.982078	7818.786737	6944.197966	7698.472863	7034.930915
5372	ENSMUSG00000005615	Pcyt1a	1530.961218	0.111310523	0.138241633	0.805188138	0.42071112	0.60585097	1540.324009	1310.811149	1733.103193	1738.69387	1417.440871	1426.48671	1520.358083	1560.471859
5380	ENSMUSG00000005621	Zfp592	1550.139055	-0.171758194	0.164742645	-1.042584899	0.297140586	0.48339489	1875.543459	1501.665252	1371.909915	1440.723606	1677.787153	1534.432233	1525.670305	1473.380521
5384	ENSMUSG00000005625	Psmd4	2244.292127	0.235135734	0.136674855	1.720402288	0.085359341	0.198033672	1846.516076	2182.238401	2292.068007	2358.130262	2235.805349	2298.972014	2323.566126	2417.040785
5392	ENSMUSG00000005628	Tmod4	36.41331189	-0.409372655	0.606093008	-0.67542877	0.499403392	0.675118374	43.07289021	31.45946757	57.24965502	42.71975111	40.12505427	20.51857056	23.37377905	32.7873273
5405	ENSMUSG00000005656	Snx6	2307.94793	0.846889617	0.130694015	6.47994186	9.18E-11	2.34E-09	1749.13389	1719.784227	2257.718214	2561.049079	2041.712064	1894.845385	3035.403943	3203.93664
5413	ENSMUSG00000005667	Mthfd2	564.5588756	-0.625932278	0.601488261	-1.040639226	0.298043019	0.484424682	220.046287	1067.5246	232.1213286	139.9071849	921.9431074	1100.865916	403.7289108	430.3336709
5420	ENSMUSG00000005672	Kit	540.8682786	-0.188999991	0.337270985	-0.560380226	0.575220116	0.737070383	592.720424	394.2919936	647.4415532	461.373312	645.7334315	719.0420812	533.3471401	332.9962929
5428	ENSMUSG00000005674	Tomm40l	189.4963348	0.274773841	0.319725633	0.859405103	0.390117055	0.576992431	161.9915219	188.7568054	179.0352848	173.014992	200.6252713	188.2355821	262.423792	161.8874286
5444	ENSMUSG00000005681	Apoa2	258.3232595	6.55815667	1.442322974	4.546940447	5.44E-06	5.49E-05	0.936367179	1.048648919	964.9169129	912.0666863	0	0.892111763	179.5531209	7.172227848
5448	ENSMUSG00000005682	Pan2	718.4638182	-0.317849599	0.19935909	-1.594357193	0.110856054	0.240433766	840.8577263	815.8488591	856.6630197	644.000248	603.7420956	657.4863696	638.5291458	690.5830814
5455	ENSMUSG00000005683	Cs	5378.078052	0.480006078	0.161682379	2.968821232	0.002989445	0.013520177	3966.451368	5170.88782	4961.983736	4740.82438	5711.754818	5730.033856	6435.22635	6307.46209
5457	ENSMUSG00000005686	Ampd3	2479.071746	1.627656816	0.315692022	5.155837667	2.52E-07	3.48E-06	1838.088771	914.4218575	1691.46708	1384.119936	2602.529683	2894.01056	4074.474666	4433.461414
5465	ENSMUSG00000005687	Bcas2	1120.064807	0.034213575	0.131895396	0.259399312	0.79532716	0.887745022	1103.040536	1159.805705	996.1439974	1072.265753	1182.28939	1130.305604	1123.003839	1193.663635
5478	ENSMUSG00000005698	Ctcf	2173.256856	0.051734782	0.111570796	0.463694656	0.642866526	0.785536973	2041.280449	2148.681635	1816.375419	1925.592781	2536.276686	2575.526661	2130.201227	2212.119989
5484	ENSMUSG00000005699	Pard6a	129.5856075	-0.109124808	0.310695476	-0.351227541	0.72541765	0.843862866	131.091405	143.6649019	123.8674354	146.3151476	137.1716971	99.91651749	130.6806738	123.9770814
5496	ENSMUSG00000005718	Tfap4	327.450294	-1.711344076	0.274284804	-6.239295987	4.40E-10	1.01E-08	485.9745657	525.3731085	244.6121624	283.0183511	393.7854163	378.2553877	120.0562287	188.527132
5499	ENSMUSG00000005732	Ranbp1	885.459105	0.055453577	0.293377315	0.189017943	0.850078754	0.917996794	691.0389778	919.6651021	359.1114724	573.5126587	1354.920437	1512.129439	722.4622615	950.8324918
5503	ENSMUSG00000005763	Cd247	30.19379046	-0.612034357	0.59642169	-1.026177228	0.304808053	0.491065405	30.90011689	40.89730785	44.7588212	39.51576978	25.19480152	13.38167645	22.31133455	24.59049548
5512	ENSMUSG00000005774	Rfx5	408.2297286	-0.539896028	0.277873853	-1.94295369	0.052021754	0.136305476	360.5013637	563.1244696	431.9746697	358.8459094	453.5064273	463.0060052	334.6700182	300.2089656
5529	ENSMUSG00000005779	Psmb4	3031.377211	0.567664168	0.175355735	3.237214735	0.001207025	0.006333556	2253.835799	2995.989962	2731.328996	2577.068986	3057.902391	2855.649754	3809.925985	3969.315812
5535	ENSMUSG00000005802	Slc30a4	1031.890308	-0.485130772	0.163077804	-2.974842429	0.002931391	0.013309699	1134.87702	1354.854404	725.5092646	794.5873707	1185.088812	1281.964604	907.3276049	870.9133815
5537	ENSMUSG00000005803	Sqor	872.1629352	-0.381021824	0.348519574	-1.093258032	0.274280524	0.458371108	1657.369906	811.6542634	781.7180168	638.6602792	658.7974026	532.5907227	1034.820945	861.6919457
5546	ENSMUSG00000005804	Bloc1s6	859.2080868	-0.050444916	0.172182787	-0.29297305	0.769542751	0.872040672	802.466672	964.7570056	964.9169129	906.7267174	725.98354	802.900587	890.3284928	815.5847667
5552	ENSMUSG00000005813	Metap1	1797.283752	0.68322864	0.221122689	3.089816979	0.002002799	0.00965633	1130.195185	1704.054494	1599.867632	1629.758505	1788.830908	1976.027556	2338.440349	2211.095385
5559	ENSMUSG00000005823	Gpr108	1496.119709	0.229850369	0.209257318	1.098410184	0.272025417	0.455637647	1619.915219	1197.557066	1760.166666	1754.713777	1203.751628	1127.629269	1836.966544	1468.257501
5563	ENSMUSG00000005824	Tnfsf14	27.9776511	-0.752172627	0.598952916	-1.255812615	0.209183917	0.378880179	27.15464818	27.2648719	40.59520993	50.19570756	18.66281594	27.65546466	14.87422303	17.41826763
5564	ENSMUSG00000005836	Gata6	303.9259044	-0.734137717	0.413853309	-1.773908053	0.076078361	0.181712182	485.9745657	241.1892514	239.4076483	287.2903262	436.709893	303.3179995	259.2364585	178.2810922
5570	ENSMUSG00000005846	Rsl1d1	2006.463472	0.085783401	0.191931738	0.446947453	0.654913	0.794222866	1775.352171	1991.384297	1333.396511	1579.562797	2396.305566	2978.761178	1840.153878	2156.791374
5577	ENSMUSG00000005871	Apc	2390.132986	0.445337355	0.154589313	2.88077711	0.003966961	0.017200792	2001.016661	2065.838371	2377.422038	2341.042361	2318.85488	2479.17859	3070.464611	2467.24638
5586	ENSMUSG00000005873	Reep5	2627.069805	0.979268627	0.137403166	7.126972816	1.03E-12	3.48E-11	2038.471348	1867.643725	2572.070865	2740.472034	2199.412858	1896.629609	3881.109767	3820.748235
5591	ENSMUSG00000005881	Ergic3	3899.579882	0.265683206	0.176365661	1.506433875	0.13195583	0.272639076	4032.933438	3209.914341	4978.638182	4664.996822	2879.672499	2721.83299	4761.876259	3946.774524
5601	ENSMUSG00000005882	Uqcc1	784.8413844	0.226555926	0.151685769	1.493587221	0.135283542	0.277361438	748.1573757	784.3893915	656.8096786	762.5475574	761.4428903	772.568787	885.0162703	907.7991248
5625	ENSMUSG00000005886	Ncoa2	1578.708336	-0.360014367	0.137340703	-2.621323173	0.008758919	0.033154812	1879.288927	1644.281505	1663.362704	1599.854679	1608.734734	1488.042421	1385.427631	1360.674083
5638	ENSMUSG00000005893	Nr2c2	736.7535612	-0.377837495	0.151229106	-2.498444284	0.012473975	0.044144985	848.3486638	878.7677942	646.4006504	574.5806525	840.759858	776.1372341	665.0902584	663.9433779
5646	ENSMUSG00000005897	Nr2c1	608.4774017	0.014326455	0.181874676	0.078771029	0.937214748	0.965803289	526.2383543	632.3352982	772.3498914	793.5193769	462.8378353	511.1800404	554.5960301	614.762387
5649	ENSMUSG00000005899	Smpd4	862.253199	-0.176358053	0.217737836	-0.809955937	0.417965501	0.603239184	758.4574146	984.6813351	697.4048885	703.8078996	1021.789173	1190.077092	684.2142594	857.5935298
5674	ENSMUSG00000005907	Pex1	242.1744189	-0.175467837	0.208102601	-0.84317945	0.39912809	0.58603491	244.3918336	243.2865492	242.5303567	242.4345876	251.0148744	281.9073172	214.6137894	217.2160434
5691	ENSMUSG00000005936	Kctd20	2057.643109	0.005748827	0.128899965	0.044599132	0.964426835	0.981346604	2113.380722	1929.514011	2147.382515	2059.092004	2159.287804	1992.977679	1957.022773	2102.487363
5708	ENSMUSG00000005947	Itgae	145.5333389	-0.886762959	0.297056222	-2.985168779	0.002834219	0.01294112	170.4188265	134.2270617	190.4852158	201.850824	139.0379787	163.2564527	87.12044918	77.86990235
5710	ENSMUSG00000005949	Ctns	517.051054	-0.254582612	0.255128726	-0.997859458	0.318347514	0.505296662	477.5472611	400.5838871	911.8308691	1007.118133	338.7301093	264.0650819	427.1026899	309.4304014
5715	ENSMUSG00000005950	P2rx5	54.07165768	-0.315170202	0.646238676	-0.487699381	0.625762791	0.773811209	91.7639835	30.41081866	58.29055784	76.89555201	41.05819506	35.68447053	60.55933662	37.9103472
5718	ENSMUSG00000005951	Shpk	111.4201051	-0.097707153	0.305319702	-0.320015881	0.748956292	0.860401158	120.791366	108.0108387	120.744727	117.4793156	117.5757404	92.77962339	110.4942282	103.4850018
5725	ENSMUSG00000005958	Ephb3	980.5877395	1.033389609	0.207388424	4.98287026	6.26E-07	7.82E-06	542.1565964	687.913691	1182.465602	1057.31384	1038.585707	819.8507105	1236.685401	1279.730369
5731	ENSMUSG00000005968	Tuft1	459.3279283	0.044941018	0.535538297	0.083917468	0.933122051	0.962775873	638.6024158	195.048699	494.4288388	992.1662196	236.0846216	257.8202996	426.0402454	434.4320868
5737	ENSMUSG00000005973	Rcn1	4062.406397	-0.471958193	0.22091605	-2.136368961	0.032649352	0.095173673	4252.043358	6527.839522	1639.421939	1763.257727	5389.821243	5155.51388	3761.053538	4010.299971
5739	ENSMUSG00000005980	Dnase1	60.47123452	-1.122000016	0.420973119	-2.665253352	0.007693034	0.02984631	85.20941325	78.64866894	53.08604375	50.19570756	67.18613738	74.04527636	45.68511359	29.71351537
5750	ENSMUSG00000005981	Trap1	2610.49772	-0.171299259	0.129180109	-1.326049807	0.1848232	0.346961603	2796.928762	3138.606215	1762.248472	1825.201366	2972.986579	3117.930613	2517.99347	2752.086286
5754	ENSMUSG00000005982	Naa60	938.0608778	0.124974384	0.186241326	0.671034659	0.502198451	0.677579023	767.8210864	984.6813351	918.076286	952.6504498	923.8093889	1047.33921	927.5140504	982.5952152
5765	ENSMUSG00000005983	1700037C18Rik	56.58600792	-0.093862738	0.397466684	-0.236152468	0.813314361	0.898278324	56.18203071	62.91893515	54.12694657	55.53567645	61.5872926	50.85037051	52.05978061	59.42703074
5771	ENSMUSG00000005986	Ankrd13d	108.543139	-0.759101631	0.362521997	-2.093946402	0.036264755	0.103389053	115.173163	141.5676041	84.31312831	118.5473093	125.0408668	132.032541	87.12044918	64.55005063
5781	ENSMUSG00000006005	Tpr	3302.091312	-0.005416148	0.126369503	-0.042859615	0.965813442	0.982195076	3274.476023	3025.352132	3194.53075	3378.064319	3418.094739	3849.462259	3107.650169	3169.100105
5799	ENSMUSG00000006010	Odr4	858.0193954	-0.289835014	0.201591089	-1.437737231	0.150508625	0.299315543	1054.349443	832.6272418	962.8351072	949.4464685	682.1259225	838.5850575	808.5202662	735.6656564
5816	ENSMUSG00000006019	Dhx34	461.0787223	-0.153805659	0.203573352	-0.75552943	0.449931381	0.632073738	455.0744488	463.5028223	664.0959983	577.7846338	349.9277988	352.3841465	461.100914	364.7590163
5823	ENSMUSG00000006021	Kptn	314.7118155	0.011723388	0.261326629	0.044861052	0.964218061	0.981346604	268.7373802	378.5622598	335.1707076	276.6103885	283.6748023	322.9444583	326.1704622	325.8240651
5831	ENSMUSG00000006024	Napa	2541.854038	0.093915323	0.124552237	0.754023578	0.450835064	0.632733132	2456.091109	2553.460118	2373.258426	2540.757198	2582.933726	2481.854926	2821.852598	2524.624202
5838	ENSMUSG00000006050	Sra1	773.3705846	0.100678115	0.143332153	0.70241124	0.482422737	0.660286284	713.5117901	765.513711	707.8139167	694.1959556	822.0970421	898.3565457	788.3338206	797.1418951
5846	ENSMUSG00000006057	Atp5g1	2242.847656	0.479947102	0.132504354	3.622123253	0.000292195	0.00190197	2123.680761	2215.795166	1283.433175	1502.667245	2409.369538	2356.067167	2975.907051	3075.861143
5850	ENSMUSG00000006058	Snf8	756.5884265	0.362595597	0.136169146	2.662832273	0.007748603	0.030025835	658.2661265	694.2055845	741.1228069	763.6155512	732.5155256	724.3947518	887.1411593	851.4459059
5856	ENSMUSG00000006095	Tbcb	1034.496996	0.143429969	0.181603448	0.789797613	0.429645974	0.612827778	849.2850309	1118.908397	767.1453773	749.7316321	1332.525058	1285.533051	1083.693392	1089.154029
5859	ENSMUSG00000006127	Inpp5k	1017.054138	-0.023595583	0.175976849	-0.134083452	0.893336585	0.941377575	1019.703857	896.5948259	1777.862014	1435.383637	562.6839005	558.4619638	962.574719	923.1681844
5866	ENSMUSG00000006134	Crkl	1508.259398	0.131628854	0.147127027	0.894661279	0.370968184	0.558569616	1526.278501	1388.411169	1366.705401	1253.824695	1756.17098	1580.822045	1673.350091	1520.512304
5869	ENSMUSG00000006143	Upk3bl	231.1028322	-0.291441766	1.525038798	-0.191104493	0.848443728	0.917428609	366.1195668	8.389191353	554.8012023	578.8526276	14.93025275	19.62645879	251.799347	54.30401085
5875	ENSMUSG00000006154	Eps8l1	450.4253573	1.56040347	0.367716991	4.243490262	2.20E-05	0.000192704	168.5460921	332.4217074	791.0861422	591.6685529	125.0408668	118.6508645	849.9556018	626.0330307
5889	ENSMUSG00000006169	Clint1	5755.886788	1.348650389	0.175403644	7.688839059	1.48E-14	6.48E-13	3131.211845	3376.64952	7793.239403	6753.992651	4274.717991	4143.859141	9362.260953	7211.162799
5892	ENSMUSG00000006179	Prss16	17.70813887	0.587910061	0.963357659	0.61027185	0.541681741	0.710504493	17.79097639	10.48648919	10.40902819	3.203981334	42.92447666	14.27378821	15.93666753	26.63970344
5897	ENSMUSG00000006191	Cdkal1	344.6087621	-0.168569933	0.208226675	-0.809550136	0.418198777	0.603468219	405.4469883	328.2271117	328.9252907	296.9022702	365.7911924	378.2553877	334.6700182	318.6518372
5912	ENSMUSG00000006205	Htra1	5449.472844	2.021142671	0.156884203	12.8830222	5.61E-38	1.82E-35	2280.990447	2667.76285	6074.70885	5041.998625	3582.327519	3863.736047	10010.3521	10073.90631
5917	ENSMUSG00000006215	Zbtb17	596.8579883	-0.094381823	0.179886282	-0.524674929	0.599809188	0.754458786	540.283862	631.2866493	678.6686377	660.0201547	627.0706155	540.6197286	563.0955862	533.8186727
5929	ENSMUSG00000006219	Fblim1	2770.411051	-0.396565497	0.191910264	-2.066411081	0.03878968	0.108982906	2678.946498	3653.492834	3216.38971	2926.302951	2540.94239	2337.33282	2513.743692	2296.137515
5944	ENSMUSG00000006221	Hspb7	1890.331636	0.055175405	0.428772625	0.1286822	0.897609121	0.94361793	3661.195668	1224.821938	1012.798443	1187.609081	1580.74051	1378.312674	2653.986366	2423.188409
5945	ENSMUSG00000006235	Epor	27.00749036	-1.617382398	0.674880194	-2.396547435	0.016550351	0.05555233	44.94562457	25.16757406	43.71791838	49.12771378	17.72967514	12.48956469	9.56200052	13.31985172
5947	ENSMUSG00000006241	Ccdc159	49.22206653	-0.525573318	0.494380856	-1.063093993	0.287739329	0.472950514	68.35480403	65.01623299	59.33146066	40.58376356	41.99133586	25.87124114	40.37289108	52.25480289
5952	ENSMUSG00000006262	Mob1b	1462.780642	0.096645677	0.183882551	0.525583727	0.599177466	0.753850623	1142.367958	1428.259828	1599.867632	1599.854679	1443.568813	1740.51005	1318.493627	1429.32255
5964	ENSMUSG00000006273	Atp6v1b2	3071.14973	0.3671156	0.149015122	2.463613055	0.013754451	0.047783282	2571.264272	2466.422258	4424.877882	4340.326713	2117.296468	2150.881461	3598.499529	2899.629259
5970	ENSMUSG00000006276	Eps15l1	1316.552061	-0.17798449	0.137107914	-1.29813433	0.194241179	0.359635099	1397.05983	1340.173319	1225.142618	1408.683793	1381.048379	1360.470439	1229.248289	1190.589823
5976	ENSMUSG00000006281	Tep1	824.0399213	0.108389774	0.180050692	0.601995875	0.547176883	0.714510956	819.3212812	780.1947958	1058.598167	868.2789414	678.3933594	662.8390402	928.5764949	796.1172911
5984	ENSMUSG00000006288	Ttc5	692.6351545	-0.088635665	0.192967469	-0.459329571	0.645997516	0.78763802	813.7030782	648.065032	832.7222549	770.0235138	539.3553806	562.0304109	637.4667013	737.7148644
5990	ENSMUSG00000006289	Osgep	653.6328473	-0.106944246	0.181225908	-0.590115659	0.555113111	0.721397395	619.8750722	760.2704664	655.7687757	652.5441983	590.6781244	669.0838225	635.3418123	645.5005063
5998	ENSMUSG00000006299	Aamp	2891.630886	0.08747161	0.111963497	0.781251142	0.4346548	0.617357555	2968.283956	2965.579143	2552.293711	2483.085534	3074.698926	2784.280813	3176.709062	3128.115946
6004	ENSMUSG00000006301	Tmbim1	2554.854409	1.414321716	0.225600341	6.269147078	3.63E-10	8.43E-09	1883.034396	1219.578693	3136.240193	3303.304755	1336.257621	1288.209386	4360.272237	3911.937989
6012	ENSMUSG00000006304	Arpc2	6731.816225	0.726682298	0.137536304	5.283567156	1.27E-07	1.86E-06	5896.304123	4924.455324	6751.295682	7208.958001	5525.126659	5639.930568	9217.768501	8690.690944
6016	ENSMUSG00000006307	Kmt2b	2264.681025	-0.197982229	0.144943864	-1.365923489	0.171962979	0.329336955	2456.091109	2232.573549	2396.158288	2266.282797	2330.985711	2347.146049	2216.259232	1871.951468
6024	ENSMUSG00000006310	Zbtb32	14.97277085	-0.525602351	0.778605892	-0.675055707	0.499640373	0.675118374	25.28191382	16.77838271	13.53173664	7.475956445	14.93025275	12.48956469	16.99911204	12.29524774
6028	ENSMUSG00000006313	Upk1a	20.03707471	-0.155296241	1.081941602	-0.143534772	0.885867852	0.93819975	44.94562457	7.340542434	11.449931	2.135987556	21.46223833	25.87124114	27.62355706	19.46747559
6029	ENSMUSG00000006315	Tmem147	1208.498443	0.104537736	0.169315517	0.617413798	0.536961823	0.707122089	1089.931396	1356.951701	927.4444114	991.0982259	1276.53661	1396.15491	1343.992295	1285.877993
6036	ENSMUSG00000006333	Rps9	23487.96577	0.160071515	0.14472992	1.106001546	0.26872585	0.451794463	26323.15412	21975.48675	23598.3078	23135.94921	20706.39428	18197.29575	26242.3792	27724.75905
6046	ENSMUSG00000006335	Tfpt	272.7887864	0.046857376	0.198134448	0.236492826	0.813050273	0.898196308	267.8010131	293.6216974	263.3484131	273.4064071	254.7474376	249.7912937	278.3604596	301.2335696
6053	ENSMUSG00000006342	Susd2	766.7686748	0.454122039	0.31502086	1.4415618	0.149426031	0.297747706	742.5391726	602.9731285	900.3809381	719.8278063	746.5126375	578.0884226	1166.564063	677.2632296
6057	ENSMUSG00000006344	Ggt5	2068.444699	1.91886958	0.201905889	9.503782152	2.02E-21	1.96E-19	909.2125304	698.4001801	3098.767691	3618.362919	1157.094588	983.999275	3241.518176	2840.202228
6064	ENSMUSG00000006345	Ggt1	108.2758937	-0.126157448	0.807827438	-0.156168807	0.875899963	0.932596856	264.9919115	37.75136109	65.57687757	111.0713529	69.05241897	40.14502935	113.6815617	163.9366365
6084	ENSMUSG00000006356	Crip2	3057.323715	-0.351793688	0.226817039	-1.551002029	0.120901198	0.255260079	3913.078439	2954.044005	2179.650502	2943.390852	3692.438133	3394.485259	2453.184356	2928.31817
6090	ENSMUSG00000006360	Crip1	2085.047347	0.331426949	0.196922522	1.683032217	0.092368855	0.209138493	1855.879748	2086.811349	1709.162428	2119.967649	2223.674519	1724.452039	2425.560799	2534.870242
6096	ENSMUSG00000006362	Cbfa2t3	599.0089598	-1.131561022	0.297581543	-3.802524216	0.000143229	0.001022831	962.5854595	612.4109688	688.0367631	824.4911965	542.154803	443.3795464	309.1713501	409.8415913
6103	ENSMUSG00000006369	Fbln1	8339.37351	-0.418881131	0.532529624	-0.786587473	0.431523395	0.614530633	19031.6629	4108.606465	9523.219888	7482.364408	4759.018064	4500.703846	9169.958498	8139.454003
6106	ENSMUSG00000006373	Pgrmc1	3308.763391	-0.086595822	0.12258706	-0.706402638	0.479937781	0.658315723	2996.374971	3258.152192	4255.210723	4754.708299	2639.855314	2676.33529	2906.848158	2982.622181
6107	ENSMUSG00000006378	Gcat	48.86364571	-0.29762644	0.461067712	-0.645515685	0.518593057	0.691640154	66.48206968	46.14055244	10.40902819	13.88391911	77.45068614	84.75061752	45.68511359	46.10717902
6109	ENSMUSG00000006386	Tek	857.923624	-0.671460007	0.256588695	-2.616872924	0.008873937	0.033503978	1345.559636	857.7948159	966.9987185	941.9705121	682.1259225	685.1418342	620.4675893	763.3299638
6118	ENSMUSG00000006390	Elovl1	1867.095228	0.514915518	0.136063053	3.784388963	0.000154087	0.001089786	1692.015492	1566.681485	1632.13562	1567.814866	1883.078128	1937.66675	2489.307469	2168.062018
6125	ENSMUSG00000006392	Med8	652.2048404	0.289613516	0.189760703	1.526203856	0.126959103	0.265090608	504.7019092	629.1893515	624.5416912	664.2921298	655.9979802	753.83444	685.2767039	699.8045172
6135	ENSMUSG00000006395	Hyi	312.5896919	-0.158393504	0.210746368	-0.751583554	0.452301537	0.634186246	352.0740591	287.3298038	400.7475852	378.0697974	258.4800007	250.6834055	275.1731261	298.1597577
6140	ENSMUSG00000006398	Cdc20	706.300433	0.863632218	0.627214136	1.3769336	0.168532778	0.324511829	234.0917946	867.2326561	227.9577173	115.343328	1113.236971	1089.268463	551.4086966	1451.863837
6143	ENSMUSG00000006403	Adamts4	1566.842269	1.956586246	0.361248823	5.416173347	6.09E-08	9.44E-07	839.9213592	837.8704864	1443.732209	623.7083663	1229.87957	1047.33921	3564.501305	2947.785645
6146	ENSMUSG00000006411	Nectin4	711.1724055	2.8542343	0.261662659	10.90806883	1.05E-27	1.72E-25	195.7007403	188.7568054	1231.388034	851.191041	246.3491704	195.3724762	1520.358083	1260.262893
6149	ENSMUSG00000006412	Pfdn2	923.7767979	0.013191339	0.133621373	0.098721775	0.92135918	0.956284667	940.1126473	919.6651021	769.227183	845.8510721	1010.591483	1027.712751	948.7629405	928.2912043
6152	ENSMUSG00000006418	Rnf114	2403.583588	1.146472759	0.139759863	8.203161734	2.34E-16	1.28E-14	1500.996587	1399.946307	3491.188054	3431.464008	1554.612568	1427.378821	3447.63241	2975.449953
6155	ENSMUSG00000006423	C330007P06Rik	1080.94498	0.046135125	0.147591513	0.312586568	0.754594784	0.863873562	1013.149287	1090.594876	1053.393652	1214.308925	1031.120581	1073.210451	1111.316949	1060.465118
6161	ENSMUSG00000006435	Neurl1a	258.0856771	-1.460470808	0.352445627	-4.143818774	3.42E-05	0.000283596	569.3112446	333.4703563	207.1396609	156.9950853	248.215452	221.2437173	184.8653434	143.444557
6165	ENSMUSG00000006442	Srm	2039.601029	-0.755842993	0.213416502	-3.541633311	0.000397658	0.002449524	2086.226074	2789.406125	471.5289768	576.71664	3630.850841	3875.3335	1306.806738	1579.939335
6168	ENSMUSG00000006445	Epha2	533.2871423	1.275459331	0.212626268	5.998597182	1.99E-09	4.15E-08	353.9467935	338.7136009	608.9281489	500.8890818	344.3289541	442.4874346	826.5818227	850.421302
6172	ENSMUSG00000006456	Rbm14	980.8352114	0.563089	0.201002741	2.801399604	0.005088147	0.021215253	798.7212033	880.8650921	494.4288388	533.9968889	1523.818921	1133.874051	1191.000287	1289.976409
6175	ENSMUSG00000006457	Actn3	71.60591879	-0.042778766	0.403674705	-0.105973362	0.915603487	0.953184227	79.59121018	63.96758407	85.35403113	85.43950223	49.45646224	69.58471754	60.55933662	78.89450633
6177	ENSMUSG00000006462	A530013C23Rik	19.45834439	3.204227199	0.993571032	3.224960367	0.001259901	0.006566093	1.872734357	2.097297838	62.45416912	42.71975111	4.665703985	5.35267058	18.06155654	18.44287161
6179	ENSMUSG00000006463	Zdhhc24	395.3590949	-0.037329319	0.228990787	-0.163016684	0.870505299	0.929407489	438.2198396	327.1784628	491.3061304	446.4213991	374.1894596	339.0024701	392.0420213	354.5129765
6185	ENSMUSG00000006464	Bbs1	294.6825394	-0.998885366	0.239805288	-4.165401758	3.11E-05	0.000260457	461.629019	375.4163131	234.2031342	187.9669049	352.7272212	326.5129054	199.7395664	219.2652514
6200	ENSMUSG00000006471	Ndor1	237.337234	-0.048827451	0.258695164	-0.188745123	0.850292584	0.918062922	228.4735916	236.9946557	260.2257047	191.1708862	247.2823112	284.5836525	234.800235	215.1668354
6210	ENSMUSG00000006476	Nsmf	1821.442219	-0.410287233	0.172132275	-2.383557838	0.01714619	0.057142164	1781.906741	2216.843815	2052.660358	1845.493248	1824.290258	1842.210791	1406.676521	1601.456018
6232	ENSMUSG00000006494	Pdk1	577.26734	1.574679169	0.513079368	3.069075209	0.002147225	0.01023458	294.0192941	426.8001101	875.3992705	435.7414614	153.9682315	285.4757643	1501.234082	645.5005063
6240	ENSMUSG00000006498	Ptbp1	6555.719515	0.56879509	0.19512754	2.91499134	0.003556984	0.015662345	4700.563236	6695.623349	4409.26434	4557.12945	7649.888253	7531.207506	8003.394435	8898.685551
6256	ENSMUSG00000006517	Mvd	602.4770411	2.602004705	0.309133853	8.417081074	3.86E-17	2.30E-15	245.3282008	194.00005	601.6418292	350.3019591	413.381373	346.1393642	1436.424967	1232.598586
6258	ENSMUSG00000006519	Cyba	2701.114908	0.980372887	0.260880287	3.757941609	0.000171317	0.001188277	2119.935292	1342.270617	4270.824265	4166.243727	1522.885781	1354.225657	3925.732436	2906.801486
6261	ENSMUSG00000006522	Itih3	44.32416784	-0.024684874	0.759220318	-0.032513452	0.974062588	0.986554462	23.40917946	8.389191353	169.6671594	89.71147734	15.86339355	16.05801174	21.24889004	10.24603978
6267	ENSMUSG00000006526	Stimate	639.1885856	-0.355171422	0.234537047	-1.514351044	0.129936829	0.269707255	897.9761242	613.4596177	565.2102305	540.4048516	694.2567529	620.0176755	569.4702532	612.713179
6273	ENSMUSG00000006527	Sfmbt1	528.2811197	-0.208973417	0.191329943	-1.092214915	0.274738648	0.458899753	512.1928467	545.297438	519.4105065	563.9007147	530.9571134	639.6441343	485.5371375	429.3090669
6279	ENSMUSG00000006529	Itih1	23.57456818	0.301301173	3.940740666	0.076458006	0.939054723	0.966714391	21.53644511	0	59.33146066	81.16752712	0	0	26.56111255	0
6282	ENSMUSG00000006538	Ihh	450.9225405	-7.178509961	1.26029917	-5.695877717	1.23E-08	2.20E-07	176.0370296	1922.173469	3.122708456	6.407962667	746.5126375	738.66854	3.187333507	11.27064376
6292	ENSMUSG00000006567	Atp7b	54.79431428	-1.439980099	0.708277058	-2.033074602	0.042044986	0.116163902	118.9186317	103.816243	51.00423811	29.90382578	17.72967514	34.79235877	63.74667013	18.44287161
6300	ENSMUSG00000006575	Rundc3a	132.7275632	-0.049104637	0.352159472	-0.139438638	0.889103542	0.93980492	96.44581939	108.0108387	174.8716735	228.5506685	149.3025275	107.0534116	110.4942282	87.09133815
6310	ENSMUSG00000006576	Slc4a3	680.4750723	-0.033920823	0.179433717	-0.189043749	0.850058528	0.917996794	660.1388609	742.4434348	596.4373151	515.8409947	828.6290277	730.6395342	712.900261	656.7711501
6322	ENSMUSG00000006585	Cdt1	414.4074349	-0.110076111	0.378350104	-0.290937178	0.771099367	0.873061281	281.8465207	478.1839071	234.2031342	210.3947742	631.7363195	775.2451223	251.799347	451.8503544
6327	ENSMUSG00000006586	Runx1t1	409.1684978	-1.182136781	0.273217741	-4.326720426	1.51E-05	0.000137666	440.0925739	613.4596177	401.788488	357.7779156	483.3669328	512.9642639	194.4273439	269.4708463
6333	ENSMUSG00000006587	Snai3	24.31338207	1.82762122	0.831458136	2.19809169	0.027942573	0.084139693	4.681835893	11.53513811	20.81805637	42.71975111	33.59306869	24.08701761	20.18644554	36.88574322
6334	ENSMUSG00000006589	Aprt	1969.977744	0.032139037	0.171102135	0.187835393	0.85100569	0.91867739	1792.20678	2186.432996	1672.73083	1565.678878	2187.282028	2288.266673	1857.15299	2210.070781
6343	ENSMUSG00000006599	Gtf2h1	1116.562421	0.210743317	0.133016583	1.584338677	0.113116669	0.243605793	968.2036626	975.2434948	1105.438793	1175.861149	1180.423108	1278.396157	1091.130504	1157.802495
6348	ENSMUSG00000006611	Hfe	332.8525896	0.166422791	0.273162122	0.60924549	0.542361732	0.710992996	331.4739812	223.3622198	499.6333529	481.6651938	225.8200729	277.4467584	329.3577957	294.0613418
6354	ENSMUSG00000006641	Slc5a6	244.2685429	-0.772699564	0.239546081	-3.22568234	0.001256728	0.006555888	303.3829658	300.9622398	181.1170904	217.8707307	268.7445495	328.2971289	180.6155654	173.1580723
6361	ENSMUSG00000006642	Tcf23	3177.450542	-2.905064684	0.381055537	-7.623730415	2.46E-14	1.06E-12	11834.74477	4940.185058	1443.732209	2097.53978	1505.156105	1358.686216	1086.880726	1152.679476
6367	ENSMUSG00000006651	Aplp1	148.5286606	-0.089115465	0.34036119	-0.261826164	0.793455466	0.886964379	91.7639835	136.3243595	217.5486891	201.850824	185.6950186	140.9536586	113.6815617	100.4111899
6372	ENSMUSG00000006673	Qrich1	2280.124763	-0.137969251	0.104153297	-1.324674835	0.185279023	0.34741859	2423.318258	2374.141153	1987.083481	2060.159997	2559.605206	2476.502255	2200.322564	2159.865186
6386	ENSMUSG00000006675	P4htm	213.1033602	-1.67212148	0.295640133	-5.655935345	1.55E-08	2.70E-07	351.137692	328.2271117	166.544451	142.0431725	238.884044	264.9571937	83.93311567	129.1001013
6392	ENSMUSG00000006676	Usp19	3338.407878	-0.105503404	0.122229109	-0.863161035	0.388048934	0.575353477	3602.204536	3256.054894	3412.079439	3233.885159	3535.67048	3291.892407	3261.704622	3113.77149
6408	ENSMUSG00000006678	Pola1	477.4602364	-0.411910602	0.382433568	-1.077077529	0.281445631	0.466586744	405.4469883	655.4055745	202.9760496	199.7148365	644.8002907	914.4145574	281.5477931	515.3758011
6412	ENSMUSG00000006699	Cdc42	10994.96306	0.521211198	0.098448779	5.294237316	1.20E-07	1.77E-06	8962.906633	8936.586089	12165.03124	12781.74953	9408.858655	10015.73877	13088.25382	12600.57972
6414	ENSMUSG00000006705	Pknox1	974.3844957	-0.563321876	0.142246391	-3.960183947	7.49E-05	0.000571652	1088.058661	1141.978673	633.9098165	630.1163289	1399.711195	1392.586463	704.400705	804.3141229
6432	ENSMUSG00000006715	Gmnn	153.5371863	1.28146906	0.504785197	2.53864231	0.011128353	0.040358363	48.69109328	117.4486789	108.2538931	85.43950223	200.6252713	264.9571937	149.8046748	253.0771826
6437	ENSMUSG00000006717	Acot13	439.5503671	-0.018436386	0.200293867	-0.092046684	0.926660948	0.958896756	424.1743319	420.5082166	527.737729	586.328584	363.9249108	359.5210406	465.350692	368.8574322
6439	ENSMUSG00000006720	Zfp184	102.8693441	-1.355089395	0.455412952	-2.975517911	0.002924943	0.013287878	74.90937428	152.0540933	121.7856298	144.17916	115.7094588	125.7877586	40.37289108	48.15638698
6448	ENSMUSG00000006728	Cdk4	6041.345005	-0.157675137	0.284857832	-0.55352221	0.579905876	0.740066001	4287.625311	7699.180364	4469.636703	5382.68864	7852.379806	7894.296994	4802.24915	5942.703074
6457	ENSMUSG00000006731	B4galnt1	1134.531604	0.359141894	0.203571518	1.764205024	0.077697467	0.184658848	809.0212423	890.3029324	1814.293613	1666.070293	925.6756705	791.3031341	1244.122512	935.4634322
6462	ENSMUSG00000006732	Mettl1	675.6799519	-0.317356797	0.177687741	-1.786036531	0.074093343	0.177942785	820.2576484	736.1515412	340.3752217	368.4578534	885.5506163	1005.409957	582.2195872	667.0171899
6467	ENSMUSG00000006736	Tspan31	1270.774754	0.23280416	0.139595711	1.66770282	0.095374735	0.214384493	1167.649872	1267.816543	1151.238517	1168.385193	1294.266285	1255.201251	1522.482972	1339.1574
6472	ENSMUSG00000006740	Kif5b	4208.911647	0.560749704	0.142131399	3.945290824	7.97E-05	0.000604668	3585.349927	3475.222518	3310.070963	3554.283293	4496.8055	4834.353645	5670.266308	4744.941023
6479	ENSMUSG00000006763	Saal1	432.1338254	-0.089136107	0.251482366	-0.354442772	0.723007085	0.842371708	441.0289411	466.648769	357.0296668	341.7580089	431.1110482	566.4909697	360.1686862	492.8345136
6486	ENSMUSG00000006777	Krt23	573.8175836	-7.429863204	0.790172961	-9.402831491	5.31E-21	4.93E-19	2659.282787	388.0001001	157.1763256	84.37150845	615.872926	668.1917107	6.374667013	11.27064376
6487	ENSMUSG00000006782	Cnp	2025.021063	1.843151273	0.294792819	6.2523615	4.04E-10	9.35E-09	666.6934311	1186.021928	2297.272521	2745.812003	1367.984408	1291.777833	2878.162156	3766.444224
6491	ENSMUSG00000006784	Ttc25	19.90698828	-1.133330529	0.845848918	-1.339873475	0.180286483	0.340530967	13.1091405	41.94595677	20.81805637	20.29188178	13.99711195	24.08701761	11.68688952	13.31985172
6496	ENSMUSG00000006800	Sulf2	5529.564484	0.141679633	0.197225265	0.718364521	0.472532556	0.65215538	5565.766509	6516.304384	4179.224817	5358.124784	5010.966079	4277.675905	7232.059726	6096.393671
6503	ENSMUSG00000006818	Sod2	1494.286321	0.057137165	0.122128235	0.467845665	0.639894962	0.783926424	1545.942212	1476.497678	1367.746304	1398.003855	1467.830474	1553.16658	1627.664977	1517.438492
6511	ENSMUSG00000006850	Tmco6	280.0428513	-0.085956985	0.219676711	-0.391288564	0.695583951	0.823886656	304.319333	283.1352082	390.338557	346.029984	174.497329	188.2355821	301.7342386	252.0525787
6517	ENSMUSG00000006906	Stambp	526.2991014	0.191228775	0.1825246	1.047687679	0.294782526	0.480670177	516.8746826	509.6433747	579.78287	508.3650383	469.3698208	454.0848875	636.4042568	535.8678806
6524	ENSMUSG00000006920	Ezh1	2012.760873	0.202991645	0.325583314	0.623470663	0.532975275	0.704221924	2410.209118	1299.276011	3009.250049	2576.000992	1365.184986	1171.342745	2539.24236	1731.580723
6533	ENSMUSG00000006930	Hap1	140.546019	-0.41161656	0.465897866	-0.883490975	0.376971057	0.564924177	103.9367568	127.9351681	179.0352848	111.0713529	224.8869321	203.401482	55.24711411	118.8540615
6538	ENSMUSG00000006931	P3h4	945.5052718	-0.435185017	0.198505287	-2.192309448	0.02835717	0.085103065	1059.967646	1231.113831	541.2694657	444.2854116	1400.644336	1192.753428	786.2089316	907.7991248
6540	ENSMUSG00000006932	Ctnnb1	19744.56979	0.764388754	0.097833991	7.813120432	5.58E-15	2.57E-13	13766.47026	14672.69568	24470.58436	25597.67487	15750.48351	15391.60425	24655.08712	23651.95823
6555	ENSMUSG00000006941	Eif1b	790.8715791	-0.09458632	0.165688201	-0.570869376	0.568088191	0.732085937	803.4030392	869.329954	651.6051645	696.3319432	944.3384865	795.7636929	764.9600416	801.240311
6558	ENSMUSG00000006958	Chrd	329.7026648	-1.899107905	0.339806737	-5.588788261	2.29E-08	3.86E-07	855.8396012	479.232556	198.8124384	158.0630791	316.3347302	271.2019761	188.0526769	170.0842604
6568	ENSMUSG00000006998	Psmd2	5667.242711	0.476407759	0.145679701	3.270241195	0.001074558	0.00574257	4362.534685	5418.368965	4746.516853	4821.991907	6164.328104	6218.01899	6629.653694	6976.528488
6579	ENSMUSG00000007029	Vars	2037.122691	-0.386752373	0.243058225	-1.591192287	0.111566308	0.241359091	1817.488694	2559.752012	1087.743445	1262.368645	3062.568095	3159.859866	1404.551632	1942.649143
6592	ENSMUSG00000007030	Vwa7	26.45906696	1.615176378	0.664411153	2.430989262	0.015057661	0.051459993	9.363671785	13.63243595	48.92243248	51.26370134	9.331407969	8.921117633	44.62266909	25.61509946
6595	ENSMUSG00000007034	Slc44a4	2678.419856	3.639642379	0.341889754	10.64566089	1.83E-26	2.76E-24	253.7555054	566.2704163	4804.807411	4588.10127	498.2971856	504.935258	5724.450978	4486.740821
6598	ENSMUSG00000007035	Msh5	16.01805577	-0.569698332	0.762084674	-0.747552538	0.454730102	0.63643336	22.47281229	17.82703163	12.49083382	16.01990667	20.52909753	11.59745292	15.93666753	11.27064376
6610	ENSMUSG00000007036	Abhd16a	1450.552787	0.176917597	0.138071493	1.281347753	0.200071547	0.367486694	1523.469399	1395.751711	1391.687069	1243.144757	1323.19365	1426.48671	1652.101201	1648.587801
6617	ENSMUSG00000007038	Neu1	1991.883729	0.997056461	0.168981041	5.900404291	3.63E-09	7.23E-08	1373.650651	1193.36247	2763.596983	3171.94152	1129.100364	1178.479639	2786.791929	2338.146278
6620	ENSMUSG00000007039	Ddah2	1406.910551	-0.043115033	0.160787864	-0.26814855	0.788584977	0.88373591	1355.859675	1424.065232	1457.263946	1665.0023	1447.301376	1207.919328	1354.61674	1343.255816
6624	ENSMUSG00000007041	Clic1	5076.156892	1.359885204	0.174226134	7.805288279	5.94E-15	2.70E-13	3498.267779	2923.633187	5824.892173	5338.900896	3378.902826	3159.859866	9146.584719	7338.213692
6626	ENSMUSG00000007050	Lsm2	466.933881	-0.052203307	0.275235379	-0.189667867	0.849569402	0.917920542	397.0196837	533.7622998	283.1255667	301.1742454	636.4020235	686.9260578	360.1686862	536.8924846
6637	ENSMUSG00000007080	Pole	279.6159617	-0.755562603	0.426146743	-1.773010391	0.076226985	0.18193243	257.5009741	355.4919836	96.80396213	66.21561423	464.7041169	633.399352	117.9313397	244.8803508
6644	ENSMUSG00000007097	Atp1a2	944.7779143	-0.598761916	0.410974725	-1.456931241	0.145135361	0.29174912	1488.823814	1117.859748	1197.038241	681.3800303	718.5184136	633.399352	542.9091406	1178.294575
6651	ENSMUSG00000007122	Casq1	93.71803791	-1.026331019	0.388688719	-2.640496025	0.008278476	0.031639656	162.9278891	123.7405725	43.71791838	46.99172623	91.4477981	140.0615468	71.18378165	69.67307052
6654	ENSMUSG00000007207	Stx1a	151.2013012	-0.234422847	0.35912188	-0.65276682	0.513906617	0.687446217	155.4369516	155.20004	174.8716735	111.0713529	206.2241161	142.7378821	135.9928963	128.0754973
6662	ENSMUSG00000007216	Zfp775	119.1616296	-0.974424983	0.31038942	-3.139362753	0.001693157	0.008409659	142.3278111	153.1027422	194.6488271	150.5871227	79.31696774	82.96639399	78.62089316	71.72227848
6665	ENSMUSG00000007279	Scube2	461.4835483	-2.167920406	0.406784758	-5.329404223	9.85E-08	1.48E-06	946.6672175	411.0703763	866.0311451	804.1993147	210.8898201	150.766888	143.4300078	158.8136166
6670	ENSMUSG00000007338	Mrpl49	826.6941451	0.221335319	0.158158276	1.399454549	0.161676719	0.31504824	823.0667499	771.8056045	593.3146066	686.7199992	961.1350208	917.9830045	888.2036038	971.3245714
6674	ENSMUSG00000007379	Dennd2c	138.077285	1.308006224	0.393619536	3.323021608	0.00089048	0.004910585	110.4913271	79.69731785	174.8716735	97.18743378	92.38093889	78.50583517	234.800235	236.683519
6680	ENSMUSG00000007411	Mark3	2047.746094	0.112142111	0.115326578	0.972387391	0.330857862	0.518089987	1751.942991	1894.908597	2399.280997	2448.909733	1935.334013	2010.819915	1931.524105	2009.248401
6692	ENSMUSG00000007415	Gatad1	930.4146781	0.032478196	0.131599397	0.246795934	0.805066157	0.893034039	868.9487417	935.3948359	811.9041985	826.6271841	1060.981086	1094.621134	907.3276049	937.5126401
6698	ENSMUSG00000007458	M6pr	5179.22485	1.150100101	0.163655837	7.027553222	2.10E-12	6.80E-11	3303.503406	3264.444085	5648.979597	6686.709043	3823.077845	4130.477464	8014.01888	6562.588481
6701	ENSMUSG00000007476	Lrrc8a	332.1186239	0.405956891	0.230161279	1.763793169	0.077766808	0.184779215	338.0285515	246.432496	402.8293908	391.9537165	246.3491704	256.0360761	394.1669103	381.1526799
6705	ENSMUSG00000007564	Ppp2r1a	6123.970138	0.203599405	0.102161675	1.992913727	0.046270895	0.124917521	5609.775767	6051.752912	5697.902029	5761.826432	6216.583989	6226.047996	6542.533244	6885.338734
6713	ENSMUSG00000007570	Fance	484.5188661	-0.536571995	0.206319071	-2.60069024	0.009303642	0.034817653	543.0929636	618.7028623	438.2200866	487.0051627	548.6867886	439.8110993	385.6673543	414.9646112
6729	ENSMUSG00000007589	Tinf2	356.4473038	0.230954521	0.295681345	0.781092635	0.434748013	0.617357555	288.401091	364.9298239	329.9661935	216.8027369	410.5819506	474.6034581	342.1071297	424.186047
6738	ENSMUSG00000007591	Tssk4	19.99122045	0.716732965	0.698918374	1.025488799	0.305132608	0.491406833	14.98187486	13.63243595	36.43159865	26.69984445	13.06397116	8.02900587	27.62355706	19.46747559
6748	ENSMUSG00000007603	Dus3l	1021.02564	-0.080116331	0.197890096	-0.404852656	0.68558582	0.815866285	934.4944442	1105.275961	1176.220185	953.7184436	1072.178776	997.3809514	880.7664923	1048.16987
6752	ENSMUSG00000007610	Gtpbp3	670.8125047	-0.255266829	0.160113191	-1.594289812	0.110871139	0.240433766	662.9479624	706.7893715	643.2779419	651.4762045	748.3789191	806.469034	535.4720291	611.688575
6760	ENSMUSG00000007613	Tgfbr1	1683.474753	-0.085355695	0.114838313	-0.743268452	0.457319168	0.638896553	1498.187486	1584.508517	2196.304947	2274.826747	1493.025275	1515.697886	1481.047636	1424.19953
6765	ENSMUSG00000007617	Homer1	736.7436919	-0.176987881	0.21203124	-0.834725495	0.403872283	0.590657914	662.9479624	925.9569956	624.5416912	583.1246027	820.2307605	872.4853045	688.4640374	716.1981808
6777	ENSMUSG00000007646	Rad51c	109.2786499	-0.80471284	0.503602342	-1.59791322	0.110062292	0.238994316	79.59121018	177.2216673	54.12694657	39.51576978	153.9682315	223.0279408	64.80911463	81.96831826
6781	ENSMUSG00000007653	Gabrb2	34.32627557	0.573027427	0.726703128	0.788530289	0.430386589	0.613470268	14.04550768	38.80001001	36.43159865	55.53567645	34.52620949	16.9501235	41.43533559	36.88574322
6786	ENSMUSG00000007655	Cav1	5258.599018	-0.333018275	0.183831849	-1.811537425	0.070057701	0.17070011	8114.557969	5898.65017	3195.571653	3269.128954	5190.129112	5275.056857	5826.44565	5299.251776
6796	ENSMUSG00000007656	Arpp19	1873.777517	0.144212253	0.163239973	0.883437134	0.377000135	0.564924177	1627.406156	1865.546427	1629.012911	1857.24118	1942.799139	2208.868726	1831.654322	2027.691273
6807	ENSMUSG00000007659	Bcl2l1	1638.675768	-0.401803063	0.181124711	-2.218377939	0.026529074	0.081059946	2340.917946	2130.854604	1416.668736	1435.383637	1167.359137	1232.898457	1928.336771	1456.986857
6816	ENSMUSG00000007670	Khsrp	3240.608794	-0.082127522	0.105020205	-0.782016397	0.434204937	0.616929691	3272.603289	3352.530595	2761.515178	2793.871723	3847.339506	3638.923883	3043.903499	3214.18268
6821	ENSMUSG00000007682	Dio2	10921.39525	1.658273012	0.263180405	6.300898466	2.96E-10	6.91E-09	2994.502237	3730.044205	17606.87118	15529.69752	10593.01433	15693.13803	8781.103811	12442.79071
6822	ENSMUSG00000007721	Ccdc124	879.5080886	0.302479329	0.18204118	1.661598375	0.096593329	0.21664217	747.2210085	831.5785929	760.8999604	712.3518498	1133.766068	903.7092163	943.4507179	1003.087295
6824	ENSMUSG00000007739	Cct4	4850.459585	0.228169623	0.140242431	1.626965681	0.103744387	0.228897483	4138.742929	4646.563361	4592.463236	4817.719932	4753.419219	5564.99318	5054.048497	5235.726329
6833	ENSMUSG00000007777	0610009B22Rik	360.6510594	0.540303135	0.227615542	2.373753256	0.017608313	0.058403709	338.9649186	276.8433147	324.7616794	395.1576978	327.5324197	325.6207936	483.4122485	412.9154032
6835	ENSMUSG00000007783	Cpt1c	450.8132443	-0.415488747	0.277211287	-1.498816126	0.13392134	0.275409181	445.710777	578.8542034	475.6925881	313.9901707	514.1605791	510.2879286	355.9189082	411.8907993
6842	ENSMUSG00000007805	Twist2	478.2847771	-1.042386413	0.334706777	-3.114327179	0.001843649	0.009021449	349.2649576	666.9407126	339.3343189	273.4064071	860.3558148	843.9377281	235.8626795	257.1755985
6844	ENSMUSG00000007812	Zfp655	931.3631096	-0.061210899	0.148378829	-0.412531218	0.679950104	0.812265804	902.6579601	818.9948059	1238.674354	1197.221025	795.035959	847.5061752	868.0171583	782.7974394
6850	ENSMUSG00000007815	Rhoa	6914.443507	0.240931865	0.126357434	1.906748637	0.056553145	0.144938708	6962.82634	6146.131315	6271.439482	6081.156571	7219.710346	7141.354665	8167.010888	7325.918445
6855	ENSMUSG00000007817	Zmiz1	4632.372132	-0.38072009	0.164205856	-2.318553678	0.020419249	0.06562548	4961.809679	4528.066033	4454.023161	4325.3748	6069.147743	5431.176415	4065.97511	3223.404116
6863	ENSMUSG00000007827	Ankrd26	274.2375973	-1.002905021	0.255996036	-3.917658408	8.94E-05	0.000670475	379.2287073	334.5190052	117.6220185	158.0630791	444.1750193	404.1266288	161.4915643	194.6747559
6866	ENSMUSG00000007833	Aldh16a1	896.5777322	1.164840257	0.209918853	5.549002569	2.87E-08	4.75E-07	477.5472611	618.7028623	1124.175044	967.6023627	689.5910489	838.5850575	1249.434735	1206.983486
6878	ENSMUSG00000007836	Hnrnpa0	4699.764923	-0.017146088	0.200549774	-0.085495426	0.931867532	0.962131079	3833.487229	5603.979824	3952.308002	3986.820773	5427.146875	5469.537221	4543.012691	4781.826767
6879	ENSMUSG00000007837	Prrg2	380.2413184	0.320796889	0.222776299	1.439995591	0.149868647	0.298348288	357.6922622	292.5730484	501.7151586	497.6851005	312.602167	266.7414172	443.0393574	369.8820362
6890	ENSMUSG00000007850	Hnrnph1	5994.63541	-0.031683088	0.170495441	-0.185829534	0.852578443	0.919271347	5460.893385	6561.396287	3803.458899	3694.190478	7970.888687	8706.118698	5256.975397	6503.16145
6908	ENSMUSG00000007867	Ift43	468.2116057	0.279873998	0.234702503	1.192462776	0.233079838	0.409388684	494.4018703	381.7082066	426.7701556	402.6336543	422.712781	553.1092933	540.7842516	523.5726329
6915	ENSMUSG00000007872	Id3	1300.150815	-0.753299454	0.377804166	-1.993888689	0.04616422	0.12473358	742.5391726	1571.92473	1866.338754	2311.138535	1368.917549	1167.774298	535.4720291	837.1014503
6919	ENSMUSG00000007880	Arid1a	3727.350832	0.037804501	0.124922574	0.302623454	0.762176838	0.867948274	3640.59559	3463.68738	3882.567513	4022.064567	3985.444344	3530.978359	3778.05265	3515.416249
6925	ENSMUSG00000007888	Crlf1	16.79536751	1.097738501	0.944379162	1.162391702	0.245076392	0.42402814	12.17277332	6.291893515	5.204514093	1.067993778	48.52332144	21.41068232	21.24889004	18.44287161
6928	ENSMUSG00000007891	Ctsd	12265.64006	-0.852333229	0.424091617	-2.009785608	0.044453885	0.121355227	8208.194687	24754.40639	16203.73418	16614.7792	6803.52955	7283.200436	10381.14523	7876.130781
6931	ENSMUSG00000007892	Rplp1	21518.28261	0.185644625	0.160014364	1.16017475	0.245977665	0.424985114	25043.14019	20792.61077	18918.40873	17909.18766	20251.95472	17099.99828	24859.07646	27271.88409
6933	ENSMUSG00000007908	Hmgcll1	113.296988	1.179626214	0.314655539	3.748944699	0.00017758	0.00122594	59.92749943	67.11353083	117.6220185	123.8872782	115.7094588	134.7088763	129.6182293	157.7890127
6943	ENSMUSG00000007950	Abhd8	852.9368615	-0.342648058	0.190373506	-1.799872606	0.071880756	0.17410184	887.6760853	1038.16243	662.0141926	708.0798747	1103.905563	905.4934398	710.775372	807.3879349
6946	ENSMUSG00000007987	Ift22	464.1419962	-0.158603254	0.166000255	-0.955439825	0.339355322	0.526627502	479.4199954	470.8433647	614.132663	575.6486463	343.3958133	378.2553877	431.3524679	420.0876311
6951	ENSMUSG00000007989	Fzd3	374.2726321	-0.90846641	0.198306507	-4.581122537	4.62E-06	4.75E-05	426.9834334	426.8001101	425.7292528	508.3650383	391.9191347	359.5210406	228.425568	226.4374792
6958	ENSMUSG00000008035	Mid1ip1	1025.38995	-0.212663359	0.167719577	-1.267969802	0.204808735	0.373306482	1220.086434	1255.232756	580.8237728	591.6685529	1073.111916	1346.196651	1084.755837	1051.243682
6963	ENSMUSG00000008036	Ap2s1	2239.38548	0.690753766	0.197716523	3.49365726	0.000476452	0.002867219	1488.823814	2027.038361	2268.127242	2362.402237	2217.142533	1877.895262	2946.158605	2727.49579
6968	ENSMUSG00000008090	Fgfrl1	859.9866618	1.129123872	0.168116556	6.716315743	1.86E-11	5.32E-10	510.3201123	591.4379904	977.4077467	1088.28566	678.3933594	625.3703461	1261.121624	1147.556456
6973	ENSMUSG00000008129	4930432K21Rik	32.34117208	-1.215409947	0.561888735	-2.1630794	0.030535073	0.090266451	61.80023378	39.84865893	26.02257047	21.35987556	36.39249108	29.43968819	23.37377905	20.49207957
6976	ENSMUSG00000008136	Fhl2	520.1854027	-0.147299145	0.186207325	-0.791049143	0.428915315	0.612371167	502.8291749	488.6703963	619.3371771	637.5922854	538.4222398	479.0640169	490.84936	404.7185714
6979	ENSMUSG00000008140	Emc10	2762.363423	-0.04774921	0.121062209	-0.394418789	0.693271874	0.822291686	2881.201808	2993.892664	2569.989059	2359.198255	2933.794666	2677.227402	2880.287045	2803.316485
6986	ENSMUSG00000008153	Clstn3	34.15495244	-1.700736136	0.643035242	-2.644856803	0.008172549	0.031323589	44.94562457	39.84865893	70.78139167	33.10780711	30.7936463	27.65546466	13.81177853	12.29524774
6995	ENSMUSG00000008167	Fbxw9	494.1199341	1.078993286	0.196050882	5.50363904	3.72E-08	6.02E-07	292.1465597	365.9784728	653.6869701	582.0566089	327.5324197	342.5709171	708.650483	680.3370416
7004	ENSMUSG00000008193	Spib	25.07901737	-0.307871132	0.658014883	-0.467878675	0.639871354	0.783926424	18.72734357	18.87568054	43.71791838	45.92373245	23.32851992	19.62645879	20.18644554	10.24603978
7007	ENSMUSG00000008200	Fnbp4	1156.988003	-0.111743634	0.19137876	-0.583887337	0.559296113	0.725658038	1047.794873	1240.551671	1288.637689	1160.909237	1079.643902	1321.217521	987.0109425	1130.138188
7017	ENSMUSG00000008206	Cers4	437.7206332	-1.021448163	0.284462513	-3.590800603	0.000329664	0.002104386	529.9838231	611.3623199	617.2553714	467.7812747	296.7387734	416.6161935	245.42468	316.6026293
7026	ENSMUSG00000008226	Scrn3	387.5628384	-0.338000654	0.173376697	-1.949516057	0.051233827	0.134719823	435.410738	412.1190252	366.3977922	398.3616791	414.3145138	403.234517	332.5451292	338.1193128
7032	ENSMUSG00000008301	Phax	934.706487	-0.15960973	0.139398031	-1.144992714	0.252212175	0.431883325	927.9398739	916.5191553	919.1171888	1010.322114	986.3298223	1066.073557	825.5193782	825.8308065
7035	ENSMUSG00000008305	Tle1	1940.263342	-0.96957463	0.158419211	-6.120309674	9.34E-10	2.03E-08	2841.874387	2699.222318	2097.41918	1812.385441	1757.104121	1484.473974	1371.615852	1458.011461
7050	ENSMUSG00000008318	Relt	69.86088999	-0.039844749	0.51165903	-0.077873635	0.937928572	0.966108221	41.20015586	88.08650921	79.10861422	88.64348356	57.85472941	78.50583517	71.18378165	54.30401085
7056	ENSMUSG00000008333	Snrpb2	841.5457436	0.361937939	0.186993572	1.935563533	0.05292118	0.138057479	689.1662434	838.9191353	731.7546815	826.6271841	781.9719878	901.032881	942.3882734	1020.505562
7061	ENSMUSG00000008348	Ubc	2486.401741	0.238599613	1.076439245	0.221656367	0.824581399	0.904758353	2271.626775	1773.265322	3510.965207	3449.619902	3810.947015	302.4258878	2380.938129	2391.425685
7064	ENSMUSG00000008373	Prpf31	1022.760728	0.02704531	0.192918802	0.14019012	0.888509778	0.939484136	859.5850699	1113.665152	773.3907942	839.4431094	1261.606357	1324.785969	930.7013839	1078.907989
7070	ENSMUSG00000008384	Sertad1	455.9934531	0.595028007	0.223571244	2.661469316	0.007780043	0.030118818	414.8106601	358.6379303	414.2793218	388.7497351	418.047077	484.4166875	659.7780359	509.2281772
7072	ENSMUSG00000008393	Carhsp1	2995.110219	0.322995089	0.178855881	1.805895822	0.070934614	0.172300198	3037.575127	2385.676291	3339.216242	3778.561986	2456.026577	2178.536926	3548.564637	3236.723967
7073	ENSMUSG00000008398	Elk3	1923.754851	0.768150286	0.155971005	4.924955683	8.44E-07	1.02E-05	1428.896314	1591.849059	2276.454464	2047.344072	1576.074806	1325.67808	2595.551919	2548.190094
7077	ENSMUSG00000008429	Herpud2	1228.318916	-0.125804261	0.181319741	-0.693825506	0.487791645	0.665495692	1392.377994	1084.302982	1419.791445	1468.491445	1151.495743	1039.310204	1186.750509	1084.031009
7079	ENSMUSG00000008435	Rdh13	419.7064893	0.113166452	0.209198562	0.540952343	0.588540431	0.746063954	391.4014806	459.3082266	346.6206386	276.6103885	477.768088	486.200911	479.1624705	440.5797107
7086	ENSMUSG00000008450	Nutf2	881.6330034	0.06473217	0.227318487	0.284764214	0.775824791	0.875908516	783.7393284	963.7083567	469.4471712	618.3683974	1196.286502	1194.537651	808.5202662	1018.456354
7096	ENSMUSG00000008475	Arpc5	4351.448605	1.25578425	0.170589393	7.361443908	1.82E-13	6.91E-12	2656.473686	2721.243945	5599.016261	5160.545935	2793.823546	3038.532666	7266.05795	5575.89485
7117	ENSMUSG00000008496	Pou2f2	170.4485422	-0.629870649	0.340084103	-1.852102591	0.064011093	0.159480754	103.0003896	160.4432846	289.3709836	367.3898596	132.5059932	140.9536586	81.80822667	88.11594213
7127	ENSMUSG00000008540	Mgst1	2301.047983	0.635009008	0.21669212	2.930466544	0.003384534	0.015013305	2124.617128	1666.303133	3534.905972	2818.43558	1120.702097	1255.201251	3274.453956	2613.764749
7135	ENSMUSG00000008575	Nfib	1543.756421	0.440102329	0.156636715	2.809700956	0.004958755	0.020748405	1309.041316	1116.811099	1778.902917	1954.428613	1363.318704	1535.324345	1673.350091	1618.874286
7148	ENSMUSG00000008601	Rab25	1367.195293	2.11587662	0.155867021	13.57488327	5.64E-42	2.47E-39	619.8750722	622.897458	1370.869012	1493.055301	760.5097495	683.3576107	2895.161268	2491.836875
7152	ENSMUSG00000008604	Ubqln4	2472.032995	-0.015433055	0.129226386	-0.1194265	0.904937467	0.947767825	2536.618687	2248.303283	2228.572935	2412.597944	2727.570549	2887.765778	2362.876573	2371.95821
7165	ENSMUSG00000008668	Rps18	8917.934437	0.160329317	0.16319593	0.982434536	0.325885819	0.513115992	10596.86736	8371.364322	7931.679478	8190.444282	8070.734753	6983.450883	10554.32368	10644.61073
7176	ENSMUSG00000008682	Rpl10	22401.05693	0.341306495	0.220834775	1.545528757	0.122218419	0.257574692	26545.07314	16903.17193	24966.0541	23410.42361	16017.36178	16320.2926	27796.73551	27249.3428
7187	ENSMUSG00000008683	Rps15a	10509.85701	0.202646975	0.130340594	1.554749509	0.120005738	0.253847432	11438.66145	9681.126822	10075.93928	10650.03395	8889.099231	9037.984274	11833.50687	12472.50423
7194	ENSMUSG00000008690	Ncaph2	2099.751391	0.291465755	0.129537841	2.250043337	0.024446194	0.07592866	1866.179787	2032.281605	1929.833826	1746.169827	2226.473941	2226.710961	2295.942569	2474.418608
7207	ENSMUSG00000008730	Hipk1	3885.938683	0.211406143	0.160923448	1.31370627	0.18894507	0.352409996	3821.314456	3641.957696	3837.808692	4412.95029	3427.426147	3304.381971	4779.937815	3861.732394
7214	ENSMUSG00000008734	Gprc5b	827.1408772	-1.846229468	0.207709181	-8.888530885	6.19E-19	4.55E-17	1217.277332	1244.746267	840.0085746	713.4198436	1089.908451	826.9876046	354.8564637	329.922481
7218	ENSMUSG00000008763	Man1a2	3538.345838	0.2450459	0.113404667	2.160809652	0.030710046	0.090686247	3382.158249	3283.319766	3556.764931	3307.57673	3360.24001	3516.704571	4093.598667	3806.403779
7227	ENSMUSG00000008822	Acyp1	175.4221045	-0.322692668	0.281580299	-1.146005843	0.251792734	0.431302004	233.1554275	177.2216673	154.0536172	192.23888	157.7007947	160.5801174	159.3666753	169.0596564
7232	ENSMUSG00000008845	Cd163	60.17307334	-0.068298353	0.582960505	-0.117157771	0.90673503	0.948835118	83.33667889	32.50811649	79.10861422	87.57548978	34.52620949	53.5267058	61.62178113	49.18099096
7235	ENSMUSG00000008855	Hdac5	2015.465981	-0.51323132	0.201876328	-2.542305603	0.011012384	0.040054484	2560.964233	1852.96264	3222.635126	3104.657912	1221.481303	1067.857781	1464.048524	1629.120325
7255	ENSMUSG00000008859	Rala	1370.74981	0.699016369	0.171579861	4.074000076	4.62E-05	0.000372787	1029.067529	1127.297588	1228.265326	1385.18793	1336.257621	1359.578327	1935.773883	1564.570275
7258	ENSMUSG00000008892	Vdac3	2139.238654	0.350240024	0.139231967	2.515514437	0.011885881	0.042533685	1799.697717	2012.357276	1718.530554	1843.357261	2330.05257	2551.439643	2324.628571	2533.845638
7265	ENSMUSG00000008958	Vps72	1335.542282	0.158385146	0.151782969	1.043497483	0.296717946	0.482950091	1091.80413	1304.519255	1546.781588	1627.622517	1265.338921	1174.911192	1328.055628	1345.305023
7270	ENSMUSG00000008976	Gabpa	1367.062434	-0.146152059	0.143129365	-1.021118611	0.307198247	0.493309718	1354.923307	1535.222018	1273.024147	1285.864509	1389.446647	1487.150309	1241.997623	1368.870915
7275	ENSMUSG00000008999	Bmp7	1067.201419	-0.835463861	0.608072543	-1.373954259	0.169455883	0.325824038	411.0651914	2146.584337	325.8025822	181.5589422	1949.331125	2090.217861	651.2784798	781.7728354
7277	ENSMUSG00000009013	Dynll1	5279.96242	0.166186159	0.248779886	0.668004805	0.504130525	0.679253968	6498.388219	4163.136209	2655.34309	3244.565097	7561.239877	6152.894832	6151.553668	5812.578369
7283	ENSMUSG00000009030	Pdcl	796.7199305	-0.088462561	0.148795308	-0.594525204	0.55216089	0.71888869	820.2576484	932.2488891	722.3865561	763.6155512	742.7800743	744.9133224	805.3329327	842.2244701
7287	ENSMUSG00000009035	Tmem184b	2797.53232	0.241195599	0.158897064	1.517936159	0.129030493	0.268135539	2648.046381	2612.184458	2541.884683	2176.571319	3385.434811	2798.554602	3172.459284	3045.123023
7304	ENSMUSG00000009073	Nf2	3347.590466	-0.399971488	0.226716822	-1.76418972	0.077700043	0.184658848	2998.247706	4580.498479	2737.574413	3192.233402	3626.185137	3902.988965	2850.538599	2892.457031
7318	ENSMUSG00000009076	Zmat5	204.6759272	0.254834329	0.256353467	0.994074048	0.320186819	0.507270717	191.9552716	196.0973479	219.6304947	194.3748676	211.8229609	160.5801174	225.2382345	237.708123
7321	ENSMUSG00000009079	Ewsr1	5766.219652	0.199137425	0.249654678	0.797651486	0.425072764	0.60904263	4088.179102	6651.580094	5352.322293	4679.948735	6131.668177	6897.808154	5730.825645	6597.425016
7334	ENSMUSG00000009090	Ap1b1	2314.053073	0.247220151	0.131434231	1.880941893	0.059979824	0.151750079	1909.252677	2176.995156	2542.925586	2703.092252	2207.811126	2123.225997	2493.557247	2355.564546
7343	ENSMUSG00000009092	Derl3	163.642322	-0.990402886	0.541109125	-1.830320058	0.067202094	0.165318377	198.5098419	76.5513711	245.6530652	433.6054738	128.77343	87.42695281	65.87155914	72.74688246
7353	ENSMUSG00000009097	Tbx1	39.19842545	-1.565495534	0.527000043	-2.970579517	0.002972384	0.013465601	73.03663993	56.62704163	32.26798738	40.58376356	27.06108311	40.14502935	23.37377905	20.49207957
7364	ENSMUSG00000009112	Bcl2l13	1247.070578	0.398323703	0.154726135	2.574378934	0.010042022	0.037125887	1031.876631	1145.12462	1209.529075	1016.730077	1334.39134	1370.283668	1459.798746	1408.83047
7372	ENSMUSG00000009145	Dqx1	34.82210086	-0.681097075	0.540882027	-1.259234068	0.2079458	0.37721549	29.96374971	38.80001001	73.90410012	56.60367023	17.72967514	18.73434703	23.37377905	19.46747559
7374	ENSMUSG00000009185	Ccl8	278.439251	2.774383529	0.383041131	7.24304339	4.39E-13	1.57E-11	76.78210864	48.23785028	531.9013403	533.9968889	89.5815165	89.21117633	552.4711411	305.3319855
7375	ENSMUSG00000009207	Lnpk	246.0417461	-0.005682051	0.293184962	-0.019380431	0.984537621	0.99227411	214.4280839	281.0379103	162.3808397	201.850824	306.0701814	309.5627819	206.1142334	286.8891139
7396	ENSMUSG00000009216	Fam163b	39.40261382	-2.090850762	1.123738039	-1.86062115	0.062797696	0.157316689	6.55457025	77.60002002	0	1.067993778	96.11350208	114.1903057	6.374667013	13.31985172
7397	ENSMUSG00000009246	Trpm5	16.70156769	-0.688784067	0.771507883	-0.892776448	0.371976901	0.559630465	17.79097639	24.11892514	12.49083382	16.01990667	15.86339355	21.41068232	8.499556018	17.41826763
7405	ENSMUSG00000009248	Ascl2	34.79813605	-1.158506979	0.530627351	-2.18327792	0.02901535	0.086692464	54.30929636	48.23785028	22.89986201	18.15589422	51.32274383	37.46869406	25.49866805	20.49207957
7407	ENSMUSG00000009281	Rarres2	2388.757308	-0.538491753	0.190900382	-2.820799765	0.004790409	0.020145115	2599.355288	2206.357326	3720.186674	3742.250198	1944.665421	1587.958939	1835.9041	1473.380521
7412	ENSMUSG00000009291	Pttg1ip	4026.523525	-0.385634964	0.328660969	-1.173351877	0.240654727	0.418964475	6913.198879	3198.379203	4190.674748	4141.679871	3221.202031	2806.583607	4073.412221	3667.057638
7422	ENSMUSG00000009292	Trpm2	50.99719964	-1.057424256	0.491509568	-2.151380817	0.031446154	0.092402699	38.39105432	63.96758407	83.27222549	74.75956445	49.45646224	49.06614698	25.49866805	23.5658915
7432	ENSMUSG00000009293	Ube2g2	1442.919584	0.311142909	0.240086181	1.295963422	0.194988087	0.36064152	1737.897483	1089.546227	932.6489255	978.2823005	1713.246503	1582.606268	1750.90854	1758.220427
7437	ENSMUSG00000009350	Mpo	48.75813763	0.673547957	0.467370976	1.441142032	0.149544561	0.297837549	34.64558561	36.70271217	75.98590576	56.60367023	42.92447666	29.43968819	58.43444762	55.32861483
7443	ENSMUSG00000009356	Lpo	461.0888226	6.572076079	1.232447775	5.332539204	9.68E-08	1.46E-06	7.490937428	8.389191353	1455.18214	629.0483352	37.32563188	41.03714111	1408.80141	101.4357938
7446	ENSMUSG00000009376	Met	1790.141371	1.665589851	0.372320901	4.473533039	7.69E-06	7.49E-05	1088.058661	456.1622798	3150.812832	2904.943076	893.9488834	926.0120103	2804.853486	2096.33974
7453	ENSMUSG00000009378	Slc16a12	117.462453	-0.49329757	0.620264477	-0.795301985	0.426437859	0.610134168	79.59121018	227.5568155	80.14951703	105.731384	150.2356683	78.50583517	77.55844866	140.370745
7455	ENSMUSG00000009394	Syn2	246.937052	-1.621237037	0.605640992	-2.676894492	0.007430803	0.029030723	264.9919115	532.7136509	67.65868321	48.05972	366.7243332	436.2426523	54.18466961	204.9207957
7462	ENSMUSG00000009406	Elk1	571.5742127	-0.154827691	0.190733241	-0.81174991	0.41693515	0.602450629	555.2657369	693.1569356	456.9563374	425.0615236	693.3236121	628.0466814	571.5951422	549.1877324
7464	ENSMUSG00000009418	Nav1	2668.833346	0.474695559	0.190310501	2.494321415	0.012619821	0.044568736	2457.027477	1964.119426	3118.544845	2563.185067	2699.576325	2403.34909	3259.579733	2885.284803
7473	ENSMUSG00000009470	Tnpo1	3913.986262	-0.333388489	0.241267752	-1.38181952	0.167027124	0.322665799	3246.385008	5289.385148	3854.463137	4259.159186	3829.609831	4059.108523	3282.953512	3490.825754
7483	ENSMUSG00000009535	Rnmt	644.376072	0.142890593	0.167096811	0.855136565	0.392475549	0.579368668	639.5387829	622.897458	621.4189827	677.1080552	550.5530702	649.4573637	706.525594	687.5092694
7491	ENSMUSG00000009545	Kcnq1	466.6004999	0.066297248	0.263075613	0.252008337	0.80103462	0.890948494	434.4743708	371.2217174	689.0776659	679.2440427	347.1283765	367.5500465	513.1606946	330.947085
7498	ENSMUSG00000009549	Srp14	1481.94826	0.160512436	0.133003464	1.206828992	0.227498008	0.402423783	1483.205611	1334.930074	1414.586931	1522.959127	1521.95264	1427.378821	1579.854975	1570.717899
7504	ENSMUSG00000009555	Cdk9	1539.456755	0.203100871	0.13455295	1.509449411	0.131183974	0.271321456	1304.35948	1509.005795	1627.972008	1629.758505	1474.362459	1532.648009	1605.353643	1632.194137
7513	ENSMUSG00000009563	Tor2a	879.4328313	0.575417748	0.20632915	2.788833996	0.005289817	0.021898138	710.7026885	743.4920837	996.1439974	855.4630161	824.8964645	737.7764283	1235.622956	931.3650163
7521	ENSMUSG00000009566	Fpgs	877.9768289	-0.015946739	0.191401025	-0.083315848	0.933600399	0.962942352	840.8577263	938.5407826	384.0931401	477.3932187	1256.007513	1367.607333	807.4578217	951.8570958
7531	ENSMUSG00000009569	Mrtfb	1270.316675	-0.279599434	0.161006456	-1.736572812	0.082462602	0.19258332	1596.506039	1296.130064	1368.787206	1315.768334	1133.766068	1067.857781	1164.439174	1219.278734
7535	ENSMUSG00000009575	Cbx5	2964.517778	0.430408456	0.118143586	3.643096243	0.000269378	0.001769998	2528.191382	2824.011539	2072.437512	2115.695674	3402.231346	3562.202271	3544.314859	3667.057638
7541	ENSMUSG00000009585	Apobec3	875.4041409	0.232654059	0.402320359	0.578280602	0.563074689	0.728218314	419.492496	1103.178663	966.9987185	977.2143067	798.7685222	949.2069162	904.1402714	884.2332333
7565	ENSMUSG00000009614	Sardh	1385.021043	-0.196867947	0.166995324	-1.178882996	0.23844477	0.416236598	1441.069088	1723.978823	919.1171888	782.8394392	1747.772713	1704.82558	1331.242961	1429.32255
7575	ENSMUSG00000009621	Vav2	1307.887043	0.383331435	0.172139557	2.226864309	0.025956344	0.079776934	838.984992	1074.865142	1707.080623	1845.493248	1239.210978	1262.338145	1271.746069	1223.37715
7582	ENSMUSG00000009628	Tex15	343.4464246	-2.285061938	0.523187324	-4.367578939	1.26E-05	0.000116904	259.3737085	814.8002102	180.0761876	123.8872782	468.4366801	680.6812754	115.8064507	104.5096058
7586	ENSMUSG00000009630	Ppp2cb	1627.065014	0.356249805	0.157913982	2.255973793	0.024072272	0.075026485	1251.922918	1475.449029	1621.726591	1850.833217	1611.534156	1714.638809	1800.843431	1689.57196
7587	ENSMUSG00000009633	G0s2	114.7491808	-1.325424443	0.385567479	-3.437593978	0.000586907	0.003436076	164.8006234	148.9081465	116.5811157	185.8309173	101.7123469	74.93738812	63.74667013	61.4762387
7588	ENSMUSG00000009640	Dmap1	374.8356137	0.121777733	0.208419861	0.584290445	0.559024919	0.725432337	348.3285904	382.7568555	405.9520993	347.0979778	334.0644053	385.3922818	373.9804648	421.1122351
7596	ENSMUSG00000009647	Mcu	722.4381008	0.332066082	0.179946828	1.845356682	0.06498567	0.161317009	643.2842517	766.5623599	630.7871081	658.9521609	707.3207241	598.6069932	903.0778269	870.9133815
7606	ENSMUSG00000009681	Bcr	1412.05329	-0.034167281	0.223700225	-0.152736911	0.878605751	0.933955086	1632.087992	1165.048949	1366.705401	1528.299096	1563.010835	1308.727957	1465.110969	1267.435121
7611	ENSMUSG00000009687	Fxyd5	1483.244213	-0.331445952	0.22246542	-1.489876279	0.13625677	0.278678848	2044.089551	1430.357126	1309.455746	1188.677075	1581.673651	1549.598133	1518.233194	1243.86923
7625	ENSMUSG00000009731	Kcnd1	136.0151978	0.243699514	0.356163545	0.684234864	0.49382687	0.669694964	141.391444	133.1784127	104.0902819	68.35160178	186.6281594	129.3562057	152.9920083	172.1334684
7627	ENSMUSG00000009733	Tfcp2	489.9354939	-0.206076205	0.160734077	-1.282094058	0.199809653	0.367047316	561.8203071	518.0325661	451.7518233	456.0333431	484.3000736	511.1800404	456.8511359	479.5146618
7644	ENSMUSG00000009739	Pou6f1	752.3620419	0.031693614	0.273239357	0.115992127	0.907658781	0.949450596	690.1026106	566.2704163	1359.419081	1045.565909	557.0850558	515.6405992	775.5844866	509.2281772
7655	ENSMUSG00000009741	Ubp1	1706.433868	0.034235339	0.145096998	0.235947949	0.813473061	0.898278324	1577.778696	1676.789622	1973.551744	1652.186374	1698.31625	1740.51005	1648.913867	1683.424336
7662	ENSMUSG00000009772	Nuak2	154.943091	-0.145467046	0.391913114	-0.371171671	0.710509671	0.834722485	145.1369127	133.1784127	197.7715355	181.5589422	181.9624554	148.0905527	166.8037868	85.0421302
7666	ENSMUSG00000009828	Cilk1	1061.359873	-0.109618903	0.158486152	-0.691662338	0.489149403	0.666423875	1001.912881	1152.465162	1411.464222	1251.688708	874.3529267	802.900587	982.7611645	1013.333335
7674	ENSMUSG00000009863	Sdhb	2427.633889	0.212223734	0.126123929	1.682660341	0.092440863	0.209184457	2369.008962	2452.789822	1929.833826	1785.685597	2668.782679	2629.053367	2956.78305	2629.133808
7677	ENSMUSG00000009876	Cox4i2	69.34014919	-1.542625665	0.387959303	-3.976256411	7.00E-05	0.000537164	117.9822645	124.7892214	42.67701556	39.51576978	65.31985578	81.18217046	36.12311307	47.131783
7679	ENSMUSG00000009894	Snap47	1243.616422	-0.048420531	0.203768266	-0.237625473	0.812171592	0.897654579	1149.858895	1496.422008	735.9182928	905.6587236	1646.060366	1456.81851	1258.996735	1299.197844
7688	ENSMUSG00000009905	Kdsr	710.7478186	0.887620921	0.166458456	5.332387076	9.69E-08	1.46E-06	469.1199565	468.7460669	1045.06643	1220.716888	354.5935028	392.5291759	878.6416033	856.5689258
7691	ENSMUSG00000009907	Vps4b	2436.867862	0.65499732	0.139651435	4.690229768	2.73E-06	2.98E-05	1832.470568	1986.141053	2997.800118	2787.46376	1804.694301	2074.15985	3102.337946	2909.875298
7697	ENSMUSG00000009927	Rps25	8384.075544	0.180906663	0.139123453	1.300331892	0.193487242	0.358555697	9476.035847	7924.639882	7874.429823	7250.609758	7258.902259	7561.539306	9601.310966	10125.13651
7708	ENSMUSG00000009995	Taz	910.5469181	0.171745993	0.15967083	1.075625358	0.282094842	0.46707926	903.5943273	807.4596677	1147.074906	1064.789797	702.6550201	730.6395342	1031.633612	896.528481
7730	ENSMUSG00000010021	Kif19a	64.5316857	0.412107093	0.41634847	0.989812915	0.322265571	0.509317459	43.07289021	37.75136109	126.9901439	136.7032036	35.45935028	28.54757643	61.62178113	46.10717902
7737	ENSMUSG00000010025	Aldh3a2	1580.641558	-0.511315928	0.116836982	-4.376319193	1.21E-05	0.000113031	2035.662246	1916.930224	1383.359846	1465.287463	1538.749174	1531.755898	1374.803186	1398.58443
7750	ENSMUSG00000010045	Tmem115	1174.354165	0.240098437	0.139434928	1.721938971	0.085080574	0.197471867	1152.667997	1022.432696	1153.320323	1136.34538	1230.812711	1129.413492	1298.307182	1271.533537
7751	ENSMUSG00000010047	Hyal2	1359.616842	-0.02801517	0.16046174	-0.174590965	0.861401048	0.923859475	1448.560025	1278.303032	1156.443031	1336.060216	1544.348019	1438.084162	1406.676521	1268.459725
7758	ENSMUSG00000010048	Ifrd2	921.756602	-0.41906476	0.205955352	-2.034735958	0.041877448	0.115819666	1103.040536	1061.232706	416.3611275	472.0532498	1354.920437	1347.980874	678.9020369	939.5618481
7765	ENSMUSG00000010051	Hyal1	305.4591664	-0.592192179	0.366959232	-1.613781936	0.106574734	0.233361527	421.3652303	214.9730284	282.0846638	299.0382578	422.712781	380.9317229	242.2373465	180.3303002
7770	ENSMUSG00000010054	Tusc2	572.6772764	-0.081541913	0.235794195	-0.345818155	0.729479381	0.846545374	696.6571808	476.0866093	568.332939	641.8642605	530.9571134	558.4619638	558.8458082	550.2123363
7773	ENSMUSG00000010057	Nprl2	345.9021957	-0.172478704	0.195592181	-0.881828213	0.377869712	0.565808058	393.274215	379.6109087	321.638971	379.1377911	305.1370406	302.4258878	360.1686862	325.8240651
7778	ENSMUSG00000010064	Slc38a3	41.88637381	1.504893028	1.169800349	1.286452881	0.198285053	0.364826462	2.809101536	12.58378703	142.6036862	122.8192845	2.799422391	8.02900587	40.37289108	3.073811935
7792	ENSMUSG00000010066	Cacna2d2	29.86601687	-0.982632675	0.763470778	-1.287059968	0.198073387	0.364561368	73.03663993	27.2648719	8.327222549	5.339968889	42.92447666	31.22391172	16.99911204	33.81193128
7802	ENSMUSG00000010067	Rassf1	477.9861658	0.412037833	0.342872758	1.20172228	0.229471146	0.404807815	550.583901	315.6433247	546.4739798	449.6253805	362.99177	445.1637699	682.0893704	471.31783
7812	ENSMUSG00000010080	Epn3	773.3918002	1.626328023	0.260819304	6.235458794	4.50E-10	1.03E-08	401.7015196	415.264972	1156.443031	733.7117254	523.4919871	434.4584287	1308.931627	1213.13111
7816	ENSMUSG00000010086	Rnf112	16.69913489	-0.824651158	0.828398234	-0.995476721	0.319504461	0.506462402	24.34554664	17.82703163	12.49083382	13.88391911	25.19480152	16.05801174	6.374667013	17.41826763
7823	ENSMUSG00000010095	Slc3a2	2605.734124	0.514701227	0.11470001	4.487368615	7.21E-06	7.05E-05	2109.635253	2113.027572	2763.596983	2545.029173	2601.596542	2679.903737	3112.962391	2920.121338
7832	ENSMUSG00000010097	Nxf1	2631.599642	-0.48602934	0.115725775	-4.199836568	2.67E-05	0.000228574	2983.265831	2913.146697	2200.468559	2202.20317	3127.887951	3415.895942	2037.768555	2172.160434
7842	ENSMUSG00000010110	Stx5a	1131.806714	-0.23017872	0.213200686	-1.079634048	0.280305173	0.465333787	1453.241861	1150.367864	1135.624975	875.7548978	1191.620798	1027.712751	1087.94317	1132.187396
7861	ENSMUSG00000010122	Slc47a1	15.92660699	-3.666262398	1.433668299	-2.557259863	0.010550037	0.038615857	88.95488196	4.194595677	14.57263946	9.611944001	0.933140797	1.784223527	5.312222511	2.049207957
7867	ENSMUSG00000010142	Tnfrsf13b	95.5701411	-0.163203572	0.39356266	-0.414682562	0.6783743	0.810862233	70.22753839	79.69731785	177.994382	128.1592533	75.58440455	99.02440573	76.49600416	57.37782278
7874	ENSMUSG00000010154	Spire2	76.29913855	0.045067551	0.516949463	0.0871798	0.930528595	0.961431834	40.26378868	93.3297538	71.82229449	92.91545867	96.11350208	78.50583517	61.62178113	75.82069439
7876	ENSMUSG00000010175	Prox1	156.2267158	-0.86001604	0.343356405	-2.504732775	0.012254394	0.043624215	256.5646069	168.832476	110.3356988	153.791104	164.2327803	161.4722292	113.6815617	120.9032694
7880	ENSMUSG00000010277	2610507B11Rik	8062.773738	0.686239587	0.121620966	5.642444812	1.68E-08	2.90E-07	5837.312991	6448.142204	8571.834711	8879.300269	7326.088397	7672.161165	10404.51901	9362.831153
7888	ENSMUSG00000010290	AI597479	723.6274546	-0.09606172	0.156676506	-0.613121405	0.539796068	0.709123231	779.9938597	723.5677542	679.7095406	705.9438872	797.8353814	694.9550636	696.9635934	710.0505569
7889	ENSMUSG00000010307	Tmem86a	1228.647911	1.838415484	0.171501449	10.71953325	8.24E-27	1.27E-24	567.4385102	540.0541934	1523.881726	1574.222829	916.3442626	745.8054341	2108.952337	1852.483993
7891	ENSMUSG00000010311	Optc	617.8084223	0.011386456	0.358087971	0.031797931	0.974633197	0.986898895	640.4751501	399.5352382	947.221565	1072.265753	446.0413009	388.068617	681.0269259	367.8328282
7896	ENSMUSG00000010342	Tex14	19.56062837	-0.689292538	0.666540808	-1.034134039	0.301073505	0.487140082	27.15464818	28.31352082	21.85895919	12.81592533	16.79653434	15.16589998	15.93666753	18.44287161
7901	ENSMUSG00000010358	Ifi35	735.3022138	1.31607101	0.264767865	4.970659904	6.67E-07	8.27E-06	478.4836282	440.432546	1105.438793	727.3037627	449.7738641	392.5291759	1280.245625	1008.210315
7904	ENSMUSG00000010362	Rdm1	252.9667065	-0.633405625	0.368094611	-1.720768537	0.085292834	0.197907748	405.4469883	203.4378903	341.4161245	309.7181956	196.8927081	173.9617938	184.8653434	207.9946076
7909	ENSMUSG00000010376	Nedd8	1944.73992	0.461877598	0.133057032	3.471275363	0.000517993	0.003085077	1639.57893	1819.405875	1703.957914	1836.949298	1983.857334	1810.98688	2353.314572	2409.868557
7914	ENSMUSG00000010392	Gosr1	1262.409586	0.196752641	0.144578021	1.360875182	0.173553138	0.331496326	1225.704637	1131.492184	1321.94658	1300.816421	1200.952206	1215.948333	1453.424079	1248.99225
7916	ENSMUSG00000010406	Mrpl52	1150.181903	0.43496712	0.141238599	3.079661809	0.002072358	0.00993038	961.6490924	1105.275961	887.8901043	900.3187547	1316.661664	1236.466904	1413.051188	1380.141559
7923	ENSMUSG00000010435	Spaca7	14.62838602	-8.144372891	4.786687446	-1.701463273	0.088856029	0.203375991	108.6185927	0	5.204514093	3.203981334	0	0	0	0
7928	ENSMUSG00000010453	Kansl3	2000.612094	-0.131155499	0.163380025	-0.80276337	0.422111518	0.606895476	2269.754041	1881.276161	2116.15543	1998.216358	2064.107443	1884.140044	2019.706999	1771.540278
7945	ENSMUSG00000010476	Ebf3	43.41341888	-1.380606507	0.511825403	-2.697416926	0.006987972	0.027519922	73.97300711	67.11353083	24.98166765	36.31178845	55.05530702	35.68447053	25.49866805	28.68891139
7972	ENSMUSG00000010517	Faf1	1049.353687	0.316692849	0.144783483	2.187354814	0.028716632	0.086023784	903.5943273	934.346187	945.1397593	987.8942445	1082.443324	1252.524916	1148.502507	1140.384228
7975	ENSMUSG00000010529	Gm266	63.27221527	0.900546294	0.96105899	0.937035399	0.348740349	0.535622279	22.47281229	78.64866894	57.24965502	19.223888	62.52043339	77.61372341	26.56111255	161.8874286
7976	ENSMUSG00000010538	Tsacc	16.55651095	-0.518743952	0.788686333	-0.657731636	0.51071059	0.684585716	22.47281229	20.97297838	18.73625074	9.611944001	19.59595674	10.70534116	18.06155654	12.29524774
7979	ENSMUSG00000010554	Mettl16	847.8757457	-0.15011524	0.218631666	-0.686612526	0.492326933	0.66848038	820.2576484	841.0164332	462.1608515	673.9040738	1210.283614	1278.396157	720.3373725	776.6498155
7991	ENSMUSG00000010601	Apol7a	252.1912688	5.860754474	0.617311894	9.493992467	2.22E-21	2.14E-19	1.872734357	12.58378703	629.7462053	519.044976	15.86339355	17.84223527	542.9091406	277.6676781
7996	ENSMUSG00000010607	Pigyl	344.3414967	0.085807042	0.196535694	0.43659775	0.662403094	0.799985587	309.0011689	364.9298239	359.1114724	390.8857227	316.3347302	299.7495525	361.2311307	353.4883725
7998	ENSMUSG00000010608	Rbm25	2400.07286	0.028800739	0.137063521	0.210126945	0.833568596	0.909450435	2263.199471	2436.011439	2078.682929	1967.244539	2628.657625	3033.179995	2459.559023	2334.047863
8016	ENSMUSG00000010609	Psen2	742.8155212	0.262494781	0.153108299	1.714438619	0.086448201	0.199648205	735.9846023	660.6488191	778.5953083	716.6238249	707.3207241	667.299599	857.3927133	818.6585786
8028	ENSMUSG00000010651	Acaa1b	120.8845396	0.730312913	0.769413538	0.949181262	0.34252843	0.529802625	59.92749943	14.68108487	365.3568893	309.7181956	28.9273647	64.23204696	93.49511619	30.73811935
8030	ENSMUSG00000010660	Plcd1	602.2355326	-0.318885809	0.197723969	-1.612782761	0.106791713	0.233622211	830.5576874	627.0920536	469.4471712	489.1411503	617.7392076	614.6650049	580.0946982	589.1472875
8034	ENSMUSG00000010663	Fads1	2050.733607	-0.687106951	0.174344602	-3.941085304	8.11E-05	0.000614793	2692.055638	2330.097898	2181.732308	2190.455238	1824.290258	2067.915067	1392.864742	1726.457703
8042	ENSMUSG00000010721	Lmbr1	336.9639586	-0.236571387	0.200907738	-1.177512573	0.238990982	0.416920232	353.0104263	386.9514512	349.7433471	302.2422391	319.1341525	356.8447053	308.1089056	319.6764412
8049	ENSMUSG00000010751	Tnfrsf22	298.4888679	-0.931516041	0.259952419	-3.583409786	0.000339138	0.002154664	437.2834724	397.4379404	180.0761876	146.3151476	335.9306869	453.1927758	206.1142334	231.5604991
8053	ENSMUSG00000010755	Cars	890.3532223	0.444675639	0.215248112	2.065874751	0.038840308	0.10904301	734.111868	825.2866994	781.7180168	547.880808	1019.922891	1091.944798	1064.569391	1057.391306
8072	ENSMUSG00000010797	Wnt2	70.37627863	-2.58132843	0.509420704	-5.067183982	4.04E-07	5.28E-06	94.57308503	67.11353083	120.744727	155.9270916	50.38960303	47.28192346	9.56200052	17.41826763
8086	ENSMUSG00000010830	Kdelr3	1397.615293	0.302445584	0.260352276	1.161678279	0.245366172	0.424291023	1199.486356	1526.832826	519.4105065	362.0498907	2251.668743	1959.969544	1432.175189	1929.329291
8090	ENSMUSG00000010911	Apip	265.7553504	-0.067536	0.217656663	-0.310286847	0.756342833	0.865001042	253.7555054	276.8433147	209.2214665	252.0465316	323.7998565	304.2101113	259.2364585	246.9295588
8094	ENSMUSG00000010914	Pdhx	519.4830482	0.208250782	0.223489049	0.931816496	0.351431368	0.538120968	410.1288242	550.5406826	387.2158485	445.3534054	593.4775468	660.1627049	528.0349176	580.9504557
8097	ENSMUSG00000010936	Vac14	925.8152031	-0.002973557	0.213009408	-0.013959746	0.988862096	0.994070346	720.0663603	986.7786329	884.7673958	1013.526095	989.1292447	1109.787034	822.3320447	880.1348173
8103	ENSMUSG00000011008	Mcoln2	35.9987161	0.492717784	0.704134485	0.699749543	0.48408373	0.661887869	14.98187486	48.23785028	24.98166765	33.10780711	30.7936463	47.28192346	42.49778009	46.10717902
8108	ENSMUSG00000011034	Slc5a1	625.0152411	2.634495389	0.330362564	7.974557871	1.53E-15	7.43E-14	102.0640225	100.6702962	2047.455844	1375.575986	63.45357419	51.74248227	774.5220421	484.6376817
8109	ENSMUSG00000011096	Akt1s1	1405.442911	0.019107847	0.132981464	0.143688046	0.885746811	0.938156492	1342.750534	1322.346287	1605.072146	1554.998941	1444.501954	1273.043486	1380.115408	1320.714528
8121	ENSMUSG00000011114	Tbrg1	2490.285296	0.285945553	0.1431457	1.99758395	0.045761785	0.123811604	2524.445913	2161.265422	2508.575793	2247.058909	2422.433509	2344.469714	2929.159493	2784.873613
8128	ENSMUSG00000011148	Adssl1	60.25175168	-1.030576766	0.509609628	-2.022286688	0.043146743	0.118620557	49.62746046	66.06488191	105.1311847	131.3632347	41.05819506	32.11602348	37.18555758	19.46747559
8136	ENSMUSG00000011158	Brf1	816.7460484	-0.451207968	0.179778793	-2.509795295	0.012080117	0.043114347	940.1126473	860.9407626	851.4585056	742.2556756	936.8733601	884.9748692	596.0313657	721.3212007
8145	ENSMUSG00000011171	Vipr2	125.0275514	-3.878632115	0.474753681	-8.169777866	3.09E-16	1.66E-14	282.7828879	206.5838371	185.2807017	148.4511351	87.71523491	56.20304109	11.68688952	21.51668354
8151	ENSMUSG00000011179	Odc1	2653.283076	-0.049588804	0.317155953	-0.156354637	0.875753492	0.932596856	1905.507208	3528.703613	1296.964912	1779.277634	3507.676256	3958.299894	2323.566126	2926.268962
8159	ENSMUSG00000011254	Thg1l	324.3423211	0.295793658	0.22876116	1.293023948	0.196002776	0.361999179	282.7828879	336.616303	232.1213286	220.0067182	374.1894596	388.9607288	426.0402454	334.0208969
8164	ENSMUSG00000011256	Adam19	1837.376942	-0.800604867	0.229482808	-3.488735709	0.000485311	0.002911864	1954.198302	1546.757156	2233.777449	3194.36939	1916.671197	1843.102903	945.5756069	1064.563533
8168	ENSMUSG00000011257	Pabpc4	3263.060421	-0.358714058	0.189431904	-1.893630644	0.058274053	0.148338954	3270.730555	4239.68758	2126.564458	2407.257975	4203.79929	4000.229147	2663.548367	3192.665996
8176	ENSMUSG00000011263	Exoc3l2	281.1886655	-0.955853834	0.388504552	-2.460341404	0.013880491	0.048117844	527.1747215	310.4000801	103.049379	139.9071849	287.4073654	449.6243287	189.1151214	242.8311429
8178	ENSMUSG00000011267	Zfp296	35.10593017	-0.514377269	0.599428472	-0.858112841	0.390830158	0.577800208	51.50019482	27.2648719	22.89986201	37.37978222	40.12505427	46.38981169	27.62355706	27.66430741
8180	ENSMUSG00000011305	Plin5	16.06925049	1.734898171	0.938355332	1.848871224	0.06447641	0.160426152	5.618203071	7.340542434	38.51340429	21.35987556	3.732563188	8.921117633	29.74844606	13.31985172
8182	ENSMUSG00000011306	Sugp1	940.2691502	-0.07658892	0.192238322	-0.3984061	0.690330862	0.819824894	813.7030782	1067.5246	1027.371082	993.2342134	860.3558148	976.8623808	871.2044918	911.8975407
8190	ENSMUSG00000011382	Dhdh	208.6597607	-0.438672875	0.317524911	-1.381538453	0.167113463	0.322700485	264.0555444	183.5135609	303.943623	290.4943076	175.4304698	121.3271998	160.4291198	170.0842604
8193	ENSMUSG00000011427	Zfp790	413.4059139	0.079469807	0.244082924	0.325585278	0.744738152	0.857320394	467.2472221	331.3730584	446.5473092	469.9172623	404.9831059	342.5709171	440.9144684	403.6939674
8196	ENSMUSG00000011463	Cpb1	15.8491265	-2.73398223	0.878645865	-3.111586066	0.001860852	0.009086394	20.60007793	41.94595677	15.61354228	19.223888	9.331407969	10.70534116	4.249778009	5.123019891
8201	ENSMUSG00000011589	Fsd1	62.39483278	-0.763154308	0.485954689	-1.570422769	0.116316789	0.248644422	58.05476507	101.7189452	37.47250147	38.447776	100.7792061	68.69260578	49.9348916	44.05797107
8207	ENSMUSG00000011632	Pinlyp	115.6294635	-8.772548124	1.737824653	-5.048005336	4.46E-07	5.78E-06	908.2761632	4.194595677	1.040902819	2.135987556	3.732563188	3.568447053	1.062444502	1.024603978
8208	ENSMUSG00000011658	Fuz	427.9030983	-0.541674251	0.197598073	-2.741293182	0.006119787	0.024658964	474.7381595	482.3785028	598.5191207	496.6171067	379.7883043	333.6497995	337.8573517	319.6764412
8223	ENSMUSG00000011751	Sptbn4	49.85376363	-1.24441579	0.811892055	-1.532735519	0.125341034	0.262574801	27.15464818	118.4973279	28.1043761	10.67993778	71.85184136	81.18217046	25.49866805	35.86113924
8230	ENSMUSG00000011752	Pgam1	2617.241866	0.717815645	0.200843081	3.574012321	0.000351552	0.002220461	2052.516855	2189.578943	2575.193573	2408.325969	2212.476829	2522.892067	4068.099999	2908.850694
8233	ENSMUSG00000011831	Evi5	1277.001359	-0.443658562	0.144814335	-3.063637056	0.00218664	0.010397946	1439.196353	1406.238201	1115.847822	1309.360372	1383.847802	1469.308074	1034.820945	1057.391306
8246	ENSMUSG00000011832	Evi5l	562.7692026	0.323298139	0.202530596	1.596292831	0.11042343	0.239655572	528.1110887	551.5893315	581.8646756	473.1212436	561.7507597	454.9769993	670.4024809	680.3370416
8261	ENSMUSG00000011837	Snapc2	1063.957735	0.602033365	0.151329438	3.978296432	6.94E-05	0.000533843	843.6668279	921.7623999	991.9803862	1080.809703	1044.184552	950.0990279	1404.551632	1274.607349
8265	ENSMUSG00000011877	Git1	2477.061988	0.107130072	0.111531427	0.960537081	0.336784978	0.524125265	2285.672283	2320.660058	2495.044056	2615.516762	2597.863979	2540.734302	2384.125463	2576.879005
8271	ENSMUSG00000011884	Gltp	1756.712424	0.543554702	0.213786858	2.542507562	0.011006022	0.040040343	1474.778306	1490.130114	1969.388133	1365.964042	1844.819356	1587.066827	2237.508122	2084.044492
8274	ENSMUSG00000011958	Bnip2	1652.844836	-0.125331457	0.122449618	-1.023534891	0.306055012	0.492255461	1618.042485	1655.816643	1670.649024	1826.26936	1762.702965	1687.875456	1534.169861	1467.232897
8282	ENSMUSG00000011960	Ccnt1	1090.790648	0.167690525	0.138797031	1.208170836	0.226981557	0.401817696	1032.812998	959.513761	1000.307609	1061.585815	1233.612134	1199.890322	1175.063619	1063.538929
8291	ENSMUSG00000012017	Scarf2	2120.341888	0.231235601	0.21152661	1.093174998	0.274316972	0.45838468	1682.65182	2337.438441	2002.697023	2504.445409	1890.543255	1827.044891	2319.316348	2398.597913
8299	ENSMUSG00000012076	Brms1l	671.0362267	-0.228126551	0.216494998	-1.053726661	0.292008079	0.478073122	632.0478455	877.7191453	482.9789078	510.5010258	762.3760311	814.4980399	610.9055888	677.2632296
8306	ENSMUSG00000012114	Med15	2094.477548	0.148808187	0.159076142	0.935452575	0.349555113	0.536364578	1890.525333	2158.119476	2215.041198	2289.77866	1914.804915	1799.389427	2456.371689	2031.789689
8324	ENSMUSG00000012117	Dhdds	1327.104262	-0.022155939	0.168012991	-0.131870392	0.895086808	0.942251804	1523.469399	1212.238151	1230.347132	1253.824695	1397.844914	1304.267398	1298.307182	1396.535222
8335	ENSMUSG00000012123	Crybg2	25.72553564	0.616001139	0.648114826	0.950450621	0.341883333	0.529158881	14.98187486	19.92432946	41.63611275	30.97181956	26.12794231	18.73434703	32.93577957	20.49207957
8348	ENSMUSG00000012126	Ubxn11	106.0990821	-1.549536245	0.32474962	-4.771479781	1.83E-06	2.07E-05	165.7369906	163.5892314	95.76305931	77.96354578	111.9768956	121.3271998	49.9348916	62.50084267
8360	ENSMUSG00000012187	Mogat1	204.4420059	4.622584177	0.904472609	5.110806152	3.21E-07	4.32E-06	2.809101536	32.50811649	111.3766016	500.8890818	49.45646224	74.04527636	480.224915	384.2264919
8371	ENSMUSG00000012296	Tjap1	898.3182468	0.031822008	0.202326779	0.157280257	0.87502398	0.932490985	1015.022022	875.6218475	808.7814901	746.5276507	1032.986862	774.3530106	973.199164	960.0539276
8388	ENSMUSG00000012350	Ehf	2314.163777	0.210315078	0.263597532	0.797864366	0.424949204	0.60904263	2023.489473	2382.530344	3242.41228	2119.967649	1778.566359	1868.974144	2962.095272	2135.274691
8399	ENSMUSG00000012405	Rpl15	11074.62623	0.302898393	0.157179356	1.927087635	0.05396871	0.139955394	11270.11536	9950.629594	11013.79272	10418.2793	10666.73245	9098.647874	12058.7451	14120.06742
8405	ENSMUSG00000012422	Tmem167	1253.089154	0.009842626	0.207208627	0.047501041	0.962113901	0.980411029	1097.422333	1519.492284	804.6178788	919.5426427	1451.96708	1597.772168	1284.495403	1349.403439
8408	ENSMUSG00000012428	Steap4	4375.773676	1.368005889	0.41538193	3.293368801	0.000989945	0.00536121	2634.000873	1547.805805	9227.603487	7047.69094	1769.234951	1984.948673	7671.91175	3122.992926
8409	ENSMUSG00000012429	Mplkip	303.4389037	-0.007731124	0.24378868	-0.031712401	0.974701406	0.986898895	271.5464818	289.4271017	314.3526512	387.6817414	265.0119863	341.6788054	270.9233481	286.8891139
8412	ENSMUSG00000012443	Kif11	427.2301961	0.875577942	0.60281617	1.452479188	0.146368412	0.293534966	141.391444	476.0866093	139.4809777	72.62357689	672.7945146	783.2741282	345.2944632	786.8958553
8414	ENSMUSG00000012483	Rpa3	270.4084307	0.268574088	0.258868656	1.037491722	0.299506752	0.48538991	220.046287	302.0108887	216.5077863	200.7828302	280.8753799	314.9154525	288.9849046	339.1439168
8416	ENSMUSG00000012519	Mlkl	301.4512906	2.026194895	0.324161269	6.250576758	4.09E-10	9.44E-09	96.44581939	151.0054444	376.8068203	269.134432	224.8869321	287.2599878	515.2855836	490.7853056
8422	ENSMUSG00000012535	Tnpo3	2221.171171	0.104369945	0.119728685	0.87172046	0.383360896	0.571281519	2054.38959	2178.043805	1925.670214	2095.403792	2438.296902	2528.244737	2217.321676	2331.998655
8433	ENSMUSG00000012609	Ttll5	500.5477859	0.141347407	0.175699401	0.804484286	0.421117341	0.606166235	492.5291359	536.9082466	353.9069583	387.6817414	567.3496045	530.8064992	602.4060327	532.7940687
8453	ENSMUSG00000012640	Zfp715	475.7319706	-0.196080131	0.204753062	-0.957641996	0.338243315	0.525531447	595.5295256	451.9676842	417.4020303	429.3334987	508.5617343	487.9851345	463.225803	451.8503544
8481	ENSMUSG00000012848	Rps5	19421.2991	0.050034888	0.170697053	0.293120986	0.769429676	0.872007277	24242.54625	18071.36682	18667.55115	18139.87432	16678.02546	15762.72275	21355.13449	22453.17158
8487	ENSMUSG00000012889	Podnl1	31.5500381	-1.421871829	0.579722154	-2.452678095	0.014179717	0.04896632	45.88199175	46.14055244	23.94076483	28.835832	43.85761745	29.43968819	13.81177853	20.49207957
8489	ENSMUSG00000013033	Adgrl1	2651.424517	-0.54419047	0.16514096	-3.295308865	0.000983136	0.005331468	2912.101925	3528.703613	1536.37256	1433.24765	3912.659361	3472.098983	2076.016557	2340.195486
8499	ENSMUSG00000013076	Amotl1	4732.605573	-0.072045545	0.171568739	-0.419922333	0.674542192	0.808192045	5321.374676	4595.179564	4327.033017	4175.855671	5455.141099	4552.446328	4294.400678	5139.413555
8509	ENSMUSG00000013089	Etv5	1166.861629	-0.089904464	0.334155597	-0.269049701	0.787891436	0.883185039	1581.524165	806.4110188	516.287798	637.5922854	1766.435529	1782.439303	958.324941	1285.877993
8514	ENSMUSG00000013091	Tmem190	37.58528706	0.684808573	0.546760764	1.25248302	0.210393912	0.380061876	26.218281	26.21622298	21.85895919	37.37978222	49.45646224	55.31092933	35.06066857	49.18099096
8516	ENSMUSG00000013150	Gfod2	394.3328261	0.317012096	0.211819641	1.496613319	0.134493902	0.276085288	397.9560509	335.5676541	417.4020303	434.6734676	362.0586292	292.6126584	472.7878035	441.6043146
8519	ENSMUSG00000013155	Enkd1	128.3022955	-0.722447311	0.321770387	-2.245226226	0.024753613	0.076721504	119.8549989	157.2973379	97.84486495	88.64348356	179.163033	215.8910467	77.55844866	90.16515009
8526	ENSMUSG00000013160	Atp6v0d1	2375.527676	0.558516553	0.150569832	3.709352307	0.00020779	0.001413858	2089.971543	1792.141003	2677.20205	2693.480308	2117.296468	1915.363956	3033.279054	2685.487027
8528	ENSMUSG00000013236	Ptprs	5715.706456	0.870988956	0.333733799	2.609831421	0.009058685	0.034074301	2948.620245	5873.482596	5050.460476	4568.877382	6106.473375	5043.99991	9531.189629	6602.548036
8549	ENSMUSG00000013275	Slc41a1	1493.431192	0.63462692	0.188795282	3.361455403	0.000775329	0.004382246	1352.114206	1166.097598	1476.000197	1185.473093	1476.228741	1380.98901	2118.514337	1792.032358
8552	ENSMUSG00000013338	Fer1l4	488.620368	5.270289333	0.473744263	11.12475601	9.51E-29	1.71E-26	37.45468714	12.58378703	1011.75754	842.6470907	25.19480152	31.22391172	1246.247401	701.8537251
8566	ENSMUSG00000013367	Iglon5	324.2682576	-0.06268424	0.344842109	-0.181776639	0.855758018	0.920797676	252.8191382	429.9460568	323.7207766	335.3500462	353.660362	245.3307349	363.3560197	289.9629259
8574	ENSMUSG00000013419	Zfp651	1689.225241	-0.30159663	0.176605604	-1.707740998	0.087684411	0.20154462	1945.770997	1879.178863	1305.292135	1143.821336	2323.520584	1812.771103	1522.482972	1580.963938
8578	ENSMUSG00000013465	Nelfb	1708.471555	0.17443348	0.140199252	1.244182672	0.21343234	0.383751347	1767.861233	1610.72474	1709.162428	1670.342269	1655.391774	1440.760498	1954.897884	1858.631617
8586	ENSMUSG00000013483	Card14	19.43329466	-0.581995817	0.777802439	-0.748256611	0.45430539	0.635952316	22.47281229	23.07027622	28.1043761	32.03981334	13.06397116	6.244782343	21.24889004	9.221435804
8590	ENSMUSG00000013495	Tmem175	608.0406168	-0.020854813	0.163278614	-0.127725317	0.898366354	0.944107309	640.4751501	652.2596277	673.4641237	688.8559867	446.9744417	487.9851345	682.0893704	592.2210994
8605	ENSMUSG00000013539	Tango2	206.2189484	-0.151620804	0.247029416	-0.613776313	0.539363152	0.708861828	233.1554275	205.5351882	211.3032722	259.522488	180.0961738	165.0406762	190.1775659	204.9207957
8627	ENSMUSG00000013584	Aldh1a2	6646.301068	2.239403095	0.155259623	14.42360257	3.68E-47	2.20E-44	3020.720518	3829.665853	1796.598265	1810.249453	5132.274383	5238.480274	16851.43225	15490.98755
8628	ENSMUSG00000013593	Ndufs2	4582.201978	0.558424106	0.118280386	4.721189406	2.34E-06	2.59E-05	3915.887541	4077.146998	4823.543662	4275.179093	3833.342394	3961.868341	6012.373438	5758.274358
8640	ENSMUSG00000013622	Atraid	863.1787632	0.015084022	0.169665388	0.088904535	0.92915778	0.960436359	906.4034288	835.7731886	1090.866154	1053.041865	578.5472941	679.7891637	941.3258289	819.6831826
8648	ENSMUSG00000013629	Cad	1923.697443	-1.012526887	0.177182529	-5.714597779	1.10E-08	2.00E-07	2282.863181	2573.384448	621.4189827	702.7399058	3413.429035	3389.132589	1059.257169	1347.354231
8664	ENSMUSG00000013646	Sh3bp5l	874.2351692	0.257542543	0.21374069	1.204929876	0.228230374	0.403492758	920.4489365	743.4920837	966.9987185	972.9423316	800.6348038	599.499105	1038.008279	951.8570958
8670	ENSMUSG00000013662	Atad1	1585.908881	0.178949511	0.169860279	1.05351005	0.292107291	0.4781388	1297.804909	1516.346337	1570.722353	1671.410262	1553.679427	1892.16905	1629.789866	1555.348839
8680	ENSMUSG00000013663	Pten	2445.515489	0.161817044	0.107132555	1.510437644	0.130931789	0.271042371	2330.617907	2398.260078	2323.295091	2472.405596	2416.834664	2332.872261	2641.237032	2648.601284
8684	ENSMUSG00000013698	Pea15a	7240.223556	0.888100948	0.203090687	4.372927986	1.23E-05	0.000114287	5271.747215	3811.838821	10989.85196	11516.17691	4892.457198	4626.491605	9305.951395	7507.273349
8689	ENSMUSG00000013701	Timm23	1349.069702	0.379791169	0.20467061	1.855621422	0.063507538	0.1585561	975.6946	1363.243595	1073.170806	1070.129765	1532.217189	1736.049491	1467.235858	1574.816315
8697	ENSMUSG00000013707	Tnfaip8l2	172.4761889	-0.834511856	0.414181103	-2.014847731	0.043920606	0.120237396	100.1912881	146.8108487	374.7250147	358.8459094	147.4362459	113.2981939	91.37022719	47.131783
8698	ENSMUSG00000013736	Trnt1	953.5725982	-0.822563391	0.430217284	-1.911971979	0.055879788	0.143713721	2062.816894	708.8866693	758.8181548	843.7150845	786.6376918	900.1407692	774.5220421	793.0434792
8706	ENSMUSG00000013766	Ly6g6e	41.63231365	1.952062097	0.539127176	3.620782229	0.000293714	0.001910319	12.17277332	20.97297838	72.8631973	69.41959556	13.99711195	16.05801174	72.24622615	55.32861483
8710	ENSMUSG00000013787	Ehmt2	5742.629019	0.617954082	0.18695968	3.305279957	0.000948816	0.005179092	3799.778011	5162.498629	6684.677901	6319.319184	5376.757272	4845.058987	7240.559282	6512.382886
8724	ENSMUSG00000013822	Elof1	1121.639944	0.179028788	0.147260713	1.21572675	0.224089031	0.39829302	1039.367568	1085.351631	994.0621918	1124.597448	1214.016177	1110.679145	1159.126952	1245.918438
8729	ENSMUSG00000013833	Med16	1290.598424	-0.07095116	0.159046225	-0.446104016	0.655522112	0.794759782	1208.850028	1412.530094	1392.727971	1222.852876	1331.591917	1261.446033	1204.812065	1289.976409
8736	ENSMUSG00000013846	St3gal1	2860.549167	-1.130669346	0.309865792	-3.648900184	0.000263365	0.001736666	5988.068107	3311.633287	3184.121722	2451.04572	1776.700077	1925.177185	2435.122799	1812.524438
8741	ENSMUSG00000013858	Tmem259	2600.068759	-0.223011124	0.116420245	-1.915569957	0.055419857	0.142735018	2902.738253	2786.260178	2283.740784	2245.990915	2990.716254	2716.480319	2490.369913	2384.253457
8746	ENSMUSG00000013878	Rnf170	322.9509464	0.306151126	0.215950091	1.417693899	0.156280152	0.307692593	265.9282787	340.8108987	342.4570273	334.2820525	268.7445495	281.9073172	387.7922433	361.6852043
8756	ENSMUSG00000013921	Clip3	2436.909327	-0.666933222	0.202217578	-3.298097167	0.000973424	0.005285891	2398.036344	2094.151892	4501.904691	4253.819217	1972.659645	1445.221057	1309.994071	1519.4877
8778	ENSMUSG00000013973	Dedd	123.2977098	0.464157232	0.282023744	1.645809058	0.099803077	0.222150789	109.5549599	99.62164732	149.8900059	143.1111662	104.5117693	90.99539986	137.0553408	151.6413888
8788	ENSMUSG00000013974	Mcemp1	15.51332351	-1.081395566	0.798414445	-1.354428858	0.175599596	0.333672224	12.17277332	18.87568054	22.89986201	24.56385689	13.99711195	16.9501235	8.499556018	6.14762387
8789	ENSMUSG00000013997	Nit1	573.9437306	-0.076221886	0.159180067	-0.478840644	0.632052	0.778080293	577.7385492	541.1028423	724.4683618	652.5441983	513.2274383	520.9932698	517.4104726	544.0647125
8817	ENSMUSG00000014039	Prdm15	437.0691779	-0.086586494	0.251967762	-0.343641161	0.731116166	0.847730137	526.2383543	392.1946958	352.8660555	411.1776045	535.6228174	413.0477464	420.7280229	444.6781266
8828	ENSMUSG00000014074	Rnf168	767.1541048	-0.003170528	0.168033224	-0.018868461	0.984946039	0.992497878	765.9483521	713.081265	540.2285629	662.1561423	997.5275119	982.2150514	737.3364845	738.7394683
8831	ENSMUSG00000014075	Tctex1d2	185.5583717	-0.584473105	0.275220861	-2.123651174	0.033699323	0.097640545	191.9552716	231.7514111	218.5895919	173.014992	195.9595674	190.9119174	129.6182293	152.6659928
8834	ENSMUSG00000014077	Chp1	2844.666606	-0.044840929	0.418835351	-0.107060995	0.914740591	0.952592331	4453.362301	1694.616653	3931.489946	3322.528643	1772.967514	1621.859186	3664.371088	2296.137515
8843	ENSMUSG00000014158	Trpv4	709.1943359	0.304531008	0.30032512	1.014004452	0.310580628	0.497416283	772.5029223	419.4595677	797.3315591	897.1147734	670.928233	643.2125814	708.650483	764.3545678
8851	ENSMUSG00000014164	Klhl3	157.7015646	-0.628276318	0.314361962	-1.998576141	0.045654234	0.123582605	224.7281229	189.8054544	207.1396609	148.4511351	124.107726	99.02440573	141.3051188	127.0508933
8853	ENSMUSG00000014177	Tvp23b	1042.004925	0.787594853	0.245645914	3.206220042	0.001344911	0.006913389	915.7671006	777.0488491	1074.211709	875.7548978	1046.983974	723.5026401	1570.292974	1352.477251
8857	ENSMUSG00000014195	Dnajc7	2069.776517	0.204596132	0.135478112	1.510178493	0.130997885	0.271109832	2057.198691	1841.427502	2078.682929	1898.892937	2009.052136	2179.429038	2290.630347	2202.898553
8883	ENSMUSG00000014226	Cacybp	1726.874864	-0.024827083	0.18225696	-0.136220218	0.891647193	0.94122836	1546.878579	1688.32476	786.9225309	1025.274027	2974.852861	2612.995355	1622.352755	1557.398047
8886	ENSMUSG00000014232	Cluap1	218.030033	-0.660871455	0.253906059	-2.602818759	0.009246082	0.034650323	268.7373802	236.9946557	209.2214665	187.9669049	231.4189176	289.9363231	151.9295638	168.0350524
8891	ENSMUSG00000014243	Zswim7	103.6823832	-0.040511792	0.370199212	-0.10943241	0.912859529	0.951797223	78.654843	130.032466	93.68125368	87.57548978	114.776318	122.2193116	105.1820057	97.33737794
8892	ENSMUSG00000014245	Pigl	206.0043587	-0.296645332	0.304176197	-0.975241766	0.329440349	0.516505229	183.527967	288.3784528	176.9534792	163.403048	237.9509032	214.1068232	186.9902324	196.7239638
8894	ENSMUSG00000014294	Ndufa2	1216.559397	0.300477611	0.166710497	1.802391672	0.071483805	0.17334767	1134.87702	1248.940863	1025.289276	1152.365286	1220.548162	1015.223187	1431.112744	1504.11864
8895	ENSMUSG00000014301	Pam16	266.0787297	-0.000435151	0.210228112	-0.002069897	0.998348462	0.999027569	289.3374582	272.648719	248.7757737	222.1427058	251.0148744	282.799429	270.9233481	290.9875298
8900	ENSMUSG00000014303	Glis2	1022.951282	-0.958514007	0.293989256	-3.260370867	0.001112666	0.005913026	1672.351781	1146.173269	743.2046125	523.3169511	1466.897333	1181.155975	623.6549228	826.8554105
8905	ENSMUSG00000014313	Cox6c	3534.898517	-0.247768561	0.232289656	-1.066636224	0.286136136	0.471080981	3369.049108	5304.066233	2219.204809	2280.166716	3871.601166	3931.536541	3399.822407	3903.741157
8911	ENSMUSG00000014329	Bicc1	1531.395603	-0.580471533	0.291966694	-1.988142983	0.046795879	0.125977526	2217.317479	1735.513961	1352.132761	771.0915076	1858.816467	1672.709556	1211.186732	1432.396362
8915	ENSMUSG00000014349	Ube2z	3124.904058	0.253477806	0.10184614	2.488830753	0.012816396	0.045149634	2818.465207	2879.589932	3031.109008	3053.394211	3297.719576	3126.85173	3337.138181	3454.964615
8918	ENSMUSG00000014353	Tmem87b	1250.273397	0.721279303	0.202408662	3.563480422	0.00036597	0.002292416	971.0127642	853.6002202	1548.863394	1352.080123	1092.707873	1174.911192	1719.035205	1289.976409
8923	ENSMUSG00000014355	Anapc1	3460.367181	-0.055842028	0.156665184	-0.356441847	0.721509696	0.84123279	3164.921063	3846.444235	2671.997535	2775.715829	4063.828171	4415.953228	3168.209506	3575.867884
8934	ENSMUSG00000014361	Mertk	537.074733	-1.121066077	0.324441655	-3.455370354	0.000549537	0.00324785	1100.231435	609.265022	514.2059924	382.3417725	459.1052721	445.1637699	414.3533559	371.9312441
8936	ENSMUSG00000014402	Tsg101	1654.616119	0.648808889	0.161498326	4.017434135	5.88E-05	0.000462845	1212.595496	1374.778733	1706.03972	1891.416981	1488.359571	1507.66888	2205.634787	1850.434785
8945	ENSMUSG00000014418	Hps5	737.8023826	0.10220689	0.162157739	0.630293013	0.528502893	0.699855468	671.375267	748.7353283	710.9366251	728.3717565	763.3091719	755.6186635	819.1447112	704.9275371
8960	ENSMUSG00000014426	Map3k4	1043.0224	-0.34930155	0.180540064	-1.934759199	0.053019852	0.138223183	1081.504091	1024.529994	1154.361226	1428.975675	1068.446212	933.1489044	791.5211541	861.6919457
8969	ENSMUSG00000014444	Piezo1	3141.69042	0.291081424	0.243379239	1.195999398	0.231696794	0.40780047	2015.062168	3252.908947	3360.034299	3573.507181	3204.405497	3282.971289	3477.380856	2967.253121
8978	ENSMUSG00000014453	Blk	22.8562918	-0.555175511	0.604497471	-0.918408327	0.358405133	0.545290698	25.28191382	31.45946757	10.40902819	9.611944001	34.52620949	33.00813524	18.06155654	20.49207957
8980	ENSMUSG00000014470	Rnf166	735.2819319	-0.22932767	0.149228051	-1.536759801	0.124352141	0.261124345	768.7574536	749.7839772	724.4683618	694.1959556	874.3529267	775.2451223	642.7789238	652.6727342
8983	ENSMUSG00000014496	Ankrd28	1112.259479	-0.160868889	0.195173444	-0.82423554	0.409805737	0.59619495	1033.749365	993.0705264	1464.550266	1273.048583	1000.326934	1320.32541	876.5167143	936.4880361
8993	ENSMUSG00000014498	Ankrd52	2025.510066	0.066003331	0.140811401	0.468735702	0.639258564	0.783554165	1770.670335	1998.72484	1740.389513	1771.801677	2620.259358	2356.959279	2057.955001	1887.320528
8996	ENSMUSG00000014503	Pkd2l2	232.4402035	-0.245201329	0.222667396	-1.101199967	0.270809636	0.454165357	253.7555054	223.3622198	268.5529272	257.3865005	212.7561017	240.8701761	206.1142334	196.7239638
9000	ENSMUSG00000014504	Srp19	773.4606569	0.248385844	0.136244908	1.823083505	0.068290744	0.167360416	768.7574536	724.6164031	596.4373151	624.77636	835.1610132	863.5641869	885.0162703	889.3562531
9013	ENSMUSG00000014543	Klra17	44.09189524	-0.912972309	0.510710636	-1.787650862	0.073832354	0.177500394	44.00925739	54.5297438	55.16784939	80.09953334	33.59306869	33.00813524	30.81089056	21.51668354
9015	ENSMUSG00000014547	Wdfy2	752.1488764	0.179794961	0.228675754	0.786244094	0.431724498	0.614708827	581.4840179	813.7515613	794.2088506	684.5840116	781.9719878	781.4899047	856.3302688	723.3704087
9017	ENSMUSG00000014550	Rbsn	1008.700023	-0.174890966	0.133198513	-1.313009901	0.189179612	0.352725485	1057.158545	1039.211079	857.7039226	886.4348356	1236.411556	1135.658275	904.1402714	952.8816998
9023	ENSMUSG00000014551	Mrps25	601.4135222	0.329028275	0.233829837	1.407126992	0.159389735	0.312030571	480.3563626	606.1190753	400.7475852	516.9089885	703.5881609	739.5606518	611.9680333	752.0593201
9026	ENSMUSG00000014554	Dguok	590.7198084	-0.377562966	0.218017284	-1.731802905	0.083308661	0.194083033	782.8029613	588.2920436	561.0466192	594.8725343	606.541518	536.1591698	566.2829197	489.7607016
9034	ENSMUSG00000014592	Camta1	161.1222031	-0.472733429	0.25326878	-1.866528634	0.061967442	0.155659289	204.1280449	175.1243695	158.2172284	150.5871227	161.4333579	165.932788	143.4300078	130.1247052
9046	ENSMUSG00000014599	Csf1	1140.734195	0.136998358	0.498401316	0.274875595	0.783411818	0.880542477	1882.098029	585.1460969	1234.510743	775.3634827	976.9984144	958.1280338	1653.163645	1060.465118
9053	ENSMUSG00000014601	Strip1	1443.994759	0.36316323	0.178750281	2.031679213	0.042186142	0.11638925	1088.058661	1449.232806	1478.082002	1426.839687	1417.440871	1430.055157	1637.226978	1625.02191
9058	ENSMUSG00000014602	Kif1a	401.3597272	-2.057233928	0.291482002	-7.057842053	1.69E-12	5.57E-11	575.8658148	419.4595677	754.6545435	714.4878374	277.1428167	230.1648349	96.6824497	142.419953
9069	ENSMUSG00000014603	Alx3	21.70192146	-0.875043125	0.697276702	-1.254943872	0.209499136	0.379245873	22.47281229	38.80001001	15.61354228	13.88391911	30.7936463	18.73434703	14.87422303	18.44287161
9071	ENSMUSG00000014606	Slc25a11	1983.214442	0.240059337	0.226130385	1.061596997	0.288418678	0.473730313	1537.514907	2364.703313	1764.330278	1689.566157	1884.94441	2017.064697	2386.250352	2221.341425
9080	ENSMUSG00000014633	Cmc2	174.840268	0.282570972	0.301382024	0.937584028	0.348458223	0.535392229	142.3278111	176.1730184	121.7856298	144.17916	223.0206505	204.2935938	162.5540088	224.3882712
9087	ENSMUSG00000014668	Chfr	846.8448668	0.76175541	0.2506436	3.039197525	0.002372093	0.011111521	505.6382764	805.3623699	959.7123988	952.6504498	663.4631066	666.4074872	1184.62562	1036.899226
9102	ENSMUSG00000014725	Adam28	330.9780078	1.757856867	0.813518771	2.16080677	0.030710269	0.090686247	14.04550768	181.416263	961.7942044	669.6320987	68.11927817	92.77962339	350.6066857	309.4304014
9110	ENSMUSG00000014748	Tex261	2171.032463	0.311256001	0.117446	2.650205207	0.008044289	0.030950301	1901.76174	1936.854554	2133.850778	2200.067182	2128.494158	2304.324685	2460.621467	2302.285139
9114	ENSMUSG00000014763	Fam120b	817.1712752	-0.372152311	0.15657764	-2.376790907	0.017463985	0.058005377	991.6128421	850.4542734	823.3541295	797.7913521	827.6958869	822.5270458	740.523818	683.4108535
9117	ENSMUSG00000014767	Tbp	520.2704753	-0.117304583	0.15189273	-0.7722857	0.439945233	0.622143998	521.5565185	535.8595977	474.6516853	475.2572311	583.2129981	596.8227697	500.4113605	474.3916419
9129	ENSMUSG00000014769	Psmb1	3309.905268	0.546463374	0.111224767	4.913144692	8.96E-07	1.08E-05	2769.774114	2899.514261	3223.676029	3449.619902	2991.649395	2865.462984	4249.778009	4029.767447
9139	ENSMUSG00000014773	Dll1	108.3853067	-2.087975414	0.598756966	-3.487183503	0.000488136	0.002922394	198.5098419	145.7621998	88.47673958	114.2753342	61.5872926	177.5302409	28.68600156	52.25480289
9145	ENSMUSG00000014776	Nol3	77.30810601	0.706092384	0.400350512	1.76368548	0.077784947	0.184779215	75.84574146	54.5297438	53.08604375	53.39968889	98.91292447	69.58471754	114.7440062	98.36198191
9146	ENSMUSG00000014778	Fhod1	550.2003863	0.272141637	0.21214954	1.28278212	0.19956842	0.366645796	426.0470662	575.7082566	623.5007884	626.9123476	493.6314816	446.9479934	627.9047008	580.9504557
9156	ENSMUSG00000014786	Slc9a5	96.44082057	-0.505300234	0.578503124	-0.873461547	0.382411557	0.570286961	57.11839789	171.9784227	60.37236348	75.82755823	135.3054156	109.7297469	95.6200052	65.57465461
9158	ENSMUSG00000014791	Elmo3	550.2902207	1.382478519	0.277366751	4.984297922	6.22E-07	7.78E-06	315.5557392	320.8865693	877.4810761	762.5475574	218.3549465	248.0070702	1025.258945	634.2298626
9163	ENSMUSG00000014813	Stc1	211.9795948	-0.686653662	0.59405646	-1.15587273	0.247733219	0.426969746	124.5368347	418.4109187	176.9534792	90.77947112	249.1485928	298.8574407	202.9268999	134.2231212
9164	ENSMUSG00000014837	4931428F04Rik	122.6770982	-0.55413077	0.407450757	-1.359994453	0.173831679	0.33181287	90.82761632	169.8811249	112.4175044	145.2471538	149.3025275	136.4930998	86.05800468	91.18975407
9169	ENSMUSG00000014846	Tppp3	3366.80349	-1.042014866	0.369365787	-2.821091993	0.004786048	0.020132005	4795.136321	3835.957746	1150.197615	2556.777104	6062.615758	4341.907952	2335.253016	1856.582409
9172	ENSMUSG00000014850	Msh3	314.1737835	-0.293739053	0.243904903	-1.20431795	0.228466711	0.403563839	292.1465597	407.9244295	241.4894539	263.7944631	358.326066	379.1474994	283.6726821	286.8891139
9190	ENSMUSG00000014856	Tmem208	525.6667278	0.59865045	0.164408724	3.641232883	0.000271336	0.001781598	442.9016755	429.9460568	501.7151586	548.9488018	505.7623119	454.0848875	668.2775919	653.6973381
9195	ENSMUSG00000014859	E2f4	1801.421761	0.279784057	0.19391179	1.442841907	0.149065011	0.297394897	1409.232604	1822.551821	1301.128523	1600.922673	2208.744266	2146.420903	1875.214546	2047.158749
9198	ENSMUSG00000014867	Surf4	7996.84915	0.561499579	0.13567828	4.138463266	3.50E-05	0.000289553	7754.056606	6545.666553	5808.237728	5617.647272	8953.485946	8190.478099	10742.37636	10362.84464
9201	ENSMUSG00000014873	Surf2	414.9422466	-0.734201592	0.210495388	-3.487969969	0.000486703	0.002915892	480.3563626	509.6433747	326.843485	294.7662827	499.2303263	613.7728932	277.2980151	317.6272333
9207	ENSMUSG00000014905	Dnajb9	1321.228285	-0.009675611	0.444915518	-0.021747075	0.982649712	0.991676075	2036.598613	734.0542434	1375.032623	1508.007214	1278.402892	884.9748692	1629.789866	1122.96596
9209	ENSMUSG00000014907	Naf1	349.6833538	-0.488616558	0.317752258	-1.537728043	0.124115124	0.260699758	294.9556612	425.7514612	235.244037	275.5423947	426.4453442	626.2624579	228.425568	284.839906
9211	ENSMUSG00000014932	Yes1	906.5383878	0.325682557	0.139814296	2.329393825	0.019838212	0.064091077	800.5939377	786.4866894	1015.921151	1033.817977	768.9080167	857.3194046	1021.009167	968.2507595
9216	ENSMUSG00000014956	Ppp1cb	8164.751193	0.138394543	0.106321907	1.30165595	0.193034024	0.35785045	7613.601529	7107.742374	9198.458208	9174.066552	7771.196557	8248.465364	8352.938676	7851.540286
9222	ENSMUSG00000014959	Gorasp2	3789.267796	0.407641353	0.101621471	4.011370302	6.04E-05	0.000473287	3513.249654	3316.876531	3016.536368	3095.045968	4185.136474	4126.016905	4622.696029	4438.584434
9228	ENSMUSG00000014980	Tsen15	369.8943924	-0.043036891	0.254621818	-0.169022794	0.865778712	0.926650646	386.7196447	371.2217174	263.3484131	331.0780711	397.5179795	473.7113463	313.4211281	422.136839
9240	ENSMUSG00000015002	Efr3a	2454.945441	0.082218817	0.120453058	0.682579737	0.494872442	0.670576608	2236.98119	2469.568205	2457.571555	2428.617851	2445.762029	2619.240137	2537.117471	2444.705092
9254	ENSMUSG00000015013	Trappc2l	510.102065	0.341116704	0.178036517	1.915992908	0.055365998	0.142675861	424.1743319	472.9406625	603.7236348	636.5242916	427.378485	380.0396112	597.0938102	538.9416926
9257	ENSMUSG00000015016	Acsf3	317.6823304	-0.035919922	0.190024715	-0.189027633	0.850071159	0.917996794	321.1739422	338.7136009	343.4979301	307.582208	284.6079431	302.4258878	316.6084617	326.8486691
9261	ENSMUSG00000015023	Ddx19a	1124.483482	0.143306265	0.124731205	1.14892071	0.250588677	0.429831033	1026.258428	1041.308377	1029.452888	1116.053498	1252.274949	1247.172245	1136.815617	1146.531852
9264	ENSMUSG00000015027	Galns	789.4951327	0.174301082	0.155750407	1.11910515	0.263095283	0.445195846	742.5391726	799.0704764	867.0720479	754.0036072	694.2567529	719.934193	843.5809347	895.503877
9267	ENSMUSG00000015053	Gata2	4146.629465	-0.477358753	0.35182167	-1.356820213	0.174838343	0.332820778	3169.602899	7360.466763	3148.731026	2993.586559	4918.585141	4018.963494	3696.244423	3866.855414
9272	ENSMUSG00000015083	C8g	59.21762905	-0.199287828	0.437407353	-0.455611518	0.648669359	0.789561382	59.92749943	49.2864992	89.5176424	87.57548978	45.72389905	46.38981169	58.43444762	36.88574322
9279	ENSMUSG00000015085	Entpd2	471.2098004	-0.844274696	0.338466975	-2.494407897	0.012616747	0.044568736	836.1758904	499.1568855	552.7193967	349.2339654	379.7883043	408.5871876	349.5442412	394.4725316
9282	ENSMUSG00000015087	Rabl6	2137.135356	0.066945983	0.11420134	0.586210132	0.557734314	0.723989786	2064.689629	2118.270817	1818.457224	1791.025565	2421.500368	2501.481384	2285.318124	2096.33974
9291	ENSMUSG00000015090	Ptgds	15.05626115	-4.129741246	1.089529642	-3.790389068	0.000150411	0.001067526	24.34554664	30.41081866	13.53173664	17.08790045	16.79653434	15.16589998	1.062444502	2.049207957
9296	ENSMUSG00000015092	Edf1	2173.072375	0.20769044	0.126857089	1.637200104	0.101588665	0.225501753	1983.225684	2011.308627	1911.097575	2175.503325	2408.436397	2282.021891	2336.31546	2276.67004
9301	ENSMUSG00000015093	Clic3	29.42204817	-0.089775201	0.569666148	-0.157592656	0.874777791	0.932490985	31.83648407	33.55676541	38.51340429	24.56385689	20.52909753	24.97912937	26.56111255	34.83653526
9307	ENSMUSG00000015094	Npdc1	2606.61008	-0.146228009	0.171469595	-0.85279264	0.393774306	0.58075609	2993.56587	2667.76285	2837.501084	2350.654305	2643.587878	2243.661085	2655.048811	2461.098756
9321	ENSMUSG00000015095	Fbxw5	1508.743788	-0.11523481	0.142845777	-0.806707851	0.41983482	0.605019775	1474.778306	1649.52475	1633.176522	1558.202922	1487.42643	1382.773233	1519.295638	1364.772499
9330	ENSMUSG00000015112	Slc25a13	823.5397086	1.147545015	0.263442686	4.355957017	1.32E-05	0.000122579	446.6471442	561.0271717	1095.029765	812.7432649	678.3933594	762.7555576	1298.307182	933.4142242
9335	ENSMUSG00000015120	Ube2i	2748.729472	0.084359276	0.136024385	0.620177597	0.535140869	0.70590914	2420.509157	2848.130464	2642.852257	2553.573123	2867.541669	3072.432913	2781.479707	2803.316485
9349	ENSMUSG00000015126	Tsr3	339.8164369	-0.182483935	0.191454614	-0.953144617	0.340516802	0.527898919	339.9012858	384.8541533	297.6982061	270.2024258	403.1168243	384.50017	314.4835726	323.7748571
9350	ENSMUSG00000015127	Unkl	231.8173447	-0.38993383	0.31967413	-1.219785378	0.222546246	0.396263573	350.2013248	221.2649219	214.4259806	242.4345876	218.3549465	171.2854586	232.675346	203.8961917
9357	ENSMUSG00000015133	Lrrk1	1971.055208	0.425520476	0.116863316	3.641180915	0.00027139	0.001781598	1488.823814	1574.022028	2912.446087	2734.064071	1508.888669	1437.192051	2078.141446	2034.863501
9364	ENSMUSG00000015134	Aldh1a3	85.39048227	-0.837415468	0.550923412	-1.520021567	0.128505555	0.267525652	34.64558561	44.0432546	168.6262566	85.43950223	149.3025275	157.0116703	28.68600156	15.36905967
9369	ENSMUSG00000015143	Actn1	7756.23238	0.449474886	0.255693433	1.757866366	0.07877025	0.186491736	8583.677926	5844.120426	5570.911885	6266.987488	8705.270494	7375.980059	11558.33374	8144.577023
9376	ENSMUSG00000015149	Sirt2	1720.44	-0.473694351	0.129545716	-3.656580587	0.000255602	0.001690295	1893.334435	1774.313971	2266.045436	2140.259531	1599.403326	1448.789504	1292.994959	1348.378835
9386	ENSMUSG00000015165	Hnrnpl	4892.829777	0.314673663	0.179621927	1.751866643	0.079796742	0.188040028	3885.923791	5233.806755	4574.767888	4572.081363	4629.311493	4905.722587	5370.656959	5970.367381
9399	ENSMUSG00000015176	Nolc1	2024.918192	-0.398229771	0.212669877	-1.872525519	0.061133935	0.15394792	1806.252287	2331.146547	1032.575596	1227.124851	3132.553655	3530.978359	1390.739853	1747.974387
9408	ENSMUSG00000015189	Casd1	1246.312276	0.094411257	0.169727895	0.556250678	0.578039499	0.739022739	1124.576981	1224.821938	1329.232899	1310.428365	1105.771844	1367.607333	1318.493627	1189.565219
9413	ENSMUSG00000015202	Cnksr3	560.1100872	-0.496671164	0.244262474	-2.033350253	0.042017149	0.116145672	701.3390167	520.1298639	612.0508574	807.4032961	480.5675104	493.3378051	410.1035778	455.9487703
9415	ENSMUSG00000015214	Mtmr1	674.625549	0.140826125	0.270150436	0.521287796	0.602166302	0.756365372	851.1577653	521.1785128	618.2962743	687.7879929	555.2187742	649.4573637	763.8975971	750.0101121
9425	ENSMUSG00000015217	Hmgb3	714.6739766	0.439788312	0.443057064	0.992622277	0.320894064	0.507794617	294.9556612	765.513711	850.4176028	1014.594089	610.2740812	744.0212106	549.2838076	888.3316492
9431	ENSMUSG00000015222	Map2	928.4197537	-3.111836842	0.467776796	-6.652396752	2.88E-11	7.98E-10	1027.194795	2741.168275	136.3582692	106.7993778	1409.975744	1570.116703	151.9295638	283.815302
9456	ENSMUSG00000015224	Cyp2j9	65.7371323	0.264582502	0.712636712	0.371272624	0.710434486	0.834722485	50.56382764	22.0216273	145.7263946	138.8391911	41.99133586	39.25291759	69.05889264	18.44287161
9462	ENSMUSG00000015243	Abca1	3528.825868	-1.534607584	0.317062845	-4.840073846	1.30E-06	1.51E-05	5153.764951	2533.535789	6761.70471	8339.963411	1441.702531	1346.196651	1352.491851	1301.247052
9464	ENSMUSG00000015247	Nipsnap3b	584.1810918	1.40014925	0.180154079	7.771954199	7.73E-15	3.47E-13	324.919411	355.4919836	683.8731518	687.7879929	406.8493875	419.2925288	981.69872	813.5355588
9467	ENSMUSG00000015289	Lage3	534.1667268	0.181912361	0.223260052	0.814800315	0.415186621	0.601144773	458.8199175	631.2866493	406.9930021	442.149424	553.3524926	545.0802874	574.7824757	660.869566
9470	ENSMUSG00000015290	Ubl4a	1203.474497	0.126079883	0.134317685	0.938669273	0.347900574	0.534964576	1153.604364	1262.573299	800.4542675	868.2789414	1426.772278	1480.013415	1288.745181	1347.354231
9477	ENSMUSG00000015291	Gdi1	2059.153008	0.394914461	0.378214269	1.044155373	0.29641351	0.482600203	1965.434708	1684.130164	1123.134141	2476.677571	2721.038564	1703.933468	2521.180804	2277.694644
9487	ENSMUSG00000015305	Sash1	2376.26901	-0.331294806	0.197776911	-1.675093438	0.0939159	0.211840967	2479.500289	1800.530194	4003.31224	3925.945127	1828.955962	1569.224592	1754.095873	1648.587801
9491	ENSMUSG00000015312	Gadd45b	587.7302386	1.183219276	0.233452325	5.06835507	4.01E-07	5.25E-06	269.6737474	195.048699	1257.410605	1549.658972	190.3607226	182.8829115	530.1598066	526.6464448
9494	ENSMUSG00000015314	Slamf6	22.09456843	0.364766912	0.803576841	0.453929099	0.649879858	0.790406304	11.23640614	10.48648919	40.59520993	38.447776	17.72967514	30.33179995	7.437111515	20.49207957
9503	ENSMUSG00000015335	Zdhhc12	355.3617162	0.210331893	0.249877035	0.841741592	0.399932612	0.586737038	279.0374192	388.0001001	373.6841119	343.8939965	329.3987013	357.7368171	420.7280229	350.4145606
9507	ENSMUSG00000015337	Endog	113.1876393	-0.141135834	0.285688552	-0.494019915	0.621292115	0.770874789	138.5823424	124.7892214	84.31312831	88.64348356	122.2414444	107.9455234	122.1811178	116.8048535
9508	ENSMUSG00000015340	Cybb	753.3911661	-0.820185905	0.420936862	-1.948477264	0.051357883	0.134980227	346.4558561	835.7731886	1532.208949	1544.319003	485.2332144	613.7728932	411.1660223	258.2002025
9513	ENSMUSG00000015341	Golga7	1469.848828	0.64041308	0.122759425	5.216813966	1.82E-07	2.58E-06	1159.222567	1110.519205	1623.808397	1716.266001	1297.065708	1313.188516	1833.779211	1704.94102
9517	ENSMUSG00000015342	Xk	212.9612197	-0.225192795	0.257378799	-0.874946948	0.381602773	0.569553225	273.4192161	217.0703263	255.0211906	234.9586311	158.6339355	144.5221057	229.4880125	190.57634
9518	ENSMUSG00000015354	Pcolce2	280.3054388	2.393067785	0.483214068	4.952396763	7.33E-07	8.99E-06	182.5915998	68.16217974	90.55854522	134.567216	248.215452	198.9409232	538.6593626	780.7482314
9520	ENSMUSG00000015355	Cd48	161.6095739	-0.494849828	0.296913029	-1.666649083	0.095584203	0.214646624	133.9005065	166.7351781	261.2666075	245.6385689	122.2414444	149.8747762	117.9313397	95.28816998
9522	ENSMUSG00000015357	Clpx	803.1563851	-0.001282334	0.146801942	-0.008735133	0.993030461	0.996108289	830.5576874	804.313721	837.926769	800.9953334	722.2509768	795.7636929	783.0215981	850.421302
9526	ENSMUSG00000015363	Trabd	1870.025138	0.691199567	0.246646411	2.802390535	0.005072543	0.021155641	1850.261545	1189.167874	2017.269663	1683.158194	1783.232063	1528.187451	2532.867693	2376.056626
9538	ENSMUSG00000015377	Dennd6b	133.6677921	-0.966149265	0.357759007	-2.700558886	0.006922308	0.027314506	187.2734357	155.20004	144.6854918	115.343328	114.776318	176.6381291	92.43267169	82.99292224
9544	ENSMUSG00000015396	Cd83	360.8635758	-3.88379943	0.692231763	-5.61054785	2.02E-08	3.44E-07	188.2098029	973.146197	297.6982061	546.8128143	413.381373	388.9607288	52.05978061	26.63970344
9552	ENSMUSG00000015437	Gzmb	49.65560854	0.190100204	0.861321553	0.220707589	0.825320122	0.905261995	85.20941325	25.16757406	94.7221565	39.51576978	15.86339355	10.70534116	29.74844606	96.31277396
9556	ENSMUSG00000015451	C4a	70.95768501	-0.445423471	0.675129145	-0.659760395	0.509407603	0.683508719	49.62746046	57.67569055	206.0987581	95.05144623	25.19480152	55.31092933	23.37377905	55.32861483
9566	ENSMUSG00000015452	Ager	51.98938522	0.041331078	0.475803622	0.086865834	0.930778158	0.961490512	67.41843686	46.14055244	58.29055784	39.51576978	41.05819506	46.38981169	65.87155914	51.23019891
9579	ENSMUSG00000015461	Atf6b	2391.646731	0.057101406	0.163151382	0.349990326	0.726345958	0.844496748	2207.01744	2440.206035	1865.297851	1957.632595	3212.803764	2615.67169	2544.554583	2289.989891
9584	ENSMUSG00000015467	Egfl8	18.88474239	-0.46102279	0.857960351	-0.53734743	0.591027649	0.748230983	23.40917946	12.58378703	10.40902819	23.49586311	31.7267871	23.19490585	18.06155654	8.196831826
9590	ENSMUSG00000015468	Notch4	440.4363952	-0.394508526	0.274595469	-1.436689862	0.150806137	0.299772486	605.8295645	405.8271317	471.5289768	488.0731565	383.5208675	398.7739582	329.3577957	440.5797107
9602	ENSMUSG00000015474	Ppt2	262.2605011	-0.634383042	0.29937546	-2.119021517	0.034088649	0.098521613	425.1106991	259.016283	252.9393849	262.7264694	232.3520584	224.8121644	216.7386784	224.3882712
9612	ENSMUSG00000015476	Prrt1	142.4143974	-1.045362572	0.36535981	-2.861186539	0.004220586	0.018082481	252.8191382	151.0054444	171.7489651	139.9071849	112.9100364	115.0824175	90.30778269	105.5342098
9614	ENSMUSG00000015478	Rnf5	481.911082	0.326677184	0.234511001	1.393014329	0.163615458	0.317765883	485.9745657	402.681185	540.2285629	436.8094551	471.2361024	403.234517	614.0929223	501.0313454
9618	ENSMUSG00000015488	Cacfd1	2065.406412	0.41604586	0.152690778	2.724760889	0.006434807	0.025678926	1909.252677	1705.103143	2319.13148	2202.20317	1888.676973	1675.385892	2579.615251	2243.882712
9626	ENSMUSG00000015501	Hivep2	1211.804301	0.68545314	0.248899884	2.753931138	0.005888416	0.023887275	687.2935091	1030.821888	1289.678592	1248.484726	1353.987296	1322.109633	1574.542752	1187.516011
9636	ENSMUSG00000015522	Arnt	1961.710858	0.036488289	0.128291815	0.284416341	0.776091338	0.876019719	1995.398457	1975.654564	2062.028484	1812.385441	1946.531702	1828.829115	2044.143222	2028.715877
9647	ENSMUSG00000015533	Itga2	1178.093222	2.192338255	0.273942449	8.002915445	1.22E-15	5.94E-14	261.2464428	227.5568155	3525.537847	2144.531506	476.8349472	554.001405	1161.251841	1073.784969
9649	ENSMUSG00000015536	Mocs2	671.7349818	-0.056897295	0.245493271	-0.231767231	0.81671881	0.900002809	706.0208526	739.297488	810.8632957	595.940528	656.931121	475.4955699	689.5264819	699.8045172
9666	ENSMUSG00000015542	Nat9	335.8478072	-0.111038236	0.187901275	-0.590939239	0.554561133	0.720951882	361.4377309	342.9081966	366.3977922	385.5457538	304.2038998	273.8783113	337.8573517	314.5534213
9675	ENSMUSG00000015568	Lpl	2497.998368	1.331081062	0.210037697	6.337343645	2.34E-10	5.55E-09	1147.986161	1373.730084	2385.74926	1717.333995	3720.432357	3295.460854	3278.703734	3064.590499
9680	ENSMUSG00000015575	Atp6v0e	1981.901862	0.694174003	0.187869512	3.694979539	0.000219904	0.001484562	1634.897094	1511.103092	2232.736546	2458.521677	1442.635672	1484.473974	2922.784826	2168.062018
9687	ENSMUSG00000015597	Zfp318	668.2443075	-0.411532675	0.150208628	-2.73974059	0.006148769	0.024751091	779.0574926	720.4218075	609.9690517	669.6320987	715.7189912	723.5026401	563.0955862	564.556792
9692	ENSMUSG00000015599	Ttbk1	44.19315734	-1.068996064	0.584578229	-1.828662121	0.06745024	0.165777611	60.86386661	54.5297438	18.73625074	21.35987556	89.5815165	53.5267058	18.06155654	36.88574322
9695	ENSMUSG00000015605	Srf	2713.27024	-0.46862337	0.15954391	-2.937268934	0.003311168	0.01475663	3379.349147	2963.481845	2256.677311	1918.116825	3305.184703	3299.029301	2452.121911	2132.200879
9699	ENSMUSG00000015619	Gata3	28.59156767	-0.732838176	0.636149372	-1.151990724	0.249324885	0.428688957	38.39105432	22.0216273	51.00423811	36.31178845	19.59595674	24.97912937	15.93666753	20.49207957
9705	ENSMUSG00000015627	Gata5	43.57652029	-0.764916564	0.793231986	-0.964303731	0.334893671	0.52233729	89.89124914	22.0216273	38.51340429	58.73965778	46.65703985	26.7633529	41.43533559	24.59049548
9706	ENSMUSG00000015647	Lama5	5407.38824	1.401818978	0.247836791	5.656218238	1.55E-08	2.70E-07	3104.057197	2545.070927	9761.586633	7127.790473	3083.097193	2709.343425	8765.167143	6162.992929
9710	ENSMUSG00000015652	Steap1	366.8087084	3.087864969	0.409613349	7.538487152	4.75E-14	1.96E-12	31.83648407	56.62704163	1063.802681	717.6918187	148.3693867	166.8248997	469.60047	279.7168861
9712	ENSMUSG00000015653	Steap2	780.7192188	0.541708478	0.275096297	1.969159467	0.048934782	0.130321187	368.9286683	446.7244396	1844.479795	1139.549361	639.2014459	620.0176755	556.7209191	630.1314466
9721	ENSMUSG00000015656	Hspa8	45728.84905	0.301862598	0.244425262	1.234989361	0.216834464	0.388123788	46572.09436	31192.0621	29522.08574	34270.85234	72910.02303	55500.05702	51627.36569	44236.25216
9731	ENSMUSG00000015659	Serac1	150.4578086	-0.388866225	0.279428205	-1.391649868	0.16402845	0.318300561	182.5915998	139.4703062	212.344175	205.0548053	106.3780508	111.5139704	126.4308958	119.8786655
9737	ENSMUSG00000015668	Pdzd11	572.4765342	0.504800407	0.173358441	2.911888253	0.003592511	0.015797288	439.1562067	531.665002	490.2652276	507.2970445	615.872926	619.1255638	672.5273699	703.9029331
9741	ENSMUSG00000015671	Psma2	2676.644862	0.67540726	0.156789128	4.307742946	1.65E-05	0.000148684	1995.398457	2388.822238	2276.454464	2663.576482	2513.881307	2574.634549	3431.695742	3568.695656
9743	ENSMUSG00000015672	Mrpl32	459.3491534	0.507921784	0.2064363	2.46042864	0.013877117	0.048116456	376.4196058	390.0973979	404.9111964	480.5972	418.9802178	513.8563757	568.4078087	521.5234249
9747	ENSMUSG00000015697	Setdb1	1119.536466	-0.376248495	0.143601781	-2.62008238	0.008790853	0.033267909	1165.777137	1334.930074	846.2539915	798.8593458	1404.376899	1480.013415	973.199164	952.8816998
9753	ENSMUSG00000015702	Anxa9	80.14995845	-0.513614851	0.504457101	-1.018153676	0.30860493	0.494783016	59.92749943	29.36216974	197.7715355	202.9188178	41.99133586	46.38981169	38.24800208	24.59049548
9757	ENSMUSG00000015709	Arnt2	1039.373783	-1.730187165	0.236526167	-7.314992607	2.57E-13	9.53E-12	930.7489755	924.9083467	1463.509363	1489.85132	1366.118127	1580.822045	218.8635675	340.1685208
9770	ENSMUSG00000015711	Prune1	638.6584207	0.045384484	0.160000625	0.283651916	0.776677147	0.876473012	573.0567133	652.2596277	722.3865561	757.2075885	554.2856334	586.1174285	650.2160353	613.737783
9772	ENSMUSG00000015714	Cers2	2463.579093	-0.058192594	0.140927627	-0.412925384	0.679661283	0.812040673	2652.728217	2468.519556	1979.797161	2133.851568	2657.58499	2896.686896	2627.425254	2292.039099
9787	ENSMUSG00000015733	Capza2	3361.934853	0.508239395	0.154434573	3.290969022	0.000998429	0.005398122	2522.573179	3018.011589	3779.518134	3759.338098	2772.361308	3164.320425	4118.03489	3761.321204
9794	ENSMUSG00000015745	Plekho1	1896.941974	-0.830078314	0.259043899	-3.204392449	0.001353478	0.006944194	2361.518024	1539.416613	3116.463039	3328.936606	1480.894445	1153.50051	1211.186732	983.6198191
9799	ENSMUSG00000015747	Vps45	411.0972203	0.707519799	0.21370464	3.310736721	0.000930507	0.005090421	309.9375361	347.1027922	353.9069583	389.8177289	404.0499651	411.2635229	602.4060327	470.293226
9802	ENSMUSG00000015748	Prpf3	800.7897712	0.007760785	0.187457898	0.041400148	0.966976895	0.982582111	867.0760073	725.665052	516.287798	631.1843227	1070.312494	993.8125043	820.2071557	781.7728354
9811	ENSMUSG00000015749	Anp32e	2226.039947	-0.042870997	0.188696417	-0.227195608	0.820271642	0.901864093	2111.507988	2483.200641	1218.897201	1270.912596	2962.72203	3301.705636	1935.773883	2523.599598
9821	ENSMUSG00000015750	Aph1a	1663.788646	0.570001297	0.150834432	3.778986606	0.000157468	0.001109336	1234.131941	1469.157136	1866.338754	1827.337354	1445.435094	1455.926398	2118.514337	1893.468152
9825	ENSMUSG00000015755	Tab2	2898.110545	0.261281138	0.112984356	2.312542619	0.0207478	0.066467686	2753.855872	2538.779033	3098.767691	2925.234958	2796.622968	2727.18566	3224.519064	3119.919114
9830	ENSMUSG00000015757	Ppil4	1107.923589	-0.128417691	0.151107546	-0.849843004	0.395412377	0.582125775	1165.777137	1073.816493	951.3851762	1106.441554	1220.548162	1296.238392	1006.134944	1043.04685
9834	ENSMUSG00000015759	Cnih1	1052.615781	0.185521381	0.166772865	1.112419467	0.265957839	0.448118466	967.2672954	1041.308377	755.6954463	944.1064996	1206.55105	1222.193116	1120.87895	1162.925515
9837	ENSMUSG00000015766	Eps8	2300.858457	1.276172724	0.399824058	3.191835757	0.001413717	0.007212096	1969.180176	719.3731585	3618.178198	3399.424195	1136.565491	1050.907657	3533.690414	2979.548369
9850	ENSMUSG00000015776	Med22	1488.106941	-0.075149829	0.121400194	-0.619025612	0.535899487	0.70635542	1480.396509	1613.870687	1328.191997	1357.420092	1585.406214	1603.124839	1436.424967	1500.020224
9855	ENSMUSG00000015790	Surf1	613.9642568	-0.007051215	0.232804676	-0.030288118	0.975837273	0.987608835	691.0389778	605.0704263	710.9366251	710.2158623	405.9162467	498.6904757	542.9091406	746.9363002
9865	ENSMUSG00000015804	Med28	1240.236802	0.281765027	0.149023223	1.890745766	0.05865829	0.149012315	1131.131552	1089.546227	1258.451508	1490.919314	1162.693433	1089.268463	1353.554296	1346.329627
9870	ENSMUSG00000015806	Qdpr	476.3084729	-0.121978854	0.23355557	-0.522269086	0.60148299	0.755800415	456.010816	596.681235	377.8477232	468.8492685	435.7767522	508.5037051	477.0375815	489.7607016
9888	ENSMUSG00000015837	Sqstm1	8904.935985	0.184847052	0.221235353	0.835522214	0.403423745	0.590253439	8534.050465	5671.093355	15494.87936	14914.53311	5657.632652	4819.187746	8496.368684	7651.74251
9895	ENSMUSG00000015839	Nfe2l2	3618.709178	0.857019122	0.185198292	4.627575722	3.70E-06	3.92E-05	3046.002432	2356.314121	4785.030257	4003.908673	2470.95683	2500.589273	5174.104726	4612.76711
9897	ENSMUSG00000015843	Rxrg	20.69511335	1.472915267	0.674853158	2.182571497	0.029067381	0.086815865	18.72734357	10.48648919	13.53173664	13.88391911	15.86339355	11.59745292	43.56022459	37.9103472
9901	ENSMUSG00000015846	Rxra	2424.316458	0.045442643	0.129113736	0.35195824	0.724869581	0.843691258	2207.953807	2179.092454	3366.279715	3090.773993	2138.758707	1884.140044	2267.256568	2260.276376
9909	ENSMUSG00000015850	Adamtsl4	329.4288617	-1.308552928	0.361226388	-3.622528619	0.000291737	0.001899755	716.3208916	372.2703663	372.6432091	295.8342765	237.9509032	200.7251467	205.0517889	234.634311
9914	ENSMUSG00000015852	Fcrls	1079.667731	0.953909721	0.364296944	2.618494982	0.008831859	0.033384056	615.1932363	448.8217374	2612.666075	1717.333995	677.4602186	504.0431463	1332.305406	729.5180325
9917	ENSMUSG00000015869	Prpsap1	1381.684548	0.247807606	0.148990399	1.66324547	0.096263309	0.215961856	1246.304715	1318.151691	1604.031244	1355.284104	1210.283614	1274.82771	1481.047636	1563.545671
9926	ENSMUSG00000015879	Fam184b	546.9655312	2.373096153	0.461632978	5.140655594	2.74E-07	3.75E-06	103.9367568	294.6703463	600.6009263	918.474649	173.5641882	222.1358291	1087.94317	974.3983833
9928	ENSMUSG00000015880	Ncapg	1271.711361	1.873488655	0.540469003	3.466412775	0.000527453	0.003132199	279.0374192	1028.72459	964.9169129	1960.836576	528.1576911	621.801899	2594.489474	2195.726325
9934	ENSMUSG00000015882	Lcorl	446.9341242	0.046634872	0.403949071	0.115447405	0.908090507	0.949593818	635.7933142	272.648719	515.2468952	427.1975111	358.326066	427.3215346	529.0973621	409.8415913
9946	ENSMUSG00000015889	Lta4h	2105.526939	-0.444992538	0.160689792	-2.769264518	0.0056183	0.023022368	2456.091109	2126.660008	2383.667455	2431.821832	2002.52015	2076.836185	1518.233194	1848.385577
9954	ENSMUSG00000015890	Amdhd1	21.84016084	-1.64063248	0.906690527	-1.809473498	0.070377474	0.171287596	31.83648407	10.48648919	31.22708456	50.19570756	16.79653434	20.51857056	9.56200052	4.098415913
9955	ENSMUSG00000015932	Dstn	13961.55642	0.01782517	0.238468615	0.074748496	0.940414821	0.967365695	16859.29105	10579.81895	18401.08003	17207.51575	10318.67093	10544.76104	15223.76727	12557.54636
9956	ENSMUSG00000015937	Macroh2a1	2715.205113	0.731105776	0.218428306	3.347120112	0.000816558	0.004580085	1616.16975	2479.006045	2825.01025	2862.223325	2522.279574	2621.024361	3415.759075	3380.168524
9964	ENSMUSG00000015942	Gtf2ird2	379.3161316	-0.239529701	0.241820235	-0.990527945	0.321916137	0.508964038	464.4381206	320.8865693	429.8928641	422.925536	362.99177	367.5500465	341.0446852	324.7994611
9970	ENSMUSG00000015943	Bola1	266.2352955	-0.296734516	0.208794409	-1.421180377	0.155264328	0.306214181	271.5464818	315.6433247	225.8759116	227.4826747	317.267871	294.3968819	235.8626795	241.8065389
9973	ENSMUSG00000015944	Castor2	622.9636608	-0.417693399	0.353919676	-1.180192647	0.237923603	0.41559634	950.4126862	491.8163431	742.1637097	761.4795636	578.5472941	379.1474994	552.4711411	527.6710488
9976	ENSMUSG00000015947	Fcgr1	513.0906919	2.10122371	0.416971585	5.039249167	4.67E-07	6.02E-06	94.57308503	156.248689	1372.950818	996.4381947	223.9537913	185.5592468	724.5871505	350.4145606
9978	ENSMUSG00000015950	Ncf1	427.8803859	-0.389163531	0.305837457	-1.272452154	0.203212514	0.371526935	246.264568	397.4379404	836.8858662	983.6222694	208.0903977	259.6045231	268.7984591	222.3390633
9985	ENSMUSG00000015957	Wnt11	84.2737458	-9.121100707	1.682670092	-5.420611415	5.94E-08	9.24E-07	65.5457025	514.8866193	17.69534792	19.223888	31.7267871	24.08701761	0	1.024603978
9991	ENSMUSG00000015961	Adss	2181.269621	0.020277846	0.236586273	0.085710153	0.931696831	0.962077603	1621.787953	2362.606015	2327.458702	2505.513403	1972.659645	2620.132249	2013.332332	2026.666669
9995	ENSMUSG00000015966	Il17rb	557.0721721	-2.077529777	1.187805335	-1.749049037	0.080282543	0.188745041	100.1912881	1568.778783	247.7348708	119.6153031	949.0041905	1075.886787	168.9286758	226.4374792
10001	ENSMUSG00000015968	Cacna1d	404.2756176	-2.20828525	0.349503123	-6.318356283	2.64E-10	6.21E-09	896.1033899	649.1136809	239.4076483	173.014992	431.1110482	511.1800404	122.1811178	212.0930235
10021	ENSMUSG00000015970	Chdh	4354.126516	0.37797365	0.331999727	1.138475786	0.254921864	0.435183498	2653.664584	5700.455524	3353.788882	2976.498659	4628.378353	4664.85241	6003.873882	4851.499837
10024	ENSMUSG00000015971	Actr8	934.0872147	-0.418608149	0.214942032	-1.947539741	0.05147006	0.135240531	853.9668668	1236.357076	861.8675338	837.3071218	1062.847368	1057.15244	795.7709321	767.4283797
10033	ENSMUSG00000015980	Lrrc27	56.0285188	-0.994407633	0.44361705	-2.241590203	0.02498787	0.077358659	65.5457025	88.08650921	47.88152966	49.12771378	65.31985578	55.31092933	31.87333507	45.08257504
10042	ENSMUSG00000015981	Stk32c	50.67411043	-0.13782819	0.44578594	-0.309180208	0.757184449	0.865301965	59.92749943	63.96758407	27.06347328	19.223888	70.91870057	51.74248227	53.12222511	59.42703074
10044	ENSMUSG00000015994	Fnta	1577.363238	0.493694632	0.149524314	3.301768253	0.000960774	0.005234763	1486.95108	1249.989512	1515.554504	1665.0023	1431.437982	1414.889257	1970.834552	1884.246716
10049	ENSMUSG00000016018	Mtrex	1292.109438	-0.316369934	0.171980652	-1.839567007	0.065831832	0.162689478	1394.250729	1410.432796	881.6446874	1062.653809	1585.406214	1750.32328	1038.008279	1214.155714
10055	ENSMUSG00000016024	Lbp	10834.94212	-1.235427695	0.459736634	-2.687250927	0.007204281	0.02825489	12412.48332	6483.796267	31219.79824	12875.73299	7284.097061	8377.821569	5151.793391	2874.014159
10060	ENSMUSG00000016028	Celsr1	1805.463625	1.344726773	0.136773622	9.831769837	8.22E-23	9.04E-21	1019.703857	1100.032716	2094.296471	2168.027369	1374.516394	1304.267398	2865.412822	2517.451975
10066	ENSMUSG00000016087	Fli1	336.9938839	-0.621437019	0.251608753	-2.469854537	0.0135168	0.047078963	412.9379257	326.1298139	334.1298048	437.8774489	332.1981237	372.0106053	233.7377905	246.9295588
10068	ENSMUSG00000016128	Stard13	747.9343289	-0.636841708	0.212011736	-3.003804031	0.00266627	0.012302704	1010.340186	762.3677642	721.3456533	786.0434205	825.8296053	736.8843165	611.9680333	528.6956528
10078	ENSMUSG00000016150	Tenm1	45.11823343	1.429656699	0.673887843	2.121505403	0.033879294	0.098039115	11.23640614	34.60541433	79.10861422	44.85573867	32.65992789	35.68447053	53.12222511	69.67307052
10084	ENSMUSG00000016179	Camk1g	102.3990539	-0.875675996	0.398163133	-2.199289496	0.027857344	0.084008115	140.4550768	156.248689	100.9675734	131.3632347	82.11639013	46.38981169	79.68333766	81.96831826
10088	ENSMUSG00000016181	Utp25	451.7335665	-0.451095088	0.204100892	-2.210157364	0.027094243	0.082344288	528.1110887	501.2541834	306.0254287	371.6618347	577.6141533	576.3041991	339.9822407	412.9154032
10097	ENSMUSG00000016194	Hsd11b1	737.9056478	-4.424101021	1.513047392	-2.923967249	0.003456011	0.015288456	4636.890268	81.79461569	414.2793218	433.6054738	60.6541518	56.20304109	159.3666753	60.45163472
10109	ENSMUSG00000016206	H2-M3	206.6614954	-0.062310122	0.259664043	-0.239964382	0.810357869	0.896384649	193.828006	217.0703263	299.7800118	228.5506685	152.1019499	168.6091233	198.6771219	194.6747559
10110	ENSMUSG00000016239	Lonrf3	210.4524629	0.797599596	0.272235222	2.929817794	0.003391608	0.01504056	159.1824204	116.40003	295.6164005	349.2339654	134.3722748	148.9826645	239.050013	240.7819349
10113	ENSMUSG00000016252	Atp5e	2261.079756	0.595398252	0.156780819	3.79764728	0.000146076	0.001041322	2391.481774	1954.681585	1633.176522	1847.629236	1834.554807	1859.160915	3228.768842	3339.184365
10116	ENSMUSG00000016253	Nelfcd	863.3133395	-0.038131144	0.203433324	-0.18743804	0.851317199	0.918768502	782.8029613	1072.767844	700.5275969	696.3319432	899.5477282	948.3148044	858.4551578	947.7586799
10123	ENSMUSG00000016256	Ctsz	3782.920038	-0.119178423	0.16411069	-0.726207555	0.467711541	0.648210859	3647.15016	3669.222568	5166.000689	4690.628672	3168.013006	3185.731107	3792.926873	2943.68723
10124	ENSMUSG00000016257	Prelid3b	871.8902263	0.33975236	0.292594762	1.161170341	0.245572634	0.424466605	521.5565185	949.0272718	663.0550955	685.6520054	1104.838704	1190.969204	873.3293808	986.6936311
10129	ENSMUSG00000016262	Sertad4	664.7032543	-0.762378123	0.216147294	-3.52712315	0.000420101	0.002569191	834.3031561	992.0218775	550.6375911	588.4645716	732.5155256	543.2960639	533.3471401	543.0401085
10135	ENSMUSG00000016308	Ube2a	644.4398634	0.499829423	0.149172696	3.350676343	0.000806145	0.004529525	533.7292918	574.6596077	609.9690517	624.77636	630.8031787	614.6650049	813.8324887	753.083924
10144	ENSMUSG00000016319	Slc25a5	7404.59324	0.718457503	0.230393792	3.118389162	0.001818425	0.008919599	4595.690112	7229.385649	5341.913265	5912.413554	7966.222983	8735.558387	9331.450063	10124.11191
10149	ENSMUSG00000016344	Ppdpf	1065.522427	0.048448359	0.175590692	0.27591644	0.782612246	0.880050911	983.1855375	1060.184057	1076.293514	1308.292378	1057.248523	926.0120103	1099.63006	1013.333335
10176	ENSMUSG00000016349	Eef1a2	53.84526217	-1.41530356	0.912240421	-1.551458945	0.120791739	0.255167507	5.618203071	8.389191353	237.3258426	150.5871227	9.331407969	14.27378821	3.187333507	2.049207957
10177	ENSMUSG00000016356	Col20a1	235.7584841	-1.965936444	0.401075344	-4.901663678	9.50E-07	1.14E-05	460.6926518	239.0919536	299.7800118	209.3267805	226.7532137	271.2019761	83.93311567	95.28816998
10182	ENSMUSG00000016382	Pls3	4207.52181	0.094321187	0.149731995	0.629933413	0.528738151	0.700052426	3687.413949	4495.557916	4477.963926	4789.952094	3603.789758	3870.872941	4225.341785	4509.282108
10194	ENSMUSG00000016409	Nkap	546.730587	0.160630587	0.160039026	1.003696354	0.315524995	0.502606382	512.1928467	508.5947258	533.983146	584.1925965	546.820507	546.8645109	598.1562547	543.0401085
10196	ENSMUSG00000016427	Ndufa1	754.4951924	0.15401264	0.174849582	0.880829331	0.378410202	0.566300631	815.5758125	719.3731585	722.3865561	736.9157067	717.5852728	615.5571167	907.3276049	801.240311
10197	ENSMUSG00000016458	Wt1	2133.352645	-1.164994746	0.157276263	-7.407314507	1.29E-13	4.95E-12	2795.056028	2542.973629	1813.25271	2213.951101	2746.233365	2574.634549	1166.564063	1214.155714
10205	ENSMUSG00000016477	E2f3	435.0341143	0.052576183	0.299861322	0.175334994	0.860816417	0.923538504	279.0374192	482.3785028	295.6164005	306.5142142	616.8060668	711.0130754	372.9180203	415.9892152
10209	ENSMUSG00000016481	Cr1l	1370.285968	0.278675454	0.21171438	1.316280233	0.188080003	0.351363496	1551.560415	1076.96244	1453.100335	1553.930947	1021.789173	1115.139704	1645.726534	1544.078195
10219	ENSMUSG00000016487	Ppfibp1	3015.96674	1.34081904	0.195266032	6.866627153	6.57E-12	2.00E-10	2155.517245	1633.795016	2933.264143	2559.981086	2378.575891	2866.355096	4767.188481	4833.056966
10231	ENSMUSG00000016493	Cd46	44.91408714	-0.623074353	0.523774322	-1.189585529	0.234209336	0.41092654	56.18203071	51.38379704	70.78139167	36.31178845	37.32563188	37.46869406	33.99822407	35.86113924
10235	ENSMUSG00000016494	Cd34	7793.421371	0.222809974	0.19389067	1.149152634	0.250493048	0.42972805	9098.679874	7004.97478	4704.88074	3667.490633	9362.201615	9715.097103	9716.054973	9077.991248
10240	ENSMUSG00000016495	Plgrkt	348.0944829	-0.263758838	0.247015736	-1.067781519	0.285619077	0.470325419	332.4103484	391.1460468	509.0014783	383.4097663	263.1457047	303.3179995	283.6726821	318.6518372
10250	ENSMUSG00000016496	Cd274	62.67432149	0.015944092	0.561408692	0.028400151	0.977343004	0.988522063	27.15464818	65.01623299	144.6854918	105.731384	38.25877267	27.65546466	47.8100026	45.08257504
10253	ENSMUSG00000016503	Gtf3a	281.7601512	-0.047434415	0.298534242	-0.158891038	0.873754722	0.931859152	244.3918336	338.7136009	202.9760496	297.970264	313.5353078	292.6126584	297.4844606	266.3970344
10257	ENSMUSG00000016510	Mtif3	269.5133039	0.386232301	0.236108836	1.635823152	0.101876605	0.225893015	254.6918726	222.3135709	322.6798738	276.6103885	223.0206505	232.8411702	344.2320187	279.7168861
10263	ENSMUSG00000016520	Lnx2	1293.904212	1.068027726	0.206620032	5.169042492	2.35E-07	3.27E-06	1074.013154	839.9677842	784.8407252	896.0467796	1452.900221	1289.101498	2214.134343	1800.22919
10269	ENSMUSG00000016526	Dyrk3	161.2323289	0.313744634	0.328225911	0.95588015	0.339132789	0.526513171	121.7277332	176.1730184	128.0310467	169.8110107	154.9013723	169.501235	167.8662313	201.8469837
10271	ENSMUSG00000016528	Mapkapk2	2988.953113	0.276666334	0.102796168	2.691407086	0.007115131	0.027973046	2640.555444	2642.595276	3351.707076	3240.293122	2798.48925	2837.807519	3293.577957	3106.599262
10274	ENSMUSG00000016534	Lamp2	11857.55431	0.024481002	0.167683149	0.145995599	0.883924863	0.937146834	9974.183186	12043.73284	17095.78789	16244.18536	8467.319591	8640.99454	12412.53912	9981.691956
10279	ENSMUSG00000016541	Atxn10	2664.755761	-0.2162474	0.146983379	-1.471237097	0.141227008	0.285738365	2691.119271	3074.638631	2380.544746	2224.631039	2851.678275	3133.096513	2335.253016	2627.0846
10280	ENSMUSG00000016552	Foxred2	217.816255	-2.881007565	0.378642007	-7.608790125	2.77E-14	1.18E-12	280.9101536	488.6703963	99.92667059	105.731384	284.6079431	378.2553877	55.24711411	49.18099096
10284	ENSMUSG00000016554	Eif3d	2237.033175	0.379547221	0.109799998	3.456714261	0.000546804	0.00323761	1886.779865	1921.12482	2132.809875	2063.363979	2393.506144	2545.194861	2431.935466	2521.550391
10292	ENSMUSG00000016559	H3f3b	11456.52079	0.288554064	0.227851032	1.266415435	0.205364388	0.373940196	8202.576484	12439.07348	12867.64064	11129.56316	10006.06877	11796.39385	12210.67466	13000.17528
10296	ENSMUSG00000016619	Nup50	1738.553232	0.812912094	0.148970644	5.456860973	4.85E-08	7.67E-07	1103.040536	1335.978723	1693.548886	1722.673964	1851.351341	1918.932403	2072.829224	2210.070781
10298	ENSMUSG00000016624	Phf21b	317.1826981	2.772271578	0.241131099	11.49694748	1.37E-30	2.63E-28	97.38218657	92.28110488	226.9168145	265.9304507	246.3491704	312.2391172	639.5915903	656.7711501
10306	ENSMUSG00000016637	Ift27	389.9843581	-0.169421717	0.270323486	-0.626736948	0.53083168	0.702077503	446.6471442	362.832526	409.0748077	307.582208	456.3058497	417.5083052	305.9840166	413.9400072
10311	ENSMUSG00000016664	Pacsin2	2454.805755	-0.222531246	0.169806237	-1.310501014	0.190026402	0.353937296	3066.60251	2400.357376	1752.880347	1969.380526	2957.123185	2805.691496	2384.125463	2302.285139
10322	ENSMUSG00000016756	Cmah	93.01911664	0.72989598	0.375385486	1.944390518	0.051848376	0.135960205	59.92749943	42.99460568	183.1988961	155.9270916	56.92158861	74.04527636	87.12044918	84.01752622
10332	ENSMUSG00000016757	Ttll12	1259.57375	0.160327659	0.156264346	1.026002817	0.304890256	0.491065405	1103.976904	1332.832776	802.5360732	849.0550534	1664.723182	1601.340615	1316.368738	1405.756658
10335	ENSMUSG00000016758	Bik	174.5487701	-0.063961445	0.421959622	-0.15158191	0.879516702	0.934443478	254.6918726	120.5946257	221.7123004	158.0630791	141.8374011	140.0615468	166.8037868	192.6255479
10339	ENSMUSG00000016763	Scube1	4589.910309	-0.036636162	0.529995669	-0.069125398	0.944889805	0.969760057	2173.308221	6960.931525	525.6559234	199.7148365	8852.70674	9102.216321	4197.718228	4707.030676
10346	ENSMUSG00000016831	Tox4	1722.683618	0.138850802	0.126909355	1.094094298	0.273913623	0.457947127	1697.633695	1552.0004	1820.53903	1814.521429	1626.464409	1691.443903	1867.777435	1711.088644
10351	ENSMUSG00000016833	Mrps18c	201.3474982	0.428904829	0.221835874	1.933433134	0.053182863	0.138472259	180.7188655	189.8054544	181.1170904	168.7430169	205.2909753	186.4513585	249.674458	248.9787667
10357	ENSMUSG00000016918	Sulf1	1766.727715	-0.987709581	0.238814646	-4.135883603	3.54E-05	0.000292078	2047.835019	2932.022378	1329.232899	1337.12821	2107.96506	1868.974144	1075.193836	1435.470174
10367	ENSMUSG00000016921	Srsf6	4605.367518	-0.165416734	0.17031503	-0.97123979	0.331428884	0.518711328	4407.480309	5134.185108	3724.350285	3504.087585	5403.818355	6161.815949	3823.737763	4683.464785
10371	ENSMUSG00000016933	Plcg1	2089.620036	-0.22005238	0.127334472	-1.7281446	0.083962303	0.195342063	2074.989668	2222.08706	2642.852257	2496.969453	1696.449969	1894.845385	1846.528545	1842.237953
10383	ENSMUSG00000016940	Kctd2	602.3999374	-0.145701234	0.149406344	-0.975201118	0.329460508	0.516505229	618.938705	598.7785328	749.4500294	735.8477129	527.2245503	487.9851345	562.0331417	538.9416926
10388	ENSMUSG00000016942	Tmprss6	279.4531008	1.03952259	0.307591541	3.379555189	0.000726032	0.004141225	161.0551547	146.8108487	396.5839739	618.3683974	152.1019499	127.5719822	343.1695742	289.9629259
10395	ENSMUSG00000016946	Kctd5	1202.891569	0.733716593	0.135409099	5.418517667	6.01E-08	9.34E-07	949.476319	1045.502972	991.9803862	1076.537728	1102.039281	1141.010945	1695.661425	1620.923494
10400	ENSMUSG00000016984	Etaa1	267.4240685	-0.333577204	0.225009443	-1.482503132	0.138206471	0.281669661	281.8465207	314.5946757	202.9760496	238.1626125	301.4044774	327.4050171	219.926012	253.0771826
10401	ENSMUSG00000016995	Matn4	31.97767838	-0.316607025	0.681477009	-0.464589444	0.642225493	0.785336652	41.20015586	39.84865893	27.06347328	13.88391911	40.12505427	28.54757643	45.68511359	19.46747559
10408	ENSMUSG00000017002	Slpi	166.4496409	-0.791091381	0.659523796	-1.19948876	0.230337953	0.406115575	178.8461311	45.09190352	390.338557	293.6982889	92.38093889	201.6172585	72.24622615	57.37782278
10418	ENSMUSG00000017009	Sdc4	2071.474863	0.06615486	0.171478733	0.385790462	0.69965186	0.827257445	2294.099587	1824.649119	1826.784447	1998.216358	2105.165638	2209.760838	2288.505458	2024.617461
10422	ENSMUSG00000017057	Il13ra1	1985.558526	1.74708643	0.226509101	7.713095942	1.23E-14	5.39E-13	917.639835	945.8813251	3127.91297	2672.120432	954.6030352	1010.762628	3749.366648	2506.181331
10424	ENSMUSG00000017119	Nbr1	3334.259914	0.08555664	0.216183034	0.395760194	0.692281945	0.821478803	3914.014806	2760.043955	3924.203626	3890.701333	2764.896181	2337.33282	3849.236431	3233.650155
10445	ENSMUSG00000017132	Cyth1	770.931669	0.275741614	0.176281216	1.564214389	0.117767229	0.250841094	602.0840958	741.3947858	983.6531636	1039.157946	602.8089548	572.7357521	851.0180463	774.6006076
10452	ENSMUSG00000017144	Rnd3	915.8685477	-0.086772935	0.325294544	-0.266751892	0.789660197	0.884493757	749.0937428	1094.789472	1211.610881	1004.982145	699.8555977	830.5560517	1103.879838	632.1806546
10455	ENSMUSG00000017146	Brca1	283.1396607	0.00355598	0.450413076	0.007894931	0.993700822	0.996471878	161.9915219	262.1622298	64.53597476	48.05972	572.9484493	730.6395342	131.7431183	293.0367378
10463	ENSMUSG00000017167	Cntnap1	603.364717	-0.769880774	0.237120364	-3.246793153	0.001167132	0.006155436	819.3212812	806.4110188	327.8843879	290.4943076	825.8296053	803.7926988	382.4800208	570.7044159
10465	ENSMUSG00000017176	Nt5c3b	1093.777598	-0.710487208	0.168881312	-4.207020881	2.59E-05	0.000222371	1377.39612	1291.935468	891.0128127	755.0716009	1372.650112	1430.947268	749.023374	882.1840253
10476	ENSMUSG00000017188	Coa3	1208.023818	0.498617558	0.198142985	2.516453251	0.011854263	0.042439309	894.2306555	1179.730034	1182.465602	1312.564353	1053.51596	1112.463369	1578.79253	1350.428043
10485	ENSMUSG00000017210	Med24	2630.456735	1.263506913	0.229364299	5.508734004	3.61E-08	5.88E-07	1394.250729	2143.438391	2237.94106	2635.808644	2111.697623	2029.554262	4173.282005	4317.681164
10504	ENSMUSG00000017221	Psmd3	5432.946768	0.800793166	0.109339906	7.323887426	2.41E-13	8.94E-12	4122.824687	4586.790372	4820.420953	4915.975359	4861.663552	4985.120533	7493.421074	7677.357609
10509	ENSMUSG00000017264	Exosc10	1575.673722	-0.326949859	0.153130966	-2.135099562	0.032752878	0.095342162	1549.68768	1812.065332	1191.833727	1222.852876	1935.334013	2214.221397	1324.868294	1354.526459
10517	ENSMUSG00000017286	Glod4	1127.286505	0.432919577	0.175748212	2.463294347	0.013766685	0.047815516	913.8943663	1073.816493	1164.770254	1235.668801	911.6785586	1035.741757	1447.049412	1235.672398
10526	ENSMUSG00000017288	Vps53	1347.231452	1.193067611	0.164909524	7.234679853	4.67E-13	1.66E-11	936.3671785	880.8650921	1477.0411	1381.983949	916.3442626	1029.496975	2271.506346	1884.246716
10542	ENSMUSG00000017291	Taok1	1689.517888	0.011935242	0.135719717	0.087940366	0.929924074	0.961044282	1704.188265	1578.216623	1597.785827	1543.251009	1764.569247	2017.956809	1659.538312	1650.637009
10544	ENSMUSG00000017299	Dnttip1	427.1354557	0.256482226	0.185065546	1.385899383	0.165777629	0.321001986	361.4377309	424.7028123	453.8336289	416.5175734	418.9802178	403.234517	455.7886914	482.5884738
10550	ENSMUSG00000017307	Acot8	238.4998327	0.450335141	0.234219347	1.922706838	0.054516878	0.141015363	207.8735136	190.8541033	306.0254287	256.3185067	190.3607226	211.4304879	288.9849046	256.1509946
10555	ENSMUSG00000017309	Cd300lg	231.3019509	-1.125842042	0.588277302	-1.913794801	0.05564638	0.143250036	597.4022599	206.5838371	162.3808397	147.3831413	156.7676539	211.4304879	104.1195612	264.3478264
10564	ENSMUSG00000017314	Mpp2	176.7691805	-0.034690813	0.309213688	-0.112190417	0.910672427	0.950586795	184.4643342	196.0973479	82.23132267	88.64348356	297.6719142	193.5882526	188.0526769	183.4041121
10572	ENSMUSG00000017344	Vtn	237.0819705	-0.549732544	0.305971479	-1.796679045	0.072386588	0.175038816	264.9919115	170.9297738	412.1975162	456.0333431	161.4333579	132.9246527	143.4300078	154.7152007
10576	ENSMUSG00000017376	Nlk	598.7170601	-0.019202452	0.201390636	-0.095349278	0.924037403	0.958142942	520.6201513	698.4001801	543.3512713	563.9007147	627.0706155	634.2914637	610.9055888	591.1964955
10580	ENSMUSG00000017386	Traf4	1072.384064	1.005696549	0.272867294	3.685661751	0.000228109	0.001530374	506.5746436	863.0380605	1256.369702	1190.813062	1060.981086	952.7753632	1482.110081	1266.410517
10583	ENSMUSG00000017390	Aldoc	457.9179918	4.199967028	0.350455988	11.98429238	4.29E-33	9.65E-31	46.81835893	48.23785028	677.6277349	725.1677752	274.3433943	144.5221057	940.2633844	806.3633309
10589	ENSMUSG00000017400	Stac2	196.1149734	-0.0358229	0.312422237	-0.114661812	0.908713184	0.949675997	205.0644121	131.0811149	303.943623	278.746376	174.497329	147.1984409	158.3042308	170.0842604
10591	ENSMUSG00000017404	Rpl19	13671.41341	0.309644572	0.097793333	3.16631576	0.001543831	0.007787492	13741.18835	12733.74383	13168.46156	12904.56882	12247.47296	11761.60149	16463.64001	16350.63029
10594	ENSMUSG00000017405	Nek8	210.4236151	0.506822625	0.24989568	2.028136803	0.042546288	0.11714889	192.8916388	221.2649219	193.6079243	150.5871227	176.3636106	160.5801174	286.8600156	301.2335696
10602	ENSMUSG00000017412	Cacnb4	22.23783075	-0.699708958	0.77087211	-0.907684879	0.364044735	0.551116175	11.23640614	26.21622298	36.43159865	50.19570756	12.13083036	18.73434703	11.68688952	11.27064376
10608	ENSMUSG00000017417	Plxdc1	355.6432606	0.628817567	0.238876544	2.632395612	0.008478507	0.032267953	137.6459752	186.6595076	859.7857282	760.4115698	193.160145	206.9699291	244.3622355	256.1509946
10612	ENSMUSG00000017418	Arl5b	775.198262	-0.323956707	0.150130337	-2.157836411	0.030940553	0.091244389	816.5121797	866.1840072	776.5135027	713.4198436	808.0999301	876.9458634	651.2784798	692.6322893
10620	ENSMUSG00000017421	Zfp207	4013.586423	0.28870377	0.106691289	2.705973199	0.006810454	0.02691252	3855.960041	3831.763151	3160.180957	3465.639809	4271.918568	4132.261688	4702.379367	4688.587805
10628	ENSMUSG00000017428	Psmd11	2129.11332	0.529581053	0.131331945	4.03238568	5.52E-05	0.000438181	1668.606312	1931.611309	1891.320421	1835.881304	2199.412858	2310.569467	2581.74014	2613.764749
10643	ENSMUSG00000017446	C1qtnf1	676.5985103	0.204670794	0.206243443	0.992374791	0.321014731	0.507935893	639.5387829	528.5190552	989.8985805	976.146313	523.4919871	408.5871876	640.6540348	705.952141
10647	ENSMUSG00000017453	Pipox	17.58724189	-0.458082178	1.483394086	-0.308806798	0.757468497	0.865301965	1.872734357	19.92432946	61.4132663	36.31178845	0	5.35267058	12.74933403	3.073811935
10650	ENSMUSG00000017466	Timp2	14269.99917	-0.461910933	0.197542312	-2.338288584	0.019372283	0.062924902	18690.82525	13762.46841	16793.92608	20324.98959	10689.12783	10336.00689	12509.22157	11053.42772
10652	ENSMUSG00000017478	Zc3h18	1704.249428	0.007410161	0.118105608	0.062741825	0.949972092	0.973057933	1580.587797	1622.259878	1394.809777	1441.7916	2167.686071	2207.976614	1541.606973	1677.276712
10662	ENSMUSG00000017485	Top2b	3288.832778	-0.317804663	0.187257831	-1.697150193	0.089668269	0.204727236	3166.793798	3936.628042	2716.756357	3307.57673	3463.818638	4020.747717	2747.481483	2950.859457
10670	ENSMUSG00000017491	Rarb	40.53138346	-0.793087783	0.7423147	-1.068398326	0.285340872	0.470053572	29.02738253	90.18380705	13.53173664	25.63185067	60.6541518	36.5765823	28.68600156	39.95955515
10677	ENSMUSG00000017493	Igfbp4	18673.8879	-0.512028981	0.369803099	-1.384598946	0.166175134	0.321540837	13730.88831	32427.37053	10239.36103	7113.906554	28220.04398	25292.2606	15391.6335	16975.63871
10683	ENSMUSG00000017499	Cdc6	282.6348816	0.7401435	0.514258895	1.439242971	0.150081694	0.298686752	84.27304607	238.0433046	77.02680858	101.4594089	558.9513374	663.7311519	192.3024549	345.2915407
10687	ENSMUSG00000017548	Suz12	1129.723991	0.150978297	0.175294662	0.861282912	0.389082245	0.576184514	936.3671785	1124.151641	1007.593928	957.9904187	1241.07726	1483.581862	1125.128728	1161.900911
10693	ENSMUSG00000017550	Atad5	189.8976113	-0.44277641	0.395437384	-1.119713074	0.262836052	0.444852127	141.391444	242.2379003	94.7221565	88.64348356	271.5439719	398.7739582	117.9313397	163.9366365
10697	ENSMUSG00000017561	Crlf3	353.2520343	-0.071971915	0.247709241	-0.290549979	0.771395521	0.87322521	370.8014027	298.864942	453.8336289	363.1178845	358.326066	343.4630289	353.7940192	283.815302
10706	ENSMUSG00000017607	Tns4	609.5905496	-2.099215609	0.465943952	-4.505296399	6.63E-06	6.54E-05	990.6764749	347.1027922	258.143899	383.4097663	1333.458199	1251.632804	138.1177853	174.1826763
10710	ENSMUSG00000017615	Tnfaip1	2379.999007	0.174726184	0.118165929	1.478651127	0.139233581	0.283021704	2293.16322	2171.751912	2095.337374	2032.392159	2578.268022	2828.886402	2478.683024	2561.509946
10712	ENSMUSG00000017631	Abr	2697.009235	0.533726229	0.136059758	3.922733932	8.75E-05	0.000658332	2040.344082	2401.406025	3105.013108	3023.490385	2323.520584	2253.474314	3321.201514	3107.623866
10725	ENSMUSG00000017639	Rab11fip4	240.6727632	0.831675935	0.539934146	1.540328466	0.123480308	0.259582978	73.03663993	222.3135709	217.5486891	315.0581645	340.5963909	231.9490585	209.3015669	315.5780253
10727	ENSMUSG00000017652	Cd40	64.40148048	-0.480315054	0.510491833	-0.940886852	0.346762846	0.534180758	33.70921843	71.3081265	138.4400749	117.4793156	37.32563188	41.92925288	35.06066857	39.95955515
10734	ENSMUSG00000017664	Slc35c2	851.5505861	-0.003390437	0.13283326	-0.025524009	0.979636999	0.989713621	803.4030392	861.9894115	836.8858662	828.7631716	921.9431074	898.3565457	839.3311567	821.7323906
10750	ENSMUSG00000017667	Zfp334	424.9834437	-0.822310569	0.189024326	-4.350289648	1.36E-05	0.00012536	540.283862	578.8542034	347.6615414	293.6982889	516.0268607	490.6614698	301.7342386	330.947085
10751	ENSMUSG00000017670	Elmo2	1472.949499	-0.436034574	0.178726246	-2.439678462	0.01470034	0.050459011	1573.09686	1723.978823	1532.208949	1293.340465	1763.636106	1460.386957	1278.120736	1158.827099
10763	ENSMUSG00000017677	Wsb1	1076.644757	0.153338696	0.223306226	0.686674522	0.492287856	0.66848038	857.7123355	1010.897558	1432.282278	1148.093311	888.3500387	1198.106098	1030.571167	1047.145266
10770	ENSMUSG00000017679	Ttpal	772.4951501	-0.048722119	0.133529116	-0.36488011	0.715200902	0.837252582	823.0667499	814.8002102	552.7193967	527.5889263	921.0099666	957.2359221	791.5211541	792.0188752
10777	ENSMUSG00000017686	Rhot1	1144.579665	0.00697505	0.144129973	0.048394165	0.96140211	0.980097349	1147.049794	1119.957046	971.1623298	1095.761616	1203.751628	1340.84398	1133.628284	1144.482644
10790	ENSMUSG00000017692	Rhbdl3	176.7286348	-0.906849308	0.427742674	-2.120081447	0.033999177	0.098333277	303.3829658	175.1243695	192.5670214	155.9270916	213.6892425	117.7587528	122.1811178	133.1985172
10793	ENSMUSG00000017697	Ada	735.8389459	2.676551445	0.340514536	7.860314791	3.83E-15	1.81E-13	144.2005455	293.6216974	946.1806621	960.1264063	386.3202899	361.3052641	1606.416087	1188.540615
10795	ENSMUSG00000017707	Serinc3	14148.14948	0.187926218	0.195238306	0.962547884	0.335774462	0.523156397	10682.07677	14557.3443	18836.17741	22278.35021	9293.149196	8788.192981	15233.32927	13516.57568
10797	ENSMUSG00000017713	Tha1	135.5443967	0.791768201	0.302743612	2.615309357	0.008914667	0.033618538	92.70035068	108.0108387	170.7080623	167.6750231	99.84606527	98.13229397	199.7395664	147.5429729
10800	ENSMUSG00000017715	Pgs1	886.7076096	0.3958189	0.148567823	2.664230333	0.007716471	0.02992282	740.6664382	757.1245196	861.8675338	812.7432649	942.4722049	1008.086293	1046.507835	924.1927884
10804	ENSMUSG00000017716	Birc5	345.6862605	1.3935197	0.714118281	1.951384997	0.051011265	0.134200014	83.33667889	307.2541333	193.6079243	54.46768267	519.7594239	581.6568697	310.2337946	715.1735768
10806	ENSMUSG00000017718	Afmid	22.42121324	0.047196118	0.635537204	0.074261771	0.940802095	0.967459813	22.47281229	20.97297838	35.39069583	25.63185067	12.13083036	17.84223527	24.43622355	20.49207957
10813	ENSMUSG00000017721	Pigt	4945.010489	0.525226437	0.183200183	2.866953676	0.004144437	0.017803365	4017.951563	4659.147148	3643.159865	4773.932187	5130.408101	4848.627434	5897.629432	6589.228184
10818	ENSMUSG00000017723	Wfdc2	10003.06167	0.90006546	0.33805933	2.662448217	0.00775745	0.030052924	10399.29388	4555.330905	14657.99349	14556.75519	4179.537629	3766.495865	14467.30679	13441.77959
10823	ENSMUSG00000017724	Etv4	50.22403579	0.50905548	0.791840136	0.642876582	0.520304186	0.692968094	17.79097639	44.0432546	29.14527892	38.447776	81.18324933	103.4849645	16.99911204	70.6976745
10836	ENSMUSG00000017734	Dbndd2	99.64761636	-1.809783803	0.437748475	-4.134300647	3.56E-05	0.000293799	220.9826541	134.2270617	57.24965502	85.43950223	96.11350208	101.700741	58.43444762	43.03336709
10842	ENSMUSG00000017737	Mmp9	548.4694125	-1.105471418	0.271516953	-4.071463702	4.67E-05	0.000375933	303.3829658	473.9893115	1422.914153	1359.556079	211.8229609	255.1439643	180.6155654	180.3303002
10846	ENSMUSG00000017740	Slc12a5	27.87767947	-0.329488819	0.700005368	-0.470694704	0.637858767	0.782388659	14.98187486	28.31352082	46.84062684	40.58376356	20.52909753	37.46869406	13.81177853	20.49207957
10856	ENSMUSG00000017747	Ghdc	328.5087366	0.130558058	0.237020718	0.550829728	0.581750403	0.74136754	356.755895	259.016283	400.7475852	377.0018036	293.0062102	266.7414172	333.6075737	341.1931248
10859	ENSMUSG00000017754	Pltp	2489.854882	-1.999216631	0.234760095	-8.515998575	1.65E-17	1.04E-15	2595.609819	3690.195546	2982.186575	3849.049575	2500.817336	2728.969884	726.7120395	845.2982821
10866	ENSMUSG00000017756	Slc12a7	1040.131472	0.030443862	0.165124486	0.184369153	0.853723867	0.919903896	795.9121018	994.1191753	1539.495269	1528.299096	829.5621685	806.469034	900.9529379	926.2419964
10877	ENSMUSG00000017760	Ctsa	6604.869195	0.566681083	0.208767727	2.714409409	0.006639406	0.02633951	4827.909173	3921.946958	13117.45732	11621.90829	3322.914378	3066.188131	7519.982187	5440.647125
10893	ENSMUSG00000017764	Zswim1	303.5144967	-0.046669961	0.217771792	-0.214306731	0.830307869	0.908208864	296.8283956	355.4919836	184.2397989	211.462768	396.5848387	352.3841465	315.5460172	315.5780253
10895	ENSMUSG00000017765	Slc12a4	1159.613668	-0.386987936	0.157892138	-2.450963936	0.014247423	0.049168649	1155.477098	1413.578743	633.9098165	646.1362356	1719.778489	1744.078497	1000.822721	963.1277396
10902	ENSMUSG00000017774	Myo1c	4564.747971	0.020696442	0.14450054	0.143227436	0.886110562	0.938234713	5228.674325	4304.703813	3687.918686	3464.571815	5101.480737	5058.273698	5008.363383	4663.997309
10912	ENSMUSG00000017776	Crk	3695.201473	0.628235926	0.121142801	5.18591218	2.15E-07	3.01E-06	3167.730165	2957.189952	3462.042775	3456.027865	3611.254884	3439.090848	5003.051161	4465.224137
10917	ENSMUSG00000017778	Cox7c	2887.974167	0.508384388	0.158194879	3.213658951	0.001310552	0.006766866	2235.108455	2777.870987	2687.611078	2995.722547	2708.907733	2569.281878	3541.127526	3588.163132
10921	ENSMUSG00000017781	Pitpna	4220.453648	0.157409224	0.148935543	1.056894957	0.29055953	0.476521164	4323.207263	3813.936119	3328.807214	3511.563542	4589.186439	5120.721522	4869.183154	4207.023935
10927	ENSMUSG00000017801	Mlx	613.6559036	0.907343324	0.170514864	5.321197818	1.03E-07	1.55E-06	492.5291359	470.8433647	505.8787699	498.7530943	545.8873662	587.901652	979.573831	827.8800144
10934	ENSMUSG00000017802	Retreg3	2245.590862	0.047673826	0.178093017	0.267690597	0.788937488	0.883928992	2431.745563	1836.184257	2757.351567	2861.155331	1848.551919	1817.231662	2317.191459	2095.315136
10939	ENSMUSG00000017817	Jph2	2937.437328	-0.16534386	0.267746391	-0.61753908	0.536879213	0.707070841	4310.098123	2673.006095	1903.811255	1954.428613	3449.821526	2980.545401	3574.063305	2653.724304
10941	ENSMUSG00000017830	Dhx58	744.1778274	3.702809838	0.296750327	12.47786271	9.86E-36	2.70E-33	110.4913271	103.816243	1634.217425	1055.177853	147.4362459	110.6218587	1542.669417	1248.99225
10947	ENSMUSG00000017831	Rab5a	1486.862306	0.429122589	0.12822841	3.346548475	0.000818244	0.004581331	1274.39573	1283.546277	1667.526315	1643.642424	1233.612134	1347.980874	1797.656098	1646.538593
10951	ENSMUSG00000017837	Nkiras2	1218.02046	0.662648938	0.185916711	3.564224717	0.000364933	0.002288895	1012.21292	927.0056445	1556.149714	1333.924229	983.5303999	860.8878516	1689.286758	1381.166163
10957	ENSMUSG00000017843	Ppp2r5c	2986.280117	0.196511855	0.150239611	1.307989646	0.190876821	0.354990084	2452.345641	3046.32511	3291.334713	3255.245035	2857.27712	2687.932743	3150.147949	3149.632629
10964	ENSMUSG00000017858	Ift52	789.2956155	0.266037974	0.192922939	1.378985696	0.167899164	0.323599842	676.9934701	744.5407326	929.526217	959.0584125	562.6839005	732.4237577	894.5782708	814.5601627
10968	ENSMUSG00000017861	Mybl2	177.8191388	0.064711172	0.59824899	0.108167624	0.913862727	0.952387084	65.5457025	178.2703163	52.04514093	37.37978222	378.8551635	455.8691111	71.18378165	183.4041121
10976	ENSMUSG00000017897	Eya2	2436.369288	1.609218529	0.2787698	5.772571231	7.81E-09	1.47E-07	821.1940156	1523.68688	2630.361423	2604.836824	2379.509032	2380.154185	3667.558422	3483.653526
10985	ENSMUSG00000017929	B4galt5	1793.959057	1.86522237	0.317303226	5.878359299	4.14E-09	8.23E-08	1023.449326	833.6758907	1355.25547	1496.259283	1598.470185	1277.504045	4446.330242	2320.728011
10989	ENSMUSG00000017943	Gdap1l1	49.5031228	-0.396491465	0.621342982	-0.638120131	0.523395483	0.695653857	43.07289021	39.84865893	68.69958603	102.5274027	46.65703985	32.11602348	45.68511359	17.41826763
10993	ENSMUSG00000017950	Hnf4a	38.65872434	4.222865554	1.10829052	3.810251444	0.000138826	0.000994896	0.936367179	2.097297838	120.744727	126.0232658	1.866281594	1.784223527	42.49778009	13.31985172
10998	ENSMUSG00000017969	Ptgis	1493.896403	-0.267898067	0.419259499	-0.638979123	0.522836514	0.695196423	1919.552716	786.4866894	2682.406564	2300.458598	1194.42022	819.8507105	1352.491851	895.503877
11001	ENSMUSG00000017978	Cadps2	410.192017	0.720763094	0.231595826	3.112159251	0.001857243	0.009072834	298.70113	281.0379103	486.1016163	499.821088	343.3958133	416.6161935	543.9715851	411.8907993
11014	ENSMUSG00000017999	Ddx27	1246.897553	-0.277986064	0.173214016	-1.604870496	0.108522308	0.23644917	1214.468231	1368.486839	932.6489255	952.6504498	1577.007947	1800.281538	963.6371635	1165.999327
11020	ENSMUSG00000018001	Cyth3	1301.720395	-0.345598983	0.167429489	-2.064146444	0.039003834	0.109424417	1735.088382	1445.038211	1342.764636	1184.4051	1150.562603	1052.691881	1211.186732	1292.025617
11026	ENSMUSG00000018008	Cyth4	1121.327357	0.400160128	0.211867602	1.888727316	0.058928376	0.149581018	625.4932753	772.8542534	2054.742164	2312.206529	689.5910489	670.868046	1051.820057	793.0434792
11039	ENSMUSG00000018012	Rac3	471.7056607	1.011765409	0.431291805	2.34589528	0.01898144	0.061926947	158.2460532	429.9460568	620.3780799	777.4994703	316.3347302	286.367876	616.2178113	568.6552079
11042	ENSMUSG00000018040	Rrp7a	1571.624539	0.052260707	0.120511064	0.433658993	0.664536089	0.801408604	1492.569283	1558.292294	1313.619357	1392.663886	1880.278706	1772.626074	1553.293862	1609.65285
11047	ENSMUSG00000018042	Cyb5r3	5923.192384	-0.15844986	0.157945913	-1.00319063	0.315768893	0.502781878	6226.841737	7487.353283	4095.952591	4911.703384	6117.671065	6259.056132	6124.992555	6161.968325
11050	ENSMUSG00000018068	Ints2	697.9994796	0.01454289	0.167461565	0.08684315	0.930796188	0.961490512	640.4751501	725.665052	477.7743938	532.9288952	865.9546595	961.6964809	701.2133714	678.2878336
11061	ENSMUSG00000018076	Med13l	1879.70501	0.136349432	0.267896064	0.508963927	0.61077751	0.763448298	2306.272361	1369.535488	1972.510841	1845.493248	1749.638994	1752.999615	2248.132567	1793.056962
11067	ENSMUSG00000018102	H2bc4	851.6586815	0.325911263	0.276393225	1.179157928	0.238335296	0.416164655	786.54843	556.8325761	1032.575596	1461.015488	729.7161032	562.0304109	865.8922693	818.6585786
11068	ENSMUSG00000018126	Baiap2l2	29.53501999	-2.337486696	0.903413888	-2.587392918	0.009670525	0.035945315	35.58195278	11.53513811	74.94500294	86.50749601	12.13083036	6.244782343	3.187333507	6.14762387
11073	ENSMUSG00000018143	Mafk	648.9591867	0.145162909	0.234159889	0.619930723	0.535303398	0.705973747	678.8662044	482.3785028	894.1355212	825.5591903	480.5675104	545.0802874	696.9635934	588.1226835
11076	ENSMUSG00000018160	Med1	1632.887491	-0.105643182	0.134617092	-0.78476797	0.432589623	0.615399145	1678.906351	1690.422058	1355.25547	1322.176297	1800.028597	2084.865191	1589.416975	1542.028987
11083	ENSMUSG00000018166	Erbb3	1664.278193	1.329117245	0.276180848	4.812488818	1.49E-06	1.72E-05	1293.123074	827.3839972	2689.692883	1968.312533	629.8700379	576.3041991	2950.408383	2379.130438
11084	ENSMUSG00000018167	Stard3	938.2812327	0.903599815	0.156540104	5.772321528	7.82E-09	1.47E-07	598.3386271	626.0434047	1241.797063	1179.065131	847.2918436	723.5026401	1185.688064	1104.523089
11091	ENSMUSG00000018168	Ikzf3	532.1649982	1.700380425	0.259768497	6.545753019	5.92E-11	1.55E-09	189.1461701	263.2108787	681.7913462	915.2706676	387.2534307	352.3841465	690.5889264	777.6744195
11095	ENSMUSG00000018169	Mfng	280.2404292	-0.404083508	0.203233547	-1.988271688	0.04678165	0.125977526	295.8920284	316.6919736	323.7207766	316.1261582	274.3433943	252.467629	217.8011229	244.8803508
11099	ENSMUSG00000018171	Vmp1	2181.6534	0.669466546	0.162068128	4.130772375	3.62E-05	0.000297738	1610.551547	1296.130064	3824.276956	3447.483915	1291.466863	1358.686216	2375.625907	2249.005732
11107	ENSMUSG00000018189	Uchl5	506.9830999	0.493292205	0.177438682	2.780071392	0.005434695	0.022394955	413.8742929	399.5352382	439.2609895	508.3650383	542.154803	607.5281108	565.2204752	579.9258517
11115	ENSMUSG00000018196	Glrx2	504.6046535	-0.373914454	0.182718867	-2.046392145	0.040717804	0.113407144	620.8114394	562.0758207	518.3696037	496.6171067	421.7796402	504.0431463	466.4131365	446.7273345
11128	ENSMUSG00000018199	Ro60	729.3675674	-0.581913425	0.183704767	-3.167655556	0.001536735	0.007758952	982.2491703	823.1894015	629.7462053	737.9837005	694.2567529	760.9713341	591.7815877	614.762387
11130	ENSMUSG00000018209	Stk4	1500.818718	0.12665053	0.131359016	0.964155596	0.334967923	0.52240275	1289.377605	1403.092254	1740.389513	1605.194648	1478.095022	1551.382356	1508.671193	1430.347154
11135	ENSMUSG00000018211	Wfdc15b	163.3851625	-1.820742772	0.374604242	-4.860443555	1.17E-06	1.38E-05	270.6101146	209.7297838	66.61778039	87.57548978	228.6194952	307.7785583	82.87067117	53.27940687
11138	ENSMUSG00000018217	Pmp22	2862.503566	-0.82558848	0.282675824	-2.92061935	0.003493364	0.015424177	5755.849047	3461.590082	1559.272422	1203.628988	3164.280442	2554.115978	2398.999686	2802.291881
11146	ENSMUSG00000018239	Zcchc10	209.2674588	0.624626207	0.231332918	2.70011813	0.006931486	0.027330727	176.9733967	167.7838271	156.1354228	164.4710418	219.2880873	257.8202996	256.049125	275.6184702
11154	ENSMUSG00000018286	Psmb6	3237.661684	0.359127022	0.13846239	2.593679203	0.009495504	0.035404665	2879.329074	3195.233257	2485.675931	2724.452127	3639.249108	3186.623219	3902.358657	3888.372098
11158	ENSMUSG00000018287	Spag7	1274.342774	0.011060891	0.117818223	0.093880986	0.925203698	0.95842563	1239.750144	1304.519255	1074.211709	1073.333747	1463.16477	1476.444968	1258.996735	1304.320864
11162	ENSMUSG00000018293	Pfn1	11546.24347	0.420504182	0.088822664	4.734199186	2.20E-06	2.44E-05	9991.974162	10460.27297	8922.618961	9122.80285	13222.60509	13277.29937	13810.71608	13561.65826
11166	ENSMUSG00000018322	Tomm34	609.366995	-0.070291451	0.162133983	-0.433539286	0.664623032	0.801410574	600.2113614	569.4163631	635.9916222	690.9919743	652.265417	611.9886696	526.9724731	587.0980796
11169	ENSMUSG00000018326	Ywhab	5613.646412	0.094570962	0.1196083	0.790672233	0.429135283	0.612477258	5577.939283	5559.936569	4353.055588	4908.499403	6048.618646	6568.618913	5981.562547	5910.940351
11171	ENSMUSG00000018334	Ksr1	1392.953229	0.686948632	0.2196254	3.127819609	0.001761082	0.008688364	1238.813777	925.9569956	1255.328799	993.2342134	1529.417766	1714.638809	1856.090545	1630.144929
11178	ENSMUSG00000018339	Gpx3	12081.13822	-2.781152456	1.150206955	-2.417958303	0.015607865	0.052882428	56041.57564	3464.736029	11339.59531	10856.15675	3411.562754	2878.84466	4653.50692	4003.127743
11181	ENSMUSG00000018340	Anxa6	11573.14151	0.355465452	0.12316172	2.886168311	0.003899635	0.016936098	10627.76748	10932.16498	8419.8629	8355.983318	14233.19658	12432.46953	14392.93567	13190.75162
11186	ENSMUSG00000018347	Zkscan6	311.5198477	0.31841167	0.223337187	1.425699293	0.153955161	0.304299794	284.6556223	263.2108787	355.988764	409.0416169	256.6137192	239.0859526	378.2302428	305.3319855
11188	ENSMUSG00000018362	Kpna2	1906.232231	1.158125067	0.414852558	2.791654638	0.005243929	0.02173598	722.8754618	1706.151791	869.1538536	802.0633272	2742.500802	2987.682295	1907.087881	3512.342438
11195	ENSMUSG00000018363	Smurf2	1765.524505	0.168935122	0.159488198	1.059232747	0.289493795	0.475062224	1718.233773	1450.281455	1889.238616	2086.859842	1756.17098	1660.219992	1887.96388	1675.227504
11201	ENSMUSG00000018372	Cep95	247.982056	-0.089428649	0.264997189	-0.337470179	0.735762489	0.850525261	294.9556612	208.6811349	295.6164005	257.3865005	224.8869321	228.3806114	246.4871245	227.4620832
11208	ENSMUSG00000018377	Vezf1	2132.848454	-0.414764827	0.142501938	-2.910590781	0.003607462	0.015845804	2629.319037	2205.308677	2014.146954	2129.579593	2274.064122	2182.997485	1791.281431	1836.090329
11210	ENSMUSG00000018378	Cuedc1	1305.559855	-0.41253032	0.167778358	-2.458781478	0.013940944	0.048290356	1667.669945	1317.103042	1087.743445	1081.877697	1570.475961	1476.444968	1101.754949	1141.408832
11217	ENSMUSG00000018379	Srsf1	4522.892822	0.23512035	0.237755387	0.988917027	0.322703739	0.509795203	3296.012468	5052.390492	2648.056771	2882.515206	5729.484493	6749.717601	4488.828022	5336.137519
11224	ENSMUSG00000018381	Abi3	67.78857002	-1.205402768	0.423697594	-2.844960147	0.004441698	0.018868011	82.40031171	88.08650921	61.4132663	63.01163289	71.85184136	101.700741	30.81089056	43.03336709
11228	ENSMUSG00000018387	Shroom1	111.4991076	-0.875110696	0.549676982	-1.592045374	0.11137451	0.241171143	85.20941325	179.3189652	177.994382	96.11944001	133.439134	75.82949988	75.43355966	68.64846654
11234	ENSMUSG00000018395	Kif3a	596.115182	-0.554826165	0.178398542	-3.110037553	0.001870636	0.009123154	617.0659707	688.9623399	729.6728759	629.0483352	575.7478717	639.6441343	444.1018019	444.6781266
11242	ENSMUSG00000018398	Septin8	2827.089852	-0.22827975	0.204788165	-1.114711636	0.264974013	0.447010297	2538.491421	3490.952252	2559.580031	2135.987556	3573.929252	3171.457319	2610.426142	2535.894846
11249	ENSMUSG00000018401	Mtmr4	1505.222142	-0.615664433	0.200720104	-3.067278372	0.002160176	0.010287218	1981.35295	1624.357176	787.9634337	984.6902632	2336.584555	1973.35122	1120.87895	1232.598586
11255	ENSMUSG00000018405	Mrm1	215.0551788	-0.306296259	0.302599651	-1.012216169	0.311434707	0.498326096	269.6737474	171.9784227	255.0211906	222.1427058	217.4218057	226.5963879	173.1784539	184.4287161
11258	ENSMUSG00000018411	Mapt	25.1288496	-2.407966445	1.030697543	-2.33624933	0.019478251	0.06320374	62.73660096	9.437840272	35.39069583	46.99172623	15.86339355	16.9501235	9.56200052	4.098415913
11270	ENSMUSG00000018412	Kansl1	1863.130713	-0.186188988	0.133404588	-1.395671549	0.162813426	0.316528943	2042.216816	1848.768044	2026.637788	2075.11191	1849.485059	1642.377756	1706.285871	1714.162456
11276	ENSMUSG00000018415	Gid4	1640.624342	-0.841571911	0.196151127	-4.290426087	1.78E-05	0.000159522	2383.054469	1793.189652	1643.585551	1548.590978	1726.310474	1699.472909	1059.257169	1271.533537
11278	ENSMUSG00000018417	Myo1b	1559.710162	0.260577412	0.142737038	1.825576701	0.067914048	0.166639275	1236.941043	1380.021978	2055.783067	1866.853124	1381.98152	1422.026151	1490.609637	1643.464781
11293	ENSMUSG00000018425	Dhx40	1178.755364	-0.237599581	0.180925135	-1.313248051	0.189099377	0.352616516	1401.741666	1082.205685	1476.000197	1326.448272	1000.326934	1035.741757	1063.506947	1044.071454
11297	ENSMUSG00000018427	Ypel2	968.0253283	0.459774366	0.274944577	1.672243804	0.094476256	0.212689868	795.9121018	854.6488691	1389.605263	1184.4051	701.7218793	547.7566227	1399.239409	870.9133815
11299	ENSMUSG00000018428	Akap1	2202.177434	-0.618161574	0.128915088	-4.795106465	1.63E-06	1.85E-05	2242.599393	2058.497828	2927.018726	3040.578286	2236.73849	2309.677355	1323.80585	1478.503541
11305	ENSMUSG00000018433	Nol11	755.2007133	-0.204243545	0.25386088	-0.804549109	0.42107992	0.606166235	656.3933922	913.3732086	491.3061304	577.7846338	906.0797138	1134.766163	609.8431443	752.0593201
11310	ENSMUSG00000018442	Derl2	822.3985962	0.530537785	0.161151137	3.292175251	0.000994156	0.005378615	745.3482741	620.8001601	765.0635717	782.8394392	874.3529267	816.2822634	980.6362755	993.8658589
11317	ENSMUSG00000018446	C1qbp	2019.352779	-0.219048797	0.222761014	-0.983335424	0.325442381	0.512586004	1913.934513	2366.800611	1146.034003	1398.003855	2466.291126	3186.623219	1663.78809	2013.346817
11320	ENSMUSG00000018449	Rpain	289.7212728	0.003056932	0.286537239	0.010668533	0.991487903	0.995301318	331.4739812	207.632486	363.2750837	349.2339654	260.3462823	264.9571937	254.9866805	285.8645099
11333	ENSMUSG00000018451	6330403K07Rik	142.6192506	-2.497319376	0.549003273	-4.548824203	5.39E-06	5.46E-05	108.6185927	314.5946757	206.0987581	191.1708862	128.77343	116.866641	29.74844606	45.08257504
11335	ENSMUSG00000018459	Slc13a3	63.60712589	0.286870324	0.521591166	0.549990764	0.582325708	0.741866998	62.73660096	44.0432546	105.1311847	76.89555201	28.9273647	60.66359991	66.93400364	63.52544665
11340	ENSMUSG00000018470	Kcnab3	41.43111505	-1.032202472	0.529327656	-1.950025585	0.05117307	0.13458193	46.81835893	66.06488191	40.59520993	29.90382578	45.72389905	47.28192346	21.24889004	33.81193128
11343	ENSMUSG00000018474	Chd3	9723.795578	0.590757288	0.183454996	3.220175527	0.001281121	0.006646715	6698.770795	8887.29959	9484.706483	9108.918931	10882.28797	9256.551656	12231.92355	11239.90564
11354	ENSMUSG00000018476	Kdm6b	2041.781875	-0.376890371	0.136168989	-2.767813537	0.005643373	0.023081586	2089.035175	2159.168125	2375.340232	2125.307618	2288.061234	2025.985815	1634.039644	1637.317157
11358	ENSMUSG00000018481	Appbp2	1614.505136	0.253364944	0.121854012	2.079249914	0.037594386	0.106429733	1429.832682	1515.297688	1462.46846	1378.779967	1751.505276	1868.082032	1777.469652	1732.605327
11360	ENSMUSG00000018500	Adora2b	41.19497698	-0.87454323	0.508899187	-1.718499957	0.085705462	0.198608877	51.50019482	57.67569055	30.18618174	42.71975111	52.25588463	35.68447053	31.87333507	27.66430741
11361	ENSMUSG00000018501	Ncor1	4639.785053	-0.18968671	0.107550289	-1.763702473	0.077782085	0.184779215	4760.490736	5085.947258	4266.660654	4143.815858	5222.78904	5005.639104	4448.455131	4184.482647
11386	ENSMUSG00000018507	Trpv2	605.5897389	0.125849376	0.412491364	0.305095784	0.760293202	0.866783601	759.3937818	355.4919836	823.3541295	690.9919743	589.7449837	408.5871876	745.8360405	471.31783
11391	ENSMUSG00000018509	Cenpv	360.491423	-1.098602553	0.30821584	-3.564393559	0.000364698	0.002288309	353.9467935	580.9515012	285.2073723	342.8260027	399.3842611	485.3087993	225.2382345	211.0684195
11397	ENSMUSG00000018537	Pcgf2	804.6631429	-0.405797259	0.163887682	-2.476069309	0.013283779	0.046447301	809.0212423	939.5894316	857.7039226	829.8311654	859.422674	822.5270458	619.4051448	699.8045172
11404	ENSMUSG00000018541	Cwc25	574.2467064	-0.051808726	0.154346204	-0.335665699	0.737122975	0.851522272	603.9568302	588.2920436	520.4514093	540.4048516	575.7478717	614.6650049	599.2186992	551.2369403
11409	ENSMUSG00000018547	Pip4k2b	1729.869242	-0.337054163	0.117917432	-2.858391316	0.004257949	0.018232902	2042.216816	1911.68698	1305.292135	1221.784882	2143.424411	2083.973079	1564.980752	1565.594879
11411	ENSMUSG00000018548	Trim37	968.3872363	-0.662142009	0.240079185	-2.758015062	0.005815352	0.023644227	1008.467451	1296.130064	616.2144686	758.2755823	1198.152783	1413.997145	630.0295898	825.8308065
11415	ENSMUSG00000018554	Ybx2	22.15624409	-1.732561887	0.746902152	-2.319663803	0.020359071	0.065471084	26.218281	32.50811649	9.368125368	12.81592533	45.72389905	33.00813524	5.312222511	12.29524774
11420	ENSMUSG00000018559	Ctdnep1	2018.224038	0.058854911	0.142359285	0.413425163	0.679295142	0.811663828	1899.889005	2035.427552	2097.41918	2102.879749	2116.363327	1794.928868	2113.202115	1985.68251
11425	ENSMUSG00000018565	Elp5	935.5780536	-0.129494197	0.138170055	-0.937208839	0.348651144	0.5355361	964.4581939	1049.697568	700.5275969	757.2075885	1069.379353	1102.650139	906.2651604	934.4388282
11435	ENSMUSG00000018566	Slc2a4	832.0438878	0.95286021	0.254639822	3.74199213	0.000182567	0.001256615	681.675306	440.432546	1267.819633	1182.269112	478.7012288	431.7820935	1193.125176	980.5460072
11443	ENSMUSG00000018567	Gabarap	6321.766147	0.450496443	0.15190135	2.965717186	0.00301978	0.013607933	5630.375845	4805.957996	7749.521485	8059.081048	5211.591351	4854.872216	7716.534419	6546.194817
11447	ENSMUSG00000018569	Cldn7	3858.048894	2.81055141	0.254341571	11.05030293	2.18E-28	3.80E-26	763.1392505	1239.503022	6381.775181	5193.653742	1699.249391	1543.353351	7464.735072	6578.982145
11452	ENSMUSG00000018570	2810408A11Rik	57.33773109	-0.877592548	0.667650118	-1.314449776	0.188694889	0.352065109	21.53644511	74.45407326	138.4400749	112.1393467	27.06108311	33.00813524	23.37377905	28.68891139
11461	ENSMUSG00000018572	Phf23	1513.280784	0.331990643	0.122355138	2.713336346	0.006660946	0.026412014	1385.823424	1313.957096	1389.605263	1390.527899	1681.519716	1546.029686	1673.350091	1725.433099
11470	ENSMUSG00000018574	Acadvl	1013.647221	0.271640465	0.182358136	1.489598824	0.136329752	0.278696049	1105.849638	877.7191453	984.6940664	904.5907298	982.5972592	858.2115163	1207.999399	1187.516011
11481	ENSMUSG00000018583	G3bp1	6017.130834	0.061206817	0.157756238	0.387983499	0.698028245	0.82607984	5365.383933	5964.715052	4532.090872	4942.675204	7198.248107	8313.589522	5422.716739	6397.62724
11483	ENSMUSG00000018585	Atox1	930.247027	0.387637391	0.175493212	2.208845492	0.02718539	0.082520745	768.7574536	923.8596978	794.2088506	877.8908854	998.4606527	865.3484104	1101.754949	1111.695316
11486	ENSMUSG00000018593	Sparc	61349.08627	0.495456699	0.227138641	2.181296397	0.029161501	0.087016671	69115.13418	55961.14957	46482.55627	35018.44798	62345.00292	45541.41341	85375.91531	90953.07055
11497	ENSMUSG00000018599	Mief2	225.2612223	0.288168781	0.33502332	0.860145438	0.389708877	0.576652254	133.9005065	244.3351982	188.4034102	182.626936	289.273647	302.4258878	231.6129015	229.5112911
11500	ENSMUSG00000018604	Tbx3	1347.802671	-0.532118086	0.175385442	-3.033992326	0.002413406	0.011287205	1451.369127	1404.140903	1302.169426	1066.925784	1777.633218	1805.634209	895.6407153	1078.907989
11507	ENSMUSG00000018623	Mmp7	194.0188013	-3.245305493	1.900487651	-1.707617248	0.087707386	0.201545146	1167.649872	8.389191353	122.8265326	98.25542756	14.93025275	16.05801174	116.8688952	7.172227848
11509	ENSMUSG00000018648	Dusp14	184.3125482	-0.428782549	0.306388155	-1.399474954	0.161670604	0.31504824	220.046287	290.4757506	102.0084762	142.0431725	184.7618778	156.1195586	199.7395664	179.3056962
11514	ENSMUSG00000018651	Tada2a	527.7820749	-0.725895079	0.258357665	-2.809651804	0.004959512	0.020748405	534.6656589	804.313721	367.438695	353.5059405	669.0619514	684.2497225	362.2935752	446.7273345
11519	ENSMUSG00000018654	Ikzf1	282.7501241	-0.329456902	0.32090027	-1.026664459	0.30457849	0.490856401	203.1916777	290.4757506	426.7701556	426.1295174	204.3578345	318.4838995	206.1142334	186.477924
11528	ENSMUSG00000018659	Pnpo	423.0337243	0.137454566	0.270987235	0.507236313	0.611989019	0.764136289	441.9653083	352.3460368	544.3921741	429.3334987	406.8493875	335.434023	372.9180203	501.0313454
11531	ENSMUSG00000018661	Cog1	998.9837919	-0.10161402	0.152851804	-0.664787834	0.506186205	0.681019062	972.8854985	1067.5246	1032.575596	906.7267174	1099.239859	1011.65474	966.824497	934.4388282
11539	ENSMUSG00000018666	Cbx1	1489.942429	0.156954877	0.173084178	0.90681239	0.364506017	0.551565023	1328.705026	1370.584137	1354.214567	1745.101833	1597.537044	1513.913662	1559.668529	1449.814629
11544	ENSMUSG00000018669	Cdk5rap3	1254.334972	-0.02930349	0.142407375	-0.205772277	0.836968797	0.911475427	1365.223346	1339.12467	1253.246994	1103.237573	1210.283614	1113.355481	1368.428519	1281.779577
11555	ENSMUSG00000018672	Copz2	701.4895419	-0.140925691	0.261862168	-0.538167434	0.59046146	0.747874715	733.1755008	932.2488891	294.5754977	244.5705751	1033.920003	863.5641869	621.5300338	888.3316492
11560	ENSMUSG00000018677	Slc25a39	3881.589443	0.15506782	0.111829213	1.386648585	0.165548946	0.320635911	3741.723245	3948.163181	3033.190813	3059.802174	4520.13402	4187.572617	4416.581796	4145.547696
11575	ENSMUSG00000018678	Sp2	511.8281428	-0.293742979	0.18379118	-1.598243067	0.109988893	0.238968886	543.0929636	610.3136709	536.0649516	452.8293618	489.8989184	521.8853815	458.9760249	481.5638698
11578	ENSMUSG00000018697	Aatf	702.6108585	-0.418869132	0.244329564	-1.714361233	0.086462404	0.199648205	734.111868	739.297488	473.6107825	627.9803414	873.4197859	1070.534116	473.850248	628.0822387
11586	ENSMUSG00000018707	Dync1h1	6147.400933	-0.001473975	0.155250037	-0.009494203	0.992424835	0.995871182	6155.677832	4850.001251	8033.687954	8018.497284	5683.760594	5441.881756	5686.202976	5309.497815
11594	ENSMUSG00000018727	Cpsf4l	30.16434528	-2.56357493	0.698513898	-3.670041409	0.000242511	0.001612954	31.83648407	60.82163731	26.02257047	19.223888	48.52332144	39.25291759	7.437111515	8.196831826
11599	ENSMUSG00000018733	Pex12	287.264881	-0.006915899	0.191251281	-0.036161321	0.971153727	0.985086371	292.1465597	283.1352082	291.4527892	311.8541831	265.0119863	281.9073172	283.6726821	288.9383219
11606	ENSMUSG00000018736	Ndel1	1688.783147	0.219082714	0.182054706	1.203389455	0.228825646	0.403909979	1663.924476	1311.859798	1752.880347	1724.809951	1829.889103	1761.920733	1892.213658	1572.767107
11612	ENSMUSG00000018740	Slc25a35	193.7868037	0.347955622	0.310581539	1.120335815	0.262570685	0.444494071	206.9371465	173.0270717	159.2581313	104.6633902	213.6892425	208.7541526	268.7984591	215.1668354
11615	ENSMUSG00000018750	Zbtb4	2070.792946	-0.370642645	0.223311134	-1.659758912	0.096962963	0.217170195	2720.146654	1877.081565	2177.568697	2059.092004	2232.072786	1943.911532	1929.399216	1627.071118
11622	ENSMUSG00000018752	Tnfsfm13	55.48952994	-0.440125823	0.508587661	-0.865388324	0.386825687	0.574372482	64.60933532	35.65406325	84.31312831	118.5473093	35.45935028	31.22391172	38.24800208	35.86113924
11625	ENSMUSG00000018761	Mpdu1	850.5958331	0.656014966	0.221133639	2.966599612	0.003011128	0.013585	522.4928856	763.4164131	1228.265326	1140.617355	571.0821677	554.001405	1043.320501	981.5706112
11635	ENSMUSG00000018765	Fxr2	1756.33956	-0.025887067	0.124645691	-0.207685217	0.835474761	0.910475627	1744.452054	1666.303133	1825.743544	1710.926032	1960.528814	1792.252533	1698.848759	1651.661613
11641	ENSMUSG00000018770	Atp5g3	3926.739072	0.652614198	0.111919561	5.831100427	5.51E-09	1.06E-07	3249.19411	3472.076571	3259.066725	3416.512095	3578.594956	3873.549276	5242.101174	5322.817667
11646	ENSMUSG00000018774	Cd68	1264.304622	1.316849931	0.353227215	3.728053435	0.000192964	0.001320318	526.2383543	703.6434247	2448.203429	2348.518318	512.2942975	512.0721522	2097.265447	966.2015515
11651	ENSMUSG00000018796	Acsl1	433.4401425	-0.436133933	0.303783195	-1.435674982	0.151094847	0.300150706	377.355973	467.6974179	699.4866941	495.5491129	345.2620949	457.6533346	360.1686862	264.3478264
11662	ENSMUSG00000018800	Abca5	363.6902283	-0.945707624	0.225032816	-4.202532061	2.64E-05	0.000226108	521.5565185	463.5028223	342.4570273	395.1576978	306.0701814	369.33427	234.800235	276.6430741
11667	ENSMUSG00000018809	Smyd4	148.5816267	-0.565721015	0.296681764	-1.906827729	0.056542899	0.144935403	161.9915219	199.2432946	142.6036862	108.9353653	167.0322026	165.0406762	113.6815617	130.1247052
11671	ENSMUSG00000018819	Lsp1	16059.55185	-0.999711484	0.151838821	-6.584030851	4.58E-11	1.22E-09	19117.80868	21330.56766	11289.63197	10490.90288	24454.82086	21565.01765	9261.328726	10966.33638
11683	ENSMUSG00000018820	Zfyve27	744.2608771	0.070510067	0.235337528	0.299612507	0.764472743	0.868539921	799.6575705	589.3406926	1132.502267	956.922425	510.4280159	505.8273698	815.9573777	643.4512984
11691	ENSMUSG00000018821	Avpi1	496.8406902	1.330467289	0.207581035	6.409387505	1.46E-10	3.58E-09	300.5738643	257.9676341	759.8590576	622.6403725	321.9335749	305.9943348	747.9609295	657.7957541
11694	ENSMUSG00000018830	Myh11	47762.52004	-0.729605808	0.399100385	-1.828126044	0.067530637	0.165924806	74922.48342	30118.24561	75776.68429	61052.9323	44688.11276	32194.52932	36966.69401	26380.47863
11698	ENSMUSG00000018841	Rad51d	573.9900918	0.150493314	0.162826027	0.924258347	0.355351824	0.542021229	519.6837841	541.1028423	733.8364871	657.8841672	500.1634671	462.1138934	571.5951422	605.5409512
11705	ENSMUSG00000018845	Unc45b	139.0570522	-0.858636386	0.427689531	-2.007616095	0.044684103	0.121730329	244.3918336	126.8865192	194.6488271	146.3151476	99.84606527	95.45595868	86.05800468	118.8540615
11710	ENSMUSG00000018846	Pank3	2040.356269	0.777155655	0.15980976	4.863004962	1.16E-06	1.36E-05	1803.443186	1594.995006	1728.939582	1495.191289	1880.278706	1994.761903	3117.212169	2708.028315
11711	ENSMUSG00000018848	Rars	2505.901762	0.240071883	0.136913997	1.753450248	0.079524752	0.187589622	2249.153963	2264.033016	2013.106051	2185.115269	2778.893293	3226.768248	2593.42703	2736.717226
11716	ENSMUSG00000018849	Wwc1	2859.574131	1.146611208	0.169908782	6.748392833	1.49E-11	4.33E-10	1388.632526	1807.870737	4472.759412	4474.893929	1773.900655	1884.140044	3380.698406	3693.697342
11719	ENSMUSG00000018858	Mrpl58	627.1024938	0.048492601	0.187887503	0.258093806	0.796334512	0.888158045	572.1203461	690.0109888	503.7969642	535.0648827	669.9950922	741.3448753	608.7806998	695.7061012
11729	ENSMUSG00000018861	Fdxr	248.9076662	-0.224658591	0.288339193	-0.779146911	0.435893179	0.618359203	236.9008962	341.8595476	233.1622314	184.7629236	248.215452	251.5755173	227.3631235	267.4216383
11735	ENSMUSG00000018865	Sult4a1	58.92067061	0.435171476	0.629398526	0.691408476	0.489308879	0.666554111	22.47281229	63.96758407	17.69534792	30.97181956	109.1774732	110.6218587	47.8100026	68.64846654
11739	ENSMUSG00000018882	Mrpl45	687.0497154	0.36053404	0.149289129	2.415005323	0.01573498	0.053268503	563.6930415	617.6542134	757.777252	723.0317876	638.2683051	679.7891637	770.2722641	745.9116962
11747	ENSMUSG00000018899	Irf1	1454.99979	1.076343478	0.237478545	4.532381979	5.83E-06	5.84E-05	954.1581549	643.8704364	2670.956633	2321.818473	927.5419521	750.265993	1652.101201	1719.285476
11757	ENSMUSG00000018900	Slc22a5	587.4622791	-0.193208412	0.171669143	-1.125469662	0.260390066	0.442051201	623.6205409	653.3082766	716.1411392	683.5160178	441.3755969	464.7902287	607.7182553	509.2281772
11760	ENSMUSG00000018906	P4ha2	1237.865721	-0.695638739	0.275102735	-2.528650758	0.01145019	0.041229856	1687.333656	1484.88687	606.8463433	956.922425	1870.014157	1338.167645	970.0118305	988.742839
11775	ENSMUSG00000018907	Alox12e	1107.825905	-0.827798218	1.638434283	-0.505237364	0.61339213	0.765002809	51.50019482	1021.384047	370.5614034	5016.366775	342.4626725	1455.926398	342.1071297	262.2986184
11779	ENSMUSG00000018909	Arrb1	2075.948347	-0.330136552	0.151123621	-2.184546327	0.028922127	0.086509771	2387.736305	2051.157286	2333.704119	2402.986	2036.113219	1864.513585	1656.350979	1875.02528
11791	ENSMUSG00000018919	Tm4sf5	15.52148859	-2.07250104	1.005966106	-2.060209611	0.039378507	0.11026527	30.90011689	8.389191353	15.61354228	14.95191289	27.99422391	16.9501235	4.249778009	5.123019891
11794	ENSMUSG00000018920	Cxcl16	1688.964196	1.248941338	0.285088806	4.38088523	1.18E-05	0.000111138	689.1662434	638.6271918	4169.856691	3318.256668	867.8209411	671.7601578	1968.709663	1187.516011
11797	ENSMUSG00000018921	Pelp1	1231.36163	-0.080829303	0.167239549	-0.483314522	0.62887243	0.775877834	1158.2862	1362.194946	936.8125368	1012.458101	1471.563037	1527.295339	1095.380282	1286.902597
11799	ENSMUSG00000018923	Med11	390.0422764	0.494885394	0.187934309	2.633289236	0.00845623	0.032197345	333.3467156	347.1027922	392.4203626	387.6817414	382.5877267	318.4838995	480.224915	478.4900579
11802	ENSMUSG00000018924	Alox15	2132.214281	0.716727461	1.16777689	0.613753763	0.539378055	0.708861828	326.7921453	1510.054444	1109.602405	6723.020832	1259.740076	3109.901607	2189.698119	828.9046184
11805	ENSMUSG00000018927	Ccl6	806.5854586	-0.813445638	0.448926155	-1.811980945	0.069989141	0.170592601	408.2560898	762.3677642	1409.382416	2256.670853	303.270759	646.7810284	372.9180203	293.0367378
11809	ENSMUSG00000018931	Natd1	993.7327515	0.021526095	0.212470535	0.10131332	0.919301742	0.9552056	830.5576874	953.2218675	1541.577074	1595.582704	665.3293882	553.1092933	1035.88339	774.6006076
11811	ENSMUSG00000018932	Map2k3	1192.540885	0.689895533	0.157694285	4.374892438	1.21E-05	0.000113596	1026.258428	943.7840272	1040.902819	1010.322114	1172.957982	1167.774298	1438.549856	1739.777555
11817	ENSMUSG00000018965	Ywhah	4865.867451	0.664796139	0.130736412	5.08501134	3.68E-07	4.85E-06	3722.059535	3586.379303	4559.154346	5380.552653	4939.114238	5152.837545	5857.256541	5729.585447
11823	ENSMUSG00000018974	Sart3	1108.129893	0.097684714	0.150294763	0.649954208	0.515721801	0.68890624	938.2399129	1069.621898	1021.125665	996.4381947	1351.187874	1340.84398	1007.197388	1140.384228
11830	ENSMUSG00000018983	E2f2	260.08283	0.741558445	0.344470368	2.152749597	0.031338363	0.092286274	137.6459752	252.7243895	182.1579933	164.4710418	338.7301093	353.2762583	287.9224601	363.7344123
11832	ENSMUSG00000018986	Slfn3	83.80416125	-0.60518448	0.382597881	-1.581776873	0.113700516	0.244602733	115.173163	117.4486789	63.49507194	58.73965778	69.98555977	92.77962339	61.62178113	91.18975407
11835	ENSMUSG00000018995	Nars2	244.6664028	0.76486515	0.247090135	3.095490442	0.001964877	0.009519653	220.9826541	173.0270717	219.6304947	221.074712	205.2909753	247.1149584	319.7957952	350.4145606
11841	ENSMUSG00000018999	Slc35b4	1286.489904	-0.375835887	0.175738496	-2.13860876	0.032467367	0.094800964	1280.9503	1560.389592	987.8167749	1189.745069	1539.682315	1544.245462	1079.443614	1109.646108
11845	ENSMUSG00000019027	Dnah1	94.95978392	-0.31179967	0.551180866	-0.565693931	0.571601862	0.734858292	57.11839789	164.6378803	73.90410012	54.46768267	125.0408668	106.1612998	88.18289368	90.16515009
11847	ENSMUSG00000019039	Dalrd3	857.6823359	-0.342232682	0.140129306	-2.442263454	0.014595491	0.050166575	984.1219047	879.8164432	912.8717719	906.7267174	842.6261396	864.4562987	734.149151	736.6902604
11856	ENSMUSG00000019054	Fis1	1650.132519	0.394689544	0.155427101	2.53938689	0.011104695	0.04031774	1364.286979	1552.0004	1784.107431	1627.622517	1632.996395	1406.860251	1960.210107	1872.976072
11862	ENSMUSG00000019055	Plod1	3472.627016	-0.068379884	0.202280952	-0.338044108	0.735329949	0.850483113	3612.504575	3473.12522	4221.901832	3266.992966	3600.990335	2847.620749	3642.059754	3115.820698
11868	ENSMUSG00000019066	Rab3d	1235.629231	0.417907178	0.435933651	0.958648586	0.337735808	0.525118302	1978.543848	688.9623399	1307.37394	1090.421647	627.0706155	628.0466814	2071.766779	1492.847996
11873	ENSMUSG00000019080	Mfsd3	122.5263199	0.051504243	0.393705432	0.130819234	0.895918307	0.942750198	88.95488196	144.7135508	128.0310467	143.1111662	139.9711195	93.67173515	113.6815617	128.0754973
11877	ENSMUSG00000019082	Slc25a22	799.059903	-0.088084793	0.165503406	-0.532223448	0.594571245	0.751079463	717.2572588	822.1407526	614.132663	678.1760489	1106.704985	1006.302069	747.9609295	699.8045172
11902	ENSMUSG00000019087	Atp6ap1	4850.966481	0.384529595	0.140290781	2.740946995	0.006126239	0.024678815	4142.488398	4304.703813	5348.158682	5178.701829	4368.965211	4437.363911	6056.996107	4970.353899
11912	ENSMUSG00000019088	Dnase1l1	320.7883906	0.82699295	0.275958955	2.99679693	0.002728324	0.012528302	241.5827321	194.00005	556.883008	491.2771378	151.1688091	157.9037821	457.9135804	315.5780253
11923	ENSMUSG00000019122	Ccl9	276.0933236	0.381128555	0.392934967	0.969953267	0.332069787	0.519535269	159.1824204	199.2432946	592.2737038	525.4529387	101.7123469	164.1485645	302.7966831	163.9366365
11925	ENSMUSG00000019124	Scrn1	690.1664635	-0.744809993	0.165693024	-4.49511981	6.95E-06	6.82E-05	737.8573367	834.7245396	847.2948944	891.7748045	659.7305434	611.9886696	444.1018019	493.8591175
11931	ENSMUSG00000019132	BC005537	6127.682795	0.494679144	0.140584586	3.518729598	0.000433618	0.002647854	5442.166042	4994.714802	7122.897988	6091.836509	5353.428752	5309.849215	7750.532643	6956.036409
11933	ENSMUSG00000019139	Isyna1	3962.86593	0.405483133	0.273951378	1.480128102	0.138839063	0.282602984	2922.401964	4091.828082	2479.430514	2407.257975	5440.210846	5071.655375	5783.94787	3506.194814
11942	ENSMUSG00000019143	Hars2	565.1516154	-0.161115969	0.173535109	-0.928434426	0.353182268	0.539950586	547.7747994	655.4055745	570.4147446	570.3086774	530.9571134	570.9515285	534.4095846	540.9909005
11950	ENSMUSG00000019158	Tmem160	290.149634	0.186019677	0.224191974	0.829733884	0.40668926	0.593314605	303.3829658	282.0865592	312.2708456	274.4744009	264.0788455	218.567382	354.8564637	311.4796094
11952	ENSMUSG00000019173	Rab5c	4372.867622	0.588737127	0.147102505	4.002223661	6.27E-05	0.000488652	3258.557781	3867.417214	4376.996352	4495.185811	4342.837269	3926.18387	5622.456306	5093.306376
11965	ENSMUSG00000019179	Mdh2	6508.05616	0.604084796	0.140701239	4.293386475	1.76E-05	0.000157757	5079.791944	6146.131315	4715.289768	5112.486215	7058.276988	6890.67126	8402.873568	8658.92822
11972	ENSMUSG00000019188	H13	3536.908494	0.30106021	0.242931609	1.239279694	0.215241936	0.386189712	4087.242734	2611.135809	3763.904592	3331.072593	3217.469468	3030.50366	4537.700469	3716.238629
11978	ENSMUSG00000019189	Rnf145	2279.624964	-0.056866892	0.151215999	-0.376063989	0.706869325	0.832016251	2100.271581	1972.508617	2819.805736	3210.389296	2237.671631	1980.488115	2066.454557	1849.410181
11984	ENSMUSG00000019194	Scn1b	425.9578808	0.652622582	0.224574971	2.906034364	0.003660412	0.016045981	378.2923401	357.5892814	414.2793218	483.8011814	351.7940804	264.9571937	551.4086966	605.5409512
11987	ENSMUSG00000019210	Atp6v1e1	1700.934666	0.655138529	0.173448697	3.777131446	0.000158645	0.001116171	1359.605143	1193.36247	2187.977725	2361.334243	1220.548162	1263.230257	2239.633011	1781.786318
11993	ENSMUSG00000019214	Chtf18	142.4318988	0.07639246	0.556504643	0.137271919	0.890815865	0.940764476	64.60933532	170.9297738	65.57687757	44.85573867	254.7474376	290.8284348	84.99556018	162.9120325
12008	ENSMUSG00000019232	Etnppl	205.5344213	5.243951182	0.906712826	5.783475242	7.32E-09	1.38E-07	3.745468714	0	429.8928641	1060.517821	0.933140797	0.892111763	78.62089316	69.67307052
12014	ENSMUSG00000019235	Rps6kl1	52.59724478	-0.055374939	0.524505861	-0.105575445	0.915919208	0.953328914	51.50019482	63.96758407	39.55430711	25.63185067	53.18902542	75.82949988	70.12133714	40.98415913
12018	ENSMUSG00000019254	Ppp1r12c	2708.023908	-0.81224578	0.182799863	-4.443360993	8.86E-06	8.55E-05	3906.523869	3007.5251	2558.539128	2807.755642	2929.128962	2516.647284	1999.520553	1938.550727
12029	ENSMUSG00000019256	Ahr	511.4187812	0.139861411	0.255005239	0.548464856	0.583372754	0.742441047	529.9838231	357.5892814	729.6728759	673.9040738	441.3755969	380.0396112	525.9100286	452.8749584
12032	ENSMUSG00000019261	Map1s	840.9796149	-0.695994846	0.15854172	-4.389979141	1.13E-05	0.000106901	1034.685732	1094.789472	611.0099545	548.9488018	1135.63235	988.4598338	654.4658133	659.844962
12043	ENSMUSG00000019278	Dpep1	1150.965239	-0.430830076	0.465624295	-0.925274047	0.354823375	0.541470375	892.3579212	326.1298139	3713.941257	3098.24995	95.18036129	177.5302409	506.7860275	397.5463436
12046	ENSMUSG00000019295	Tmem129	749.1707062	0.132146655	0.163434009	0.80856277	0.418766687	0.603964575	698.5299152	697.3515312	686.9958603	733.7117254	894.8820242	752.0502165	779.8342646	750.0101121
12050	ENSMUSG00000019297	Nop9	750.0138658	0.02426401	0.213166419	0.113826607	0.909375246	0.949821763	607.7022989	799.0704764	650.5642616	634.388304	889.2831795	989.3519455	644.9038128	784.8466474
12053	ENSMUSG00000019302	Atp6v0a1	1629.84628	0.623798715	0.175618271	3.552014894	0.000382293	0.002373856	1261.28659	1193.36247	2511.698501	2093.267805	1130.966646	1065.181445	2076.016557	1706.990228
12063	ENSMUSG00000019303	Psmc3ip	146.5893058	0.452570924	0.669940073	0.675539414	0.499333119	0.675094706	101.1276553	156.248689	159.2581313	42.71975111	160.5002171	200.7251467	249.674458	102.4603978
12067	ENSMUSG00000019312	Grb7	2018.328247	1.361273346	0.282582844	4.817254043	1.46E-06	1.68E-05	1505.678423	823.1894015	2930.141434	3174.077508	918.2105442	810.0374811	2893.036379	3092.254806
12073	ENSMUSG00000019320	Noxo1	20.47408752	0.240458658	0.820092972	0.293209022	0.769362389	0.872007277	10.30003896	13.63243595	49.96333529	39.51576978	16.79653434	5.35267058	15.93666753	12.29524774
12081	ENSMUSG00000019326	Aoc3	2548.17634	-0.12636261	0.267808638	-0.471839188	0.637041577	0.782021454	2693.928373	1753.340993	3795.131677	3824.485719	2386.041018	1857.376691	2337.377905	1737.728347
12083	ENSMUSG00000019338	Zfp687	973.9318326	0.081515861	0.212737998	0.383174899	0.701590088	0.82857472	813.7030782	1130.443535	946.1806621	811.6752712	975.1321328	1058.044551	1032.696056	1023.579374
12091	ENSMUSG00000019359	Gdpd2	71.12089982	3.364961396	0.761962562	4.416176812	1.00E-05	9.61E-05	28.09101536	13.63243595	19.77715355	29.90382578	17.72967514	28.54757643	343.1695742	88.11594213
12096	ENSMUSG00000019362	D8Ertd738e	1346.369727	0.311829452	0.119464384	2.610229431	0.009048152	0.034042592	1252.859285	1229.016533	1328.191997	1385.18793	1287.7343	1207.027216	1552.231418	1528.709136
12105	ENSMUSG00000019370	Calm3	9039.58954	0.250047252	0.124494653	2.008497925	0.044590406	0.121556933	8343.031561	9545.851111	6920.962841	7188.666119	9930.484361	9114.705886	10505.45124	10767.56321
12109	ENSMUSG00000019373	Cops3	1261.5858	0.092126292	0.186951751	0.492781114	0.622167256	0.771191922	1161.095301	1268.865192	869.1538536	1033.817977	1406.243181	1763.704956	1254.746957	1335.058984
12117	ENSMUSG00000019428	Fkbp8	4166.440919	0.142341304	0.129994797	1.094976932	0.273526743	0.457528815	3795.096175	4328.822738	4037.662033	3939.829047	4346.569832	3918.154865	4548.324914	4417.06775
12130	ENSMUSG00000019432	Ddx39b	4532.035005	-0.220855921	0.189006914	-1.168507102	0.242602276	0.421535326	4106.906445	5551.547378	3492.228957	3284.080867	5965.569115	5569.453738	3840.736875	4445.756662
12136	ENSMUSG00000019433	Gipc1	2107.460178	0.88070361	0.135584781	6.495593393	8.27E-11	2.12E-09	1553.433149	1582.411219	2276.454464	2017.440246	1934.400872	1721.775703	2908.973047	2864.792723
12139	ENSMUSG00000019437	Tlcd1	127.4993473	-0.186241672	0.436733069	-0.426442797	0.669785222	0.805048956	136.7096081	136.3243595	155.09452	84.37150845	98.91292447	168.6091233	121.1186732	118.8540615
12147	ENSMUSG00000019461	Plscr3	1852.071984	-0.023760507	0.173716824	-0.136777234	0.891206879	0.940983278	1553.433149	2013.405925	2127.605361	2179.775301	1808.426864	1626.319745	1765.782763	1741.826763
12151	ENSMUSG00000019464	Ptger1	32.66196847	0.569250097	0.581558578	0.978835356	0.327661337	0.514825814	43.07289021	24.11892514	13.53173664	8.543950223	36.39249108	35.68447053	44.62266909	55.32861483
12154	ENSMUSG00000019467	Arhgef25	2440.165656	-0.405742023	0.18549495	-2.187348087	0.028717123	0.086023784	2981.393096	2769.481795	2233.777449	1738.69387	2977.652283	2479.17859	2097.265447	2243.882712
12166	ENSMUSG00000019470	Xab2	1408.766906	-0.078147715	0.127110957	-0.614799205	0.538687335	0.708479322	1383.95069	1475.449029	1491.613739	1440.723606	1368.917549	1401.50758	1292.994959	1414.978094
12171	ENSMUSG00000019471	Cdc37	5090.975319	0.21311179	0.122360762	1.741667724	0.081566603	0.191263697	4358.789216	5059.731035	4723.616991	4589.169263	5579.248825	5500.761133	5475.838964	5440.647125
12174	ENSMUSG00000019478	Rab4a	469.911891	-0.387079029	0.228122679	-1.696802049	0.089734091	0.204752584	514.065581	424.7028123	614.132663	627.9803414	490.8320592	369.33427	373.9804648	344.2669367
12177	ENSMUSG00000019487	Trip10	2153.498122	0.682655669	0.262301116	2.602564871	0.009252931	0.034659937	1898.016271	1317.103042	2999.881923	2247.058909	1929.735168	1674.49378	2927.034604	2234.661277
12187	ENSMUSG00000019494	Cops6	1929.562181	0.272210832	0.135413606	2.010217735	0.044408149	0.121305312	1680.779085	1954.681585	1605.072146	1545.386997	2085.569681	2175.860591	2150.387672	2238.759693
12192	ENSMUSG00000019505	Ubb	17519.30046	-0.018119614	0.146044641	-0.12406901	0.901260635	0.945429768	16298.40711	17525.02074	20828.4654	20705.19537	17229.51167	14166.7348	17548.39584	15852.67275
12194	ENSMUSG00000019518	Ap4m1	461.930367	-0.258735714	0.187809091	-1.377652769	0.16831052	0.324223531	412.9379257	494.9622898	619.3371771	571.3766712	404.0499651	434.4584287	377.1677983	381.1526799
12201	ENSMUSG00000019528	Gyg	1400.775024	0.694004533	0.227442749	3.05133725	0.002278245	0.010756518	866.1396402	904.9840172	2103.664596	2805.619654	837.0272948	823.4191576	1655.288534	1210.057298
12205	ENSMUSG00000019539	Rcn3	4898.800688	-0.305951939	0.231765259	-1.320094045	0.186803621	0.349746175	6227.778105	6364.25029	2331.622314	1652.186374	7062.009551	5366.944368	4603.572028	5582.042474
12214	ENSMUSG00000019558	Slc6a8	1688.471363	-0.264152175	0.247114907	-1.068944717	0.285094581	0.469987826	2031.916777	1363.243595	2185.895919	2217.155083	1606.868452	1274.82771	1552.231418	1275.631953
12227	ENSMUSG00000019564	Arid3a	350.4623868	-0.104375868	0.337169395	-0.309565073	0.75689172	0.865268307	470.0563236	263.2108787	425.7292528	378.0697974	336.8638277	247.1149584	352.7315747	329.922481
12232	ENSMUSG00000019577	Pdk4	320.1795702	-0.164702153	0.640296181	-0.257228073	0.797002713	0.888391218	397.0196837	90.18380705	853.5403113	664.2921298	41.99133586	79.39794694	275.1731261	159.8382206
12235	ENSMUSG00000019578	Ubxn6	316.0415516	0.025834592	0.247836621	0.104240413	0.916978563	0.954063339	300.5738643	310.4000801	423.6474472	366.3218658	294.8724918	210.5383761	317.6709062	304.3073815
12242	ENSMUSG00000019579	Mydgf	2040.812865	0.440388705	0.148659729	2.962394094	0.003052568	0.013721293	2100.271581	1758.584237	1657.117287	1590.242735	2073.438851	1909.119174	2702.858814	2534.870242
12245	ENSMUSG00000019590	Cyb561	914.9639267	1.496477434	0.252677314	5.922484345	3.17E-09	6.36E-08	527.1747215	420.5082166	1015.921151	1331.788241	600.9426732	748.4817694	1169.751397	1505.143244
12252	ENSMUSG00000019647	Sema6a	642.2422313	-0.352615758	0.146238783	-2.411232843	0.015898695	0.053710371	729.4300321	682.6704464	635.9916222	614.0964223	691.4573305	678.0049401	567.3453642	538.9416926
12262	ENSMUSG00000019659	Ccdc12	832.7984351	0.699833334	0.192751449	3.630755244	0.000282593	0.00184392	655.457025	678.4758507	752.5727379	957.9904187	788.5039734	662.8390402	1079.443614	1087.104821
12272	ENSMUSG00000019689	Fmc1	281.1301718	0.070741021	0.26967263	0.262321843	0.793073324	0.886720965	367.9923012	248.5297938	219.6304947	217.8707307	285.5410839	261.3887467	302.7966831	345.2915407
12274	ENSMUSG00000019699	Akt3	898.103834	-0.239014066	0.214630039	-1.11360957	0.265446719	0.447676791	1055.28581	740.3461369	1186.629213	1177.997137	791.3033958	711.0130754	768.1473751	754.108528
12278	ENSMUSG00000019710	Mrpl24	934.2240517	0.169408484	0.157576404	1.07508789	0.282335381	0.46707926	942.9217488	787.5353383	1083.579834	1017.79807	851.9575476	843.0456163	955.1376075	991.816651
12284	ENSMUSG00000019715	Gle1	1081.596338	0.070098654	0.14068895	0.498252735	0.618305917	0.768536484	1084.313193	1101.081365	818.1496154	900.3187547	1256.007513	1198.99821	1087.94317	1205.958882
12291	ENSMUSG00000019718	L3hypdh	327.6807632	-1.439189653	0.402321676	-3.577211321	0.000347279	0.002198621	332.4103484	671.1353083	201.9351468	286.2223325	320.0672933	439.8110993	172.1160094	197.7485678
12294	ENSMUSG00000019726	Lyst	589.2063485	-0.404030119	0.207681179	-1.945434442	0.051722713	0.13569665	737.8573367	592.4866393	597.4782179	585.2605903	548.6867886	645.8889166	541.8466961	464.1456022
12302	ENSMUSG00000019731	Slc35e1	1946.191864	0.331591329	0.113972244	2.909404246	0.003621183	0.015901759	1686.397289	1643.232856	1494.736448	1517.619158	2421.500368	2615.67169	2121.701671	2068.675432
12304	ENSMUSG00000019732	Calr3	39.47406474	-0.906424247	0.540564641	-1.676810095	0.093579623	0.211245142	48.69109328	40.89730785	42.67701556	60.87564534	39.19191347	35.68447053	18.06155654	29.71351537
12306	ENSMUSG00000019734	Tmc4	2248.632131	1.905684518	0.224326378	8.495142356	1.98E-17	1.23E-15	1107.722372	843.113731	3983.535087	3277.672904	753.0446231	711.9051871	4156.282893	3155.780253
12313	ENSMUSG00000019737	Syne4	255.2906814	1.105644033	0.28363965	3.898058804	9.70E-05	0.000719119	173.227928	122.6919235	271.6756357	354.5739342	237.9509032	244.4386232	300.6717941	337.0947089
12330	ENSMUSG00000019738	Polr2i	495.5866686	-0.166771906	0.199378551	-0.836458608	0.402896953	0.589607621	515.9383154	591.4379904	353.9069583	423.9935298	580.4135757	512.9642639	470.6629145	515.3758011
12340	ENSMUSG00000019761	Krt10	143.592716	-0.099777424	0.29064596	-0.34329541	0.731376233	0.847849431	136.7096081	181.416263	146.7672974	166.6070293	109.1774732	111.5139704	156.1793418	140.370745
12344	ENSMUSG00000019763	Rmnd1	381.0572013	-0.02541184	0.217662824	-0.116748648	0.907059238	0.948990276	325.8557781	430.9947058	323.7207766	323.6021147	432.044189	469.2507875	378.2302428	364.7590163
12353	ENSMUSG00000019767	Ccdc170	91.7425752	-1.545258578	0.476294683	-3.244333041	0.00117726	0.006203329	217.2371854	110.1081365	65.57687757	68.35160178	78.38382694	82.07428223	43.56022459	68.64846654
12357	ENSMUSG00000019768	Esr1	8419.634133	0.169536531	0.183977375	0.921507498	0.356785529	0.543542028	9570.608932	6970.369366	6969.885274	6222.13175	9341.672518	9677.628409	9177.39561	9427.381204
12369	ENSMUSG00000019773	Fbxo5	193.6291697	0.34085008	0.387729176	0.879093196	0.379350747	0.567238383	114.2367958	192.9514011	94.7221565	98.25542756	310.7358854	349.7078112	146.6173413	241.8065389
12371	ENSMUSG00000019774	Mtrf1l	208.2977725	0.049349001	0.365157604	0.135144387	0.892497716	0.941371116	267.8010131	151.0054444	162.3808397	181.5589422	275.2765351	194.4803644	214.6137894	219.2652514
12374	ENSMUSG00000019775	Rgs17	23.27970883	-0.484952493	0.60384936	-0.803101776	0.421915911	0.606791307	24.34554664	28.31352082	23.94076483	19.223888	24.26166072	28.54757643	20.18644554	17.41826763
12378	ENSMUSG00000019777	Hdac2	2620.414534	-0.340015517	0.238286101	-1.426921317	0.153602576	0.303788423	2117.126191	3271.784628	1844.479795	2036.664134	3489.94658	3946.702441	1967.647218	2288.965287
12382	ENSMUSG00000019779	Frk	1110.787835	1.825305643	0.270794799	6.740549106	1.58E-11	4.54E-10	339.9012858	591.4379904	1542.617977	1630.826499	718.5184136	765.4318929	1737.096761	1560.471859
12386	ENSMUSG00000019782	Rwdd1	664.2246812	-0.06864364	0.180191077	-0.380949161	0.703240973	0.829616201	648.9024547	716.2272118	459.038143	556.4247583	776.373143	855.535181	634.2793678	667.0171899
12389	ENSMUSG00000019785	Clvs2	166.8338887	-0.757931371	0.425121303	-1.782859068	0.074609248	0.178995826	339.9012858	184.5622098	119.7038241	71.55558312	140.9042603	167.7170115	140.2426743	170.0842604
12393	ENSMUSG00000019787	Trdn	38.14881158	-0.604457121	0.732664947	-0.825011656	0.409364973	0.595875146	62.73660096	19.92432946	59.33146066	55.53567645	30.7936463	22.30279408	36.12311307	18.44287161
12401	ENSMUSG00000019789	Hey2	155.1960219	-0.748040756	0.330281535	-2.264857937	0.023521399	0.073635766	205.0644121	225.4595176	110.3356988	143.1111662	179.163033	122.2193116	116.8688952	139.346141
12403	ENSMUSG00000019790	Stxbp5	842.4118625	0.204364226	0.223070111	0.91614347	0.35959165	0.546424659	824.9394843	647.0163831	969.0805241	1001.778164	875.2860675	724.3947518	950.8878295	745.9116962
12415	ENSMUSG00000019791	Hint3	202.5025767	0.807009856	0.260039289	3.103415098	0.001913011	0.009297358	152.6278501	153.1027422	252.9393849	202.9188178	153.0350907	170.3933468	292.1722381	242.8311429
12421	ENSMUSG00000019792	Trmt11	215.5046728	0.004162632	0.356645208	0.011671634	0.990687595	0.99486823	180.7188655	252.7243895	169.6671594	203.9868116	181.9624554	300.6416642	198.6771219	235.658915
12427	ENSMUSG00000019794	Katna1	650.6180658	0.149254041	0.193101533	0.772930381	0.439563584	0.621930394	519.6837841	659.6001701	777.5544055	757.2075885	549.6199294	634.2914637	650.2160353	656.7711501
12433	ENSMUSG00000019795	Pcmt1	1094.03245	0.044211722	0.143116589	0.308921018	0.757381609	0.865301965	1184.504481	1049.697568	886.8492015	976.146313	1154.295166	1196.321875	1153.814729	1150.630268
12443	ENSMUSG00000019796	Lrp11	147.8014392	-1.025741658	0.649686752	-1.578824957	0.114376212	0.24574277	103.9367568	229.6541133	69.74048885	264.8624569	159.5670763	190.9119174	80.74578217	82.99292224
12448	ENSMUSG00000019797	Mtres1	303.1170041	-0.443578067	0.196337838	-2.259259198	0.023867266	0.074516709	341.7740202	302.0108887	295.6164005	299.0382578	345.2620949	367.5500465	239.050013	234.634311
12452	ENSMUSG00000019802	Sec63	3257.403626	0.240369318	0.163481636	1.470313876	0.141476765	0.285949741	3217.357625	2708.660158	3254.903114	3182.621458	3140.018782	3554.173265	3779.115094	3222.379512
12461	ENSMUSG00000019804	Snx3	3428.109994	0.19648448	0.138836747	1.415219563	0.157004131	0.308742355	3413.058366	3087.222418	2856.237334	3173.009514	3756.824848	3688.882141	3962.917993	3486.727338
12464	ENSMUSG00000019806	Aig1	336.7560971	-0.630775243	0.239621162	-2.632385379	0.008478763	0.032267953	362.3740981	437.2865993	326.843485	394.089704	316.3347302	340.7866936	285.7975711	230.5358951
12471	ENSMUSG00000019808	Adat2	193.0237297	0.264312826	0.264424278	0.999578512	0.317514526	0.504766683	161.0551547	189.8054544	224.8350088	179.4229547	194.0932858	173.9617938	198.6771219	222.3390633
12472	ENSMUSG00000019809	Pex3	398.6748558	0.162636215	0.230012004	0.707077073	0.479518583	0.658239688	342.7103873	441.481195	412.1975162	383.4097663	325.6661381	406.8029641	433.4773569	443.6535226
12479	ENSMUSG00000019810	Fuca2	2076.719993	1.364280031	0.223543071	6.102985088	1.04E-09	2.25E-08	720.0663603	1060.184057	3494.310762	4174.787678	1234.545274	1348.872986	2358.626795	2222.366029
12485	ENSMUSG00000019813	Cep57l1	125.0572458	-0.496789732	0.307670499	-1.614681078	0.106379777	0.233130763	123.6004676	166.7351781	117.6220185	102.5274027	139.9711195	144.5221057	101.9946722	103.4850018
12497	ENSMUSG00000019814	Ltv1	867.3416392	-0.368796431	0.212470117	-1.735756706	0.082606862	0.19280892	843.6668279	1010.897558	502.7560614	544.6768267	1169.225419	1431.83938	638.5291458	797.1418951
12501	ENSMUSG00000019817	Plagl1	866.063123	-0.650317313	0.145198865	-4.478804395	7.51E-06	7.31E-05	1074.013154	1058.086759	883.726493	783.9074329	882.7511939	887.6512045	654.4658133	703.9029331
12526	ENSMUSG00000019818	Cd164	10567.51391	1.336777448	0.162800433	8.211141838	2.19E-16	1.21E-14	6708.134467	5747.644726	11965.1779	10987.51999	8637.151216	9030.84738	17378.40472	14085.23089
12530	ENSMUSG00000019820	Utrn	3118.67958	-0.074595866	0.203082358	-0.367318299	0.713381606	0.836275076	4054.469883	2898.465613	2756.310664	2476.677571	3244.530551	2915.421243	3480.568189	3122.992926
12543	ENSMUSG00000019822	Smpd2	675.2678773	-0.269069941	0.168219654	-1.599515485	0.109706111	0.238482574	720.0663603	694.2055845	860.826631	763.6155512	639.2014459	550.432958	592.8440322	580.9504557
12552	ENSMUSG00000019823	Mical1	552.000255	-0.338746162	0.195362577	-1.733935779	0.082929479	0.193506103	616.1296035	577.8055544	736.9591956	570.3086774	485.2332144	485.3087993	477.0375815	467.2194141
12564	ENSMUSG00000019826	Zbtb24	382.5966533	-0.15281992	0.187928287	-0.813182107	0.416113657	0.601717264	370.8014027	418.4109187	400.7475852	418.6535609	393.7854163	348.8156995	360.1686862	349.3899566
12575	ENSMUSG00000019831	Wasf1	923.0610231	0.109363054	0.172901075	0.632518073	0.527048403	0.698558216	983.1855375	814.8002102	600.6009263	646.1362356	1232.678993	1166.882186	909.4524939	1030.751602
12577	ENSMUSG00000019832	Rab32	954.792209	1.47821948	0.220185971	6.713504382	1.90E-11	5.39E-10	363.3104653	526.4217574	1675.853538	1673.54625	471.2361024	451.4085522	1325.930739	1150.630268
12582	ENSMUSG00000019837	Gtf3c6	1075.660547	0.304070632	0.194129222	1.566331069	0.117271131	0.250131721	841.7940935	1107.373259	756.7363491	877.8908854	1265.338921	1350.65721	1229.248289	1176.245367
12588	ENSMUSG00000019838	Slc16a10	224.2787351	-0.775900826	0.348982632	-2.223322181	0.026194083	0.080309331	155.4369516	283.1352082	318.5162625	350.3019591	225.8200729	205.1857056	134.9304518	120.9032694
12592	ENSMUSG00000019841	Rev3l	4654.817021	-0.740463105	0.244623525	-3.0269497	0.002470351	0.011516915	6283.960135	5267.363521	3845.095012	3083.298037	5667.8972	6176.981849	2730.482371	4183.458043
12599	ENSMUSG00000019842	Traf3ip2	696.7352257	-0.225898886	0.187149408	-1.207051031	0.227412492	0.402316491	863.3305386	721.4704564	677.6277349	587.3965778	727.8498216	640.5362461	693.7762599	661.89417
12604	ENSMUSG00000019843	Fyn	2477.902824	-0.387464611	0.147247597	-2.63138156	0.00850385	0.032340612	2512.27314	2749.557466	2307.681549	2651.82855	2795.689828	2784.280813	1879.464324	2142.446919
12613	ENSMUSG00000019845	Tube1	61.59241665	0.003231545	0.407203304	0.00793595	0.993668094	0.996471878	50.56382764	65.01623299	44.7588212	37.37978222	83.04953093	96.34807044	53.12222511	62.50084267
12619	ENSMUSG00000019846	Lama4	2731.931403	-1.006002861	0.302556686	-3.325006218	0.000884166	0.004878134	4728.654252	2560.800661	2968.654839	2292.982641	3097.094305	2577.310884	1777.469652	1852.483993
12629	ENSMUSG00000019849	Prep	2077.066801	0.308654296	0.181510992	1.700471649	0.089042245	0.203629396	1558.114985	1929.514011	1530.127143	1832.677323	2562.404628	2885.089443	2097.265447	2221.341425
12630	ENSMUSG00000019850	Tnfaip3	474.3083197	0.296767325	0.309912927	0.957582919	0.338273115	0.525531447	167.609725	178.2703163	1740.389513	1014.594089	127.8402892	140.9536586	218.8635675	205.9453996
12636	ENSMUSG00000019851	Perp	1889.205956	2.970023466	0.206284642	14.39769549	5.35E-47	3.09E-44	573.9930804	582.0001501	1952.733688	1411.887774	813.6987749	721.7184165	4836.247374	4221.36839
12637	ENSMUSG00000019852	Arfgef3	294.6717218	2.330720595	0.483651888	4.819004435	1.44E-06	1.67E-05	208.8098808	71.3081265	159.2581313	159.1310729	167.0322026	180.2065762	855.2678243	556.3599602
12639	ENSMUSG00000019853	Hebp2	399.0677339	0.835882883	0.253953994	3.291473668	0.000996639	0.005390247	287.4647238	369.1244195	465.2835599	339.6220214	277.1428167	282.799429	546.0964741	625.0084267
12642	ENSMUSG00000019854	Reps1	1186.868308	0.016949817	0.202417181	0.083737047	0.933265502	0.962775873	1000.040147	1359.048999	1215.774492	1129.937417	1111.370689	1292.669945	1202.687176	1183.417595
12654	ENSMUSG00000019856	Fam184a	74.54850387	-1.726411814	0.402602388	-4.288131079	1.80E-05	0.000160912	106.7458584	141.5676041	48.92243248	53.39968889	91.4477981	79.39794694	31.87333507	43.03336709
12666	ENSMUSG00000019857	Asf1a	364.0306419	-0.066615183	0.208668509	-0.319239274	0.749545077	0.860955312	455.0744488	376.464962	346.6206386	297.970264	309.8027446	331.865576	384.6049098	409.8415913
12672	ENSMUSG00000019861	Gopc	907.3763946	0.08090439	0.144733354	0.558989256	0.576169052	0.737740751	918.5762022	846.2596777	713.0184308	717.6918187	1153.362025	1042.878651	960.44983	906.7745208
12678	ENSMUSG00000019863	Qrsl1	326.710785	1.149863236	0.256732771	4.478833114	7.51E-06	7.31E-05	160.1187875	230.7027622	327.8843879	362.0498907	321.9335749	345.2472524	401.6040218	464.1456022
12683	ENSMUSG00000019864	Rtn4ip1	293.9838005	0.466434207	0.340718301	1.368973152	0.171007667	0.327913617	163.8642562	291.5243995	249.8166765	307.582208	317.267871	393.4212876	296.4220161	331.971689
12695	ENSMUSG00000019866	Crybg1	737.6062367	1.52375103	0.238345525	6.39303395	1.63E-10	3.95E-09	289.3374582	433.0920036	1131.461364	1050.905877	495.4977632	425.5373111	1069.881614	1005.136503
12699	ENSMUSG00000019868	Vta1	488.0730555	0.511597044	0.234438697	2.182220985	0.029093227	0.086844974	349.2649576	476.0866093	466.3244627	568.1726898	426.4453442	442.4874346	620.4675893	555.3353562
12705	ENSMUSG00000019872	Smpdl3a	2491.901391	1.675945653	0.362584483	4.62222111	3.80E-06	4.00E-05	1327.768659	802.2164231	5530.316675	4274.111099	580.4135757	612.8807814	4517.514023	2289.989891
12708	ENSMUSG00000019873	Reep3	3754.970448	-0.097520165	0.109398493	-0.891421466	0.372703106	0.560613651	3698.650355	3962.844265	3879.444805	4128.863945	3624.318855	3585.397177	3662.246199	3497.997982
12714	ENSMUSG00000019876	Pkib	69.19539449	-1.230869052	0.450258481	-2.733694318	0.006262816	0.02513514	85.20941325	109.0594876	79.10861422	101.4594089	51.32274383	44.60558817	52.05978061	30.73811935
12725	ENSMUSG00000019877	Serinc1	4667.638264	-0.246850411	0.145215999	-1.699884399	0.089152672	0.20382432	5568.575611	4622.444436	4455.064064	4844.419776	4611.581818	4649.68651	4461.204465	4128.129428
12730	ENSMUSG00000019878	Hsf2	382.7078996	-0.748045392	0.206574671	-3.621186411	0.000293255	0.001908104	467.2472221	477.1352582	292.493692	313.9901707	487.099496	461.2217816	315.5460172	246.9295588
12736	ENSMUSG00000019880	Rspo3	1269.529348	-1.167568228	0.221477692	-5.271719329	1.35E-07	1.97E-06	992.5492093	920.713751	3356.91159	2853.679374	601.875814	578.9805344	347.4193522	504.1051573
12738	ENSMUSG00000019883	Echdc1	128.833167	0.55750638	0.287449052	1.939496321	0.052440932	0.137050174	106.7458584	116.40003	95.76305931	95.05144623	130.6397116	157.9037821	151.9295638	176.2318843
12742	ENSMUSG00000019888	Mgat4c	70.89004216	6.457149822	1.059107855	6.09678211	1.08E-09	2.33E-08	2.809101536	3.145946757	15.61354228	20.29188178	1.866281594	0.892111763	458.9760249	63.52544665
12758	ENSMUSG00000019889	Ptprk	1617.847297	0.510453873	0.17184396	2.970449891	0.002973639	0.013467514	1442.005455	1210.140853	2046.414941	1945.884663	1154.295166	1364.930998	1995.270775	1783.835526
12770	ENSMUSG00000019891	Dcbld1	136.2273985	-0.436476679	0.402910314	-1.083309767	0.278670951	0.463458719	97.38218657	187.7081565	87.43583676	91.8474649	210.8898201	204.2935938	92.43267169	117.8294575
12782	ENSMUSG00000019894	Slc6a15	44.4824704	-3.239818044	0.745603372	-4.345229871	1.39E-05	0.000127858	54.30929636	162.5405825	10.40902819	14.95191289	34.52620949	56.20304109	10.62444502	12.29524774
12787	ENSMUSG00000019897	Ccdc59	628.4767284	-0.070799545	0.146004283	-0.484914166	0.627737233	0.775068206	634.8569471	686.865042	572.4965502	554.2887707	651.3322762	669.9759343	626.8422563	631.1560506
12790	ENSMUSG00000019899	Lama2	1534.582377	-0.894780564	0.238844985	-3.74628156	0.000179475	0.001236911	2213.57201	2194.822188	1229.306229	763.6155512	1729.109897	1775.302409	1150.627396	1220.303338
12807	ENSMUSG00000019906	Lin7a	73.95290087	-2.379756144	0.477927595	-4.979323579	6.38E-07	7.93E-06	185.4007014	127.9351681	33.3088902	35.24379467	74.65126375	74.93738812	20.18644554	39.95955515
12810	ENSMUSG00000019907	Ppp1r12a	4847.448059	-0.595618368	0.138157307	-4.311160815	1.62E-05	0.000146731	5455.275182	5146.768895	5226.373052	5587.743446	4735.689544	5611.382991	3592.124862	3424.226495
12821	ENSMUSG00000019916	P4ha1	2378.345626	-0.073876256	0.272337594	-0.271267199	0.786185532	0.882006552	2835.319817	1778.508567	1704.998817	1640.438443	3639.249108	3043.885336	2533.930138	1850.434785
12824	ENSMUSG00000019917	Septin10	515.5858701	0.220290076	0.200120856	1.1007852	0.270990155	0.454421003	467.2472221	597.7298839	391.3794598	365.253872	504.8291711	558.4619638	604.5309217	635.2544665
12827	ENSMUSG00000019920	Lims1	4160.743384	-0.649124059	0.197141888	-3.292674455	0.000992393	0.005370871	6153.805097	4535.406575	3859.667651	4427.902203	3538.469902	3953.839335	3600.624418	3216.231888
12833	ENSMUSG00000019923	Zwint	1382.659972	-0.068826121	0.175831017	-0.391433336	0.695476956	0.823820225	1467.287369	1294.032766	1210.569978	1224.988863	1457.565925	1773.518185	1411.988743	1221.327942
12839	ENSMUSG00000019927	Ube2d1	1031.092293	0.025035599	0.193234368	0.129560799	0.896913919	0.943316069	877.3760463	1007.751611	1168.933865	1477.035395	881.8180531	917.9830045	1029.508723	888.3316492
12842	ENSMUSG00000019929	Dcn	43165.37114	0.425112573	0.342771259	1.240222339	0.214893168	0.385840321	52870.1	23629.2061	62746.66281	47421.05972	28879.77452	27061.31823	51935.4746	50779.37316
12857	ENSMUSG00000019942	Cdk1	761.4762404	0.926999156	0.472746543	1.960879819	0.049893044	0.132184348	307.1284346	771.8056045	289.3709836	194.3748676	1206.55105	1272.151375	695.9011489	1354.526459
12864	ENSMUSG00000019943	Atp2b1	4052.288111	-0.175795055	0.205131019	-0.856989136	0.391450889	0.578278098	3530.104263	4260.660558	4081.379952	5650.755079	3983.578062	4015.395047	3245.767954	3650.663975
12875	ENSMUSG00000019944	Rhobtb1	1325.88781	0.436926789	0.234112691	1.86630971	0.061998047	0.155687833	1066.522216	849.4056245	2022.474177	1944.816669	1243.876682	885.866981	1175.063619	1419.07651
12888	ENSMUSG00000019945	Cabcoco1	40.22107861	-1.999309273	0.658717655	-3.035153618	0.002404132	0.011247084	90.82761632	46.14055244	58.29055784	33.10780711	26.12794231	33.00813524	12.74933403	21.51668354
12890	ENSMUSG00000019947	Arid5b	2518.817325	-0.2394737	0.122012115	-1.962704286	0.049680545	0.131727114	2433.618297	2171.751912	3807.622511	3918.469171	1972.659645	1944.803644	1896.463436	2005.149985
12894	ENSMUSG00000019948	Actr6	189.1710016	-0.292876954	0.232584525	-1.259228036	0.207947978	0.37721549	237.8372634	229.6541133	123.8674354	144.17916	205.2909753	190.9119174	185.9277879	195.6993599
12900	ENSMUSG00000019951	Uhrf1bp1l	1054.268056	-0.700617164	0.174719383	-4.009956708	6.07E-05	0.000475668	1388.632526	1198.605715	935.7716339	1114.985504	1041.385129	1162.421628	808.5202662	783.8220434
12908	ENSMUSG00000019952	Poc1b	462.7266158	0.088288091	0.187071438	0.471948532	0.636963526	0.782021454	468.1835893	418.4109187	446.5473092	475.2572311	434.8436114	515.6405992	468.5380255	474.3916419
12916	ENSMUSG00000019960	Dusp6	2392.375372	2.301478352	0.280667451	8.200018704	2.40E-16	1.31E-14	1206.040926	676.3785528	3071.704218	2943.390852	1064.713649	893.0038751	5000.926272	4282.844629
12920	ENSMUSG00000019961	Tmpo	2705.19882	0.093232675	0.195747975	0.476289347	0.633868254	0.779782278	2170.49912	2870.152092	2382.626552	2204.339157	3056.03611	3581.82873	2503.119247	2872.989555
12933	ENSMUSG00000019966	Kitl	919.9769908	-0.996748265	0.298902854	-3.33468969	0.000853946	0.004732384	1726.661077	1082.205685	574.5783559	784.9754267	796.9022406	986.6756102	633.2169233	774.6006076
12939	ENSMUSG00000019969	Psen1	2224.508869	0.579672706	0.182833465	3.170495651	0.001521791	0.007695507	1999.143926	1783.751811	2174.445988	2296.186622	2075.305132	1812.771103	3184.146173	2470.320192
12944	ENSMUSG00000019970	Sgk1	1202.668809	-0.826792448	0.429086435	-1.926866897	0.05399622	0.140004299	1075.885888	2843.935869	920.1580917	937.698537	642.0008683	992.0282808	1224.998511	984.6444231
12957	ENSMUSG00000019971	Cep290	279.9395189	-0.399601315	0.211561558	-1.888818174	0.058916197	0.149573564	303.3829658	304.1081866	219.6304947	228.5506685	344.3289541	379.1474994	210.3640114	250.0033707
12967	ENSMUSG00000019975	Ikbip	918.0118725	-0.317231384	0.188886677	-1.679479932	0.093058547	0.210317514	985.0582718	1242.648969	503.7969642	459.2373245	1242.943541	1123.16871	843.5809347	943.660264
12973	ENSMUSG00000019977	Hbs1l	1110.245794	0.137825269	0.139587883	0.987372725	0.32345995	0.510458895	1102.104169	994.1191753	1215.774492	1153.43328	1043.251411	1066.073557	1202.687176	1104.523089
12983	ENSMUSG00000019978	Epb41l2	2389.481375	-0.705963142	0.153731734	-4.592175753	4.39E-06	4.53E-05	3157.430126	2589.114181	2619.952394	2820.571567	2217.142533	2188.350155	1688.224314	1835.065725
13003	ENSMUSG00000019979	Apaf1	697.1813644	1.370086663	0.193169959	7.092648715	1.32E-12	4.41E-11	382.974176	417.3622698	991.9803862	775.3634827	475.9018064	465.6823405	1079.443614	988.742839
13011	ENSMUSG00000019982	Myb	746.5076427	4.23830566	0.320763006	13.21319973	7.36E-40	2.71E-37	62.73660096	126.8865192	651.6051645	662.1561423	428.3116258	474.6034581	1988.896108	1576.865523
13017	ENSMUSG00000019984	Med23	789.5892875	-0.118469733	0.14290811	-0.828992371	0.407108724	0.5938368	782.8029613	864.0867094	760.8999604	768.9555201	787.5708326	835.9087222	750.0858185	766.4037758
13027	ENSMUSG00000019986	Ahi1	401.7830336	-0.398705995	0.186170346	-2.141619234	0.032224135	0.094294927	514.065581	481.3298539	171.7489651	198.6468427	516.9600015	576.3041991	376.1053538	379.103472
13034	ENSMUSG00000019987	Arg1	6375.785332	8.822124864	0.588498157	14.99091332	8.42E-51	6.49E-48	21.53644511	40.89730785	14321.78188	8260.931872	109.1774732	80.2900587	22530.19811	5641.469504
13037	ENSMUSG00000019988	Nedd1	548.8540964	-0.116209137	0.172148398	-0.675052095	0.499642668	0.675118374	538.4111277	579.9028523	412.1975162	451.761368	642.0008683	735.100093	508.9109165	522.5480289
13041	ENSMUSG00000019989	Enpp3	3882.11105	-0.535717546	0.295897323	-1.810484599	0.07022067	0.170976661	4260.470662	6879.13691	5509.498619	4188.671597	1031.120581	1504.100433	4067.037554	3616.852043
13050	ENSMUSG00000019990	Pde7b	698.4817099	1.036054366	0.31017799	3.34019305	0.000837202	0.004663545	678.8662044	354.4433347	631.8280109	637.5922854	618.6723484	545.9723992	1080.506059	1039.973038
13058	ENSMUSG00000019992	Mtfr2	64.17458232	1.503550981	0.690508858	2.177453575	0.029446742	0.087754545	15.91824204	52.43244596	21.85895919	10.67993778	101.7123469	117.7587528	69.05889264	123.9770814
13061	ENSMUSG00000019996	Map7	621.1583835	1.411392615	0.214929679	6.566764639	5.14E-11	1.36E-09	284.6556223	358.6379303	847.2948944	921.6786303	398.4511203	448.732217	942.3882734	767.4283797
13074	ENSMUSG00000019997	Ccn2	898.108915	-0.097468619	0.20684712	-0.471210905	0.637490132	0.782275371	449.4562457	510.6920236	2458.612458	1909.572875	516.9600015	442.4874346	447.2891354	449.8011465
13077	ENSMUSG00000019998	Stx7	1633.535494	0.434142504	0.152305117	2.850478773	0.004365346	0.018607713	1271.586628	1384.216573	2214.000295	2087.927836	1229.87957	1292.669945	1951.710551	1636.292553
13082	ENSMUSG00000020000	Moxd1	450.5761396	0.117124417	0.505978014	0.231481239	0.816940959	0.900097951	691.9753449	235.9460068	831.6813521	453.8973556	216.4886649	167.7170115	538.6593626	468.2440181
13084	ENSMUSG00000020003	Pex7	396.37224	0.538646241	0.206664802	2.606376292	0.009150587	0.034372052	327.7285125	361.7838771	374.7250147	446.4213991	301.4044774	357.7368171	492.974249	508.2035732
13090	ENSMUSG00000020009	Ifngr1	1537.998763	0.161431425	0.154106384	1.047532365	0.294854113	0.480738464	1389.568893	1213.286799	2251.472797	2457.453683	1050.716537	1029.496975	1555.418751	1356.575667
13096	ENSMUSG00000020010	Vnn3	32.09404402	1.376577969	1.304297348	1.055417288	0.29123452	0.477144578	0	14.68108487	153.0127143	44.85573867	3.732563188	2.67633529	25.49866805	12.29524774
13097	ENSMUSG00000020014	Cfap54	35.02938105	1.797883323	0.729973757	2.462942408	0.013780205	0.047844927	30.90011689	10.48648919	32.26798738	32.03981334	10.26454877	19.62645879	91.37022719	53.27940687
13109	ENSMUSG00000020015	Cdk17	734.9214828	0.074802259	0.157937019	0.473620813	0.635770331	0.781279355	723.811829	629.1893515	819.1905183	887.5028294	682.1259225	711.9051871	702.2758159	723.3704087
13115	ENSMUSG00000020017	Hal	42.67006205	-0.954213504	0.60090826	-1.587952052	0.112297182	0.24251875	49.62746046	31.45946757	70.78139167	84.37150845	35.45935028	27.65546466	28.68600156	13.31985172
13119	ENSMUSG00000020018	Snrpf	342.6559418	-0.001796434	0.338853569	-0.005301505	0.99577003	0.9976401	264.9919115	438.3352482	170.7080623	214.6667493	501.0966079	449.6243287	286.8600156	414.9646112
13120	ENSMUSG00000020019	Ntn4	467.7301695	-0.90847094	0.207114006	-4.386332706	1.15E-05	0.000108581	597.4022599	486.5730985	612.0508574	695.2639494	410.5819506	362.1973759	284.7351266	293.0367378
13124	ENSMUSG00000020021	Fgd6	646.3133814	0.6381694	0.243788928	2.617712815	0.008852127	0.033445043	528.1110887	372.2703663	1104.397891	1072.265753	376.0557412	314.9154525	771.3347086	631.1560506
13127	ENSMUSG00000020022	Ndufa12	1467.863767	0.05456256	0.147265023	0.370505899	0.711005582	0.834941388	1525.342134	1501.665252	991.9803862	1195.085037	1674.98773	1710.17825	1529.920083	1613.751266
13131	ENSMUSG00000020023	Tmcc3	3025.381608	1.935311183	0.226223585	8.554860389	1.18E-17	7.58E-16	912.9579991	1244.746267	5180.573328	5265.209325	1861.61589	1488.042421	4625.883363	3624.024271
13140	ENSMUSG00000020024	Cep83	626.0199492	0.104686659	0.192046045	0.545112286	0.585676293	0.744077119	549.6475338	685.8163931	518.3696037	564.9687085	636.4020235	725.2868636	655.5282579	672.1402097
13144	ENSMUSG00000020027	Socs2	1352.176154	0.296292582	0.465382431	0.636664734	0.524343249	0.696341605	2217.317479	704.6920737	867.0720479	598.0765156	1358.653	1482.689751	2005.89522	1583.013146
13158	ENSMUSG00000020029	Nudt4	2863.719507	0.474749604	0.200013261	2.373590638	0.017616069	0.058403709	2148.026308	2891.12507	2768.801498	3003.198503	2641.721596	2455.091573	3844.986653	3156.804857
13159	ENSMUSG00000020032	Nuak1	694.9164382	-0.283456243	0.201425515	-1.407250925	0.159352996	0.312030571	852.0941325	756.0758707	751.5318351	797.7913521	559.8844781	520.101158	751.148263	570.7044159
13163	ENSMUSG00000020034	Tcp11l2	1103.748016	-0.305671139	0.333766632	-0.915822943	0.359759768	0.546529531	1481.332876	702.5947758	2229.613838	2036.664134	310.7358854	301.533776	836.1438232	931.3650163
13172	ENSMUSG00000020038	Cry1	520.1032652	-0.89423642	0.334578589	-2.672724581	0.007523799	0.02934445	785.6120628	480.281205	255.0211906	296.9022702	659.7305434	1001.84151	376.1053538	305.3319855
13176	ENSMUSG00000020042	Btbd11	113.6528613	-0.044831276	0.36639585	-0.122357487	0.902615906	0.946150142	121.7277332	130.032466	70.78139167	81.16752712	121.3083036	140.0615468	151.9295638	92.21435804
13184	ENSMUSG00000020044	Timp3	3314.722465	-1.336665337	0.273539679	-4.886550064	1.03E-06	1.22E-05	5756.785414	4014.228062	2048.496747	3027.76236	3469.417483	4332.094723	2102.57767	1766.417259
13188	ENSMUSG00000020048	Hsp90b1	16837.27113	-0.023396637	0.152233155	-0.1536895	0.877854564	0.933647227	18098.10483	17161.13956	9324.407449	11873.95482	21521.95934	22026.23944	17642.9534	17049.4102
13193	ENSMUSG00000020051	Pah	22.19685737	5.240761014	2.194120153	2.388547868	0.016915105	0.056553765	0	0	104.0902819	58.73965778	0.933140797	0	13.81177853	0
13198	ENSMUSG00000020053	Igf1	7737.016436	-0.379145963	0.194231167	-1.952034618	0.050934095	0.134062381	9210.107568	12711.7222	921.1989945	982.5542756	9769.051003	11446.68604	8603.675579	8251.135837
13206	ENSMUSG00000020056	Washc3	629.6898866	0.137317516	0.179087571	0.766761842	0.443223128	0.625358501	603.9568302	661.697468	662.0141926	767.8875263	511.3611567	438.9189876	698.0260379	693.6568933
13214	ENSMUSG00000020057	Dram1	333.4019432	-0.580125672	0.254985984	-2.275127685	0.022898271	0.072047409	485.9745657	340.8108987	237.3258426	231.7546498	382.5877267	435.3505405	262.423792	290.9875298
13220	ENSMUSG00000020061	Mybpc1	255.4494118	-0.517471379	0.286258806	-1.807704664	0.070652478	0.171845522	295.8920284	331.3730584	210.2623694	220.0067182	231.4189176	316.699676	184.8653434	253.0771826
13227	ENSMUSG00000020062	Slc5a8	239.7252849	-1.631834027	1.616625169	-1.009407782	0.312779108	0.499693038	460.6926518	9.437840272	1026.330179	228.5506685	20.52909753	20.51857056	117.9313397	33.81193128
13228	ENSMUSG00000020063	Sirt1	483.7139434	-0.210709398	0.167910904	-1.254888114	0.209519379	0.379245873	516.8746826	478.1839071	530.8604375	569.2406836	469.3698208	445.1637699	413.2909114	446.7273345
13235	ENSMUSG00000020064	Herc4	1009.6551	0.197518433	0.143934575	1.372279263	0.169976519	0.326592261	925.1307724	950.0759207	1106.479696	1071.197759	868.7540819	1005.409957	1080.506059	1069.686553
13248	ENSMUSG00000020069	Hnrnph3	835.7575529	0.016850672	0.177434679	0.094968311	0.924339997	0.95827214	711.6390557	771.8056045	709.8957223	852.2590347	1032.053721	1108.00281	701.2133714	799.1911031
13254	ENSMUSG00000020070	Rufy2	337.9233592	-0.910006966	0.259084808	-3.5123903	0.000444095	0.002699933	466.3108549	399.5352382	394.5021683	328.9420836	311.6690262	341.6788054	192.3024549	268.4462423
13262	ENSMUSG00000020072	Pbld2	47.63146581	-1.461749917	0.506367159	-2.886739177	0.003892568	0.016909941	40.26378868	46.14055244	99.92667059	119.6153031	20.52909753	23.19490585	18.06155654	13.31985172
13265	ENSMUSG00000020074	Ccar1	2271.057557	0.230323367	0.134301983	1.714966247	0.086351415	0.199505797	2216.381112	2111.978923	1734.144096	2003.556327	2581.067444	2443.49412	2471.245912	2606.592521
13277	ENSMUSG00000020075	Ddx21	4069.636371	-0.116943073	0.228299067	-0.512236317	0.608485629	0.761642516	3148.066454	4341.406525	2292.068007	2647.556575	5792.938067	7429.506765	3156.522616	3749.025957
13280	ENSMUSG00000020076	Ddx50	1892.282753	0.031439898	0.12128846	0.259215905	0.79546866	0.887804253	1901.76174	1761.730184	1386.482554	1439.655613	2415.901523	2488.099708	1804.030765	1940.599935
13288	ENSMUSG00000020077	Srgn	3187.369447	0.448563453	0.124480215	3.603491947	0.00031397	0.002016939	2948.620245	2655.179063	2441.958013	2336.770386	3740.961455	3727.242947	3640.997309	4007.226159
13294	ENSMUSG00000020078	Vps26a	1307.07253	0.047499149	0.14117091	0.33646556	0.736519818	0.851136522	1245.368347	1112.616503	1529.086241	1709.858038	1197.219642	1224.869451	1209.061843	1228.50017
13298	ENSMUSG00000020079	Supv3l1	491.4951546	-0.157585971	0.199875672	-0.788419966	0.430451096	0.613470268	455.0744488	543.2001401	371.6023063	404.7696418	580.4135757	682.4654989	430.2900234	464.1456022
13308	ENSMUSG00000020083	Fam241b	36.21345399	-0.319337786	0.525272589	-0.607946793	0.543222764	0.711812791	29.96374971	41.94595677	34.34979301	37.37978222	44.79075825	43.7134764	33.99822407	23.5658915
13319	ENSMUSG00000020085	Aifm2	319.245946	0.248896833	0.254500793	0.977980577	0.32808393	0.515132349	316.4921063	342.9081966	235.244037	292.6302951	296.7387734	286.367876	453.6638024	329.922481
13326	ENSMUSG00000020086	Macroh2a2	413.5511374	-1.050268243	0.303867189	-3.456339742	0.000547565	0.003240926	418.5561288	709.9353183	202.9760496	221.074712	664.3962474	546.8645109	274.1106816	270.4954503
13327	ENSMUSG00000020087	Tysnd1	551.5556057	-0.119797419	0.149724473	-0.800119153	0.423641765	0.608117887	600.2113614	574.6596077	485.0607135	504.0930631	591.6112652	575.4120873	530.1598066	551.2369403
13331	ENSMUSG00000020088	Sar1a	4717.823495	0.139426581	0.109010194	1.279023335	0.200888839	0.368611315	4794.199954	4728.357976	2997.800118	3256.313029	5766.810125	5710.407397	5058.298275	5430.401085
13340	ENSMUSG00000020089	Ppa1	1553.952656	0.449707089	0.207542073	2.166823735	0.030248297	0.089598744	1091.80413	1477.546327	821.2723239	947.310481	2321.654303	2264.179655	1600.04142	1907.812608
13345	ENSMUSG00000020091	Eif4ebp2	6212.368106	0.007477233	0.101873178	0.073397465	0.941489835	0.967692357	5904.731428	5575.666303	7827.589196	7615.86363	5437.411424	5796.942238	5799.884537	5740.85609
13347	ENSMUSG00000020092	Pald1	512.569148	-0.747371282	0.258231071	-2.894195805	0.00380131	0.016580271	734.111868	521.1785128	599.5600235	466.7132809	540.2885214	490.6614698	347.4193522	400.6201555
13359	ENSMUSG00000020097	Sgpl1	2847.125188	-0.101872675	0.209807288	-0.485553557	0.627283731	0.77481012	1918.616349	2830.303433	4430.082396	4636.16099	2218.075674	2319.490585	2302.317236	2121.954839
13369	ENSMUSG00000020098	Pcbd1	122.5972903	0.787305726	0.486171968	1.619397616	0.105361739	0.23143256	127.3459363	71.3081265	80.14951703	145.2471538	86.78209411	126.6798704	144.4924523	198.7731718
13371	ENSMUSG00000020099	Unc5b	316.5786379	-0.389796477	0.245360717	-1.588667011	0.11213559	0.242299122	367.055934	318.7892714	304.9845259	374.865816	329.3987013	314.0233407	228.425568	295.0859457
13374	ENSMUSG00000020100	Slc29a3	977.4626058	-0.789716059	0.169184003	-4.667793915	3.04E-06	3.29E-05	948.5399519	1110.519205	1235.551646	1186.541087	1042.31827	1105.326475	641.7164793	549.1877324
13379	ENSMUSG00000020101	Vsir	1480.045903	0.345209998	0.187653194	1.839616962	0.065824492	0.162689478	1200.422723	921.7623999	2687.611078	2618.720743	915.4111218	799.3321399	1419.425855	1277.681161
13386	ENSMUSG00000020102	Slc16a7	475.6820865	0.083766814	0.229790643	0.364535359	0.715458275	0.837252582	323.9830438	379.6109087	727.5910702	919.5426427	389.1197123	320.268123	386.7297988	358.6113924
13392	ENSMUSG00000020105	Lrig3	795.1548173	-0.413031421	0.29469277	-1.401566186	0.16104483	0.314206347	609.5750332	1044.454323	802.5360732	767.8875263	817.4313381	1077.67101	600.2811437	641.4020904
13399	ENSMUSG00000020107	Anapc16	899.4364119	0.334650362	0.186818687	1.791310962	0.073243408	0.176351534	907.339796	719.3731585	974.2850382	1025.274027	818.3644789	698.5235107	1008.259833	1044.071454
13407	ENSMUSG00000020108	Ddit4	1581.363594	2.248035374	0.328793013	6.837235852	8.07E-12	2.41E-10	753.7755787	714.1299139	1469.75478	1491.987308	847.2918436	400.5581817	3796.114206	3177.296937
13408	ENSMUSG00000020109	Dnajb12	1074.300311	0.271781491	0.148042498	1.835834272	0.066382171	0.163749435	900.7852258	988.8759308	1187.670116	1188.677075	1054.449101	992.9203926	1215.436511	1065.588137
13413	ENSMUSG00000020111	Micu1	1542.949606	0.503739511	0.150851371	3.339310127	0.000839867	0.004675175	1421.405377	1258.378703	1814.293613	1660.730325	1173.891123	1214.16411	2027.14411	1773.589486
13425	ENSMUSG00000020114	Cand1	2725.20072	0.061495336	0.117276397	0.524362425	0.600026486	0.754496011	2532.873218	2544.022278	2407.608219	2485.221521	3088.696038	3445.33563	2607.238808	2690.610047
13429	ENSMUSG00000020115	Tbk1	903.2910489	0.317420134	0.16501468	1.923587245	0.054406341	0.14077445	716.3208916	848.3569756	1013.839345	994.3022072	805.3005077	899.2486574	1011.447166	937.5126401
13436	ENSMUSG00000020116	Pno1	668.0055588	0.204623035	0.269681295	0.758758724	0.447996901	0.630116111	477.5472611	669.0380104	439.2609895	557.492752	863.1552371	1017.00741	570.5326977	750.0101121
13438	ENSMUSG00000020120	Plek	425.4212515	-0.089645	0.277959676	-0.322510808	0.747065751	0.858900035	290.2738253	413.1676741	728.631973	742.2556756	245.4160296	322.9444583	368.6682423	292.0121338
13441	ENSMUSG00000020121	Srgap1	611.1500671	-0.040680693	0.241963945	-0.168127087	0.8664833	0.926800069	382.974176	522.2271617	947.221565	978.2823005	597.21011	581.6568697	503.598694	376.02966
13446	ENSMUSG00000020122	Egfr	1294.48218	-1.171829544	0.166444634	-7.040356388	1.92E-12	6.26E-11	1853.070646	2031.232956	1123.134141	1011.390108	1255.074372	1357.794104	942.3882734	781.7728354
13451	ENSMUSG00000020123	Avpr1a	21.74846104	-1.044533254	0.7104397	-1.47026307	0.141490519	0.285949741	34.64558561	16.77838271	20.81805637	25.63185067	26.12794231	24.97912937	11.68688952	13.31985172
13452	ENSMUSG00000020124	Usp15	1502.083284	0.223133993	0.13377103	1.668029266	0.095309917	0.214268558	1475.714673	1309.7625	1457.263946	1488.783326	1453.833362	1579.037821	1615.978088	1636.292553
13464	ENSMUSG00000020128	Vps54	1509.691652	0.136105223	0.148448018	0.916854433	0.359218925	0.546015465	1451.369127	1623.308527	1460.386655	1472.76342	1238.277838	1453.250062	1670.162757	1708.014832
13471	ENSMUSG00000020130	Tbc1d15	1294.388987	0.119465908	0.205773484	0.580569983	0.561530308	0.727225566	1463.5419	1110.519205	1427.077764	1229.260838	1174.824263	1152.608398	1527.795194	1269.484329
13475	ENSMUSG00000020131	Pcsk4	43.60175411	-1.751304522	0.570142819	-3.071694432	0.002128475	0.010157175	64.60933532	96.47570056	30.18618174	23.49586311	35.45935028	50.85037051	16.99911204	30.73811935
13481	ENSMUSG00000020132	Rab21	1663.70563	0.551609937	0.151357207	3.644424656	0.000267991	0.001763572	1424.214479	1252.086809	1914.220283	1879.669049	1442.635672	1472.876521	2120.639226	1803.303002
13483	ENSMUSG00000020133	2310011J03Rik	791.9431318	0.440594652	0.14412341	3.057065137	0.002235157	0.010591306	684.4844075	684.7677442	815.026907	868.2789414	749.3120599	675.3286048	941.3258289	917.0205606
13484	ENSMUSG00000020134	Peli1	826.3292474	-0.15729109	0.282664059	-0.55645946	0.577896801	0.739022739	623.6205409	811.6542634	887.8901043	1467.423451	747.4457783	785.9504635	625.7798118	660.869566
13488	ENSMUSG00000020135	Apc2	129.1014224	-0.878288442	0.399485005	-2.19855171	0.027909814	0.084103651	166.6733578	160.4432846	133.2355608	99.32342134	177.2967514	117.7587528	109.4317837	68.64846654
13494	ENSMUSG00000020137	Thap2	559.809978	0.032060766	0.210305426	0.152448592	0.878833134	0.934012727	668.5661655	536.9082466	411.1566134	506.2290507	570.1490269	552.2171815	651.2784798	581.9750597
13497	ENSMUSG00000020140	Lgr5	76.5025844	-4.428241445	0.749243203	-5.910285776	3.42E-09	6.83E-08	112.3640614	111.1567854	7.28631973	25.63185067	182.8955962	162.3643409	2.124889004	8.196831826
13505	ENSMUSG00000020142	Slc1a4	376.5113678	-0.546628184	0.231373035	-2.362540573	0.018150155	0.059817882	353.0104263	481.3298539	250.8575793	268.0664382	520.6925647	567.3830815	288.9849046	281.766094
13507	ENSMUSG00000020143	Dock2	375.4972509	-0.334654243	0.244734444	-1.367417829	0.171494377	0.328689093	326.7921453	345.0054944	647.4415532	557.492752	251.9480152	342.5709171	285.7975711	246.9295588
13514	ENSMUSG00000020149	Rab1a	5854.211977	0.486166357	0.128938475	3.770529766	0.000162901	0.001140169	5320.438308	4724.163381	5620.875221	5888.917691	5715.487381	5492.732127	7427.549515	6643.532195
13520	ENSMUSG00000020150	Gamt	257.4460544	-1.285927747	0.492056779	-2.613372689	0.008965348	0.033771939	204.1280449	624.9947558	97.84486495	95.05144623	367.657474	330.0813524	162.5540088	177.2564882
13524	ENSMUSG00000020151	Ptprr	381.0564254	-0.72745876	0.502432889	-1.447872495	0.147652713	0.295341929	610.5114004	195.048699	804.6178788	684.5840116	123.1745852	143.6299939	293.2346826	193.6501519
13531	ENSMUSG00000020152	Actr2	4537.663138	0.849138413	0.13121487	6.471358123	9.71E-11	2.47E-09	3118.102705	3303.244095	5264.886457	5270.549294	3670.975895	4106.390447	6138.804334	5428.351877
13534	ENSMUSG00000020153	Ndufs7	1098.172338	0.161695199	0.159984697	1.01069166	0.31216403	0.499117382	1138.622489	1043.405675	1008.634831	1031.681989	1163.626574	958.1280338	1227.1234	1214.155714
13540	ENSMUSG00000020154	Ptprb	1394.831371	-0.584172134	0.220766849	-2.646104412	0.008142468	0.031245297	2188.290096	1562.48689	1107.520599	1290.136484	1159.894011	1347.980874	1186.750509	1315.591508
13544	ENSMUSG00000020155	Kcnmb1	1661.805033	0.373024647	0.429623859	0.868258685	0.385252734	0.573045293	1819.361428	696.3028823	2640.770451	2653.964538	1184.155671	1041.094428	2057.955001	1200.835863
13545	ENSMUSG00000020156	Pwwp3a	871.5951504	-0.431431271	0.217631345	-1.982394913	0.047435058	0.127274766	941.9853816	1091.643525	625.582594	522.2489574	1157.094588	1126.737157	640.6540348	866.8149656
13556	ENSMUSG00000020159	Gabrp	1666.514602	0.390596688	0.973210106	0.401348779	0.688163355	0.818111367	2042.216816	226.5081665	3577.582988	3367.384382	636.4020235	507.6115933	1639.351867	1335.058984
13558	ENSMUSG00000020160	Meis1	2202.76113	0.031555331	0.177616621	0.177659784	0.85899017	0.92237707	2310.017829	1757.535588	2505.453084	2766.103885	2116.363327	2008.143579	2031.393888	2127.077859
13567	ENSMUSG00000020163	Uqcr11	1725.708388	0.238073155	0.151732716	1.569029813	0.116640992	0.249074233	1846.516076	1704.054494	1299.046718	1305.088397	1900.807803	1562.087698	2085.578558	2102.487363
13571	ENSMUSG00000020166	Cnot2	1504.277801	0.005144079	0.12196199	0.042177726	0.966357019	0.982322337	1408.296237	1535.222018	1612.358466	1597.718692	1443.568813	1483.581862	1511.858527	1441.617797
13590	ENSMUSG00000020167	Tcf3	2627.893948	-0.390435788	0.245347095	-1.591360958	0.111528365	0.241309267	2252.899432	3586.379303	1980.838064	2005.692315	3507.676256	3235.689366	2014.394776	2439.582072
13607	ENSMUSG00000020170	Frs2	1761.004346	-0.523123935	0.176706406	-2.960412958	0.003072269	0.013798352	1852.134279	2357.36277	1698.7534	1981.128458	1653.525492	1616.506515	1475.735414	1452.888441
13611	ENSMUSG00000020171	Yeats4	606.1177894	0.072106619	0.222407174	0.324209953	0.745779087	0.858016547	510.3201123	695.2542334	516.287798	622.6403725	599.0763916	638.7520225	638.5291458	628.0822387
13614	ENSMUSG00000020173	Cobl	647.1716723	-1.41080507	0.450137318	-3.134165985	0.001723433	0.008536455	1618.978852	635.481245	605.8054404	716.6238249	370.4568964	381.8238347	541.8466961	306.3565895
13624	ENSMUSG00000020175	Rab36	129.2897696	-1.246511379	0.322693483	-3.86283407	0.000112079	0.000821406	172.2915609	219.1676241	133.2355608	98.25542756	127.8402892	118.6508645	83.93311567	80.94371428
13633	ENSMUSG00000020176	Grb10	4625.43857	-0.490517881	0.145852015	-3.363120357	0.000770668	0.004360553	5453.402448	6514.207086	2598.093435	2715.908177	5735.083338	5469.537221	4020.289996	4496.986861
13644	ENSMUSG00000020178	Adora2a	97.98390252	0.204873662	0.368781905	0.555541526	0.578524315	0.739075433	76.78210864	118.4973279	92.64035086	84.37150845	90.5146573	96.34807044	124.3060068	100.4111899
13648	ENSMUSG00000020180	Snrpd3	1648.430857	-0.103929527	0.238163927	-0.436378121	0.66256241	0.800068769	1454.178228	2054.303233	889.9719099	1079.741709	2192.880873	2252.582202	1421.550744	1842.237953
13651	ENSMUSG00000020181	Nav3	131.0831828	1.163174982	0.552451515	2.105478854	0.035249646	0.10115442	85.20941325	87.03786029	268.5529272	83.30351467	72.78498216	66.01627049	215.6762339	170.0842604
13669	ENSMUSG00000020183	Cpm	1131.182686	0.502122745	0.53001425	0.947375934	0.34344725	0.530513879	210.6826152	715.1785629	2845.828306	2849.407399	543.0879438	574.5199756	899.8904934	410.8661953
13673	ENSMUSG00000020184	Mdm2	883.7447731	0.07752499	0.138083732	0.561434636	0.574501278	0.736883086	868.0123745	830.529944	939.9352452	938.7665307	841.6929988	858.2115163	942.3882734	850.421302
13682	ENSMUSG00000020185	E2f7	118.7656503	-0.490827052	0.79321095	-0.618785018	0.536057993	0.706452616	48.69109328	216.0216773	31.22708456	12.81592533	223.9537913	229.2727232	46.7475581	141.395349
13691	ENSMUSG00000020186	Csrp2	789.2749084	-0.065146248	0.216134288	-0.301415606	0.763097595	0.868263626	895.1670227	934.346187	664.0959983	882.1628605	577.6141533	611.9886696	973.199164	775.6252116
13698	ENSMUSG00000020189	Osbpl8	829.1939114	0.407097842	0.20418341	1.993785107	0.046175544	0.124743347	741.6028054	831.5785929	857.7039226	883.2308543	622.4049115	611.0965579	1203.749621	882.1840253
[truncated: 14,182 more rows]
