# Supplementary material for: Estrogen-Dependent Regulation of FDPS in the Mouse Uterus and Its Expression in Endometrial Cancer
Source: Int J Mol Sci. 2026 Feb 5;27(3):1559. doi: 10.3390/ijms27031559 (PMC12898277; doi:10.3390/ijms27031559)
Supplement: Supplementary file 1 [file ijms-27-01559-s001.zip › Supplementary Figure and Files/Supplementary File S2. Processed_transcriptomic_data_E2.csv]

	genename	CON.E2_2h	E2_2h.E2_24h	E2_24h.CON	AveExpr	F	P.Value	adj.P.Val	CON_1	CON_2	CON_3	E2_2h_1	E2_2h_2	E2_2h_3	E2_24h_1	E2_24h_2	E2_24h_3
1	Nppa	0.954369816	-0.921321264	-0.033048551	5.184479591	17.39411936	0.001396215	0.003278297	8.28316427	8.007758713	8.178560289	7.776980826	7.848591305	7.799905756	8.053094184	8.060916751	7.736768954
2	Aqp7	-0.101974908	1.956115628	-1.854140721	5.420199428	9.860976295	0.007530168	0.013954928	6.861552688	5.989065293	5.162146116	6.398623967	5.465032616	6.455032238	3.467746741	4.35618444	4.626410755
3	Gm12689	0.906988089	-0.536281739	-0.37070635	7.313188698	43.23995548	6.52637506347103e-05	0.000304271	7.722543019	7.641708701	7.853008813	6.748997085	6.92254855	6.82475063	7.511478576	7.322538889	7.271124018
4	Hvcn1	0.863263014	-0.178666893	-0.684596121	12.03084695	11.96175518	0.004350498	0.008639203	12.67474526	12.82558174	12.14007298	11.89856478	11.51916067	11.63288549	11.90134031	11.94754262	11.73772868
5	C230086J09Rik	1.84449235	-0.428399172	-1.416093178	6.403914883	23.50169763	0.000527986	0.001490024	7.705267526	7.168077887	7.598984764	5.856013576	5.112088518	5.970751034	6.500888059	5.809892708	5.913269877
6	A330106F07Rik	0.911952674	-0.179965543	-0.731987131	7.648547332	13.90408718	0.002785439	0.005877151	8.195028999	7.988595859	8.405956943	6.99729179	7.350711345	7.505720644	7.509397042	7.68743081	7.196792558
7	Ptdss2	0.165855977	-1.129871825	0.964015848	10.49489781	30.62159929	0.000216754	0.000741138	10.13128978	10.02992579	9.544699405	9.420496911	9.927623955	9.799781884	10.75850108	10.83966534	10.5183146
8	Itfg1	0.160979251	-0.500031583	0.339052333	13.16350323	18.46479426	0.001155513	0.002805615	11.28673419	11.22096442	11.27093762	11.07178181	11.15767321	11.34177421	11.11354002	11.28318712	11.4697787
9	Elmo1	-0.101465565	0.779498646	-0.678033082	8.788058957	26.19117464	0.000368022	0.001117632	9.950534487	10.04168632	10.29574922	10.67856129	10.21782223	10.0340363	9.581595169	10.00996683	9.973158991
10	Crtac1	-1.488039604	-5.255866189	6.743905792	9.468024724	319.9971653	3.91113563996757e-08	7.36700854560921e-06	6.970695738	6.630139472	6.571293566	7.622766785	8.680026058	8.333454744	13.70297262	13.11833091	13.58254262
11	Pnpt1	-0.255017886	-0.82675295	1.081770836	8.248505549	32.06848363	0.000185034	0.00065543	7.56796628	7.839908318	8.000853327	8.03116236	8.20516426	7.937454962	8.690769002	8.976101214	8.987170217
12	Sox9	-1.81173257	0.903578579	0.908153991	7.098901471	75.13049412	8.92130972529687e-06	8.23159502384534e-05	10.7639386	11.02606021	10.46335475	12.4733027	13.43048162	13.48917458	11.49799421	11.125358	11.75248552
13	Tmem144	1.206773991	-1.309440733	0.102666741	9.671252515	24.98495468	0.000430887	0.001264649	8.635696393	9.195098805	9.348804453	8.58204464	7.950352012	8.263883029	9.558623911	9.465266018	9.852433873
14	Syne1	1.135130564	0.674303809	-1.809434373	5.34357856	39.13055577	9.27414178073233e-05	0.000391214	6.238675461	6.205435523	6.531189633	4.920512602	5.072411093	5.576985229	4.62907196	4.716352786	4.201572752
15	Ank1	-4.504067123	3.52746568	0.976601443	8.349420046	228.8039074	1.39632026278305e-07	1.07636208201999e-05	4.237301555	3.563593176	4.320936195	8.283820607	9.309923558	8.194444337	4.201833733	4.865828132	4.228407346
16	Irf9	-0.121207011	-1.027268251	1.148475262	12.87188063	54.09712329	2.93728082114768e-05	0.000174447	7.109815302	7.555550098	6.944826583	7.620756731	8.042896459	7.53940634	9.02828327	8.847602736	9.015782899
17	Fam132b	-3.047226384	0.265821227	2.781405157	7.241665326	34.08112963	0.000150015	0.000559334	5.391552403	5.026635745	5.478176289	7.289139897	9.001432635	8.747471057	7.935678055	8.020526467	8.284375387
18	Pusl1	-0.760340462	0.015379408	0.744961054	11.81302506	44.83214662	5.74248545530528e-05	0.000278056	11.3738797	11.57826391	11.62612583	12.11672314	12.30289419	12.49867296	12.25947585	12.30766071	12.36520033
19	Tmem59l	-1.407960692	1.088389757	0.319570935	11.56085292	9.964097748	0.007316124	0.013610367	10.92530951	11.01997764	11.00973998	12.49564515	12.97604927	11.70721479	11.80639827	11.1469967	10.96034496
20	Ldlr	-0.221442774	-1.823990353	2.045433128	14.88838652	209.1930353	1.95948992405676e-07	1.22858380781598e-05	14.07822203	14.28558088	14.08549105	14.17876871	14.5070751	14.3194305	16.02543044	16.15429207	16.46656993
21	Thoc1	-0.680380844	1.167147794	-0.48676695	9.976468857	84.8357278	5.71139622850874e-06	6.41986605280915e-05	9.284721643	9.863750848	9.537931151	9.240247469	10.64899289	11.46932584	8.183808422	8.460541459	8.432550639
22	Wnk1	0.166848088	0.376776169	-0.543624258	11.95163928	13.89857118	0.002788772	0.005883081	9.390479367	8.95666503	8.34170132	8.764995652	8.802864147	8.835959888	8.896642602	9.077501352	9.062188095
23	Kif13b	0.579650768	-0.324226809	-0.255423958	8.069020562	9.331768888	0.008761814	0.015936943	1.966039651	1.975126293	1.904541864	4.863809532	1.938778765	1.920206999	1.929335594	2.031570293	1.966784676
24	Ginm1	-0.452794127	0.7740236	-0.321229473	10.6379285	15.96391355	0.001825724	0.004105826	10.46601787	10.53432601	10.78187696	11.15990018	11.15490255	10.82580048	10.11437882	10.42744743	10.27670617
25	Asph	0.143215621	0.784783429	-0.92799905	8.951364273	25.92619491	0.000380786	0.00114802	4.426050401	4.167784174	4.202960564	5.496479962	4.710437272	4.657449967	4.123201767	4.500517437	4.10339464
26	Zswim4	-0.662945759	1.261734728	-0.598788969	7.997133101	48.1457355	4.45709724785985e-05	0.000232687	8.088510134	7.885400795	7.953331584	8.461590964	8.574322332	8.880166494	7.261863791	7.52062262	7.348389194
27	2210010C04Rik	-0.501410052	-0.097805408	0.59921546	4.801639382	5.882768212	0.028158107	0.044884274	1.930237214	1.952111829	1.898851737	3.498362545	2.153165886	2.451832351	1.94834154	2.094769164	1.93945737
28	Ncmap	1.414635302	-1.665155699	0.250520397	7.801225724	48.61976996	4.30412748296884e-05	0.000226862	8.190762796	8.307084652	8.069944629	6.603382905	6.856042301	6.864460966	8.68593523	8.615579782	8.017838256
29	Thap2	-0.721101537	-0.466207501	1.187309039	10.26567518	67.48165546	1.32025100691302e-05	0.000104879	9.549141149	9.509568181	9.829905647	10.31431169	10.37982148	10.35778641	10.71207168	10.84077748	10.89769293
30	Apobec3	-0.284940553	-1.252704842	1.537645395	7.696653709	63.86938556	1.61251689077984e-05	0.000118945	5.21050481	5.46125616	5.619241126	5.867449121	5.760625531	5.525317716	6.995196667	6.640515702	6.176886311
31	Prdx6b	-0.031050689	-0.45926173	0.490312419	11.37633464	6.603899061	0.021386105	0.035129521	1.917978346	1.928524531	1.904596381	1.945240802	1.986145502	1.997884664	1.997884664	2.178601081	1.91827761
32	Rbm33	-1.944735641	2.249661736	-0.304926095	8.98367743	167.4340389	4.53670532706302e-07	1.71255022627542e-05	9.893785578	10.10564973	9.971267509	10.59286033	10.69248699	10.62680933	11.08373482	10.70566851	10.98415456
33	Msx1	1.110033415	-0.714228415	-0.395804999	14.1157039	34.25982028	0.000147327	0.000551639	10.43960137	10.59071465	10.88548046	9.702000509	10.2857163	9.614360891	10.34172906	10.58238687	9.876688388
34	Ercc6l	-1.342250606	-1.854695065	3.196945671	5.061116358	351.168542	2.746168877806e-08	6.96782750778968e-06	8.22477839	8.376381503	8.619015044	8.941359698	9.268944779	9.224479564	10.97141644	11.02386872	10.84834004
35	Usp15	-0.742048359	-0.242718712	0.984767071	11.97238023	86.01058841	5.42936221657056e-06	6.21396769656018e-05	10.99890852	11.13033884	11.17409094	11.85342817	11.96254461	11.88206431	12.07669671	12.01238616	12.29158957
36	Med18	-0.889064091	0.288816124	0.600247967	10.00764756	12.88500389	0.003496969	0.007155752	9.066672029	9.770028742	9.068482938	10.23245347	10.27727125	10.11026831	9.845383691	10.05530325	9.91343864
37	Hif1an	-1.302882581	-0.129004901	1.431887483	6.597914631	97.65939493	3.39661505553055e-06	4.7369521861795e-05	11.27123005	11.32181999	11.15890417	11.07242881	11.3809695	11.31076851	11.09350407	11.17057124	10.89499938
38	Map1a	-0.503577144	-0.418576147	0.922153291	6.110734271	34.02200584	0.000150919	0.000561909	5.824247495	5.492238126	5.589986758	6.026205561	6.241200548	6.149797702	6.594739473	6.439121411	6.639071369
39	Mocos	0.818267488	-1.784381817	0.966114329	12.45430731	127.836616	1.24762950702974e-06	2.7208344670398e-05	12.31814071	12.49270157	12.40423281	11.77465547	11.40468533	11.58093182	13.48366761	13.30362476	13.3261257
40	Arhgef19	-0.875814043	-0.129028185	1.004842229	10.2351815	15.54643236	0.001981646	0.004401399	9.655250162	9.691784917	9.477853164	10.12978099	10.69335656	10.62919283	10.60759321	10.92099761	10.31082411
41	Zdhhc14	-0.107750278	0.66512834	-0.557378062	10.21717588	16.06371139	0.001790763	0.004040121	10.32909088	10.3927743	10.37929023	10.29078635	10.74581459	10.38780531	9.867876748	9.880182702	9.680961779
42	Vps29	-0.265876593	-0.473376299	0.739252892	14.72764935	44.09905814	6.08775958763232e-05	0.000289979	10.3003101	10.39580747	10.6985685	10.71120448	10.72123026	10.77918931	9.888211748	9.8499093	9.878435273
43	Hoxd3	0.783859891	-1.025314055	0.241454165	8.331376314	26.22068222	0.000366635	0.001115063	8.484105309	8.546678671	8.505750686	8.064011421	7.507790274	7.6131533	8.688469764	8.66598288	8.906444517
44	H2-T10	0.57727291	-0.823415927	0.246143017	15.3823263	31.58166494	0.00019501	0.000681597	15.47806925	15.51657235	15.48346719	15.06905798	14.71118331	14.96604876	15.69736628	15.66432824	15.85484331
45	Higd1b	0.816585984	-1.065957035	0.249371051	11.55004232	13.37237739	0.003131213	0.006504289	11.67069901	11.50077391	12.04586897	11.18170532	10.97104667	10.61483196	12.13540506	12.18284122	11.64720876
46	Atp10d	-1.287889715	2.032989645	-0.74509993	10.48488355	149.8554072	6.88180898644687e-07	2.06950752806857e-05	9.8165679	9.501930562	9.839089908	10.40590291	10.66397529	10.62013591	8.79501401	8.712202753	8.707881326
47	Mtus2	1.2986378	-1.057132594	-0.241505206	9.298820282	44.48936929	5.90077046609473e-05	0.000283677	8.067382604	8.402498392	8.462646491	7.528865303	7.173210038	7.307672326	8.125251078	8.295879771	8.280964203
48	Tuba1b	-0.016078719	-1.100821647	1.116900366	14.18805609	38.76573467	9.58340089663242e-05	0.000400172	14.08678627	13.85380423	13.4905987	13.84826106	13.91516673	13.71599757	14.91022774	14.90852522	14.96313733
49	Ngdn	-0.411962679	0.648927123	-0.236964444	16.35190429	30.73624099	0.000214002	0.000733572	16.27330669	16.24921994	16.35818802	16.58836889	16.81498118	16.71325261	15.98576223	16.0960633	16.08799578
50	Myog	0.191602956	0.239743057	-0.431346013	5.377744565	8.105763892	0.012757316	0.022193797	5.582929937	5.508528248	5.66472448	5.321137573	5.352698353	5.507537871	5.177456289	5.314081151	4.970607186
51	Rbm47	-0.628432575	-1.075090749	1.703523323	7.941697106	40.54503887	8.18766216791055e-05	0.000357371	9.577193663	9.380736648	9.661742514	9.586254925	10.42493787	10.15140706	10.77991849	10.59322526	10.59626074
52	Zfp516	0.516676362	0.706890857	-1.223567218	10.99655667	65.68291256	1.45659429048274e-05	0.000111235	11.64720876	11.66783228	11.41487255	10.87977918	11.18739722	11.1127081	10.35074903	10.37070931	10.33775359
53	Slc35a1	0.074447817	-0.923660547	0.84921273	11.18956832	49.07279802	4.16406758117593e-05	0.000221503	10.87420661	11.05938556	10.86034788	10.88695998	10.87163361	10.81200301	11.6718031	11.69850993	11.97126521
54	2310011J03Rik	0.090168685	-0.768727234	0.67855855	10.37286638	22.80310655	0.000583261	0.001610971	10.34022613	10.19043133	9.999551808	9.872101034	10.21011923	10.17748295	10.87313096	10.91478196	10.777972
55	Zc3h12d	1.186516595	-1.694430351	0.507913756	6.953765372	21.40850101	0.000717268	0.001897401	7.023937823	7.763082483	6.752878648	6.275185892	5.935762915	5.769400362	7.480246801	7.669227537	7.914165885
56	Wdr41	-0.240727363	-0.666401196	0.907128559	8.23744676	27.75677749	0.000302671	0.000957529	12.07344628	12.20219792	12.00565206	11.8349574	12.01063963	12.08461501	12.58115095	12.44475642	12.62939995
57	Fam199x	0.339301281	-0.132085253	-0.207216028	13.23769432	7.22603676	0.01712011	0.028837578	6.154716151	6.126749381	6.21509248	5.880471619	6.485705124	5.939208423	6.362613256	6.137619357	6.478227492
58	Dtwd2	0.043948466	0.672762492	-0.716710957	9.369225902	19.72221915	0.000935743	0.002360092	10.30617976	10.21992951	10.58515749	10.15279556	10.00117572	10.25247351	10.29876375	10.43724896	10.27330376
59	Ctsz	0.505728505	-0.3734961	-0.132232405	14.90568392	8.518618494	0.011194798	0.019748713	15.75920921	15.55025997	15.26018935	14.81220263	15.08957301	15.05927154	15.32552899	15.38841163	15.13637593
60	Susd6	-0.154394992	0.566475136	-0.412080144	13.14320853	15.34116868	0.002064463	0.004559807	13.19220618	13.25018191	13.24492265	13.59013931	13.30059765	13.25975876	12.73344725	12.78626564	12.93135742
61	Ddhd1	-0.568713025	1.317686854	-0.748973829	10.8497377	38.4944683	9.82181247498744e-05	0.000407369	10.6541994	10.83875945	11.23651506	11.40568325	11.39098069	11.63894904	10.16179088	10.11026831	10.21049323
62	Ccdc174	0.126279962	0.780842202	-0.907122163	13.01672631	38.22839624	0.00010063	0.000414545	13.29102467	13.38949741	13.40305897	13.08326483	13.33628301	13.28519333	12.39434895	12.65135364	12.31651197
63	Extl2	1.016859861	-1.346611087	0.329751226	11.33872021	104.5146388	2.64140250382326e-06	4.07228280538067e-05	11.43937567	11.64986536	11.61402825	10.67148777	10.40004884	10.58115308	11.89769816	11.94292164	11.85190315
64	Fdps	-0.120167746	-3.710343894	3.83051164	13.25514299	590.8750479	3.77168093992658e-09	4.47875270398051e-06	10.28867766	10.62479432	10.78822662	9.768884447	10.2552246	10.3010217	12.48997105	12.66950727	12.89138272
65	Tpsg1	-0.264222302	1.265934285	-1.001711983	7.64474043	22.62236687	0.000598735	0.00164463	7.958582796	7.727035369	7.986092806	8.432181432	7.974741719	8.057454725	7.300091897	6.660585872	6.705897253
66	Srsf2	-1.98265935	0.514850555	1.467808795	12.75787213	148.9642298	7.03752781921518e-07	2.08294166578191e-05	14.90240659	14.80252798	14.77326788	15.63023175	15.88357709	15.86708673	15.08763947	15.02759193	15.20690989
67	2810403D21Rik	1.380586414	-0.711891651	-0.668694763	9.886350817	29.03692198	0.000259786	0.000853677	10.48664871	10.67469963	10.54698529	9.252102033	8.919020258	9.395452096	9.894205985	10.22015994	9.587883416
68	Pelp1	-1.14521985	-0.428242683	1.573462533	8.138560318	109.3888952	2.23000958119721e-06	3.6875256076516e-05	7.266688595	7.071198126	7.359111851	8.274269767	8.536891284	8.321497071	8.757283309	8.909468562	8.750634298
69	Rif1	0.666575884	-0.009916971	-0.656658913	12.12653274	21.04758545	0.000758114	0.001983193	12.61737548	12.46827003	12.6171875	11.68415927	11.98402059	12.0349255	12.03437782	11.78044964	11.91802881
70	Zkscan16	2.038357246	-0.012860878	-2.025496368	6.315069053	12.84624863	0.00352831	0.007209726	7.476314033	7.59933401	7.933412731	6.589652627	4.472055582	5.832280828	5.711863701	5.536419241	5.684288727
71	Kcne1l	0.830794309	-0.467301982	-0.363492327	8.688810934	12.3385405	0.00397355	0.007987555	9.249511641	8.962522116	9.048685679	8.555996501	8.077895727	8.134444282	8.499507843	8.716252148	8.954482465
72	Ep300	-0.403720587	1.037326358	-0.633605771	11.06359089	32.22558649	0.000181952	0.000647572	10.89510985	11.20172638	11.32382162	11.54978502	11.70162521	11.38040939	10.54579801	10.52735395	10.44668858
73	Myl9	0.110730315	-0.351504062	0.240773746	18.79797949	6.918263441	0.019081356	0.031742092	18.66819711	18.75406616	18.84163176	18.77341946	18.65835673	18.4999279	18.97848778	19.08598413	18.92174436
74	Smarcd2	-0.789839607	0.241502625	0.548336982	7.266731054	15.36204514	0.002055843	0.004543738	6.957741786	6.62214029	6.882134497	7.310922194	7.764663152	7.755950048	7.325148111	7.443546399	7.338333009
75	Relb	0.051561722	0.606160099	-0.657721821	12.67493103	34.02151509	0.000150926	0.000561909	12.97320616	12.94254042	12.81833007	12.98634036	12.71975318	12.87329795	12.24442635	12.2701528	12.24633203
76	Arid2	-0.037187714	0.833221666	-0.796033952	14.95795745	46.52624805	5.03422026310268e-05	0.000253456	11.31715562	11.38480132	11.63157901	11.7757016	11.97149532	11.72166643	10.73166674	10.86335531	10.43904015
77	Btg2	-1.379158625	1.913239465	-0.53408084	12.09046845	43.93556257	6.16830273415742e-05	0.000292238	11.85698694	11.8858071	11.68353352	13.64350958	13.07755588	12.84273797	11.4193027	11.3984005	11.00638184
78	Tubb2a	-0.702435092	-0.875455071	1.577890163	10.44875335	88.10317736	4.96910617607514e-06	5.88527287120628e-05	15.12384672	14.89378045	14.75449459	15.97756973	15.6885241	15.52837494	15.79636216	15.70081866	15.88357709
79	Cthrc1	0.850732554	-0.985846813	0.135114258	9.751413426	24.51983988	0.000458713	0.001330648	9.839207418	9.998094842	10.13255631	9.198093197	9.09190637	9.127661344	10.06592631	10.44928775	9.859987286
80	Ddit4l	-0.031549462	0.747194515	-0.715645053	14.33900852	69.42727407	1.19037663977199e-05	9.82011646861926e-05	14.63838428	14.63007449	14.77926663	14.77505521	14.682999	14.73529838	14.01882521	14.02726967	13.8843723
81	Gcfc2	1.281022173	-0.894505732	-0.386516441	9.056469021	80.50448171	6.92500110184185e-06	7.10135989983409e-05	1.917337106	1.921534821	1.912378949	1.949804511	1.998125469	2.137640033	3.426455912	2.472290617	1.908289522
82	Skp1a	-0.291008607	-0.033410683	0.32441929	14.71476523	6.904657501	0.019174432	0.031888676	14.3729705	14.50882585	14.64707143	14.76380467	14.88663716	14.75145178	14.78093297	14.93929304	14.78189965
83	Mllt4	0.08738642	0.835303454	-0.922689875	9.892464515	42.98682837	6.66315132977615e-05	0.000308666	14.97899637	15.0130043	15.2915237	14.56006899	14.89534546	14.85419239	14.69105636	14.69905904	14.6856506
84	9330179D12Rik	1.380668483	0.40303168	-1.783700163	5.992853879	16.2289072	0.001734726	0.003934003	6.793366564	7.440736205	6.908827515	6.132745591	4.915785021	5.952394223	5.234900688	5.053369316	5.50355979
85	Pgd	0.086427875	-1.273993324	1.187565449	14.21891021	124.5654988	1.37442769926398e-06	2.84219105492424e-05	13.92424117	13.85139772	13.77995417	13.68988613	13.74259766	13.86382565	15.15943589	14.92994647	15.02890706
86	Megf11	-0.119820403	-0.432213424	0.552033827	6.454641927	7.571399277	0.015211961	0.025959517	6.347823656	6.257593282	6.086654612	6.01073144	6.544290671	6.496510649	6.792075203	6.721666301	6.834431528
87	Rad9b	1.869375766	-0.271113439	-1.598262327	9.215767487	132.0482278	1.10528748714695e-06	2.57146419102746e-05	10.34764289	10.2545808	10.51271686	8.648103144	8.484845393	8.373864719	8.791864322	8.943788707	8.584500545
88	Srp9	-0.273185506	-0.405884792	0.679070298	14.85421881	19.77050619	0.000928403	0.002344075	12.97988052	12.75253441	13.14021475	11.61595256	12.3765079	13.01820929	11.77934021	11.59663852	11.842688
89	Zfp36	-2.390084539	2.892947436	-0.502862896	11.66264408	167.703498	4.50934663808845e-07	1.71255022627542e-05	10.93278701	11.17427931	10.99364428	13.75310143	13.46339598	13.05446681	10.49701835	10.48383005	10.61127351
90	Fam101b	0.231682082	-1.12052326	0.888841179	7.615979192	30.02987874	0.000231688	0.000779997	7.627446926	7.498107466	7.065224087	7.070771024	7.145836065	7.279125146	8.411847529	8.158068134	8.287386353
91	Gm4788	0.371578705	0.431932389	-0.803511094	6.192363075	16.57344017	0.001624786	0.003721012	6.47250815	6.507787351	6.771883523	6.393941138	5.929416054	6.314085716	5.712348958	5.826110679	5.803186105
92	Krt13	0.080321905	-1.630789476	1.55046757	9.442929529	25.78816832	0.000387656	0.001164286	7.785247485	7.211381632	5.20101688	7.766257047	7.428265816	8.033967341	7.690267546	10.59039479	8.772648288
93	Kcnip4	-0.024859927	-1.112932594	1.137792521	8.537076093	42.45899968	6.9601781608262e-05	0.000318622	3.721315472	4.119387137	4.078222334	3.559245986	4.364594374	4.082309019	5.12366884	5.548795889	5.015469297
94	M6pr	-0.307968372	-0.927351351	1.235319722	13.14893412	97.43613002	3.42551628788907e-06	4.75516164810947e-05	14.91621193	14.99754925	14.97594719	14.97899637	14.9608199	15.00759572	15.44109915	15.28736331	15.52004775
95	Klf12	1.809141119	-1.05918801	-0.749953109	2.760327411	11.11076562	0.005382734	0.010400889	7.675740676	4.099843219	5.21050481	5.003969839	5.041039082	4.749049001	4.103683101	5.019104667	4.120241043
96	Fat1	0.574420263	-0.186196735	-0.388223528	14.85631318	17.66314971	0.00133021	0.00314894	8.91012972	8.847018483	8.689579061	8.499745184	8.744179679	8.469990602	9.227681589	9.193376378	9.076768003
97	R3hdm1	-0.984098062	0.891952611	0.092145451	6.764470947	24.80240154	0.000441548	0.00129025	9.198935061	9.40306334	9.556238639	9.532140428	9.78055982	9.554350783	9.429984247	9.405418208	9.485207252
98	Mib1	-1.197034833	0.562625686	0.634409146	10.33839803	62.89379364	1.70512087715851e-05	0.000123227	5.002068828	4.753366702	5.408616905	5.047232242	4.661750713	5.03967816	4.542734383	4.236528359	4.277447161
99	Ncan	-2.020902612	2.787741206	-0.766838594	7.640236178	8.213250686	0.012325364	0.021526351	8.977547747	6.463760602	6.225336168	8.41831265	9.469333813	9.84170589	6.489553686	6.591579622	6.284995425
100	Cdk14	1.133482099	-0.981597844	-0.151884255	6.205727191	32.77078659	0.000171747	0.00061933	10.00142235	9.849435923	10.30566302	9.60508543	9.600655552	9.631690774	9.339253157	9.585693639	9.448358551
101	Wdfy3	0.707672001	0.161743666	-0.869415667	11.16592674	55.16388167	2.73816675022868e-05	0.000166689	11.64666001	11.66632514	11.76188272	10.86034788	10.97141644	11.12008755	10.76903629	10.81300302	10.88458157
102	Sox10	0.171354386	0.308244014	-0.4795984	7.824813551	10.19862108	0.006857155	0.012851598	8.146219914	7.875433692	8.103739835	7.892783715	7.973162727	7.745383841	7.437129431	7.628205317	7.621263491
103	Trappc6b	0.496403597	0.377022517	-0.873426114	8.048690987	41.819398	7.34282815401707e-05	0.000331222	14.32652374	14.4893051	14.43120804	14.96285653	14.82919574	14.70933857	14.0778212	14.21237996	14.28973389
104	Exoc4	0.197517236	-1.126211808	0.928694572	11.27288492	53.02372958	3.15640331296275e-05	0.000182905	11.259302	10.96007787	10.86809757	10.75165418	10.88438345	10.8588881	11.9473866	12.06935207	11.85682247
105	Dll3	-2.08871035	1.563515531	0.525194819	5.511554978	65.89777406	1.43940326513542e-05	0.000110409	4.86236064	4.387948692	4.670450434	6.732406376	6.84128837	6.613196069	4.773633104	5.395081543	5.327629575
106	Eaf1	-0.971459121	1.050354001	-0.07889488	11.85101418	68.87824121	1.22532968307353e-05	0.00010013	11.46401404	11.52290715	11.67355711	12.36250359	12.61737548	12.59497659	11.43507662	11.43090564	11.55781139
107	Baalc	-0.317090875	-0.729722482	1.046813357	5.188029526	10.07636105	0.007091744	0.013236707	1.962242478	1.973657769	2.236057475	4.412105765	1.934966399	1.918440238	2.798016172	3.40181341	3.129516289
108	Cd99l2	1.581958953	-0.600398667	-0.981560286	12.32864641	182.4614373	3.28248131985659e-07	1.49943209227224e-05	9.093537573	9.295093484	9.22322227	9.147512988	9.110368758	9.08334383	9.374950066	9.485887023	9.482081797
109	Cds1	-0.314295446	-1.792662595	2.106958041	8.492516997	151.8740665	6.54481914531993e-07	2.01916547092579e-05	7.658682099	7.5340387	7.863576705	7.924326951	8.026938683	8.047918207	9.971757652	9.556238639	9.849175334
110	Mtl5	0.06036937	-0.591529983	0.531160613	6.054720172	7.019477249	0.01840654	0.030729672	1.930792089	1.95274066	2.725403747	4.575519129	1.954575515	1.939124937	1.942790392	2.076033134	2.309147366
111	Pctp	1.459408484	-2.227273363	0.767864879	10.79453593	38.78835023	9.56385537311387e-05	0.000399653	7.191896305	7.74919932	7.096700734	6.902714405	5.785023345	6.114382119	8.345021136	8.393091307	8.354314195
112	Cdc37	-0.12687913	-0.727849084	0.854728214	13.31275793	18.562323	0.001136283	0.002766981	13.16797366	13.16880857	12.61988422	13.1162518	13.2044441	13.01660794	13.86848076	13.87121339	13.78115695
113	Med12l	-3.809170705	2.358163793	1.451006912	5.888857024	194.2023111	2.59462995827362e-07	1.36136423614874e-05	7.991298234	7.800918081	7.81135492	8.126694752	8.010050038	8.400230455	7.555550098	8.167158756	8.149510524
114	Chd6	1.017596611	-0.078737833	-0.938858777	9.634956053	59.18365077	2.12488227628318e-05	0.000141571	11.47995054	11.70110254	11.77056993	11.51296742	11.1612274	11.31639622	10.67531273	10.87565097	10.97385326
115	Camta1	1.072955834	2.446215406	-3.51917124	9.847929473	148.4532436	7.12881880964866e-07	2.0914626265753e-05	11.07565863	11.16347959	11.89677727	10.45154508	10.15565267	10.30985024	7.77172139	7.941622562	7.86505782
116	Olfr33	-0.07032497	-0.738939816	0.809264785	3.136249974	5.78312058	0.029295777	0.04650671	3.32442908	2.935158202	2.269572884	2.724875971	3.129967449	2.885291655	3.675953303	3.872979716	3.408021503
117	Hdgfrp3	-0.359373436	0.735265577	-0.375892142	11.38612963	37.376582	0.000108869	0.000438653	12.35172742	11.84187143	11.93678919	11.61585269	11.8005238	11.62365325	11.20116327	11.26994672	11.11796165
118	Neto2	0.775069882	0.859645906	-1.634715788	9.882568474	22.81589218	0.000582185	0.001608791	10.49656324	10.53593139	11.02499646	9.740012748	9.612188363	10.38008034	8.872346105	8.94595613	9.335041494
119	Ctgf	-0.048419987	1.944440269	-1.896020282	14.7215224	20.10012058	0.000880189	0.002244115	15.09659686	15.58347496	15.33209567	16.25330538	14.83506409	15.06905798	13.50515745	13.62214974	13.19679946
120	Aldh1b1	0.738571388	-0.822059522	0.083488134	12.8744087	23.01416233	0.000565823	0.00157357	13.31097724	13.02794103	12.93939108	12.45138144	12.43106889	12.18014486	13.24747653	13.27415046	13.00714676
121	Casp3	0.613706458	-1.736044914	1.122338456	8.535780558	269.0643796	7.55542860144001e-08	9.27781868969008e-06	8.2933937	8.305547284	8.400230455	7.589051315	7.908152981	7.964671484	9.5724977	9.589081537	9.713698306
122	Dnaja1	-0.441542016	1.223204578	-0.781662562	14.89158717	64.98710936	1.51407051732679e-05	0.000114076	12.97371558	12.96210024	12.93555957	13.57394727	13.54200447	13.344139	12.20813856	12.31242415	12.59937917
123	Agtrap	0.34907347	-1.537452642	1.188379172	7.799392888	175.3509406	3.81267816158361e-07	1.58770071250283e-05	7.533218644	7.618170038	7.407484278	7.241554101	7.138549148	7.131549302	8.805540983	8.652486615	8.66598288
124	Hoxa3	1.876561715	-0.980032143	-0.896529572	7.007395861	95.56995007	3.67963112521987e-06	4.94308647917029e-05	7.864512593	7.983502508	7.947263767	6.248443923	5.872329423	6.044820377	6.817782297	7.038017123	7.249890733
125	Cdh1	0.110863101	-1.054959632	0.94409653	14.16650279	46.71929808	4.96066752239905e-05	0.000250644	13.73335105	13.83379704	13.9626973	13.40995655	13.94398902	13.90917856	14.92755442	14.82919574	14.74913909
126	Dhrs3	0.161457358	0.732255583	-0.893712941	14.3854296	20.32301364	0.000849364	0.002178049	14.96924632	14.65807624	14.58413655	14.53371796	14.66893444	14.52443464	13.78444277	14.11245239	13.63342513
127	P3h1	0.3764402	-1.82936791	1.452927709	10.43930451	97.20895015	3.45524305373982e-06	4.77727677497725e-05	10.26880845	10.11852729	9.854090285	9.947535144	9.604879544	9.559690734	11.555326	11.55142207	11.49346108
128	Ubc	-0.550754697	0.960441225	-0.409686528	17.83434346	70.60197528	1.11971184768852e-05	9.45903320683839e-05	17.12727714	17.05219404	16.75590332	17.77030919	17.4399478	17.42288883	16.72282766	16.68854958	16.59288232
129	Slc30a2	-2.724908837	3.083402496	-0.358493659	6.605246765	94.94079874	3.77062577189262e-06	5.01613566782098e-05	5.919462253	5.771862	5.758000865	8.233463939	8.678623448	8.711964241	5.926300375	4.938666058	5.508877708
130	7030407O06Rik	0.341957068	0.50495343	-0.846910499	13.39550093	61.72656554	1.82490314776536e-05	0.00012862	13.74394409	13.80813475	13.82329153	13.41704458	13.3679082	13.56454638	12.91853831	12.9330915	12.98300906
131	Esr1	0.625837952	0.167799798	-0.79363775	15.92566371	44.70672165	5.79977533252687e-05	0.000280123	16.27552936	16.35330109	16.56763638	15.7714536	15.73339714	15.81410223	15.60274011	15.6161814	15.59663206
132	Etf1	-2.154895075	1.614173433	0.540721643	12.25945665	344.0083662	2.97013518946113e-08	7.01900881262222e-06	7.835408795	7.712751596	7.704025636	9.922342802	9.985477931	10.0249659	7.227395767	6.908827515	7.400799347
133	Rrp1b	-1.513057075	1.374023946	0.13903313	9.521838356	82.48386295	6.33371634456786e-06	6.75960213180232e-05	6.922966583	6.959318674	7.028981443	8.409444592	8.82535132	8.796640355	8.297282618	7.921261545	8.288748301
134	Bysl	-2.616809126	1.658516767	0.95829236	11.80396669	113.692028	1.93187252153471e-06	3.40538324527923e-05	11.75180953	11.46189698	11.34696378	13.39984274	13.66817657	13.37726958	13.12150668	12.76086198	13.19937356
135	Nos2	-0.765573309	1.759817211	-0.994243901	2.760501874	22.52331047	0.000607435	0.001663048	6.584072173	3.082759977	3.622682582	3.66839725	4.13473477	3.706244226	1.957073115	2.590690442	2.381403764
136	Syn1	0.457227887	-0.844284278	0.387056391	15.29973315	10.9684585	0.005584408	0.010735742	15.75832138	15.22388605	14.98716352	14.90326703	14.7650915	14.92932877	15.7018736	15.7737111	15.65495543
137	Alg13	-1.615726485	0.410489443	1.205237042	9.038749908	119.2153508	1.6189716994267e-06	3.10139863679963e-05	8.657443282	8.811719995	9.034205283	10.52219425	10.47546826	10.5596272	9.998094842	9.890550716	10.13230811
138	Sema3e	0.453016605	0.606480168	-1.059496773	9.48424254	16.61871972	0.001610998	0.003694168	10.74380082	10.81799547	11.48195642	10.70821892	10.64406198	10.97991782	10.47871675	10.82614495	10.79586543
139	Ankef1	2.048077667	-1.215578016	-0.832499651	7.722934303	159.955195	5.38703716440572e-07	1.84295892455597e-05	7.961303641	7.79661419	7.972762866	6.187988033	5.713006621	5.866772798	7.117618277	7.294469116	7.325611464
140	Med26	-1.094860249	1.375836404	-0.280976154	13.07040897	87.81238928	5.03004058013309e-06	5.90987243730254e-05	12.62114902	12.93879622	12.83739756	13.88115219	13.96728498	13.83348638	12.41825005	12.46559542	12.67056887
141	Slc39a13	0.257379221	-1.009768471	0.75238925	10.68498249	57.10535059	2.41749227189542e-05	0.000153304	10.63318836	10.59568247	10.33106661	10.23140475	10.28992964	10.26646539	11.34019948	11.29897949	11.17792623
142	Cep19	0.707284536	-0.91515581	0.207871274	14.54828744	77.75912358	7.8652752852686e-06	7.63759626385293e-05	14.77794242	14.75864284	14.60769031	14.03654923	14.01708552	13.96878723	14.85307585	14.96604876	14.94876479
143	Etfa	-0.282689243	-0.40542605	0.688115293	14.92246082	27.29458472	0.000320324	0.001001692	14.68390336	14.63980211	14.47287247	14.98247924	14.87011349	14.79205294	15.18064005	15.34200895	15.33827482
144	Dhx40	-0.347741662	0.926234495	-0.578492833	10.42923752	44.38077363	5.95206079362357e-05	0.000285326	10.31899462	10.56123372	10.63823539	10.95670699	10.78893474	10.81604698	9.922342802	9.952618408	9.908024023
145	Ash1l	-0.114731663	0.753490232	-0.638758569	9.305196541	34.10907899	0.000149591	0.000558305	11.39260047	11.1821026	11.01408894	10.78842343	11.18672518	11.09527054	10.7660986	10.83521574	10.79892479
146	Tbc1d25	-0.309735651	-0.116562589	0.42629824	10.07460713	17.12080462	0.001467553	0.003418872	9.809462825	9.902675546	9.775649128	10.17243037	10.12568525	10.11887883	10.16122794	10.3206199	10.28483438
147	Bet1	0.125764474	-0.828111809	0.702347335	12.85108171	34.0918604	0.000149852	0.000559003	12.595218	12.65135364	12.73009063	12.70779523	12.44225992	12.44931371	13.25055708	13.31556783	13.51757937
148	Ccnd2	0.090074625	1.345653481	-1.435728106	14.04903477	45.28184554	5.5428493176338e-05	0.00027161	14.81897399	14.86624163	14.90525846	14.47718459	14.8857167	15.03536795	12.97988052	13.449754	13.60431474
149	Rab42	2.150605975	-2.759944766	0.609338791	8.466818239	164.0821281	4.89517476528198e-07	1.77575324402469e-05	9.104285419	8.836242895	9.001193588	7.108731394	6.798770644	6.582401939	9.581276741	9.791774647	9.396686887
150	Negr1	1.17974314	-0.092697013	-1.087046127	4.573146036	34.08847619	0.000149904	0.000559102	11.27791111	11.29959899	11.20061837	11.55061379	11.45500464	11.39053176	11.18261509	11.13763106	11.44452809
151	Edem2	0.562604458	-1.064899147	0.50229469	10.44405221	45.54458334	5.43025125334532e-05	0.000267636	2.309147366	3.573339519	3.326742913	4.940669527	1.934190447	1.918499729	3.844636074	3.368789482	2.537486037
152	Btf3	1.339480553	-1.058358148	-0.281122405	9.440761424	28.31064662	0.000283099	0.000911094	9.887994468	9.792751416	10.26214135	8.484398006	8.824467785	8.615579782	9.802718072	9.938144546	9.358657398
153	Rad23b	-0.878692387	1.519178659	-0.640486272	9.357401338	74.85206902	9.04337077990146e-06	8.30337478624523e-05	10.95214899	11.12040412	11.29391065	11.45280708	11.58843179	11.44016558	11.54509586	11.36959667	11.71260624
154	Aqp9	-0.397889327	1.704582915	-1.306693589	4.046338191	11.19597387	0.005266362	0.010201863	1.942583879	3.462961142	2.534563078	4.653212742	3.562650318	3.57080179	3.000320745	3.41727867	3.059250273
155	Hmbs	0.141528745	-1.396257963	1.254729218	13.47924774	240.0234396	1.16487171768704e-07	1.00846528820837e-05	13.15114593	13.06960988	13.10378692	12.88681229	13.01142943	13.00171478	14.38147089	14.3203142	14.38694531
156	Zfp715	-0.420710286	0.735119703	-0.314409418	11.06110806	20.05371957	0.000886782	0.002258495	9.066065783	9.498101372	9.175082566	10.4330426	10.26436038	9.985715785	9.216089878	9.409729721	9.848760879
157	Cnot2	0.150362707	0.327366898	-0.477729605	14.43158171	20.31304835	0.000850713	0.002180821	13.62488357	13.76381115	13.91990939	13.63615684	13.84119916	13.75439875	13.30705449	13.34471028	13.25706607
158	Ormdl1	0.495486258	-1.374061268	0.878575011	11.22134187	206.5725384	2.05506810355865e-07	1.25359154317078e-05	3.043313405	2.209225101	2.229858157	4.538011364	1.954448015	1.940074352	2.166240404	2.620112421	2.384678552
159	Inip	-0.914503456	0.480505942	0.433997514	9.248933774	19.51488977	0.000968103	0.002426213	9.29842087	9.459928448	9.905182566	9.55293446	9.777655609	9.797986658	9.499968076	9.566976865	9.465266018
160	D730045B01Rik	-0.983019722	0.615715145	0.367304577	4.098742042	20.2162234	0.00086396	0.002209997	8.203635881	7.942974736	8.266679073	8.132495024	8.454771163	8.36059798	8.654376511	8.732641863	8.385574666
161	Olfr22-ps1	-0.949640969	0.322369386	0.627271583	3.563046483	7.294922913	0.016716423	0.028240016	2.668060545	3.067685944	2.84372172	1.938092438	3.996772066	3.523859608	3.399361551	3.952373827	3.747043526
162	Pask	0.082405836	-2.563244399	2.480838563	10.92635862	190.4720995	2.7915855252083e-07	1.4003534263422e-05	10.11720394	9.962215045	10.30122415	9.84084836	10.0702924	10.22228487	12.54212668	12.83835974	12.44267241
163	Gdpd2	-0.930994762	0.947254418	-0.016259656	4.988605779	11.99176304	0.004318869	0.008584726	4.813566989	4.751768266	4.485746975	5.623064753	5.215460155	6.005541608	4.415754418	4.962241367	4.624307477
164	Gm19939	2.932290062	-1.55450994	-1.377780122	10.97166664	76.66312452	8.28532800799585e-06	7.88560034384687e-05	12.21989189	12.33873061	12.66644761	9.909009714	8.947745618	9.571444587	11.09318643	11.0954781	10.90306521
165	Rasl10a	0.151579488	-1.246086512	1.094507025	7.706287816	14.03154332	0.002709805	0.005742328	7.640854982	7.146419115	7.388661815	7.81969694	6.814752459	7.086748051	8.298363528	8.536891284	8.624202173
166	Mtf2	0.174082421	0.551097708	-0.725180129	13.26341865	38.81314383	9.54248515084134e-05	0.000399123	13.46707298	13.60449581	13.61794972	13.46140212	13.32831178	13.37755735	12.74608211	12.94900185	12.81889416
167	Gsdmc2	-0.667860781	-6.570135004	7.237995786	4.652260608	264.7764627	8.03015568932159e-08	9.28685759906155e-06	1.916949247	1.918337071	2.215638939	1.949264198	3.362706448	2.742536956	9.330331954	8.841508216	9.593072445
168	3110068a07rik	-1.299684865	1.579810823	-0.280125958	5.453098221	25.81217236	0.00038645	0.001161207	5.105968	5.433199631	4.800568126	6.441631482	5.967965904	6.829192966	4.786549242	4.75914024	4.953668401
169	Parp1	0.103418855	-0.837773022	0.734354167	12.73987987	72.32730164	1.02522863583548e-05	8.97607767667613e-05	12.54174735	12.57259642	12.47436055	12.34015416	12.49164881	12.44664477	13.23697694	13.21722092	13.33756896
170	Ccdc171	1.058739414	0.156884052	-1.215623466	9.735915727	22.00518063	0.000655632	0.001765478	10.59039479	10.35802626	10.53368902	8.994971911	9.6089194	9.702000509	9.405275322	9.400650789	9.029313553
171	Apitd1	-0.093452983	-3.118027603	3.211480585	9.501239357	428.3351708	1.28836640079798e-08	5.71941317499928e-06	8.357078683	8.206494648	8.635211172	8.351828604	8.543090028	8.58422482	11.58723713	11.70277448	11.54321465
172	Agpat9	0.821244263	-0.673074303	-0.14816996	11.47643604	15.3755247	0.002050302	0.0045332	11.98934458	11.80271931	11.60665846	11.16023129	10.65003001	11.12472827	11.57786168	11.72619065	11.65016013
173	Txnl4a	-0.939802863	0.053423729	0.886379133	13.40685058	30.69629826	0.000214956	0.000736108	12.58686858	12.79776581	13.00973534	13.59337023	13.96301758	13.65739051	13.66005868	13.68988613	13.70356232
174	Ibtk	0.595013514	-0.459211832	-0.135801682	13.17219474	20.10768763	0.000879119	0.002242023	13.37236691	13.39191869	13.48311382	12.97768751	12.66577721	12.81889416	13.32228232	13.18075281	13.33695924
175	Arl4c	-0.996775647	0.825947645	0.170828002	11.56072344	32.34039219	0.000179741	0.000641731	11.14152545	11.18564398	11.18739722	11.88880902	12.26193297	12.35415161	11.3330327	11.20765956	11.48635841
176	Foxred2	0.479411198	0.431895172	-0.91130637	12.11050334	28.20856306	0.000286583	0.000918838	12.57882932	12.54401909	12.59937917	12.16893651	11.86330239	12.25175508	11.50277249	11.69138743	11.79414854
177	Coa7	0.005887158	-1.06381148	1.057924322	11.15913922	109.2273043	2.24229719050043e-06	3.69621878147011e-05	10.83081407	10.68324451	10.91132191	10.72573412	10.85444462	10.82754028	11.87601334	11.89370369	11.82943643
178	Ptchd1	0.177612657	0.468809862	-0.646422519	6.357059425	12.52736615	0.003800114	0.007688008	6.830111473	6.570231441	6.494870537	6.265843746	6.577380763	6.519150971	6.154975378	5.948023119	5.852947397
179	Ntrk2	0.298919319	1.524583146	-1.823502465	4.917267448	165.9357666	4.69270214979623e-07	1.74229551520759e-05	13.57603645	13.69835698	13.54863942	13.66978077	13.37726958	13.49277211	13.04989408	13.55758821	13.26546013
180	Polr1d	-1.207706565	0.430050847	0.777655718	14.36614447	137.8423132	9.41242521809187e-07	2.36323791672091e-05	13.636587	13.7097193	13.76676483	14.94296609	14.91200515	14.88121957	14.48123292	14.55730804	14.40749732
181	Zfp518a	0.120336804	0.584400786	-0.70473759	6.206036336	13.41936949	0.00309855	0.006448342	9.241669243	9.452437273	9.489191741	9.761397489	9.698246004	9.599883374	9.275665061	9.467633499	9.478692988
182	Stk19	0.33997686	-0.042793595	-0.297183265	12.54147344	9.416370629	0.008548721	0.015590921	12.79025443	12.73419662	12.73712941	12.32730036	12.48362193	12.43072758	12.50039887	12.54762862	12.32200316
183	Khdrbs1	-0.74668649	0.036532682	0.710153809	11.57618707	21.82201424	0.000673817	0.001804516	15.79831181	15.9724814	16.02108199	15.91095363	15.78137667	15.79415154	15.83075479	15.8661514	15.82609874
184	Thbs2	0.062063959	1.366399168	-1.428463127	11.11484604	14.76079947	0.002323434	0.005035691	11.91802881	11.79283512	11.12420126	12.09708557	11.50277249	11.04901526	10.17461346	10.36303245	10.0120299
185	Fancf	0.748091499	-0.242042569	-0.50604893	7.614123772	8.545511658	0.011101612	0.019605067	7.807713619	7.99361885	8.295179276	7.600230573	7.015202064	7.236804612	7.332290322	7.641708701	7.604365932
186	Ikzf3	-0.547044817	-0.105909735	0.652954551	7.080006901	16.92731643	0.001520847	0.00352044	7.972762866	7.00391969	7.740080215	7.118373992	7.026592707	7.254125242	7.576664306	8.115852219	7.51060572
187	Mrpl23	0.355566041	-0.334584196	-0.020981845	16.07055008	9.147447369	0.009249756	0.016709021	16.22242107	16.18806752	16.17770954	15.98576223	15.74920592	15.78653186	16.11619897	16.30625666	16.10279697
188	Npy1r	0.93699067	-0.410377561	-0.526613109	7.954572856	7.172479146	0.017442485	0.029313689	8.20310277	8.559066333	8.565153245	8.059760845	7.460138918	6.996450574	7.843474925	7.89355504	8.010453055
189	Xrcc2	-0.498837686	-0.325000672	0.823838358	8.214212049	47.66471317	4.61939062800411e-05	0.000238345	3.070265843	1.972183858	2.373634084	3.229063538	2.203931746	2.620532418	1.927114903	2.016761278	1.965781894
190	Myef2	-0.568284477	0.742167473	-0.173882996	12.60398519	33.78358489	0.000154631	0.000572255	9.477853164	9.438437148	9.329222833	8.953785632	9.037528105	9.162317405	9.113236262	9.245903177	9.141674184
191	Amigo1	0.570785308	0.231482466	-0.802267773	9.236564983	37.66317303	0.000106005	0.000430698	7.55916466	7.335227252	6.953331696	7.335021171	7.166074123	7.065641759	7.165355463	7.113962783	7.194315496
192	Cartpt	-1.609752935	0.658877464	0.950875471	3.562623104	8.931372946	0.009866199	0.017680688	3.255398094	2.200863331	2.670979479	5.079449302	3.82425319	4.052797218	3.29606992	3.817995946	3.865801452
193	Sh2b1	0.078735283	0.499327468	-0.57806275	14.14245511	26.11900177	0.000371445	0.001125501	14.43120804	14.36470575	14.28824958	14.18919654	14.38379464	14.27496635	13.77941234	13.87604879	13.69451399
194	Slc52a3	-0.723679968	-0.545410293	1.269090261	9.676193597	13.85830962	0.002813252	0.005928333	12.75442865	12.66531686	12.26718945	12.7052488	13.26838881	12.57357439	13.44888525	13.04475168	13.36712446
195	Ivns1abp	-2.659144001	1.342904398	1.316239603	8.951822269	393.0042184	1.78880598697335e-08	6.33392174074103e-06	14.67723716	14.80182108	14.94811279	15.44020808	15.49264314	15.46913365	14.71193705	14.72796131	14.72676965
196	Itgbl1	-0.378082313	1.715587412	-1.337505099	8.021494239	44.95405942	5.68748147313703e-05	0.000276321	8.313438774	8.595529614	8.114937114	8.946624418	8.834537768	8.376990255	6.77665238	7.115642697	7.119095128
197	AI426330	1.085424011	0.333649027	-1.419073038	11.33214444	35.56201158	0.000129458	0.000499739	12.19367561	12.12771072	12.17954402	11.27361132	10.95127908	11.01976793	10.89430523	11.00941793	10.33998808
198	Cyp2j13	0.840044139	-1.465466201	0.625422062	8.172315522	92.68890148	4.12048203738992e-06	5.27426387145919e-05	8.141996183	8.297923121	8.291649338	7.492627018	7.354370097	7.364439111	9.020160223	8.920251131	8.667423475
199	Pigm	-1.765593136	0.721545532	1.044047604	9.290047616	116.8556298	1.74419194176094e-06	3.22199560255206e-05	3.861885057	2.597304218	2.172529548	3.934435223	3.820867273	4.7766885	3.192660407	2.494876041	1.922188069
200	Dnajc11	-0.760706375	0.08805233	0.672654045	5.712259078	35.17445773	0.000134476	0.000514652	10.74781172	10.80471576	10.95875922	11.04131121	11.16995402	11.08321853	11.20242978	10.94458764	11.04431111
201	Mbd2	-0.001661088	-0.609654486	0.611315574	12.23189944	11.77005992	0.004559589	0.008993716	12.19251484	12.1778948	11.71231202	12.14630437	12.08301942	11.85838114	12.69251306	12.57160219	12.65255313
202	Zswim6	-0.207304801	1.189194312	-0.981889511	10.74273662	105.839579	2.52072597893037e-06	3.96222214104355e-05	13.11571789	13.13572549	13.27770919	13.7156636	13.40048207	13.49604968	11.9012014	12.15323784	12.22149384
203	Dfna5	1.665453782	-1.726860158	0.061406377	11.12479293	56.9213474	2.44578052167815e-05	0.000154355	3.998046304	3.908960245	3.481518454	3.118645863	3.514397821	3.822652676	3.524423021	3.408345545	2.587533498
204	Lamc3	-0.355437258	0.422569844	-0.067132587	6.098839196	7.093664993	0.017930925	0.030034766	6.033949653	6.06399087	5.910272392	6.37272746	6.45976594	6.242031289	6.170416869	5.876158997	5.760239289
205	Etfdh	-0.308870557	-0.629762486	0.938633043	10.35775014	48.14441113	4.45753413179051e-05	0.000232687	14.32872975	14.37966855	14.53092124	14.5049936	14.27275067	14.31345099	14.94580397	14.99357535	14.9994341
206	Bmp4	0.305732374	0.91320618	-1.218938555	11.28087615	31.15276141	0.000204367	0.000707436	11.76610375	12.04336087	11.50737755	11.76777756	11.4485586	11.19253043	10.51284036	10.64966287	10.48320451
207	Lsg1	-0.670599765	0.720417408	-0.049817643	11.99866577	36.46031637	0.000118704	0.000468141	11.67482416	11.83360171	11.86678932	12.35279153	12.49306379	12.54115916	11.84952582	11.64452168	11.73171476
208	Tmem191c	1.318269778	0.076430883	-1.394700661	12.22928081	72.41993812	1.020445225553e-05	8.9562726006387e-05	13.03523768	13.15223163	13.21334355	11.60505942	11.77397903	12.06696507	11.72259349	11.8671898	11.62692758
209	Ogg1	1.068659188	-1.30661436	0.237955172	11.44171172	64.68069722	1.54028683695325e-05	0.000115287	11.71037633	11.70644913	11.73901372	10.82649007	10.40564846	10.71772307	11.81416759	12.07909038	11.97644672
210	Lepr	0.218487238	1.566879922	-1.78536716	9.182232369	127.9454248	1.24367061539146e-06	2.7208344670398e-05	9.771757266	9.997003686	9.718407893	9.78055982	9.389493997	9.564669609	8.064011421	8.134915456	7.901719568
211	Ihh	-1.86796306	3.199419534	-1.331456474	8.178455289	229.6713617	1.37646669610566e-07	1.07129003501453e-05	8.818303976	8.829051019	8.159065173	10.33606871	10.42461839	10.10761478	7.668398584	7.484626419	7.592557005
212	Uqcrc2	0.025292575	-0.296338719	0.271046144	15.98052487	11.95586823	0.004356737	0.008649304	15.91838344	15.89386051	15.88357709	15.8661514	15.9408405	15.81295142	16.15685803	16.20653197	16.14556948
213	0610009O20Rik	1.745613685	0.199589788	-1.945203473	7.849407413	28.38704322	0.000280526	0.000904634	7.872587389	7.558859582	7.825863486	7.561618632	7.714059576	7.377577445	8.245062743	8.301321604	8.304914296
214	Fam168a	1.272214262	-0.832856596	-0.439357666	12.41243309	40.47085171	8.24052660154049e-05	0.000359086	11.36778986	11.3871928	11.44043486	10.71207168	10.72667898	10.58082674	11.26789913	10.99816741	10.71689957
215	Lncbate1	-0.847390951	2.904998706	-2.057607755	5.423219333	13.759463	0.002874512	0.006037238	6.785104017	5.875381711	4.819389074	6.739211839	5.845079856	7.437755959	3.214997845	3.917463515	4.174590177
216	Il10	-1.672659995	0.300537762	1.372122234	4.342864441	13.20049069	0.003254446	0.006721814	4.552355739	3.896544451	3.803585618	5.348103934	4.653519272	4.585572441	5.194314279	5.151028999	4.910160375
217	Foxa2	0.808580429	0.574078378	-1.382658808	12.80572768	11.32609999	0.005094692	0.009911104	13.60449581	13.27927585	13.58906748	12.27239024	13.4397448	12.46177696	12.37573933	12.38518121	11.71387594
218	Art1	2.417822943	-0.372247606	-2.045575337	4.970886786	24.46643404	0.000462051	0.001338349	6.62721799	6.351641461	6.397199185	4.882789056	3.216155969	4.023644782	4.443119255	4.647008606	4.149204765
219	Arfrp1	-0.439099084	1.478466461	-1.039367377	10.87423608	130.9436958	1.14054745807274e-06	2.61165643273239e-05	11.76396914	11.87874801	11.90698355	11.87841895	11.60680656	11.73106844	12.19768748	12.25424644	12.31379357
220	Foxo6	-0.967273568	1.653988194	-0.686714626	12.98673485	120.0284166	1.57846351629706e-06	3.05762782171519e-05	13.02543145	12.8234707	12.83074346	13.67685142	14.03049511	13.87411979	12.1704931	12.20586267	12.24314597
221	Ube4a	0.161774963	0.380047667	-0.54182263	8.89940029	9.880601912	0.00748883	0.013890901	9.474592085	9.51504819	9.623467543	11.63157901	10.20073039	12.18058401	8.815790265	9.299291215	11.31487549
222	Sly	-1.679638236	0.259654725	1.419983511	3.379710476	11.5464255	0.004819785	0.009442408	2.87904363	2.248891461	1.91157459	4.494454209	3.931946236	3.652023944	3.072113192	4.014115182	4.21323184
223	Fam118a	0.647296601	0.823406704	-1.470703305	12.16813854	118.0521181	1.67923120512781e-06	3.16167421131091e-05	12.96166155	12.88539742	12.77535655	12.32341728	12.13291389	12.22419454	11.3961288	11.52825367	11.28592313
224	Scn7a	0.403712583	1.478226127	-1.88193871	6.695008715	24.46513783	0.000462132	0.001338454	7.488134986	7.458682036	7.423860417	7.316939117	6.741798193	7.10080238	5.478176289	6.21509248	5.031592538
225	Ifi27l2a	0.229981662	-1.278896361	1.048914699	14.13443799	23.76732738	0.000508709	0.001446049	15.42186242	15.30495764	14.82039821	15.14883124	14.73482017	14.4893051	16.16228466	15.92387504	15.99153048
226	Ccdc121	-2.515120967	4.547526105	-2.032405138	5.407989876	76.82221645	8.22263012244025e-06	7.85415579995789e-05	5.255299047	5.319487743	5.166467008	7.713870604	8.073712028	7.499034068	3.133495065	4.070179041	2.440364278
227	Lct	1.563616883	-1.991968379	0.428351497	7.643784366	54.95351483	2.7760536079589e-05	0.000168222	7.867823354	8.057159401	8.141635729	6.806710711	6.233666514	6.33539061	8.568331212	8.686363607	8.096978155
228	Ppm1e	1.330166584	-0.523595573	-0.806571011	11.73259722	31.32264261	0.000200595	0.000697111	5.18250914	5.448834352	5.751152485	5.428931525	3.820353958	4.118728979	4.671834211	4.858217682	4.456658797
229	Sdhaf2	-1.34924643	1.913393389	-0.564146959	7.291401372	223.6643914	1.52165442840042e-07	1.10685378134693e-05	13.37296599	13.4591275	13.59173683	13.30620906	13.54508022	13.54260195	13.41563087	13.39690369	13.26154806
230	Spag9	-1.155468839	0.45916521	0.696303628	9.368728633	88.89306487	4.80821654556825e-06	5.77524793085356e-05	9.015951038	9.464386307	9.411408753	10.38643024	10.06257223	10.22538481	8.658269948	8.425860843	8.721296756
231	Rnf139	-0.995639234	0.615855488	0.379783746	9.815344349	44.45873267	5.91518373334615e-05	0.000284065	12.98895013	12.93472531	13.06760288	13.46936191	13.38438885	13.2919962	12.90323884	12.99919881	13.04835268
232	Nudcd1	-0.967933701	-0.732392267	1.700325968	10.36580234	58.57559403	2.20563862772332e-05	0.000144798	9.155561488	9.577193663	9.696392209	10.50975457	10.53342778	10.28976611	11.03664631	11.150403	11.34307595
233	Lrr1	-1.043609568	-3.451811754	4.495421322	7.836526481	315.336058	4.13552216455705e-08	7.51109197657278e-06	5.797079329	5.895551741	6.277917484	6.674476804	7.197715189	7.229185265	10.3336008	10.50538967	10.61782204
234	Pdpr	0.579636155	-0.067502641	-0.512133515	11.85808307	34.16214771	0.000148789	0.000555957	12.28576304	12.14985458	12.23040125	11.62979014	11.56246294	11.73485732	11.68377949	11.69719093	11.74864791
235	Cdkn1b	1.463794833	-0.675170268	-0.788624565	9.916825103	80.14837729	7.03865530270408e-06	7.17581036726701e-05	13.99136412	14.10724423	13.83781869	13.13529588	12.84688059	12.89678706	13.31393421	13.4571959	13.20824353
236	Spin2c	0.878184558	-2.035318275	1.157133716	10.64503137	181.7286302	3.33263902557577e-07	1.49943209227224e-05	10.47891271	10.47731614	10.6999161	9.492520658	9.783352901	9.745717716	11.63871221	11.76672484	11.72210905
237	Slc20a1	-1.462804024	1.540293669	-0.077489644	13.33773173	67.44281886	1.32302068463266e-05	0.000105006	12.63903609	12.93602602	13.05281872	14.38841642	14.19996071	14.42791577	12.82870404	12.56586325	13.0008446
238	Ddx47	-0.512245199	0.248550124	0.263695075	13.21875151	16.95579012	0.001512853	0.003504999	12.88750932	13.12322849	12.86957643	13.44074196	13.54174489	13.43456299	13.24764802	13.20633584	13.21741561
239	Slc19a1	0.897564756	-1.176552876	0.278988119	12.80231526	65.13091225	1.50196074294727e-05	0.000113487	7.765648667	7.808662445	7.328314111	7.686688982	7.763996272	7.459288703	8.773471385	8.798902483	8.492917094
240	Dnah2	1.603064211	0.743538377	-2.346602588	9.899850246	96.58158592	3.53903949270694e-06	4.82935677122404e-05	3.263334108	2.447894611	2.535603924	1.955747561	2.016062565	2.082730032	2.851850942	2.596036686	1.895316332
241	Mcts2	-0.824729942	-0.242995639	1.067725582	12.42707493	108.5820775	2.29221990377405e-06	3.73578876030542e-05	11.87481178	11.7275662	11.7863913	12.60864063	12.69288159	12.56143689	12.91587536	12.86621478	12.80985588
242	Magt1	-0.034814201	-1.540356246	1.575170447	10.20623679	147.14764	7.36894265177415e-07	2.11296216750044e-05	9.634961729	9.604879544	9.768884447	9.735742569	9.844513529	9.532912226	11.23960052	11.14598402	11.34865252
243	Htra1	-0.341779971	-0.100796104	0.442576074	16.73088894	10.61499861	0.006128116	0.011645723	16.55341559	16.34405882	16.51083636	16.72926757	16.89738811	16.806995	17.06442994	16.8706241	16.80098495
244	Ms4a4c	-0.265664137	-1.434700928	1.700365064	5.445552283	29.19537897	0.000255025	0.000840586	4.950621839	4.638303198	4.781702612	5.311810276	5.14590889	4.709900893	6.318427725	6.168050411	6.985244706
245	Pknox2	-0.737828229	1.220781835	-0.482953606	10.60605617	59.04913211	2.14242258077792e-05	0.000142337	5.136835314	4.867739552	5.312300295	5.331352776	5.675227615	5.445730837	4.237024143	3.88649069	2.133423435
246	Homer2	0.744917812	-1.274469761	0.529551949	10.24166909	34.67220565	0.000141349	0.000533966	7.299227449	7.448415836	7.101892755	6.815980092	7.326379019	7.111376678	8.100549812	8.535318469	8.315894999
247	Hmox1	-0.157230643	-0.876793315	1.034023958	11.03160616	10.87333093	0.005724547	0.010970017	10.87866237	10.79734733	10.22755418	11.18028939	10.83052337	10.36444306	11.73485732	11.52431433	11.7464641
248	Adora1	1.397763987	0.070425309	-1.468189296	10.77074178	22.38687033	0.000619681	0.001689589	6.94594449	7.107573119	6.556605342	6.31113444	6.698349895	6.785443091	6.682712693	6.888315085	7.195337265
249	Pdcd11	-0.689929216	0.48194899	0.207980226	10.75880919	18.12917231	0.001224906	0.002941892	3.659056649	5.059021604	5.155381308	5.569444928	5.47174721	5.954228568	4.001096636	4.120520866	4.132845385
250	Flnb	-1.410282083	2.111973424	-0.701691341	10.9567019	151.2121164	6.65298487747439e-07	2.03467441042216e-05	10.70587383	10.65923006	10.79641108	12.27719516	11.84836371	12.26680235	10.0779417	9.968532428	10.00996683
251	Klc3	0.790232846	0.27363056	-1.063863406	11.81059284	24.71246422	0.000446922	0.001303248	12.49536713	12.57003603	12.22047161	11.7249598	11.46381681	11.72639961	11.32289988	11.63856099	11.13282368
252	Cdh10	1.283757226	-0.070005123	-1.213752103	2.326820177	27.24647941	0.000322235	0.00100627	7.440299585	7.172147041	7.533502641	6.047348971	4.86236064	5.716313086	6.625782534	6.655565236	6.520100083
253	Gm11627	0.260194835	0.13335495	-0.393549785	11.68701369	7.626461367	0.014932985	0.025539591	11.88298496	11.86592971	11.96587103	11.74099337	11.57006646	11.62314137	11.46812549	11.70083143	11.36517943
254	LOC102641942	-0.098044306	-1.164318768	1.262363073	4.662142213	16.51654593	0.001642323	0.003755287	4.720330468	4.052963893	3.8527249	4.574443274	4.035090892	4.310618012	5.329470775	5.368700612	5.714937094
255	Dnah17	-0.833161407	1.967632385	-1.134470978	4.730716157	20.83735484	0.000783261	0.002038669	3.122939171	2.02596955	1.974695479	2.380449617	3.143824115	3.487122614	1.935819022	1.973346047	2.74972721
256	Epc2	0.053123901	0.957184152	-1.010308053	14.9325792	99.6742484	3.14920027803267e-06	4.52985111230659e-05	15.16766963	15.32552899	15.36797094	15.24760231	15.22455174	15.22964381	14.25548576	14.35989326	14.21486637
257	Extl3	-0.039833983	0.905451926	-0.865617943	15.57402187	45.14427052	5.60298186071139e-05	0.000273841	15.6514613	15.93761056	15.9587777	16.03106303	15.78822083	15.84806765	14.95722129	14.97713693	15.01663751
258	Rims2	-0.097210661	1.768446106	-1.671235446	7.517685979	27.72176225	0.000303965	0.000960784	7.46593955	7.496425279	7.524690387	7.717493073	8.125251078	7.666401753	5.825660544	6.003312601	4.299841186
259	Chpf	-0.710102814	0.048357769	0.661745045	11.75625564	12.38026682	0.00393438	0.007918533	11.51061374	11.2676673	11.11863801	11.87575797	12.13843562	12.01303391	11.95741991	12.22657461	11.69815966
260	Ttc17	-0.278964521	0.834236237	-0.555271716	7.343201088	35.7090773	0.000127616	0.000494026	8.62807304	8.185358449	8.255911221	8.265441932	8.301671958	8.30218018	8.010453055	8.149994124	7.708844893
261	Nkx1-2	-0.195600872	-0.309759967	0.505360839	5.704940396	6.416482366	0.022928178	0.037377538	5.66128827	5.336782845	5.415788362	5.915797204	5.420588861	5.664276028	5.983836407	5.893836283	6.052269304
262	Ogfrl1	1.294715023	-1.203614413	-0.09110061	11.86477837	75.67614188	8.68805841495796e-06	8.09435044959804e-05	12.3256167	12.36379201	12.29074202	11.29479558	10.92408193	10.87712816	12.16034223	12.30746366	12.23904301
263	Tax1bp1	-0.335387051	0.439838853	-0.104451802	14.18793786	21.91217672	0.000664788	0.001785006	13.02514627	12.89587575	12.70465584	13.04649839	13.25311398	13.04188245	12.95401508	12.84038905	13.05140334
264	Mcf2l	0.40492001	0.174107024	-0.579027034	10.32798606	9.755039989	0.007758337	0.014324875	4.408623021	4.75914024	4.231706831	4.285346912	4.824662232	4.10903113	5.152408124	5.144052708	4.828218082
265	Dmpk	0.305153321	-1.02132084	0.716167518	13.69971751	87.91716145	5.00797773583732e-06	5.89286433355461e-05	8.155453327	7.880225405	7.774760522	7.880426983	7.697182952	7.680859408	8.982557851	9.074858383	8.893636793
266	Trav5-4	-1.12624656	0.530146588	0.596099972	2.994314238	7.644755297	0.014841726	0.025401888	2.131312781	2.148104047	2.981179355	3.86623542	3.308275454	3.46482499	2.584464554	3.225149906	3.239281639
267	Il22ra1	-0.823431753	-0.151131844	0.974563597	5.296884747	30.40585502	0.000222054	0.000755018	4.937970811	4.506857407	4.647830674	5.416106539	5.591014081	5.55583353	5.4850811	5.737800881	5.7934677
268	P2rx7	2.929800687	-0.818300431	-2.111500256	10.17930489	103.7314055	2.71617190285426e-06	4.1393577089605e-05	11.85212816	11.81527159	11.91181587	9.234188744	8.635211172	8.920413643	9.975066492	9.955821262	9.3138271
269	Amotl2	-1.187792669	2.0010352	-0.813242531	11.5015182	76.84560634	8.21346266784104e-06	7.85415579995789e-05	11.47469702	11.57065703	11.08465041	12.70742598	12.64676601	12.33919047	10.37652201	10.66858506	10.6451698
270	Btbd6	0.82081191	-0.800129137	-0.020682772	11.17565232	49.49405331	4.03894543512827e-05	0.000216876	11.39028931	11.58069255	11.39746978	10.64300277	10.68794062	10.57507252	11.49105562	11.52318489	11.29216281
271	Ablim2	-0.007008072	0.79611265	-0.789104578	8.188857753	34.80502496	0.00013949	0.000528759	9.071346398	8.714596697	8.771207386	9.376207743	8.786232542	8.909341671	7.95545769	8.098163731	7.91749514
272	Fam214b	0.441511719	-0.124306978	-0.317204741	11.18271637	6.036219084	0.026512804	0.042514547	11.45895283	11.50277249	11.34514025	11.26212382	10.79291145	10.92729515	11.23487206	11.11841985	11.00195944
273	Aplf	0.722727723	-0.880948467	0.158220743	12.46989709	27.26384052	0.000321544	0.001004808	5.786576634	5.852270663	5.848034673	6.726692946	6.242031289	6.676536199	5.955803491	5.540438861	5.742908154
274	Hsd17b13	-1.68463357	1.685051494	-0.000417924	2.311732548	38.19365803	0.00010095	0.000415484	4.209008037	4.726177096	4.497831322	4.522705181	4.69069899	3.938935514	4.273701509	3.492749895	4.510872717
275	Sin3a	0.375351995	-0.324184761	-0.051167234	12.8275781	10.43765912	0.006426057	0.012132029	13.10619895	12.94568083	12.85737375	12.62061358	12.51581794	12.64676601	12.97122102	12.94200141	12.8425294
276	Pyhin1	-0.822667563	-0.677554039	1.500221602	6.93779356	17.78147055	0.001302427	0.003093745	7.447822891	7.718472583	7.428675284	8.506475866	8.119146515	7.928911261	8.511511674	8.244201441	9.178792073
277	Ptprk	0.12412342	-0.586942144	0.462818725	13.23552897	24.07618532	0.000487397	0.001396934	2.031570293	1.911518212	1.923889017	1.95190025	2.011582437	2.074094582	2.112469157	2.270518003	1.896970413
278	Atg4a	0.236803114	-0.423528363	0.186725248	11.32155736	7.785915866	0.014160659	0.024363087	11.21278558	11.36726395	11.43470043	11.19817845	11.01755937	11.0886028	11.36664443	11.52529789	11.68298339
279	Ccpg1	0.032253048	0.643784172	-0.67603722	13.10464486	27.42690805	0.000315141	0.000989397	7.81135492	7.868603184	7.742805502	8.114937114	7.976913686	7.711764783	7.55975023	7.700024112	7.563619793
280	4930406M16Rik	-1.085341794	1.293911815	-0.208570021	6.257124692	47.87678428	4.54693714073494e-05	0.00023564	6.241200548	5.887451568	5.765950187	7.121259353	6.917029479	7.112338854	5.836431168	5.586971193	5.845489878
281	Prr15	1.867541919	-1.560889964	-0.306651956	12.55146733	92.69089795	4.12015415109532e-06	5.27426387145919e-05	13.16566245	13.33628301	13.32665042	11.74579861	11.17706001	11.3031115	13.04921377	12.89519564	12.9642306
282	Fam234b	-0.873897396	-0.693412048	1.567309445	8.570895578	41.73714729	7.39394024670649e-05	0.000332761	5.918454926	6.11045357	6.351791333	6.753542422	7.592212141	7.218283129	8.019027596	7.807897637	7.69311158
283	Ankrd12	0.382536515	0.956138197	-1.338674711	14.18736887	204.2480668	2.14481406011e-07	1.27960523122983e-05	14.71249722	14.75722698	14.81359364	14.34766528	14.40381966	14.38422335	13.46771937	13.43714745	13.36242689
284	Acsl6	-0.393425353	-0.175960507	0.56938586	7.576029203	6.137535847	0.025492533	0.04106279	6.981272691	7.231364095	7.552639611	7.646184782	7.841615964	7.45775171	7.987763968	7.72230151	7.763368499
285	Pdlim4	1.092607157	-0.060337205	-1.032269952	11.11684633	51.70995548	3.45342298177522e-05	0.000194795	12.05078584	11.82671871	11.59791157	10.75122947	10.65833706	10.78802811	10.80715138	10.87373881	10.69771607
286	B230369F24Rik	1.525668703	-0.342673451	-1.182995252	6.210171081	48.40631049	4.37217808926122e-05	0.000229482	6.976705391	7.008313222	7.354158584	5.731314131	5.645541629	5.385315329	5.675636786	6.143229785	5.97132487
287	Strn4	-0.752831888	-0.030131026	0.782962914	10.19198211	25.5968881	0.000397436	0.001187402	9.501930562	9.93061821	9.607602761	10.39215579	10.5578903	10.34860111	10.55149112	10.40320252	10.43434663
288	Hacd4	0.761285089	-1.122329159	0.36104407	11.45472528	80.24270249	7.00832311227176e-06	7.15532737106914e-05	12.58141314	12.57376889	12.38844059	11.96682522	11.61239815	11.79600223	12.55029729	12.87122929	12.75593695
289	Ap4m1	0.276980159	-0.674726947	0.397746788	10.67125373	19.32575436	0.000998862	0.002489431	10.64134351	10.53744753	10.71420352	10.48867866	10.17368438	10.39969105	10.96990258	11.164443	10.95188935
290	Cul7	0.933112303	-0.316209246	-0.616903058	15.25671754	55.94819593	2.60252822318981e-05	0.000160935	5.266344829	4.819965651	5.368700612	4.281063366	4.434615937	4.561382438	4.739178194	4.702543882	4.291451086
291	Zap70	0.04812262	0.909725687	-0.957848307	9.019522586	17.53345965	0.001361526	0.003210075	9.64200352	9.474592085	8.94794308	9.369980663	9.24771232	9.30247784	8.33718457	8.243691874	8.610117321
292	Coro1c	-1.418678503	0.221846728	1.196831775	9.324412059	60.55593799	1.95588016926769e-05	0.000133941	8.550972659	8.615990443	8.190762796	9.817785389	9.949356975	9.846619044	9.55839506	9.530597237	9.859228928
293	Bsn	0.495978869	-2.63678921	2.140810341	6.277686349	88.59172976	4.86880898834766e-06	5.81853047617295e-05	6.251277988	6.276541362	6.314085716	6.767864439	7.375721449	7.068602514	7.32925827	7.259105535	7.58125657
294	Zhx1	-0.063690707	0.626580088	-0.562889381	12.19795937	52.00354414	3.38409162271602e-05	0.000191894	7.29776942	7.020818972	7.044914124	6.939050769	6.915555494	6.946556834	7.341395003	7.456158267	7.317795598
295	Tcf20	0.655338478	0.086439838	-0.741778316	14.16803391	38.94820386	9.42712408456308e-05	0.000395873	8.73344597	8.71374662	8.350880432	8.98190267	9.088779234	8.85369233	9.340342784	9.404315024	9.385397502
296	Mfsd1	0.458547136	-0.620174821	0.161627685	13.95993301	18.78693493	0.001093504	0.002678603	10.94759915	11.35482769	11.20137748	10.98561683	10.97609092	10.89995854	11.61633147	11.68508555	11.52862701
297	Ttn	0.022436834	1.583497895	-1.605934729	5.396695521	246.4534026	1.05387089725943e-07	9.7992805614848e-06	2.001469367	2.004739633	1.9168946	2.610686935	1.911738066	1.902829573	1.927550385	1.977935086	2.029048683
298	Jup	-1.220780202	0.699537317	0.521242885	10.19959426	22.38386807	0.000619954	0.001690129	9.682307374	9.853726708	9.320725622	10.60421602	11.1152469	10.79963739	10.25972154	10.22770799	9.93305883
299	Rgs22	0.699635429	1.465440694	-2.165076124	5.247736251	96.36092469	3.56912065238471e-06	4.86041749107551e-05	5.892926854	6.231358286	6.483635167	5.539287166	5.377654195	5.592072657	4.150355705	4.106909815	3.855426416
300	Gdf7	0.325434074	0.547812501	-0.873246575	7.935308578	15.40889753	0.002036663	0.00450725	8.450044843	8.268697166	8.285864374	7.729885978	8.22411844	8.074299744	7.429980606	7.701840889	7.253045163
301	1700093K21Rik	2.571414645	-1.947616759	-0.623797886	5.210828216	174.5511015	3.87887534011021e-07	1.59615365686546e-05	1.974258334	2.488904793	2.173901956	4.178068654	1.917829924	1.907835182	1.922984817	1.992420113	1.98594058
302	Reln	0.046394423	1.284893013	-1.331287436	11.40288793	30.10821826	0.000229638	0.000775008	11.71538992	11.96714763	11.92354945	12.16450031	11.97305405	11.3359328	10.66262395	10.4253779	10.47300747
303	Gabra4	1.047032779	-0.389672415	-0.657360363	9.238889805	11.8777801	0.004440574	0.008792451	9.630103202	9.673096837	10.11786252	8.705516824	8.632119805	8.942327593	8.807848377	9.575067308	9.066065783
304	Npat	-0.467713283	0.252785538	0.214927745	7.232380391	11.09252701	0.005408063	0.010443108	7.047848262	6.940945964	7.02570592	7.332904265	7.623514736	7.461220994	7.336114896	7.205550208	7.117618277
305	Aph1b	1.19610607	-0.501358611	-0.694747459	12.1440805	28.16804914	0.000287981	0.000922466	12.18546513	12.31762142	12.44088311	11.50568459	11.05117101	10.84122154	11.74708676	11.83733032	11.91003634
306	Senp7	0.980693713	-0.355432545	-0.625261168	9.983994822	56.51665029	2.5094800879021e-05	0.000157143	10.52792688	10.49309418	10.53691828	9.699613674	9.5546297	9.361614833	9.885185322	9.919571907	9.877398613
307	Olfr339	2.671119785	-1.196105005	-1.47501478	9.753769731	104.1278387	2.67799880326751e-06	4.10938385811622e-05	11.08818692	11.34784039	10.97141644	8.588165845	8.090619474	8.715299083	9.772653812	9.455177094	9.754568513
308	Vwc2	0.372772073	1.669632866	-2.042404939	9.284384882	31.62221952	0.000194154	0.000679078	10.43137611	10.26342707	9.57352847	9.887105349	9.673096837	9.589813251	7.944927541	8.514370516	7.681818784
309	Arf1	-0.474843256	-0.287528585	0.762371841	14.20756835	38.16717928	0.000101195	0.000416074	13.75218841	13.9128313	13.72047023	14.31394265	14.3310127	14.16506436	14.4734457	14.60105995	14.59809981
310	Cdk19os	0.76772544	-0.548850578	-0.218874862	5.13707426	20.5904105	0.000814157	0.002103398	5.215460155	5.553391157	5.62897177	4.73376754	4.791643065	4.569236158	5.197493216	5.331004158	5.212701123
311	Ap2m1	-0.169253243	-0.746362182	0.915615425	13.80972308	31.03067449	0.000207134	0.000714978	3.618038643	3.917191036	3.46711061	5.528839659	4.282959091	4.27905791	3.789564769	3.790341802	3.824941146
312	Rbbp8	-0.67279152	0.156641416	0.516150105	13.67071344	18.00201057	0.001252565	0.00299665	13.2711415	13.16931478	13.38274241	14.12193207	13.93494477	13.78469641	13.75369471	13.94297364	13.67498065
313	A330076H08Rik	1.779730655	-1.808094863	0.028364209	5.768007349	31.00333494	0.00020776	0.000716568	1.914529378	1.927642383	1.893472726	5.160701982	1.967795616	1.968040626	1.963624809	2.117483816	1.926709707
314	Tbxa2r	0.942408194	-1.208897576	0.266489381	9.575992872	15.42376199	0.002030625	0.004494992	10.19776458	9.896873365	9.309259483	8.61680359	8.950370052	9.009499204	10.14844801	10.19319182	9.861725745
315	Zfp628	-0.222393091	0.49840888	-0.276015789	11.85902726	10.55966063	0.006219183	0.011793891	11.9481734	11.76610375	11.91642732	12.1009723	12.17759161	12.01931983	11.69387268	11.71372271	11.39506171
316	Prmt7	0.125380996	-1.087796676	0.96241568	10.28212429	46.652848	4.98583147722779e-05	0.000251668	14.26695317	14.41494982	14.43272288	14.25917166	14.21783797	14.19479619	14.89833525	14.82883581	14.84015042
317	Ermard	1.137068052	0.156343938	-1.29341199	11.8400011	58.78517966	2.17737359076161e-05	0.000143621	10.74532326	10.88754981	10.39651771	10.19776458	9.965863806	9.929386448	10.62065304	10.32502391	10.28297733
318	Rac1	-0.472220288	-0.681327792	1.15354808	12.0625802	54.00498728	2.95532188083931e-05	0.000175194	11.62673547	11.64850257	11.28673419	12.04924116	12.02983163	11.89956031	12.69519724	12.60699955	12.72041968
319	Gpbp1	-0.173383631	1.491561404	-1.318177773	12.33390313	164.9219371	4.80210624190806e-07	1.75846441469014e-05	9.558623911	10.21854658	9.926766858	10.86293047	10.91102865	10.56770861	9.995661729	10.12469419	10.29389968
320	Ppp3cb	0.104861071	0.841058279	-0.94591935	12.15047688	74.1787779	9.3473539732392e-06	8.47360413143944e-05	14.09109114	14.14779333	14.20703094	13.85943006	13.82999956	13.71860625	13.91070959	13.9072247	13.99471873
321	Btf3l4	0.666529264	-0.22181424	-0.444715024	11.62668571	31.83910211	0.000189653	0.000667512	11.89182626	12.0656242	12.03385095	11.39246754	11.29479558	11.3044505	11.59970576	11.6185664	11.43888418
322	Gnaq	0.623221789	0.168233245	-0.791455034	12.60267561	17.77129301	0.001304788	0.003098535	12.76992771	13.19570986	13.25706607	12.5088333	12.50792419	12.33628079	12.3765079	12.31019312	12.16163752
323	Rbfox1	0.324940036	0.9521449	-1.277084936	6.703183607	26.50506511	0.000353592	0.001083079	7.158763787	7.347261798	7.205550208	6.818432904	7.2104693	6.70785348	6.074674882	6.189296103	5.616349999
324	Hdhd3	-0.736556894	-0.740659711	1.477216605	11.66116385	29.90657238	0.000234962	0.000788486	11.0759237	10.85770961	10.83608472	11.64361333	11.3274654	12.00830999	12.56189004	12.12793489	12.51154292
325	Rpl7a	0.050780166	-0.333842913	0.283062747	17.17084025	12.25244292	0.004055939	0.008134646	18.77341946	18.92174436	18.9457864	18.96841104	19.03070062	18.82123097	19.19404887	19.23879472	18.89584382
326	Fam101a	-2.917928197	2.400795828	0.517132368	9.106896229	56.6978094	2.48071026612075e-05	0.000155864	7.770822596	7.959703174	8.155102353	10.36444306	11.16023129	11.11473837	8.229900687	9.039279224	8.167845317
327	Htr2c	-0.791140304	-0.50946104	1.300601344	4.000360526	9.37579992	0.008650085	0.015753449	3.465968534	3.206779815	3.23659158	3.614660357	4.75914024	3.908960245	4.188635367	4.886887245	4.735621349
328	Il6	-3.241665039	1.723034626	1.518630414	4.075825378	28.81427874	0.000266667	0.000870982	1.939124937	2.852278441	3.945656313	6.644512902	5.297848175	5.207463417	4.48803686	4.427528487	4.428236051
329	Vps18	-0.173332677	-0.471231177	0.644563853	6.518342836	6.052559287	0.026344821	0.042278311	13.23155802	13.29530357	13.24313894	13.0999926	13.0401949	12.75571325	13.13765579	13.16931478	13.1965215
330	Slc25a12	-0.026860655	0.855501236	-0.828640581	5.656865903	26.28183804	0.000363779	0.001108551	5.794082863	5.787125511	6.191169262	6.122031605	5.856197277	5.874730718	5.156402974	4.994097588	5.135955331
331	Casp12	1.083762333	-0.295763128	-0.787999205	12.37227451	36.58473689	0.000117305	0.000464202	13.07019879	12.91723522	13.00115104	12.17415114	11.70240505	11.86074186	12.20201741	12.33346993	12.0891001
332	Pias2	-0.413076248	0.264428571	0.148647677	12.04122383	10.03382527	0.007175726	0.013376266	11.72921761	11.89580468	11.93692529	12.3765079	12.18711172	12.2375567	11.91215793	12.09200252	12.00373015
333	Inhbc	0.767189884	-1.036984637	0.269794753	5.413480938	12.16290302	0.004143918	0.008285627	2.124246358	2.087293736	3.551870582	2.058387634	1.927489147	1.916305713	1.995421015	1.94995287	2.12264594
334	Mmp9	1.028193373	0.431870356	-1.460063729	9.248411121	19.13748205	0.001030713	0.002554229	10.00727473	10.26259112	9.524201758	9.506444667	8.64739868	8.976851493	8.789910803	8.391055635	8.238581574
335	Klf8	0.35297019	-0.71753749	0.3645673	9.638520288	10.16885904	0.00691335	0.012940756	5.400630582	5.180894745	5.37440767	4.503521628	5.286106392	4.797588695	5.167310386	5.498933102	5.54005335
336	Cdk13	-0.75134721	1.501915763	-0.750568554	8.327061447	37.10465767	0.000111677	0.00044653	11.55662261	11.11198652	11.22671626	11.34044675	11.55275246	11.59821518	10.6317392	10.66397529	10.60285671
337	Ret	-2.385288925	2.016585435	0.36870349	2.779988283	43.19167123	6.55219030997466e-05	0.000305064	2.099062457	2.071737419	3.652631004	2.030461212	4.773976848	5.01647072	2.158017995	3.429529779	2.141119626
338	Lrrc18	2.346629087	-1.489032391	-0.857596696	6.076830541	60.77922448	1.93000518865595e-05	0.000133154	6.825679323	7.282072844	7.326965239	5.185678619	4.717465314	4.491686213	6.449720105	6.364858243	6.047348971
339	Fbxl21	1.798484467	0.0998445	-1.898328967	6.850325926	44.8703075	5.7251964512142e-05	0.000277576	9.166316956	9.505993467	9.630329978	9.015026179	8.887933994	9.16593761	7.844204559	8.300698236	7.786907947
340	Myrf	-1.665280826	0.813943726	0.851337099	3.585792995	10.38681857	0.006514821	0.012284156	2.69949779	2.326265426	3.214997845	5.216720341	3.956155019	4.063728178	3.394231743	3.523103595	3.877437021
341	Psph	0.278738472	-1.120876292	0.84213782	11.94742154	74.56575221	9.17109414523366e-06	8.38473428574591e-05	12.45324053	12.19414908	12.23203247	11.8833426	12.01140934	12.00126149	12.9886586	13.1635984	13.26867366
342	Ttc23	1.21210957	-1.459752856	0.247643286	11.8109529	60.52259494	1.95978146255501e-05	0.000134163	12.18711172	12.25279334	11.95741991	11.16089748	10.66111026	10.93898853	12.30830252	12.48815894	12.34379338
343	Helz	0.763456247	-0.014076742	-0.749379505	14.00280282	43.2225349	6.53567419800415e-05	0.000304547	14.5030355	14.49994522	14.51826348	13.88772046	13.63840323	13.70475178	13.72575749	13.88706993	13.66027827
344	Hoxd1	-2.939647076	3.232400134	-0.292753057	3.411055284	35.13362439	0.000135019	0.000516247	2.460027598	2.011092988	3.115151247	4.632931744	5.815951039	5.956330279	1.929732705	2.73908217	2.039197787
345	Eml5	0.500806826	0.707217917	-1.208024743	6.680193425	41.50532179	7.54043293553287e-05	0.000337297	5.064509236	4.974428256	5.376189051	5.01266051	4.106588493	4.328219358	3.503570686	3.412091813	2.909491322
346	Akr1b10	3.307135896	-2.33853624	-0.968599656	9.532730676	419.7543862	1.39172301520432e-08	5.79372013134789e-06	10.90745175	10.87017268	11.09630314	7.742805502	7.472240036	7.737474354	10.00498285	10.12344674	9.839699019
347	Sh3kbp1	1.654192375	-1.445013384	-0.209178991	3.493695957	8.170553661	0.012494708	0.021792522	13.10664103	13.24764802	13.1737364	13.15774562	12.91327559	12.68730505	13.34911046	13.25637136	13.31347921
348	Zfp9	0.464347229	-0.670431955	0.206084727	7.381209592	17.126055	0.00146614	0.003416111	7.297531664	7.433352628	7.671006987	7.032180701	7.126210056	6.850458835	7.630970211	7.741456854	7.647718393
349	A930005G22Rik	2.022718719	1.876087189	-3.898805907	4.175541532	30.2472404	0.000226056	0.000765839	6.132268114	6.271060729	6.044820377	4.747614182	2.853496761	4.778882121	2.768823342	1.984865177	1.99804298
350	Abcd3	-0.449753157	-0.7509792	1.200732358	8.425211071	79.74501024	7.17024775412114e-06	7.24557156891191e-05	15.17940099	15.20970622	15.20970622	14.75449459	14.61289904	14.73217338	15.3559825	15.3603417	15.37932107
351	Sesn3	2.775626325	-1.718685328	-1.056940997	8.197813166	152.9586624	6.37233517392881e-07	2.00188265778037e-05	12.49889663	12.28057839	12.47376936	11.09912433	10.67148777	10.95739964	12.45138144	12.8321593	12.64384147
352	Tmem37	-0.533271357	1.517547329	-0.984275973	13.39905793	18.96671143	0.001060718	0.00261265	10.04078599	10.13093145	10.55751848	10.40564846	11.44547177	10.99711254	9.473123546	9.390793184	9.295959587
353	Shc2	-0.176810806	0.537250371	-0.360439565	7.783771459	8.384356839	0.011675049	0.020505125	8.13541105	7.757823385	7.641708701	8.008365502	8.090864183	7.966145868	7.362676938	7.516027102	7.574920399
354	Enc1	-0.980380612	0.820632974	0.159747638	12.42007539	19.292683	0.001004366	0.002500943	6.955202203	6.560458298	6.848527162	7.431635908	7.925476707	7.531748415	7.259105535	7.314939131	7.240277599
355	Fam49b	-1.112595082	0.338324938	0.774270145	11.75988423	50.43302577	3.77665294414669e-05	0.00020706	11.95583322	12.15641557	12.04830853	12.9253323	13.22330527	13.02448215	12.60523535	12.54337543	12.83052954
356	Olfr166	-0.381363661	-0.42173979	0.803103451	7.648218119	34.82953925	0.00013915	0.000527871	7.53487664	7.319780704	7.150595768	7.61710061	7.91339893	7.644197715	8.120267643	8.340500085	8.267753863
357	AI593442	1.003755687	1.449937744	-2.453693431	6.075662036	12.89675224	0.003487537	0.007138724	6.451322956	7.351624549	7.881487719	6.297888057	5.578848452	6.796431655	4.85011929	5.39978733	4.073448312
358	Tgfb1	-1.037186157	0.484236995	0.552949162	8.79443254	43.42670288	6.42772842178285e-05	0.000300606	8.285333825	8.44259199	8.243691874	9.416963527	9.353466875	8.939297755	8.712202753	8.895813479	8.818950219
359	Leng8	0.394613534	0.475455464	-0.870068997	12.90832403	59.49641185	2.08479444178341e-05	0.000139912	7.166465007	7.187226707	7.220777676	6.974133645	6.56369498	6.585634883	6.842007684	6.437544266	6.746469063
360	Gja5	-0.744847291	0.06281387	0.68203342	5.848610658	12.25743273	0.004051106	0.008125676	5.429462477	5.565102485	5.1243863	6.264021284	6.243606263	5.845865588	5.903247925	6.003014126	6.258789471
361	Sertm1	2.133374082	0.211280405	-2.344654487	4.239139429	17.54014372	0.001359889	0.003207393	5.72362461	5.757485517	5.714336727	4.454523949	3.328305454	3.012495206	3.814408139	3.785551173	2.561524082
362	Mgat1	-0.512812059	-0.317244123	0.830056183	7.219821494	9.619414902	0.00806332	0.014815499	14.09033293	13.8990257	13.79906441	13.81677477	13.73806927	13.83102668	13.85018914	13.85429812	13.88581179
363	Psmc5	-0.719730843	-0.555132249	1.274863092	13.16152879	73.79217169	9.52772928209523e-06	8.58010235689864e-05	14.0116042	14.10192244	14.35619279	14.82394457	14.97940511	14.99048904	15.10671873	15.13769637	15.34958456
364	Btbd7	-0.016684174	0.538812644	-0.522128469	11.66309542	28.51619577	0.000276242	0.000893446	7.037561812	7.064700315	6.738332497	7.485751961	7.638795071	7.337675473	7.40161089	7.529961063	7.521280333
365	Gm15886	-0.565520607	-0.020389251	0.585909858	7.114748143	9.680084878	0.007925057	0.014593022	6.898494913	6.672793325	6.621525727	7.154901696	7.530337867	7.204136222	7.075105164	7.373327879	7.502110495
366	Prr30	0.096544676	-0.575509767	0.478965091	6.733237915	6.295513149	0.023998349	0.038924795	6.709219647	6.58168986	6.526383822	6.107409443	6.748997085	6.671252773	7.103649207	7.223462089	6.927077306
367	Chek1	-0.591145568	-2.188547312	2.779692881	8.908849805	115.7754452	1.80557992228166e-06	3.27814479119264e-05	7.472447245	7.798906526	8.084357194	8.097336132	8.394816905	8.636994634	10.37833486	10.64022511	10.67622963
368	Taok2	0.959424943	-0.047119219	-0.912305724	7.55722312	38.02108709	0.00010256	0.000420345	13.35085843	13.05337669	13.36623334	12.54115916	12.63386015	12.63201732	12.46279492	12.60264838	12.15129111
369	Alkbh3	0.853906549	-0.569585167	-0.284321382	13.52347958	22.98185554	0.000568449	0.001579325	13.96008602	13.87121339	13.87736726	13.15114593	12.74815307	13.24764802	13.60568261	13.58472534	13.66529458
370	Dscr3	0.527086097	-0.36751568	-0.159570417	14.12541152	30.17549296	0.000227895	0.000770688	14.29440763	14.39195645	14.37652698	13.8441881	13.79962599	13.83781869	14.17946615	14.26469403	14.14001964
371	Entpd7	-0.264684072	-1.335112306	1.599796379	8.847623736	76.44413474	8.37262010302387e-06	7.92690349532556e-05	9.0490564	8.73476115	8.856028712	7.80705057	8.287386353	8.330873827	8.388581577	8.702910827	8.586879867
372	Asns	-0.778575557	-0.61827262	1.396848177	13.61857301	58.57899623	2.20517612244122e-05	0.000144798	13.03619173	12.71101206	12.9330915	13.6415021	13.86209558	13.51242429	14.35839823	14.3729705	14.13947109
373	Cntnap1	0.615358615	-0.878633087	0.263274472	5.271879222	22.8065429	0.000582971	0.001610568	5.014368131	5.148166876	5.418728571	4.914957529	5.315263036	4.698659334	5.974668001	5.858350804	5.434800496
374	Pde4d	1.224572852	-0.361941959	-0.862630893	8.791572932	71.29830483	1.08031095587183e-05	9.24545876431353e-05	9.668556944	9.651782121	9.421504471	8.576716312	8.150802001	8.234181736	9.26442366	9.153332881	9.232217197
375	Sgms1	0.879567918	-0.025681571	-0.853886347	13.64274446	49.56602967	4.01804297664649e-05	0.000216033	14.22670436	14.13919271	14.29579057	13.40245504	13.31598541	13.30454344	13.45060772	13.47797859	13.17144229
376	Fbxw11	-0.326597889	0.586391672	-0.259793783	15.33881731	36.07046977	0.000123228	0.00048077	15.30495764	15.29949614	15.34519405	15.67433832	15.62320477	15.6318984	14.9763811	15.0676837	15.12620168
377	Eml6	0.712518448	-0.168363327	-0.544155121	7.542955991	12.17617502	0.004130726	0.008263288	7.77172139	7.919648508	8.194171643	7.434099834	7.008594945	7.30529142	7.523904533	7.270228323	7.458943323
378	Ubfd1	-2.118397522	0.121576641	1.996820881	9.745055889	225.9209308	1.46495007787638e-07	1.0954509884239e-05	13.09407657	13.13490549	13.28586407	13.73062303	13.8441881	13.8347682	13.23155802	13.37755735	13.39486322
379	Enkd1	0.17623938	-0.795821241	0.61958186	11.66933821	52.71840104	3.22246747529015e-05	0.000185581	11.54680029	11.42539228	11.59247958	11.3413373	11.25102368	11.44359303	12.11948942	12.17661021	12.12731811
380	Pik3c2g	0.067281164	-0.763624951	0.696343787	7.458300506	21.13287684	0.000748202	0.001961482	2.108796765	2.079635138	3.660587877	3.150960804	2.162770701	3.985821555	3.051547334	1.955969241	2.140414315
381	Utrn	0.114882151	0.608445668	-0.72332782	10.27362126	63.09288378	1.68568957649609e-05	0.000122378	13.03563928	12.61782366	12.30051607	11.85101297	12.03645448	11.91279171	12.01031252	11.82687399	11.87343058
382	Atp5s	0.604773404	-0.190023338	-0.414750066	12.60127224	10.96404977	0.005590806	0.010746666	12.94254042	12.88946837	12.99133142	12.555483	12.04830853	12.40522846	12.41273031	12.58373218	12.58262752
383	Mre11a	-0.357961228	-0.948819504	1.306780732	11.38291412	93.01965761	4.0666063431913e-06	5.23058526736531e-05	10.86007113	10.74665141	10.82336198	9.892537795	10.28194512	10.11485404	10.54989232	10.47403514	10.27850408
384	Ube2l6	-0.056920308	-1.12906731	1.185987618	9.959760865	29.2239056	0.00025418	0.000838229	9.720237601	9.545185499	9.370951569	9.972163016	9.535681363	9.299291215	10.66759623	10.68526506	10.84147623
385	Bmp1	-0.151247211	-0.447799437	0.599046648	8.414344564	30.54497529	0.000218618	0.000746208	13.72126745	13.44149318	13.32474377	13.32020715	13.35990655	13.5680834	13.59173683	13.59218328	13.40131037
386	Sv2a	1.743710748	-1.901430845	0.157720097	8.107172458	87.94258018	5.00264346570043e-06	5.89286433355461e-05	6.411847327	6.216462182	5.879992932	5.14590889	4.678281623	4.951845375	6.640515702	6.265843746	6.212788635
387	Cpm	1.99433345	-0.318750287	-1.675583163	6.353157361	48.47227183	4.35100589575252e-05	0.000228637	7.429980606	7.61173659	7.687671499	5.783242973	5.123314245	5.839831127	6.184053833	5.887451568	5.631133806
388	Pcmt1	-0.123378993	1.044635506	-0.921256513	7.970920756	45.50119461	5.44864578975067e-05	0.000268249	13.06556006	13.13384411	13.16344765	13.57696049	13.59961931	13.49797514	13.27553708	13.46621001	13.37202697
389	C130057N11Rik	-0.808057968	1.325826046	-0.517768078	11.53520448	76.82530547	8.22141866967387e-06	7.85415579995789e-05	11.59755926	11.34146308	11.3763012	12.33659787	12.07265901	12.33024057	10.89586274	10.86904403	10.99711254
390	Nfkb1	0.520387224	0.492621095	-1.013008319	11.23531118	66.13837501	1.42045507329962e-05	0.000109512	13.49973346	13.50868712	13.49377174	13.53450319	13.24947901	13.20780985	13.05207662	13.1501374	13.2463029
391	Mbnl2	0.332082227	0.461125617	-0.793207845	14.2460673	42.05183781	7.20077271405424e-05	0.000326746	14.73763392	14.64663613	14.47922192	14.36470575	14.22510606	14.27743346	13.86156323	13.81210833	13.81019686
392	Cdk2	-1.248962078	-0.513224201	1.762186278	7.454889089	85.40936167	5.57144257611816e-06	6.31140417442595e-05	6.08298627	6.213723644	6.502164554	7.249890733	6.910467215	7.445230526	7.168077887	7.293069872	6.994115101
393	Pparg	-3.794888842	4.123567897	-0.328679055	11.55938453	97.67491986	3.39461682589784e-06	4.73563248429715e-05	11.16218703	10.33192301	9.690464303	13.90465145	14.55798728	14.14160056	10.11194627	10.07056238	10.10097263
394	Ptprt	-0.070261461	1.69280054	-1.622539079	6.04196377	16.88750114	0.001532115	0.003542333	1.976632189	1.982853427	1.908167459	2.752184974	1.912911524	1.904768082	1.922238175	1.983182401	1.99333004
395	Cxcl10	0.826795463	-2.660977823	1.83418236	10.24898899	22.23479331	0.0006337	0.001720207	9.953826743	9.670120929	10.11563239	9.845383691	8.451287863	8.962522116	11.73171476	11.12753597	12.38287641
396	Nacc1	-1.164001365	-0.374115776	1.538117141	5.56645394	76.38094566	8.3980232486738e-06	7.9408151776685e-05	4.63216853	4.89218115	4.472893635	5.879606436	5.693023654	5.916617318	6.355891132	6.141845556	6.11385805
397	Tbpl1	-0.452789864	0.963579969	-0.510790105	10.31389863	84.06197504	5.90726848505863e-06	6.50463743851286e-05	10.34321792	10.34847538	10.30800284	10.81240398	10.74145436	10.8042074	9.723146492	9.916487894	9.827691443
398	Col2a1	1.181769183	-2.837863407	1.656094224	12.00780264	111.706287	2.06277640052073e-06	3.52150428512106e-05	12.0656242	11.83172546	11.65173321	10.92368453	10.59626074	10.48383005	13.58396956	13.76598005	13.16741593
399	Dock4	0.57649777	0.53715258	-1.11365035	7.404184708	50.92340016	3.64819298901656e-05	0.000202259	5.826110679	5.512285879	5.968093457	5.887145701	5.253338684	5.803623	4.860319416	4.694956081	4.728328863
400	Naa50	-1.272972653	-0.738524023	2.011496676	11.28777215	164.4235153	4.85707012900741e-07	1.76620018633001e-05	12.89028086	12.64339602	12.7057092	13.32069771	13.27927585	13.24729337	13.90508708	13.7184378	13.86644117
401	Yap1	-0.08328564	0.648430059	-0.565144419	11.3359168	9.735157619	0.007802126	0.014393153	11.23161317	11.36634101	11.89165501	11.55040361	11.64452168	11.54454082	10.91793883	10.98415456	10.89208255
402	Aldob	1.77465489	0.535507109	-2.310161999	3.290870271	7.518537568	0.015485994	0.026369184	1.915137083	2.355404844	2.484761101	3.092121186	1.959074066	1.953992599	1.952306334	2.090801778	1.930792089
403	Rmrp	0.83741509	0.242118253	-1.079533343	13.31312994	11.75421967	0.004577427	0.009023367	14.42791577	13.56514048	13.863282	12.91530723	13.11763461	13.31115113	12.95884966	13.06986604	12.58902251
404	Cep104	-0.508809012	-0.611266989	1.120076	9.065081058	56.16090948	2.56720907333778e-05	0.000159562	11.09912433	10.88918821	11.34842813	12.0100524	11.5438034	11.95701533	10.15694193	10.62479432	10.99960149
405	Rbm20	-0.214898121	-0.338931865	0.553829986	9.21145531	10.67637353	0.00602907	0.011479791	8.840582568	8.931996369	9.093058885	9.085266488	9.363389437	9.061676261	9.390793184	9.661742514	9.474592085
406	Zfp770	0.405759949	-0.108771261	-0.296988688	11.2733383	15.10728954	0.002164214	0.004738745	2.931356159	3.929793771	4.456905395	5.272528582	4.210767383	4.162361146	4.692495319	4.498153835	3.988360084
407	Tmem47	-0.278397708	-0.410610516	0.689008224	9.651415931	10.19700736	0.006860187	0.012856631	9.145900156	9.32437264	9.516569065	9.880433345	9.488241149	9.453360491	9.838036916	10.08404035	10.13178927
408	Arhgap31	-0.338883675	1.254499212	-0.915615537	12.94019411	101.8547991	2.9064690387268e-06	4.29699255124476e-05	12.99294927	13.14971136	13.25465357	13.53820053	13.49714551	13.37861918	12.15987252	12.26830741	12.22228766
409	Pkib	0.961983959	0.018199078	-0.980183037	5.955620204	14.64631187	0.002379269	0.005134211	6.570004159	6.381396908	6.857626543	6.113407907	5.390599211	5.419068613	5.626605838	5.667506011	5.574366648
410	Spdl1	-0.354265565	-2.690747107	3.045012672	8.67362196	341.9024084	3.04035434373214e-08	7.01900881262222e-06	7.470403988	7.488340986	7.662842669	7.690558729	7.989784397	8.004041212	10.41432258	10.57926235	10.76304073
411	Rap1gap	-1.725632592	2.052607459	-0.326974868	12.33030954	46.65519217	4.98494103189863e-05	0.000251668	11.88830363	11.91306138	11.79090589	13.08287741	13.94079558	13.74549568	11.81878459	11.51676182	11.27579989
412	Hoxd8	0.271415156	-0.509967009	0.238551853	11.66778552	6.52242763	0.022039875	0.036082301	11.51028836	11.73041692	11.79551458	11.69024146	11.31076851	11.22096442	11.85978115	11.85771645	12.03437782
413	Usp9x	-0.108334448	0.812625934	-0.704291486	8.09309163	36.48159069	0.000118464	0.000467642	8.259780232	8.400230455	8.215221243	8.316565155	8.280286683	8.603383436	7.587881862	7.607098158	7.567377451
414	Gusb	0.455902133	-1.791107392	1.335205259	12.88635616	350.5298568	2.76526256239754e-08	6.96782750778968e-06	12.52356779	12.56840594	12.59464173	12.17572598	12.05203737	12.09996292	14.02290669	13.86694645	13.82460274
415	Dcp1a	-0.81818436	0.644555353	0.173629007	5.512169611	39.7020285	8.81453755477366e-05	0.000377881	5.174907855	5.172654863	5.197132748	5.996660599	6.080443186	5.922144761	5.54360334	5.280941688	5.24103746
416	Rab3a	2.293060481	-1.166441552	-1.126618929	11.88897733	54.10263922	2.93620516023639e-05	0.000174406	12.97879782	13.06418214	13.04363145	10.76339502	10.25587383	11.18816112	11.73682658	12.12489045	11.84503759
417	4932442A14Rik	0.129391983	2.263157192	-2.392549174	6.32893854	18.80588959	0.001089988	0.002671152	7.122006382	7.011702431	7.375047964	6.810617492	7.031144642	7.278818696	5.340278488	5.369081211	3.621749556
418	Zranb2	0.559748621	-0.040508039	-0.519240582	11.5866455	18.87583953	0.001077133	0.002645411	12.04215846	11.85212816	11.94463909	11.18845572	11.48774544	11.48347868	11.4156565	11.45421545	11.41133201
419	Slc9a9	0.11018252	-0.690986891	0.58080437	7.473998588	10.79505216	0.005843202	0.011169642	7.433088893	7.253653954	7.264631068	7.564292218	7.096214766	6.960319369	7.948813692	7.992383917	7.752589417
420	Heatr6	-0.169328216	0.499669236	-0.33034102	10.78814623	9.330154102	0.008765946	0.01594317	13.26838881	13.23853158	12.75949145	13.03671687	13.18274935	13.06433245	13.19377916	13.14937206	13.11294643
421	Slc7a15	-0.253357633	-0.228277356	0.481634989	6.250660849	5.60020407	0.031539088	0.049722524	2.107058264	2.078512076	4.605760166	2.038985776	1.918621666	1.908621556	1.981955005	1.953376611	2.139110317
422	Rubcn	0.890182051	-0.297152956	-0.593029095	14.69645706	30.01850511	0.000231987	0.000780655	4.986949148	4.471106356	5.28362147	4.242008619	4.247985061	4.238018092	5.756705018	5.632465844	5.549525278
423	Serinc3	0.02530773	0.408558745	-0.433866475	16.10891593	7.291418486	0.016736669	0.028268913	14.32087869	14.39744762	14.45599248	14.64450094	14.2984903	14.09724825	13.9951336	14.05603724	14.04385335
424	Spata2l	0.034774277	-0.421734016	0.386959738	9.677890342	12.24585069	0.004062335	0.008146386	9.591604665	9.637443627	9.452437273	9.450386579	9.557764353	9.569011801	9.897107136	10.09764712	9.84761052
425	Serpina3k	-0.429925837	2.104308083	-1.674382246	4.74736925	8.675856067	0.010663558	0.018933977	2.074440307	3.003458238	1.943969811	2.018778458	1.910124997	2.60202153	1.956793959	1.959354811	2.130353202
426	Pnp	-2.312514036	1.374061497	0.938452539	13.99354654	212.07076	1.86088987084868e-07	1.20268167757937e-05	12.71047459	13.09386616	12.9253323	15.23499317	15.23719314	15.19502884	13.82329153	13.73791884	13.98382029
427	Ttll4	-1.179764989	0.017665568	1.162099421	7.674389982	76.45567024	8.36799307761222e-06	7.92690349532556e-05	6.710304583	6.963287172	7.00771378	8.034238809	8.103291817	8.083069878	8.062513787	7.906162154	8.198927859
428	Tjp2	0.810754429	-0.661377435	-0.149376995	14.53193654	40.56123612	8.17617717613789e-05	0.000357008	7.915952966	7.901719568	7.484626419	7.80314522	7.362210984	7.220011469	8.676413217	8.333857377	8.407053905
429	Jakmip1	2.327718489	-2.1209468	-0.206771689	6.360244816	39.44266165	9.01948909885529e-05	0.000383708	9.075493065	9.559956628	8.839580629	7.945377528	7.779216394	8.191593652	9.284273906	9.314240422	9.284721643
430	Taf5	-0.844617352	0.8618283	-0.017210948	9.825606103	58.39519287	2.23033891007227e-05	0.000145874	11.80080636	11.97207578	11.95649257	12.26119541	12.39408574	12.29398009	11.63712056	11.65293176	11.66417492
431	Scamp4	-0.54526743	-0.818178241	1.363445671	7.867562737	101.096795	2.98808367766675e-06	4.37882652998703e-05	12.86574157	13.12387226	13.11451751	13.43188801	13.59603212	13.49128263	13.91425253	13.72047023	13.93175328
432	Ptpn3	0.819126582	-0.902301804	0.083175222	7.254382341	51.4717241	3.51100131721227e-05	0.000196912	5.606404689	5.810397226	5.435086647	5.016974447	4.205556269	4.731260195	6.240819585	6.097270118	5.887145701
433	Rgl1	1.743664561	-0.465741496	-1.277923064	6.904450764	97.08231376	3.47195470558902e-06	4.78715028901091e-05	12.63830225	12.85087181	12.68190968	12.4610764	12.27579275	12.27436939	11.86463851	11.77118845	11.78485877
434	Lancl2	-0.330594313	-0.767851096	1.09844541	8.970720151	93.44908422	3.99797559735818e-06	5.18784877076783e-05	7.89355504	8.143821697	8.012829149	8.756124542	8.772648288	8.710446889	9.290968621	9.634435466	9.370217062
435	Pnrc1	0.561743279	1.085061159	-1.646804438	13.98795887	86.88462711	5.23085273101669e-06	6.08010659036688e-05	14.48438566	14.85214809	14.83589058	14.30371413	14.03088521	14.15259515	13.11605205	12.96014629	13.15581268
436	Mcph1	-0.095560334	-1.500272888	1.595833222	8.992604297	351.9410531	2.7232958214024e-08	6.96782750778968e-06	8.45913555	8.453031591	8.374252195	8.457349434	8.554938554	8.560812349	10.0290594	10.01318436	10.03167524
437	Eif1ax	-0.095587122	-0.75042142	0.846008542	15.09154062	46.15032012	5.18143664585406e-05	0.000258543	14.63589446	14.75351171	14.94362002	14.90961869	14.89698453	14.81318433	15.53307092	15.67999324	15.65798765
438	Pacsin1	0.16737268	0.475511086	-0.642883766	6.788141046	8.955523692	0.00979478	0.017563888	5.292588833	4.97957973	4.80016395	4.668594205	5.067371112	5.009255602	5.154753118	5.230312194	5.273307925
439	Cpt2	0.969900524	-1.179610016	0.209709492	13.94851674	79.82239288	7.14476408411507e-06	7.23118231876556e-05	14.24502802	14.20811809	14.15259515	13.40664152	13.10962682	13.17977135	14.39875235	14.51966894	14.31644845
440	Ace	-0.548267475	-0.053956361	0.602223837	8.491871303	5.910506544	0.027851365	0.044436233	1.94834154	1.956981699	2.391054648	1.930859657	1.927916477	1.919288933	1.927177192	2.998270811	1.952585789
441	Cyp1a2	-0.76450535	1.867674179	-1.103168829	3.46540858	17.64470204	0.001334609	0.00315845	1.929994353	1.953595526	1.894435634	1.928524531	1.931426082	1.921534821	1.929023471	2.019014514	1.949312564
442	Abat	0.695688418	0.111892541	-0.807580959	12.90713172	30.43639998	0.000221294	0.000753001	1.927344907	1.94965818	2.178601081	1.926709707	1.935472124	1.925084919	1.931216437	2.025269351	1.946001337
443	Grb2	0.0584823	0.406531558	-0.465013858	15.07753857	20.52618079	0.000822443	0.002120852	15.17912158	15.32262409	15.2543662	15.177526	15.29903413	15.10410484	14.81318433	14.78676756	14.7611184
444	Efnb2	0.158971015	-0.752714968	0.593743953	8.933299458	17.54735312	0.001358127	0.003204279	14.62544294	14.78245243	15.17133889	14.23237887	14.25138917	14.24067895	14.43965908	14.69768331	14.63715725
445	Twf1	-1.458730993	-0.062303959	1.521034953	8.929141283	75.21861272	8.88311161097443e-06	8.21149729985312e-05	12.82511231	12.78044266	12.82697843	13.61965652	13.57394727	13.56335824	13.45966748	13.25490681	13.65620092
446	Sfxn1	0.046509906	-1.413136343	1.366626437	12.7324758	124.3606188	1.38289841948275e-06	2.84817181521658e-05	3.83472244	3.811104258	4.269497659	5.069507289	4.262154549	4.179992163	4.175898603	2.09127418	4.225083479
447	Ccnd1	0.459251674	-0.799905564	0.34065389	13.73394589	21.32081832	0.000726931	0.001916527	13.78225396	13.78081458	13.9940365	13.26154806	13.31745023	13.53227807	14.21894512	13.9149506	14.23102782
448	Dpep3	-1.730000213	-0.686546043	2.416546256	3.784378738	15.98436403	0.00181849	0.004091398	3.393283002	1.92206166	1.891245081	4.038494878	4.580086541	3.778008964	4.610264286	4.520023728	5.325940498
449	Frs2	-0.680035631	0.587927779	0.092107853	6.166497382	28.89751861	0.000264068	0.000864568	12.82911469	13.00567362	13.05694397	12.99047997	12.83101073	12.76797945	12.45560856	12.50000526	12.60420907
450	Stard5	0.017472416	-0.864544947	0.847072531	10.09041695	25.36905823	0.000409494	0.001215442	9.883425995	9.993212273	9.565012476	9.905970302	9.854772998	9.628490196	10.81727721	10.55163721	10.61395392
451	Pkhd1l1	-0.470224868	0.780298046	-0.310073179	7.206382094	10.80838571	0.005822774	0.011134079	4.417129125	4.754986591	4.973339122	5.63691938	3.048107738	3.682990346	4.303258369	4.789467659	4.504053143
452	Cpne9	-1.098810145	1.683766052	-0.584955907	4.935968513	27.91806298	0.0002968	0.000943331	4.872800789	4.526866627	4.894383883	5.974668001	5.833062196	5.782751537	4.494938768	4.415381198	3.628863613
453	Golph3	-1.572216665	0.684261222	0.887955444	10.66100357	73.63511945	9.60225528365537e-06	8.61275808646338e-05	10.62735605	10.96911455	10.99303478	12.33933712	12.89138272	12.43188667	11.37612412	11.47540146	11.33833032
454	Psmc3ip	-0.28995735	-0.141100876	0.431058227	11.52446225	10.59533715	0.006160278	0.011699435	12.21336128	12.22317355	12.4786799	12.60346319	12.41080403	12.42684824	12.64455878	12.79381676	12.77224805
455	Sbno1	-1.411265904	0.697190894	0.71407501	11.07327108	92.74814726	4.11076588461292e-06	5.26631925422609e-05	13.19270584	13.23584982	13.22303518	13.51093509	13.70475178	13.67123926	12.85354084	12.79669962	12.73445847
456	Dcun1d2	0.472380862	-0.522235258	0.049854397	6.889560216	13.8352537	0.002827393	0.005954508	7.083816347	7.100178541	6.907212224	6.598241826	6.605075077	6.470747624	7.064700315	6.910860765	7.265209223
457	Ahcyl2	-1.777804771	-0.9403014	2.718106171	8.007369703	85.52269707	5.54430432762752e-06	6.29491783659863e-05	6.393941138	6.423504716	6.708752311	7.89880099	8.681610401	8.279201086	9.449800543	8.989279056	9.241437081
458	Clic4	-0.313620803	1.384692948	-1.071072145	10.5116831	90.137438	4.56783346888453e-06	5.58790019299575e-05	10.8884935	10.75122947	10.65277768	11.14317305	11.09931305	10.99087696	9.71534684	9.844513529	9.519423842
459	Gucy1b3	0.993025007	-0.736536522	-0.256488484	10.07223196	24.62070503	0.000452491	0.00131657	9.028624882	9.107903525	9.250793587	8.483826463	8.241259583	7.936658723	8.771207386	8.950580879	8.786469087
460	Cib1	-0.256840861	-1.306344869	1.56318573	13.24619894	228.1798714	1.41082618076693e-07	1.08014579941779e-05	12.74626931	12.58238686	12.61175425	12.72369099	12.86227521	12.75540061	14.20996542	14.092007	14.1053599
461	Nim1k	0.441278058	0.020765777	-0.462043834	9.885947414	9.488768952	0.008371526	0.01531678	10.00314046	10.2715964	10.28642727	9.781040218	9.840575217	9.615714526	9.702632921	9.887617513	9.584782198
462	1110046J04Rik	2.026795395	-1.015468247	-1.011327148	7.645892494	204.8549186	2.12091543431729e-07	1.27475795757137e-05	9.78085913	9.86701708	10.0609941	9.390793184	9.236573676	9.267596489	9.24287546	9.415855726	9.382419428
463	G0s2	1.793995057	-1.07987881	-0.714116246	9.954200137	34.6010975	0.000142358	0.0005371	11.17165088	10.75165418	10.44740665	9.125081708	8.77423153	9.089413306	10.03341245	9.813403902	10.38154663
464	Sparc	0.329010641	-1.878513471	1.54950283	14.87870636	63.10986689	1.68404496005018e-05	0.000122317	15.56984123	15.24531628	15.09470884	15.19721633	14.78676756	14.74262173	16.40082384	16.57497589	16.30238694
465	D130095D21Rik	-0.443809853	0.546513685	-0.102703832	9.868986126	7.822398693	0.013991076	0.024100798	9.794278763	9.819010875	9.652562718	10.31458556	9.938805318	10.34389104	9.580696637	9.486102192	9.890942031
466	Whamm	0.344196827	0.409470289	-0.753667116	11.580949	36.8221213	0.000114692	0.000455872	12.02358627	11.86249032	11.95463437	11.51061374	11.68488096	11.61262578	11.15935371	11.30510899	11.1152469
467	Trrap	0.300282967	0.570070641	-0.870353608	14.41536179	33.89101271	0.000152944	0.000567481	10.89796571	10.85247848	10.7103231	10.68713608	10.86935601	10.68057888	10.51703037	10.60285671	10.16432838
468	Bcl9	1.40937796	-1.038249916	-0.371128044	11.78583634	140.4915779	8.76483700392479e-07	2.27980123518063e-05	11.70035926	11.57375744	11.66828725	10.91517797	11.51981249	11.19919325	11.55851812	11.67739921	11.51061374
469	Slc7a6	-1.938816806	1.614043599	0.324773207	10.04081444	78.83287541	7.47944198539152e-06	7.4165092356466e-05	9.290230707	9.067804519	9.50081809	10.88817809	11.42409665	11.36302899	9.540458367	9.671699551	9.621015018
470	Pex19	-0.011733561	-0.633266797	0.645000357	10.57550087	23.59567286	0.000521063	0.001473627	12.00544027	11.86365588	11.60418109	11.6525639	11.76422013	11.74731623	12.22047161	12.28633447	12.33933712
471	Nrxn2	0.541493576	0.366478515	-0.907972091	8.679352134	58.65225146	2.19524717009497e-05	0.000144334	10.13698059	9.98589544	9.897745437	9.556529008	9.904983422	9.807449087	9.831044262	9.995399998	9.801429757
472	Rnls	-0.276337701	-0.103319949	0.37965765	7.579543323	10.68507306	0.006015195	0.011457247	7.306948229	7.282294081	7.493392309	7.578093388	7.671801591	7.661752743	7.663098898	7.803791026	7.754717644
473	Utp6	-2.161285302	1.070149871	1.091135431	12.36514015	132.9458227	1.07763993618167e-06	2.53862870994381e-05	11.17706001	11.38698001	11.27895971	13.15399952	13.5498756	13.62298051	12.28406853	12.39769393	12.43464355
474	Hsf2	0.264394211	0.679668642	-0.944062853	7.408723362	78.63374506	7.54916394746334e-06	7.45771917021954e-05	6.883342096	6.814752459	6.563386955	7.075950639	7.070771024	6.792619616	6.654274285	6.902013934	6.842007684
475	Cela2a	-1.989808531	1.985647459	0.004161072	2.630910022	259.2344667	8.70085341286495e-08	9.46123234155445e-06	1.991557794	1.99333004	1.91387263	3.807863424	3.898463268	4.161859365	1.924373147	1.96843998	2.018430553
476	Nmb	-0.618112009	1.37618703	-0.758075022	12.37410274	72.76923699	1.00265965048655e-05	8.84880065587206e-05	12.35296919	12.3963088	12.51299325	12.85383978	13.20994877	13.05281872	11.59874209	11.80886669	11.58043739
477	Tmem231	0.491586039	-0.501569397	0.009983358	9.201389765	11.93771434	0.004376049	0.008681133	9.44269072	9.191505387	9.45157587	9.034756998	8.746528996	8.829727866	9.26413614	9.505993467	9.345592443
478	Dlg1	0.322943723	0.297040074	-0.619983797	14.83795463	18.04678364	0.001242737	0.002977252	15.02218537	15.11152653	15.32307951	14.91362022	14.77539461	14.79894541	14.40905537	14.57939261	14.60839204
479	Atp5e	0.111041369	-0.816170072	0.705128703	16.60023856	50.70884922	3.70370900844264e-05	0.000204556	16.32624683	16.50406114	16.37632037	16.24112901	16.32784167	16.30453355	17.14736426	17.19879825	16.97585193
480	Pth2	-0.821463629	0.428180005	0.393283624	5.453489572	11.17975419	0.005288268	0.01023681	9.812360041	9.969325125	9.574557976	9.681340456	9.975422691	9.68274782	9.546765145	9.762148766	9.463738411
481	1110035H17Rik	1.226924361	0.091872969	-1.31879733	9.188414272	9.719002334	0.007837937	0.014451517	6.245317812	6.190621757	6.153443686	5.466619895	5.435777204	5.382476933	4.614529637	5.832280828	5.038742483
482	Rnf121	-0.538017746	-0.879476768	1.417494514	9.159602401	162.9144383	5.0283896427242e-07	1.78523694744604e-05	10.79706714	10.9224161	10.97288864	11.11593321	11.3044505	11.22735585	12.20219792	12.13255638	12.06319814
483	Ethe1	-0.586912031	0.075844191	0.511067841	12.11851062	13.35752869	0.003141624	0.006523507	12.20586267	12.12731811	12.06721293	12.53914066	13.00601033	12.61314369	12.62326969	12.74262011	12.39741255
484	Chrm1	0.375490942	-0.004008824	-0.371482119	8.925528534	6.330290499	0.023684356	0.038462622	1.930310149	1.954255688	1.894596176	1.927550385	1.927739506	1.91981051	1.927290123	2.011801708	1.950386738
485	Tyrp1	-0.687517348	1.550485531	-0.862968183	2.681199503	31.81253592	0.000190197	0.000668948	2.339512122	3.145817867	3.638469758	3.721790463	3.83192786	3.252052699	2.676523776	2.079956129	1.944161267
486	Efcab11	-0.500877162	-3.363542743	3.864419905	5.923623808	74.42924697	9.23278791833855e-06	8.42232313085643e-05	3.915771759	4.299841186	4.118164311	3.175703477	4.036304379	4.197357515	6.455458265	7.165164942	7.029458201
487	Mdm2	-0.427665597	1.074830236	-0.647164639	12.54024111	66.65061309	1.3811498361209e-05	0.000107945	9.204856856	9.231747274	8.750026601	9.966858402	9.902920913	9.666699558	9.071982109	9.250134472	9.378355311
488	Mslnl	-0.243733634	1.809930375	-1.566196741	8.964296973	91.54819616	4.31332542155765e-06	5.41487127238378e-05	9.301138189	9.354999962	9.559215875	9.461161522	9.699613674	9.785779731	7.834027825	8.074299744	7.608436232
489	Marveld3	0.302688816	-1.660455096	1.35776628	10.5037083	61.15231638	1.88772514554573e-05	0.0001314	9.937347056	10.28920039	10.22949999	9.533989625	9.891813764	10.1221776	11.58069255	11.47469702	11.47395671
490	Rab11b	-0.648539964	1.256912257	-0.608372293	10.55822513	126.8344477	1.28484947568239e-06	2.74878466580781e-05	10.5632288	10.56470403	10.50657489	11.16218703	11.31881626	11.09912433	9.971267509	9.943528234	9.894595102
491	Ntng1	1.007838211	1.129418472	-2.137256683	10.99259306	27.03493356	0.000330812	0.001026149	11.63043469	11.7069726	12.75642203	11.13301244	11.09250654	10.76691757	9.881905111	10.335462	9.636978613
492	Efcab6	0.468848494	3.144244851	-3.613093345	5.262551517	144.1171271	7.96684556874218e-07	2.17953273118805e-05	1.908465163	1.918558683	1.891517375	3.015730087	2.38573332	1.985500071	1.975222593	2.131312781	1.920535075
493	A930041C12Rik	1.090112878	1.474600232	-2.564713111	3.358826037	14.23618551	0.002593699	0.005527248	4.861185095	4.11567563	4.754443376	4.650220043	2.541651116	3.269094307	1.979915121	2.140075168	1.91717448
494	Aurkb	-0.634632851	-3.269764873	3.904397724	8.811404881	193.4039122	2.63527468387386e-07	1.37211542868868e-05	7.333028044	6.969035021	7.593121004	7.791256272	7.918498385	8.089327966	10.80502608	11.44805427	11.3552969
495	Clec9a	-0.134632507	0.639553305	-0.504920797	7.673345162	6.961225542	0.018791174	0.031309118	7.793936251	8.054882462	7.541505065	8.161942757	7.750034936	7.882243606	7.265798339	7.065446788	7.544316259
496	Tmem184b	0.067547203	-0.405938032	0.338390829	5.479235505	7.914342593	0.013574904	0.023453794	11.89550618	12.1233456	12.2480695	12.39136302	12.63218795	12.40301246	12.27239024	12.43545889	12.24681471
497	Mylip	1.874648372	-0.200939642	-1.67370873	13.78923626	147.4764894	7.30751317013555e-07	2.10742875011635e-05	14.89623511	14.99423956	15.02559123	13.30117222	13.03507823	12.95587033	13.41784306	13.35843965	13.118657
498	Chrm3	2.177793681	-0.926182715	-1.251610966	5.340134351	29.82723367	0.000237099	0.000794175	4.589957205	4.645329752	4.288755375	5.269552183	5.142193023	5.145312973	5.079717232	4.598133002	4.652958582
499	5830477G23Rik	0.472569277	0.489464626	-0.962033904	3.704825868	7.730239259	0.014424484	0.024763049	4.264152601	3.823090882	4.461837301	3.973428959	3.604663912	3.55328008	2.798549671	3.254181109	3.610248293
500	Zfp7	1.140646377	-0.70944394	-0.431202436	8.414448675	19.26081496	0.001009706	0.002510876	6.669258871	7.268302787	6.529795989	7.237035406	7.276490771	7.164538842	7.717203283	7.957886838	7.399281776
501	Pced1a	1.36218648	-0.671839519	-0.690346961	12.15041673	79.90454493	7.11783449496582e-06	7.21365766083681e-05	10.21256749	10.26422616	10.24342369	9.471620296	9.462270551	9.540957721	9.633211115	9.60732087	9.654018653
502	Sik1	-3.386095308	3.622244013	-0.236148705	9.836496383	350.3543479	2.77053872649685e-08	6.96782750778968e-06	8.797878209	8.737608629	8.824055708	12.54629348	11.94424533	12.02728965	8.499745184	8.642180655	8.509170592
503	Fkbp8	-0.199380641	-0.50595452	0.705335161	11.70224974	10.49801561	0.006322646	0.01196037	11.36694098	11.74288312	11.09220932	11.53871207	11.69923886	11.56222442	12.19565787	12.12885381	11.99352722
504	Phka2	2.918591279	-1.588357632	-1.330233647	9.314942242	121.6373319	1.50199829178618e-06	2.96956342115197e-05	10.95147247	10.54195989	10.7002193	8.087042682	7.490768149	7.860066984	9.501930562	9.553507162	9.147512988
505	Epc1	-0.068584452	0.981820745	-0.913236293	13.62010255	103.6394709	2.72512215729079e-06	4.14350025482067e-05	12.17194607	11.73553438	11.75194884	11.79770964	12.18891757	12.26374979	11.3952513	11.42924401	10.95857446
506	Kdr	0.326494589	0.397608567	-0.724103157	13.32013719	28.85912854	0.000265262	0.000867533	1.933526995	1.903110298	1.94154533	3.614149848	2.029308159	2.157200123	2.157629513	2.289381157	1.879392039
507	Tmem177	0.997016051	-0.656065567	-0.340950485	11.13872621	84.1278525	5.89026550615927e-06	6.49443969033255e-05	11.52898372	11.55638439	11.66877705	10.61204482	10.50887634	10.64217585	11.27429461	11.28853434	11.16846476
508	Asphd2	0.01777311	0.657254351	-0.675027461	11.64164953	12.54723407	0.003782425	0.007656694	11.87961209	11.59143405	12.14670303	11.67657811	12.05052141	11.83733032	11.13282368	11.24225507	11.21758805
509	Rb1	-0.753402199	1.213572064	-0.460169865	11.96583753	45.8691259	5.2951141978112e-05	0.000262933	11.69554415	11.77255923	11.95239448	12.83687124	12.62913929	12.34456177	11.37690543	11.40666147	11.2655754
510	Poll	1.217859647	-1.173724086	-0.044135561	12.04706669	57.59714902	2.343881849397e-05	0.000150732	12.54032431	12.4229308	12.43994017	11.37064116	11.11555903	11.26341615	12.50568073	12.60523535	12.15987252
511	Cep55	-0.796302464	-3.251211371	4.047513835	9.362439964	235.4257226	1.25338616056839e-07	1.03913329975078e-05	6.635398931	6.670671024	6.851076388	6.379634159	6.984720085	6.815980092	9.042224792	9.58600022	9.462696304
512	Gm29571	0.787819554	1.102471353	-1.890290907	3.017825076	9.730958802	0.007811414	0.014407444	4.249844981	3.589501985	3.892238722	2.815448255	2.348605513	4.204073259	1.997547245	1.943258078	2.119907644
513	Dbr1	-0.949539296	0.771067598	0.178471698	12.52241103	52.9723358	3.1674031649332e-05	0.000183231	12.15469089	12.23835161	12.04617958	13.10503754	13.01784288	13.16495955	12.21573358	12.27339105	12.48551254
514	Trgv2	0.764161563	1.164629429	-1.928790993	9.84695371	10.24905642	0.006763233	0.012696715	4.90935081	4.291204145	5.247946435	4.534185027	3.854342466	4.867970646	4.137637329	3.757995418	2.876449538
515	Ywhaq	-0.660638207	1.332596697	-0.67195849	9.69413708	22.5008934	0.000609426	0.001666776	15.9724814	15.99153048	15.95124647	16.42441011	16.29815912	16.31308057	16.12119742	16.22948361	16.31926341
516	Piga	-1.078248207	0.29588962	0.782358587	8.945686504	41.2104049	7.73212037735975e-05	0.000343177	12.0741454	12.20633693	12.43464355	12.25648939	12.318396	12.16709411	11.96952924	11.88814677	12.24189075
517	Homer1	-0.44417191	0.465447368	-0.021275458	8.59328062	12.03225504	0.004276648	0.008516595	7.721240308	7.604365932	7.454677423	8.308536296	7.995268827	7.964957168	7.66199777	7.582540039	8.047219243
518	Setdb1	-0.349554776	1.175913413	-0.826358637	4.657991263	38.36589404	9.93742415372737e-05	0.000410575	10.87484559	10.95069025	10.82878158	11.04431111	11.13301244	11.13614512	10.97785731	10.95838188	10.98362202
519	Dtl	0.038803256	-2.94549333	2.906690074	10.37301156	149.0258445	7.02661969367028e-07	2.08108135111611e-05	9.506444667	9.198935061	9.545768133	9.106551766	9.202304281	9.825882047	12.27475454	12.44875673	12.24770681
520	Mobp	-0.186305601	-0.487044007	0.673349609	6.490862874	12.01597395	0.004293562	0.008543852	4.648959381	3.632233443	2.357940196	4.316657131	3.271145091	3.261447439	3.899598533	3.885756792	3.482678804
521	Opa1	-0.710829855	-0.950491277	1.661321132	11.34412031	112.472539	2.01097768557544e-06	3.48461098726849e-05	11.94292164	11.95481824	12.05026007	11.9330052	12.05306464	12.00704821	11.64894689	11.67273599	11.46222659
522	Apex2	-0.84951982	-0.170542655	1.020062475	11.16283847	45.21306837	5.57280888612114e-05	0.000272692	4.885328884	4.122594501	4.503847346	4.682902658	4.503152343	4.929560306	5.081234769	5.046059335	4.853315582
523	Slfn3	-1.077031728	0.104695684	0.972336044	6.757670434	41.68626503	7.4257839354994e-05	0.000333561	3.169154138	2.026711109	2.632002315	4.712856086	2.138714421	3.153288243	3.395972347	3.901429552	4.548064219
524	Cetn3	0.297618476	-0.749712446	0.45209397	14.20137851	32.92851708	0.00016893	0.000611424	14.88346132	14.84770442	14.90110895	14.68073761	14.54470907	14.60130021	15.11367787	15.36381476	15.29026667
525	Cypt3	-0.745801681	-0.637846564	1.383648246	2.941786777	7.794414067	0.014120926	0.024304946	2.387823365	2.017277867	2.29080917	3.38192958	2.840844652	2.710541215	2.8797535	4.329870033	3.637231607
526	Pitpnm2	0.310873843	0.278792025	-0.589665868	9.786065398	15.00887912	0.002207999	0.004820081	10.26945671	10.01421271	9.975066492	9.660505623	9.75625924	9.909349514	9.568562741	9.49475029	9.426425271
527	Mphosph8	0.269800302	-0.32157315	0.051772848	12.28378981	6.530947785	0.021970337	0.035981542	4.592657116	4.793999593	5.001656784	4.80016395	4.430962014	4.914957529	4.083288081	4.515855683	4.291204145
528	Tango2	0.800529861	-0.494950584	-0.305579277	6.800845111	29.73891722	0.000239507	0.00080026	12.73864389	12.63001089	12.63654177	12.43718155	12.45547792	12.3776159	12.68025369	12.81604828	12.82697843
529	Esyt3	0.259366113	-0.809576645	0.550210532	11.11304683	18.66285035	0.001116881	0.002727702	10.97077032	11.07088035	11.0066454	10.77655267	10.63573698	10.85790808	11.86167256	11.35142393	11.48583118
530	Snrnp200	0.170412414	0.225156908	-0.395569322	15.20480658	14.48252413	0.00246212	0.005285994	15.36797094	15.4366309	15.37579963	15.17559899	15.26655818	15.22700706	15.05411406	15.04021136	14.89936809
531	Cmtr2	-1.10815871	0.57308967	0.535069039	9.759052003	60.62460539	1.94787653814094e-05	0.000133612	12.48001801	12.59306548	12.32815338	13.16196851	13.23446743	13.22357416	12.75717881	12.68758718	12.81953406
532	Frmd4b	-0.415519974	1.314788465	-0.899268491	13.40394535	38.31188341	9.98650072791696e-05	0.000412195	9.484531394	9.39170614	9.209977686	9.599164074	10.24979181	10.01896041	8.867022913	9.063687599	8.645165831
533	Arpin	-0.101917442	-1.484775563	1.586693004	8.527738423	308.2704277	4.50753540632368e-08	7.67293873808087e-06	10.88918821	10.90745175	10.66892801	10.53243339	10.50044417	10.52735395	12.10065475	11.99461965	12.07378537
534	Zfp385b	1.42479942	-0.355096551	-1.069702869	7.786928965	22.20763027	0.000636246	0.001725349	4.258627745	4.266553434	4.494454209	4.364213707	3.51371552	4.189981528	3.360699482	4.341220035	2.610204991
535	Eea1	-0.195837624	0.706502256	-0.510664632	6.504478035	25.56387324	0.000399155	0.00119159	7.817394971	7.879360695	8.028184561	8.507148499	8.690359042	8.482259415	8.603452371	8.471314062	8.873098269
536	Bud13	-0.522909504	0.630544847	-0.107635343	10.92803973	12.94398857	0.003449938	0.007074305	10.65645797	10.89510985	10.81727721	11.11912646	11.52273877	11.29570831	10.69155723	10.8355706	10.51881118
537	Ppia	0.031685836	-0.951863506	0.920177669	14.40535875	111.2524289	2.09425105055297e-06	3.54832494519359e-05	14.12359151	14.23442191	14.00977352	14.09724825	14.15891885	14.01118124	15.03950513	15.0771959	15.01837026
538	Tcf7l2	0.788505278	0.172669765	-0.961175043	12.61112257	52.6133065	3.24560926518127e-05	0.000186556	13.12623671	13.16702401	13.2897873	12.57738212	12.25617168	12.38397838	12.1816993	12.29971437	12.21810922
539	Gps1	-0.284428839	-0.191210855	0.475639694	15.4480705	12.63578892	0.003704831	0.007521605	15.26989355	15.19807316	15.11617625	15.32053539	15.56796685	15.54892724	15.76308286	15.60274011	15.64523907
540	Sik3	0.726351681	0.28733734	-1.013689021	15.18854964	42.91509638	6.70256674931812e-05	0.000309918	15.715449	15.74671615	15.84352447	15.23719314	14.97846389	14.91097754	14.78805053	14.8721807	14.60439133
541	Hyou1	-1.905650869	1.924913436	-0.019262567	6.920299164	43.93824103	6.16697246002078e-05	0.000292217	6.132745591	6.198063028	6.54370057	7.867286477	8.484105309	8.240070011	6.223593463	5.904543451	6.688584575
542	Fam50a	0.232745096	0.001291464	-0.23403656	13.17557142	5.772947519	0.029415155	0.046678115	13.27879657	13.33520966	13.37948968	13.21741561	13.08736505	12.99047997	13.1082981	13.10351628	13.07957186
543	Derl1	-0.42050601	-0.553718473	0.974224483	11.9042913	63.42973422	1.65344373533035e-05	0.000120796	13.05313865	12.8690045	12.82056249	13.25575913	13.0589286	13.01395805	13.86937547	13.87360011	14.05505547
544	Rps19	-1.186619578	0.658793248	0.527826329	5.666426193	38.40851787	9.89890850592759e-05	0.00040951	5.362579592	4.940935688	4.981317391	6.41699523	6.186495627	6.241200548	5.4732458	5.681114083	5.713951778
545	Cd320	-0.125243978	-1.221133407	1.346377384	10.97424697	216.4685014	1.72197024644451e-07	1.16624605101932e-05	10.47834138	10.49682115	10.47595703	10.57313861	10.69459608	10.5591168	11.85954669	11.86648489	11.76422013
546	Tlr2	0.438887526	-0.243654787	-0.195232739	12.1765644	11.5881898	0.004769799	0.009356863	12.29544932	12.33146968	12.29678735	11.85266076	12.0510855	11.92354945	12.32044558	12.26193297	12.01449517
547	Nfatc2	-0.501640802	0.544518569	-0.042877767	5.063669631	6.777615869	0.020071717	0.033216655	4.255135924	3.73697939	4.052963893	4.284381304	5.255727247	4.639556884	4.317332507	4.623190475	4.258273672
548	Mpdu1	0.964903035	-1.263714346	0.29881131	13.0011038	67.55739628	1.31487044555795e-05	0.000104604	13.36079144	13.20461847	13.10399322	12.25921742	12.17415114	12.34132546	13.64994213	13.59196945	13.32392549
549	Tcl1b2	-0.915521109	-0.025113108	0.940634217	6.227793068	12.65686503	0.003686659	0.007489442	5.766793722	5.517932282	5.542497872	6.201789915	6.989953004	6.382044287	6.286694196	6.695903994	6.666528339
550	Olfr410	-0.641509142	-0.000360844	0.641869986	4.738749729	15.12349375	0.00215711	0.004726408	4.510520575	4.250368471	4.171981013	5.067716975	5.090439075	4.699241437	4.906952928	5.030577881	4.92094921
551	Slc22a17	1.142168981	-0.655983241	-0.48618574	10.74857982	32.50728371	0.000176587	0.000632577	9.884777307	9.974500326	9.229189158	8.629041816	8.748052414	8.689807051	9.753669947	9.727507442	9.425070291
552	Fnbp4	-0.263341346	1.057314886	-0.79397354	11.0299334	43.99304059	6.1398350504717e-05	0.000291595	11.25916721	11.20359196	11.15767321	11.23487206	11.59921394	11.57637042	10.55053476	10.32200969	10.36596732
553	Cnnm3	0.977855386	-0.572876372	-0.404979014	10.15727155	41.70624616	7.41325856489691e-05	0.00033323	8.651370091	9.10093091	8.675871756	7.853426996	7.188507147	7.653236022	7.870185897	7.96035553	7.692886883
554	C630004L07Rik	1.340317657	-1.456401212	0.116083555	6.052553937	6.613248378	0.021312652	0.035019088	6.834799164	6.397002994	6.150093754	6.110159549	4.186274156	5.064509236	6.486655669	6.88459145	6.358899458
555	Slc25a41	-0.399669151	1.101314558	-0.701645407	5.586827507	10.22060657	0.006816012	0.012783004	5.693847337	5.620394303	5.748217137	6.612658121	5.779160064	5.869648044	5.1243863	5.237242397	4.595893859
556	Selt	-1.025388399	-0.827932015	1.853320414	9.305745431	126.3149853	1.30469277657448e-06	2.77052267996498e-05	13.34604314	13.43558758	13.65559851	13.41817217	13.47857853	13.58604678	12.53359173	12.73064603	12.75022628
557	Bcl7b	-0.968586094	0.763577903	0.205008191	10.46019864	41.75109905	7.38523887184672e-05	0.000332602	10.13230811	10.23472147	9.839972065	11.11244261	11.07049808	10.92981924	10.29389968	10.25573093	10.27239561
558	Lrrc48	-0.433916157	0.405753998	0.028162159	8.333089583	10.83292513	0.005785411	0.011069689	8.124952013	8.181739894	8.230498527	8.547911244	8.55732859	8.733699072	8.112978111	8.402195215	8.106503585
559	Aco2	0.132560406	-0.547240663	0.414680258	15.77095004	33.14144945	0.000165219	0.000601084	4.007003037	4.100560521	5.008386985	5.073102617	5.254205129	5.57840939	4.217766901	3.644792111	3.911976836
560	Kcnn2	0.505814032	0.588209833	-1.094023864	9.259683384	39.28133689	9.15000125804771e-05	0.000387867	9.595849475	9.782358233	9.811378694	9.426425271	9.170167291	9.065123336	8.545787055	8.81913864	8.468963033
561	Klhdc8a	-1.457888289	0.857354322	0.600533967	5.324162895	47.58723706	4.64622252946409e-05	0.000239345	2.088669236	2.064595287	3.484374865	2.026711109	1.909518476	1.90130432	1.972484202	1.951138672	2.136554236
562	2210409E12Rik	-0.394951434	-0.421962369	0.816913803	8.338762303	11.25814521	0.005183448	0.010059858	4.950425123	5.148817317	5.453568547	4.256768956	4.597898623	4.736003306	4.600232308	4.829967332	4.550442816
563	Rgmb	1.617071363	-0.37262488	-1.244446483	11.63742547	137.3407061	9.54175234171103e-07	2.38904675705866e-05	12.52499336	12.59187071	12.65693018	11.12008755	10.98088186	10.82161074	11.47863864	11.27608803	11.28572813
564	Hoxa10	2.021652923	-1.152490552	-0.869162371	14.49546493	131.7380397	1.11504924264962e-06	2.58615594052553e-05	15.48928762	15.35129922	15.53662324	13.67953464	13.2322346	13.40048207	14.49211355	14.68437442	14.59323499
565	Pgm5	0.329933386	0.686948469	-1.016881855	16.920849	92.30284597	4.18450780530488e-06	5.32292094883343e-05	10.09106759	10.30893399	9.896145091	10.05825414	9.645978382	9.639017421	9.689692899	9.667013931	9.678932368
566	Klra9	-0.507637642	1.53890218	-1.031264539	8.795412366	22.3403147	0.000623931	0.001698297	8.71374662	8.857842533	9.338274842	9.790989916	9.603822848	9.037964155	8.047014695	8.051049564	7.718006118
567	Speer4f1	1.40535521	1.243875045	-2.649230255	7.851991193	52.96454435	3.16907499017884e-05	0.000183233	9.054320845	9.567265966	8.988972235	8.217595425	7.374869989	7.802028001	6.745189899	6.697893362	6.219785018
568	Bcap31	0.031077672	-0.418306191	0.387228519	15.12453256	17.50308465	0.001368994	0.00322515	15.08649356	14.96657538	14.96437789	15.05299554	14.89758139	14.97363689	15.35450169	15.35549706	15.46913365
569	Srp54b	-0.492147847	0.962738992	-0.470591145	6.075018657	15.46282395	0.002014864	0.004464276	6.965487624	7.75401827	7.435083017	8.176517712	8.514935406	8.073387628	7.330923121	7.296709413	7.440529402
570	Col8a1	0.99417368	0.61119571	-1.605369389	11.62016376	23.2012265	0.000550913	0.001541652	8.304666761	8.4679313	8.503505093	8.070344807	8.12243345	8.150242769	7.250731608	7.944927541	6.960163802
571	Uimc1	1.103900215	0.234886304	-1.338786519	7.120135315	52.80890796	3.20270425586083e-05	0.000184798	6.537691596	6.430152342	6.980996778	7.022459742	7.076400897	6.650670932	6.108591625	6.213975327	6.069099231
572	Tfpi	-0.078832261	-0.883120064	0.961952325	10.27989866	38.26800755	0.000100266	0.000413501	5.780763671	6.447955742	5.828486333	5.957286226	5.124150907	5.629475681	6.082645279	5.937103203	6.100549592
573	Boc	1.826771965	-1.362444761	-0.464327204	10.6882225	30.73233037	0.000214095	0.000733811	11.67948168	11.5862814	11.0900036	10.16101696	9.359855291	9.354578534	10.97469472	11.0404912	10.94759915
574	Ano10	0.255093822	-0.606688494	0.351594671	10.62940967	7.96870401	0.01333617	0.023088932	10.74758059	10.78909476	10.2550528	10.51546041	10.23063197	10.28035431	10.98338615	10.89187841	10.97124762
575	Pnpla2	-0.442589586	1.145384039	-0.702794453	15.46111331	42.55849647	6.90293115113513e-05	0.000316646	15.74571985	15.53576744	15.3620575	16.18256382	15.88278154	15.90596819	14.77714512	14.83719218	14.92082413
576	Txndc9	-1.357484204	0.860725777	0.496758428	7.876883417	74.74863899	9.08924987513106e-06	8.33397532963584e-05	7.100178541	7.269609297	7.406619783	8.741467957	8.590274203	8.517118073	7.68743081	7.679364491	7.899887603
577	A730054J21Rik	0.309513098	1.168127413	-1.47764051	11.0694029	69.90766207	1.1608183779977e-05	9.69614367224407e-05	11.67405776	11.69335938	11.62794518	11.5297288	11.37897589	11.15811834	10.19578467	10.39215579	9.974500326
578	Mycn	-1.42597073	0.202360622	1.223610108	7.107149097	48.5031041	4.34115369344584e-05	0.000228253	11.85342817	11.63694858	12.25230824	12.92063392	12.90480689	13.48821555	12.60346319	12.42359319	12.54825461
579	Prdx2	0.41814508	-0.981981694	0.563836613	13.93826946	82.54361172	6.31687734138178e-06	6.75574841163114e-05	16.38413131	16.4123799	16.67484246	16.12057566	16.18401917	16.22462961	16.60943237	16.81849119	16.69897363
580	Cdk7	-0.84586825	-0.021475033	0.867343283	8.6212998	72.18402039	1.03268293649418e-05	9.00706689323106e-05	10.93027014	11.16846476	11.29161915	12.05985571	12.14708054	11.95122179	11.80594186	12.04494429	12.02673802
581	Ppme1	-1.014152697	0.482830236	0.531322461	10.97466083	39.60533296	8.89025346650694e-05	0.00037996	8.486542959	8.509432138	8.177344398	9.113545148	9.601742247	9.193376378	9.051030924	9.131646965	9.081853751
582	Foxp1	1.026723619	0.136153556	-1.162877175	14.30461937	54.69232665	2.82401728658773e-05	0.000170199	12.23904301	11.98249354	12.07592252	10.97885858	11.1345412	11.08373482	11.58005749	11.39066169	10.96777779
583	Slc10a7	0.414582143	-0.820517478	0.405935335	7.086998473	27.25108648	0.000322052	0.001005951	9.588427552	9.626747044	9.927470647	9.732974499	9.770923855	9.532361247	10.34906457	10.25198177	10.07252427
584	Aar2	-0.83406619	0.31443617	0.51963002	9.530072302	36.56229411	0.000117556	0.000464956	8.983609571	9.170471617	9.082439506	9.85885405	10.01583607	9.864029147	9.594897849	9.463291719	9.737221188
585	Evx1	-0.704744367	1.157687517	-0.45294315	3.737086325	10.46462953	0.006379586	0.012055924	4.036899057	3.434692937	3.487865765	4.569581404	3.816559751	4.687549705	3.192993706	3.060888401	3.346746202
586	Speer2	-1.051861875	-0.159415171	1.211277046	4.461986012	15.221597	0.00211472	0.004650504	3.993147672	3.607577777	3.522093668	4.616675156	5.193545006	4.468184579	4.561034592	5.051955602	5.143660059
587	Med14	-0.145087718	-0.909717004	1.054804721	6.649237411	94.86848044	3.78126605166493e-06	5.02686248728265e-05	6.82475063	7.206915951	7.210316452	7.815413867	7.817600336	8.017838256	7.461220994	7.39445929	7.332290322
588	Exosc1	-0.458424017	-0.026758267	0.485182284	10.34908898	12.09226114	0.00421503	0.008407277	9.978481144	9.89155076	10.23362874	10.36238363	10.54635093	10.57019815	10.50887634	10.4489233	10.60140786
589	Myh8	-1.997808456	2.589477556	-0.5916691	5.861868286	33.47700535	0.000159576	0.000586336	1.935257368	1.900035927	1.942356822	4.138919467	2.029609571	2.174982329	2.159948803	2.273974907	1.875132851
590	Ndufs8	-0.014729759	-1.267884253	1.282614012	12.67902005	102.3330216	2.85642061863626e-06	4.25654893776125e-05	12.07265901	12.27228259	12.39477479	12.21424564	12.36834909	12.20131094	13.47031839	13.61273452	13.50450552
591	Stat6	-0.045575095	0.247736063	-0.202160968	12.90903582	6.184015838	0.025041036	0.040410717	11.54874596	11.41064722	11.29267281	11.34556555	11.41672819	11.31198083	11.49687844	11.31831393	11.15150896
592	Pcnt	0.494106499	-0.081235756	-0.412870743	14.52096198	9.030374934	0.009577527	0.017216144	14.8677874	14.86930612	14.73276967	14.53092124	14.20066673	14.25595572	14.47049711	14.55078842	14.20996542
593	Cdk12	-1.783272884	1.249614147	0.533658737	10.1239255	115.3037711	1.83323872164178e-06	3.30379266496675e-05	7.162738472	7.17191896	7.165164942	8.36270545	8.196390315	8.07301446	6.672793325	7.098320121	6.600984847
594	Rps5	0.035577421	0.310728313	-0.346305734	18.24208746	8.304451792	0.011973219	0.020970718	18.23516593	18.37756569	18.49541391	18.42257656	18.24997052	18.32886619	17.962818	18.10532917	18.00108115
595	Slc11a2	-1.209400299	-0.151672294	1.361072593	9.354718466	38.49546758	9.82092059612246e-05	0.000407369	8.447369682	8.59009612	8.456216704	9.442234127	9.74678582	9.932863455	9.975931091	9.539187974	10.06178122
596	Pcdhga7	0.774775729	0.140546704	-0.915322433	14.95615618	50.38323088	3.79001392681952e-05	0.000207515	14.74076743	14.87428028	14.67598915	14.0847976	13.86046219	13.96160005	14.0193561	14.01647767	13.79193854
597	Ftsj1	-0.153685939	1.533017071	-1.379331132	6.461593088	102.7308643	2.81560924787627e-06	4.22738447609022e-05	6.767490214	6.822811905	7.020122337	6.863160398	7.044008844	7.164313031	5.613027336	5.517523727	5.341879998
598	Plekhs1	1.75797969	-0.899670009	-0.858309681	13.04088675	71.14822887	1.08865325817676e-05	9.29681174380846e-05	17.2713055	17.54212746	17.58841068	15.98832004	15.50841283	15.89386051	16.25844525	16.58246703	16.22462961
599	Gramd1b	-0.524954202	1.214192314	-0.689238113	9.184728799	64.11978177	1.5897775426881e-05	0.000117753	10.81727721	10.86935601	10.71087843	11.65932613	11.94331899	11.87734047	11.26712217	11.50932038	11.04593328
600	Cdk5rap2	0.74207199	-0.438493637	-0.303578353	9.705135736	10.42159331	0.006453941	0.012179565	10.2661335	10.49621197	10.6460358	10.21011923	10.56668117	10.51718855	10.50527435	10.68151274	10.6824374
601	Hmgb1-rs17	0.157505706	-0.463027108	0.305521403	16.02899474	11.75723189	0.004574028	0.009017909	16.04350913	15.86852042	16.02693899	15.65324009	15.93971487	15.87349646	16.23501086	16.32236276	16.29815912
602	Ubxn11	-0.161132806	-0.390994283	0.552127089	7.593650582	8.472133443	0.011358207	0.020006408	7.486936208	7.464461348	7.116294296	7.306948229	7.68743081	7.556711231	7.967977383	7.955712978	7.800382758
603	Urb2	-1.358011182	0.683649917	0.674361265	11.24703834	60.29052028	1.98720866535625e-05	0.000135423	10.38072945	10.65813431	10.66987881	11.8675883	11.94177487	11.97341294	11.20172638	11.07360817	11.45649182
604	Il10rb	1.177233604	-0.367177601	-0.810056003	7.077514155	41.57885903	7.49357123989671e-05	0.000335634	14.28919767	14.43965908	14.47850955	13.66352596	13.44332752	13.2897873	14.04609824	14.11045686	13.94440006
605	Ass1	-1.057823276	-0.773764862	1.831588138	11.75110718	33.91433128	0.000152581	0.000566586	10.69755905	10.77598256	10.89036851	11.31345542	12.12708415	12.09684037	12.8576389	12.45030217	12.55073347
606	Kdm3a	-0.169300987	0.648291215	-0.478990229	10.19100979	22.0202041	0.000654168	0.001762245	10.18520717	10.46025431	10.23725715	10.39672809	10.49594897	10.49794453	9.868687401	9.897503259	9.679557281
607	Terf2	0.201069928	0.373011469	-0.574081397	11.56870991	15.40135469	0.002039735	0.004512497	12.65812275	12.37232082	12.58902251	11.70591054	12.19307255	11.99732797	11.75286966	11.80594186	11.37446516
608	Psma8	0.328638693	-0.659046615	0.330407922	8.607801928	5.957854062	0.027337438	0.043696804	8.492120297	8.463108665	8.866407594	8.298649971	8.11978203	8.417288475	8.614078948	9.295093484	8.903687889
609	Vps26a	-0.151549828	0.698883024	-0.547333196	12.42429374	30.63521131	0.000216425	0.000740237	12.41307227	12.56454673	12.6910456	12.67763202	12.75749498	12.68818707	12.00373015	12.10687267	11.91606218
610	Meis2	2.632163669	-1.011824696	-1.620338973	14.25458867	137.1593338	9.58906536786672e-07	2.39290767589038e-05	16.6291526	16.72926757	16.84533232	15.53478264	14.85493237	15.10671873	15.48209536	15.57152291	15.36126732
611	Trmt44	-0.625585314	0.01054273	0.615042584	10.45391144	36.70171175	0.000116008	0.000460493	10.07648638	10.00293372	10.04168632	10.60944564	10.68959634	10.69882039	10.54141045	10.63318836	10.79163537
612	Dkkl1	-0.829824759	-1.800222973	2.630047732	9.871265338	67.95828765	1.28684704152061e-05	0.00010332	8.588844741	9.012043179	8.553035604	9.232534611	9.683565711	9.727297477	11.73457772	10.96967544	11.33981356
613	Yme1l1	-0.26105045	0.965948368	-0.704897918	10.92160718	39.42484171	9.0337897494908e-05	0.000384243	9.016979132	9.135543076	9.21947442	9.182817182	9.286993256	9.046329939	9.099669462	9.261409539	9.14980176
614	Gpr173	1.586663538	-0.674431699	-0.912231839	6.898703531	130.0281621	1.17085417067564e-06	2.63757648941856e-05	7.027379061	6.916390619	6.879912391	6.778966497	6.976417294	6.873640274	6.995879713	7.097033402	7.326379019
615	Ctdp1	-1.146312128	1.322820503	-0.176508374	11.23374464	132.348821	1.09593019396946e-06	2.55629976539466e-05	2.022146936	1.95586773	1.895155257	2.890910419	1.918337071	2.581673616	1.92147832	1.994832711	1.954022786
616	Tmem44	1.861750487	-1.277825522	-0.583924965	4.797350144	48.65372796	4.29342506589579e-05	0.000226564	5.328210719	5.882909328	5.626605838	3.856202659	3.46482499	3.931446774	5.276008448	4.810967433	4.998975107
617	Itga1	1.796979428	-0.544788752	-1.252190676	10.89431281	39.28808654	9.1444932631537e-05	0.000387707	10.72554713	10.43137611	10.41099691	10.46025431	10.14756464	10.02992579	10.50502945	10.70468257	10.48105182
618	Eaf2	0.433199694	0.108263238	-0.541462932	11.00894415	18.41957429	0.001164569	0.002822882	10.14031473	10.14991233	10.91449664	9.381980929	9.605834001	10.05981463	10.52868181	10.14868348	10.05530325
619	Dcaf17	1.443992209	-0.720289009	-0.7237032	12.01496489	77.97570154	7.78546849195926e-06	7.58135887023625e-05	10.09497838	10.16101696	10.32150031	9.395181449	8.983237591	9.027131984	10.00878963	10.04078599	10.12886376
620	Trim34a	0.726252071	-0.906139721	0.179887649	6.585863563	33.46477161	0.000159777	0.000587029	10.19727078	10.21445184	10.17182223	10.21965842	9.702217218	9.834664131	9.176271095	10.84255565	11.02412187
621	Bcl11a	1.968707379	-0.807882364	-1.160825015	9.590270143	48.06727152	4.48307431696225e-05	0.000233371	10.49122658	10.79238519	10.61673105	9.085641389	8.307622054	8.600957243	9.432063291	9.683009728	9.302794758
622	Bmpr1a	-0.153503821	-0.34418217	0.497685991	8.480011551	15.22302202	0.002114112	0.004649622	13.85510229	13.89736453	14.03860061	13.66005868	13.47075537	13.47927665	13.35843965	13.59603212	13.54791411
623	Syde2	1.157289796	-0.287146872	-0.870142924	10.86234709	28.2359671	0.000285643	0.000916782	11.28031209	11.72805975	11.60610214	10.66045744	10.24609441	10.23605275	10.53650562	10.68175286	10.78578674
624	Senp2	-0.249099779	1.246673021	-0.997573242	12.28105898	96.18302742	3.59360696803753e-06	4.88156349784906e-05	7.347663525	7.979511308	7.610614665	8.257065589	8.4048919	8.476484392	7.404459804	7.126629272	7.123220062
625	Bcl2l11	-0.16078063	1.836201562	-1.675420932	13.28171839	66.95828333	1.35819922072443e-05	0.000106875	6.888465358	6.932126444	7.147359107	6.020010902	6.575902802	6.658492154	6.332436602	6.154469142	5.942154523
626	Cald1	0.811008778	-0.492004131	-0.319004646	12.92569779	12.97450763	0.003425916	0.007032095	13.97221322	13.90989482	14.03704295	13.74091391	13.56927559	13.39622008	13.37548837	13.5358518	13.53992691
627	Ccdc66	0.508048522	-0.282080945	-0.225967576	7.181331937	18.99677734	0.001055356	0.002602727	7.481085758	7.408796228	7.388129925	6.842332451	7.045788626	6.865745268	7.158253759	7.168688397	7.273167024
628	C920008N22Rik	0.461154277	0.40128221	-0.862436487	10.74911177	29.82124338	0.000237261	0.000794563	11.06528149	11.17165088	11.33399371	10.57835997	10.69031329	10.91879	10.26544103	10.37316485	10.34501074
629	Chac1	-3.657041677	3.978798091	-0.321756414	10.56531694	90.93768345	4.42121338965693e-06	5.49021348753449e-05	9.747740458	9.477382019	9.135543076	12.52321636	13.7190542	13.08952002	9.394096545	8.690883295	9.310416471
630	Kazn	-2.158767123	2.202550469	-0.043783346	12.29749718	48.17418181	4.44772638465464e-05	0.000232335	11.38769926	11.64025543	11.74955306	13.10790606	14.17368984	13.97221322	11.49124119	11.53412005	11.62079647
631	Mmrn1	-0.213899505	1.125794289	-0.911894785	12.47974565	16.70735081	0.001584433	0.003643831	1.908804694	1.904824433	1.903897513	3.246552221	1.994436836	2.039727371	2.046394342	2.203107347	1.903560291
632	Ccdc138	0.698578071	-1.291045529	0.592467458	7.687950643	95.90429736	3.63239940613897e-06	4.90619131309824e-05	7.682366081	7.623514736	7.864081725	7.151892081	6.939050769	6.983285478	8.358432958	8.291649338	8.297282618
633	Trub1	-0.850973024	-0.378938622	1.229911646	8.823734741	62.36321133	1.75830187364844e-05	0.000125484	13.08466392	13.12505183	13.07824783	12.48857181	12.53359173	12.98166566	13.03219226	12.94401984	13.03698192
634	Exoc3	0.319184405	0.375896587	-0.695080992	13.47595654	26.51535163	0.000353131	0.001081962	12.13255638	11.89193739	11.95952044	11.94899128	12.09576418	12.27984973	11.5484213	11.6718031	11.59430654
635	Mlec	-1.009185571	-1.880477467	2.889663038	10.2010658	295.7729705	5.27508248732675e-08	8.24561331300262e-06	9.052636492	9.251318294	9.192164114	9.374950066	10.23887669	9.808378947	10.38280628	10.27200198	10.08263279
636	Cycs	-1.709145616	-0.004582826	1.713728442	15.47208223	182.5943417	3.27348666861407e-07	1.49943209227224e-05	12.86546659	12.7057092	12.89839757	14.51058672	14.56680412	14.53618493	14.20679497	14.04550077	14.39624986
637	Dmxl2	-0.355538325	1.098158016	-0.742619691	11.54292231	79.00462661	7.41995683534386e-06	7.37213897182763e-05	8.968038455	9.096594238	9.074480282	9.21482564	9.663051416	9.501612729	8.502614319	8.326660695	8.419338503
638	Frrs1	1.014251248	-1.21373098	0.199479733	12.41630239	55.38182641	2.69959958706987e-05	0.000165033	12.71725815	12.62873082	12.7176897	11.53289865	11.67548327	11.81254301	13.10399322	12.8808834	12.67724125
639	4933404O12Rik	0.973323859	-1.886527724	0.913203865	9.142792627	62.21966323	1.77304785035885e-05	0.000126106	2.239441101	2.442930688	3.017841511	3.591213994	1.928189981	1.921072625	4.214361478	4.335874277	4.220887494
640	Mbd1	-1.39570592	1.213910364	0.181795556	9.566964564	22.018197	0.000654364	0.001762538	9.003666802	8.967238933	9.15248648	10.98903987	10.35872689	9.962743217	9.198093197	9.292948685	9.177737002
641	Ostf1	0.298002403	-0.906271893	0.60826949	14.02945965	22.45128241	0.000613862	0.001676667	4.630456044	4.818696348	3.787681013	5.972050101	4.571087567	4.712436567	5.049607714	4.791643065	5.655827479
642	Acat2	0.312410955	-1.067415704	0.755004749	10.28225603	28.61041412	0.00027317	0.000886737	10.3306525	10.27553514	9.797986658	9.799332834	9.747740458	9.91986814	10.808382	10.9792725	10.88153405
643	Scarb2	-0.591154284	-0.449095631	1.040249916	10.99319276	55.44806232	2.68801436563114e-05	0.00016448	11.35002467	11.24189903	11.0940428	11.81137891	11.75077697	11.55679702	12.19178624	12.21644668	12.29738251
644	Dennd6a	0.840030591	-0.200667903	-0.639362688	14.47793997	33.57567822	0.000157963	0.000581692	8.752808367	8.872346105	9.053868963	9.583904579	9.50554179	9.393857273	8.555996501	8.849799498	8.680919834
645	Gbp9	0.69716573	-1.317814944	0.620649213	10.39213841	37.93698032	0.000103357	0.000422676	10.31578549	10.48909642	10.44804982	9.932690284	9.608043487	9.620700774	11.25453143	10.74412816	11.11621978
646	Prim1	0.130998476	-0.849599606	0.71860113	13.68686957	37.38407812	0.000108793	0.000438503	13.46191459	13.37013262	13.64095886	13.42592411	13.3096684	13.34441813	14.14722317	14.37717028	14.10441601
647	Nck1	-0.302833529	-0.023474894	0.326308423	12.07807149	7.166113086	0.017481311	0.029371264	11.75063059	11.88051755	11.97392438	12.15907914	12.26539387	12.0891001	12.15778889	12.31951571	12.1066932
648	Zfp280d	0.239656626	0.807751213	-1.047407839	13.00917911	91.8386792	4.26315685947643e-06	5.38694822949625e-05	4.973044494	4.931811139	5.770055121	4.680502875	4.981891724	5.385796625	3.13668145	3.864130598	3.330491751
649	Cox7a2l	0.507043023	0.417289138	-0.924332161	15.93928899	23.1755913	0.000552927	0.001546163	16.29239423	16.41388952	16.54295839	16.16394053	15.69802115	15.8661514	15.36126732	15.60180518	15.51317317
650	Sumf1	0.49371906	-0.563987074	0.070268015	13.72328983	26.46578732	0.000355358	0.001087379	13.92343141	13.87571877	13.79417036	13.45645494	13.25793874	13.39776968	13.84865949	13.99818023	13.95728487
651	Pclo	-0.496963688	-0.363049057	0.860012745	6.876374399	22.91334718	0.000574069	0.001591835	2.044541443	2.036128927	1.938778765	9.246541586	3.455439628	2.130065919	3.201484277	2.60202153	2.201673888
652	Olfr57	-0.581507107	-0.485162643	1.06666975	3.905996742	19.13508083	0.001031128	0.002554863	2.94771344	3.507199695	3.614900237	3.944337104	4.077573092	3.792424496	4.383588803	4.40215523	4.484078587
653	Slc25a25	-2.152104698	2.011745679	0.140359019	11.80882073	409.0891176	1.53520608545517e-08	6.00826378197076e-06	10.16248401	9.999913739	9.743572883	12.45911244	12.50399691	12.26475744	10.61418997	10.6129326	10.84712517
654	Ankrd24	0.071960013	-0.457068772	0.385108759	6.518045864	11.44279101	0.004946703	0.009659105	5.065854961	4.479298559	4.461433229	5.055298664	4.986770876	4.468597412	4.806814281	5.049396084	5.037666968
655	Rabggtb	-1.151079665	0.308721633	0.842358032	8.220186416	96.82369624	3.50640087502203e-06	4.80960251650645e-05	7.543032869	7.556711231	7.567377451	8.727484193	8.652228678	8.740647675	8.42087314	8.249004537	8.524317971
656	Lmbr1	0.485258841	0.164837176	-0.650096017	11.55714775	34.49997049	0.000143808	0.00054121	7.110813042	6.76861276	6.748997085	6.950184449	7.152185932	7.165603332	6.758089556	6.859020511	7.038909203
657	Cntn2	-2.326119026	2.439842623	-0.113723597	2.819381108	279.4532968	6.54372567249496e-08	8.95050706817354e-06	1.990326097	1.992513764	2.262908033	4.212872209	4.458877024	4.552355739	1.924703021	1.957875517	2.021998565
658	Prdx1	-0.258316734	-0.500449364	0.758766098	15.61097351	47.76101146	4.58631166418751e-05	0.000237045	15.18642741	15.381808	15.24760231	15.52277629	15.60180518	15.46620645	16.05227948	16.04079962	15.99905691
659	Rorc	0.706486118	1.483439164	-2.189925282	11.27687127	192.1079358	2.70297331195285e-07	1.3780896988613e-05	12.20869994	12.16481745	12.35350782	11.56330705	11.34360167	11.70065813	9.985477931	10.18055216	9.991219263
660	Egfr	-0.420368997	1.059316343	-0.638947346	14.07889896	104.56066	2.63709035434167e-06	4.06702752900833e-05	9.407837728	9.18614065	9.138405953	9.787850421	9.74244614	9.683009728	9.629923559	9.507818501	9.5652358
661	Fuom	0.6899212	-1.016705467	0.326784267	12.6608279	18.89457308	0.001073723	0.002638763	12.73312894	12.82188025	12.79061144	12.0891001	11.8397581	12.34699882	13.06760288	13.40562961	12.85274093
662	Baz1a	-2.509471985	0.834627579	1.674844406	10.88865056	72.96422123	9.92901205469398e-06	8.80334125085693e-05	9.285459459	9.512864862	9.683310954	11.68045881	12.28170167	12.04789075	11.23335727	10.81547503	11.45733619
663	Srek1ip1	0.076543007	-0.467874136	0.391331129	11.59804996	13.29286484	0.003187475	0.006605309	11.53049733	11.46831333	11.48055111	11.27814106	11.5095626	11.46202909	11.90214723	12.0093219	11.74188603
664	Nfrkb	0.084109539	0.43604392	-0.520153459	11.28222105	11.98210755	0.004329015	0.008602613	11.57321187	11.55184452	11.32586977	11.23201107	11.51470567	11.4518808	11.07894828	10.96688122	10.84463628
665	Rela	-0.637014001	1.053813586	-0.416799585	13.7213398	38.54044053	9.78088664730785e-05	0.00040642	9.70876365	9.423924559	9.040829261	10.31755828	10.35938402	10.23432341	9.506444667	9.479662437	9.197624481
666	Zfp85os	-0.234951574	-0.718805943	0.953757518	2.425404071	15.59652929	0.001962072	0.004364275	1.912563785	1.92827118	2.246668157	2.182634479	2.134593937	2.475129429	2.96535979	3.295778343	2.687637542
667	Sfxn4	0.752217006	0.184098429	-0.936315434	11.22290018	14.74070698	0.002333112	0.005053748	8.097955494	8.239469233	8.166281203	7.292888286	7.69311158	7.741172789	7.784569276	7.977490283	8.006903034
668	Casc5	-0.504047239	-2.902990075	3.407037314	6.613369232	286.8970304	5.92219823016767e-08	8.64420018205322e-06	5.350370877	5.140062015	5.438590252	5.568139633	5.813911305	6.059113923	8.554938554	8.687639086	8.907557446
669	1500004A13Rik	1.187463888	-0.072793716	-1.114670171	6.375531873	36.56780057	0.000117494	0.000464794	7.042001325	6.927077306	7.459651046	6.016152889	6.086012585	5.764172541	6.127059576	5.909887399	6.047772189
670	Zfp68	-0.012633813	0.729845	-0.717211187	14.69501242	50.5228239	3.75270792482054e-05	0.000206204	12.99047997	13.2470387	13.28519333	13.47927665	13.42311237	13.30362476	12.51140987	12.56189004	12.70779523
671	Deb1	0.49402215	-0.858595512	0.364573362	14.10905123	68.33823634	1.26097867802052e-05	0.000101859	12.63246169	12.55969738	12.54946304	12.36435777	12.38723496	12.330595	12.96166155	13.03583231	13.04239718
672	Glyr1	-0.743072067	1.327630249	-0.584558182	10.01869443	76.5610873	8.32585794899314e-06	7.90299949399981e-05	9.85042776	10.09240402	9.954737632	10.70697726	10.58082674	10.83898161	9.378864205	9.260861967	9.504168691
673	Klk10	0.013148061	-1.417569289	1.404421228	7.672476777	8.93034458	0.009869255	0.017684755	6.937230566	7.900653104	6.788273495	6.425885932	7.412303217	7.748523833	8.60870844	8.603829593	8.626882817
674	1810026B05Rik	0.764321021	0.319504876	-1.083825896	15.56807263	75.4432237	8.78667392293938e-06	8.15584508583268e-05	13.25575913	13.28266395	13.36369169	12.83619583	12.18649962	12.74226754	11.80571343	11.88051755	11.97281462
675	Bco1	-1.372585635	-0.596189792	1.968775427	3.268485577	28.1201461	0.000289645	0.000926149	1.904859816	2.554953396	2.004282458	3.427604027	4.022239214	3.132009335	4.40965992	3.889649677	4.071112353
676	Rai14	-3.02654087	3.081605408	-0.055064538	8.33720831	265.7264372	7.9218116466298e-08	9.28685759906155e-06	9.833038081	9.914758977	9.86196073	11.91979168	12.49635254	12.62486145	8.82535132	8.82759448	8.788203159
677	Sgsm1	-0.909049094	0.037577797	0.871471297	10.15013349	26.33111598	0.000361499	0.001102946	11.80963607	11.78807071	12.13519567	12.7253119	12.76616034	12.50609175	12.76400933	12.40364908	12.86398988
678	Clic5	0.680963236	0.414705765	-1.095669001	10.4369167	38.05122619	0.000102277	0.00041945	10.91945406	11.08661128	11.08131699	10.56056038	10.25443227	10.22949999	9.975422691	10.07964614	9.745306505
679	4930452B06Rik	-0.174128049	-1.578475677	1.752603726	6.25342787	91.79286587	4.27102014361446e-06	5.38730134001782e-05	7.514668612	7.549410217	7.678360126	7.156657414	7.628205317	7.755667499	8.976530505	9.037827348	9.015418092
680	Xpr1	0.586988831	-0.027071243	-0.559917587	13.74059727	30.32117152	0.000224179	0.000760578	7.376890114	7.500461789	7.33912718	7.434797278	7.341977964	7.231608629	7.073119453	7.030347376	7.139629912
681	Ppp1r16b	0.766441291	0.188815628	-0.955256919	10.0258809	9.45908537	0.008443611	0.015426725	6.679280809	6.830487562	6.722221122	6.567908626	6.642269788	6.757180332	6.516183784	6.817187701	6.680934594
682	Hbq1b	-1.043887109	-0.260058534	1.303945643	5.441475868	15.37624751	0.002050005	0.004532767	5.117836349	4.428711024	4.430047477	5.463165346	6.058829627	5.586261205	5.656862652	6.21541624	6.016152889
683	Wdr35	0.288309731	-0.166289191	-0.12202054	12.62894077	9.287658994	0.008875572	0.01611521	10.20274383	10.22825869	10.15966052	10.25340195	10.18209529	10.24256123	10.34992901	10.35175453	10.40801574
684	Cadps2	-0.544455278	0.579770796	-0.035315518	6.485023668	24.47026186	0.000461811	0.001337739	9.966549702	9.89028887	9.734995759	9.738482747	10.26023013	10.21236931	9.194495179	9.180146967	9.367864171
685	Il16	0.074416608	1.173732641	-1.248149248	9.880709561	25.69470466	0.000392396	0.001175622	12.43842002	12.35969256	12.12984855	12.60825145	11.85682247	12.02334681	11.65920593	11.5532756	11.55851812
686	Polr2k	-0.375749441	0.127093996	0.248655445	13.96463396	13.22547066	0.003236162	0.006692033	13.68260089	13.74636744	13.84052866	14.16098944	14.13514812	14.10060775	14.00679429	14.06831613	13.9403529
687	Nfkbie	0.650143909	-0.728530181	0.078386272	10.04884583	10.59581902	0.006159488	0.011698427	10.11650061	10.25003998	10.35175453	10.0137861	9.358895846	9.395181449	10.28867766	10.3927743	10.27200198
688	Rnf25	-0.457563751	1.323533866	-0.865970116	8.814587729	73.96643599	9.44588646628399e-06	8.52857835818637e-05	8.847602736	8.8826235	9.121943315	9.300822255	9.430396653	9.493641895	8.01995861	7.995268827	8.239031767
689	Polb	-0.823307549	1.47630735	-0.652999801	10.56928378	135.1842192	1.01239429277203e-06	2.46223480669968e-05	10.40720023	10.45530553	10.67503783	11.37958529	11.25283804	11.37504289	9.854090285	9.837816839	9.886637053
690	Atrn	-1.099080581	1.390321028	-0.291240447	5.205341557	48.07687652	4.47988416522345e-05	0.000233286	4.706853276	5.05066563	5.05066563	6.099324394	6.020533023	5.985568863	4.531994284	4.464192714	4.938276199
691	Numb	-0.463041307	0.050813143	0.412228163	6.348579769	8.616113397	0.010861582	0.019237839	10.91178226	10.84485226	11.14747839	11.31609606	11.1257752	11.23055014	10.64826116	10.63057544	10.99264323
692	Slc6a19	1.388717081	-0.072978846	-1.315738235	2.435174032	94.59471071	3.82189041014084e-06	5.05672464511542e-05	3.287543195	3.169154138	3.55328008	2.032782169	1.909364235	1.901679765	1.989845087	1.940800859	2.13211676
693	Cyp20a1	-0.588012051	-1.013608124	1.601620175	12.03978629	9.163392283	0.009206215	0.016645061	10.68700667	12.31615703	10.92656295	12.03571078	11.79916671	11.85888531	12.80397214	12.87154719	13.05906784
694	Wdr11	0.554125747	-0.89556038	0.341434633	9.630081824	31.68610831	0.000192814	0.000675742	9.613770359	9.893171132	9.729519936	9.520143216	9.474744681	9.524447801	10.10230451	10.1354684	9.957092526
695	Runx2	2.069283347	-0.16682771	-1.902455636	10.36182654	114.171606	1.90183959794182e-06	3.38006375918456e-05	10.16216306	10.35693697	10.71732803	8.691320846	8.114344002	8.580759378	8.684967634	8.592737517	8.539754198
696	Prpf31	-0.44809204	-0.804481542	1.252573582	10.82627287	105.3135748	2.56778594417189e-06	4.00493801952259e-05	15.00166351	14.91097754	14.8674943	14.64391574	14.61423634	14.71486195	15.56984123	15.58573513	15.62695731
697	Itgal	-0.225740165	0.516127612	-0.290387448	7.886500013	12.51862349	0.003807931	0.0077014	7.996197893	7.895259107	7.83269032	8.006903034	8.279836158	8.114628623	7.576969404	7.518728339	7.757287235
698	H3f3b	0.096203555	0.744823381	-0.841026935	17.7395487	47.7911849	4.57600837587217e-05	0.000236748	17.74888825	17.76721122	17.99079451	17.85957041	17.96746167	17.92879579	17.42288883	17.5172941	17.60132376
699	Eif2s1	-1.325484779	0.375143194	0.950341585	14.23955476	94.33275913	3.86127718961814e-06	5.08861172488962e-05	13.36020884	13.50566857	13.57696049	14.682999	14.94469651	14.79159673	14.42198451	14.35220921	14.51966894
700	Eri3	-0.379798578	-0.217454947	0.597253525	9.803441055	6.933400163	0.018978477	0.031587292	5.427137674	4.768508791	5.272095552	4.936233435	4.781702612	4.883744993	5.020184337	4.784597486	4.463228871
701	Ccdc88a	0.578177934	-0.085607836	-0.492570098	9.191390511	27.07162578	0.000329304	0.001022526	4.271517898	3.557902506	4.703527688	4.316952777	3.44312746	4.341843602	4.281338867	4.080854684	3.964025559
702	Grsf1	-0.203865867	0.295046135	-0.091180268	13.19259236	7.015297565	0.018433806	0.030767205	13.10248412	13.16658026	13.19602711	13.23255874	13.46322837	13.38090199	13.073154	13.09045566	13.02794103
703	Bcl6	-0.750403659	1.851903039	-1.10149938	14.90380518	49.55348273	4.02167687229948e-05	0.000216155	15.23219402	14.83027693	15.00004032	15.96760814	15.84352447	15.50258963	13.99007907	13.60267078	14.16526327
704	Tsc2	0.455909221	-0.244621894	-0.211287327	14.58554289	15.8660966	0.001860829	0.004171436	14.77505521	14.76897998	14.87979002	14.45339237	14.36038927	14.24231591	14.60489484	14.6393775	14.54569088
705	Enkur	0.691470544	0.250987674	-0.942458218	11.17060288	37.83228704	0.00010436	0.00042543	11.73333833	11.60141089	11.81098818	10.9774137	10.97288864	11.12102343	10.67088585	10.98504556	10.66243134
706	Rab23	0.349938572	0.447039874	-0.796978446	11.89638504	31.35297764	0.000199931	0.000695339	12.23805473	12.214949	12.3830684	11.97446741	11.97868567	11.83310333	11.30662544	11.56330705	11.57520429
707	Mgat5	-0.387781814	0.997864616	-0.610082802	12.47826508	16.86043832	0.001539834	0.003557804	4.871719775	4.439994708	4.295094008	4.601035781	5.058460367	4.992299218	4.934067355	5.031828823	5.058797184
708	Atp9b	0.309241727	0.831224441	-1.140466168	4.323541792	5.69999803	0.0302894	0.047947122	5.009255602	4.315295883	5.095781787	4.069184904	4.457279886	4.9661433	4.263124707	3.545205378	3.190604682
709	Pfkfb3	-0.733344579	1.331657419	-0.59831284	13.30618149	28.09118779	0.000290657	0.000928791	6.849455117	6.240819585	6.045950134	6.714790828	6.994334883	6.734723713	6.028501566	6.238129831	6.020160955
710	Ralgps1	-0.599308091	-0.90945506	1.508763151	6.997102489	53.52968996	3.05063969033038e-05	0.00017896	6.573206193	6.832946391	6.792998679	6.783724222	6.734131312	6.666304384	6.488296783	6.587474489	6.360820037
711	Plcb3	0.116248902	-0.841228011	0.724979108	10.74151335	77.95414676	7.79336535752673e-06	7.58740747545714e-05	10.49406999	10.55751848	10.56422138	10.48885242	10.40046412	10.37774661	11.34696378	11.21448141	11.22930198
712	Mkln1	-0.287928005	1.05224897	-0.764320965	12.14271552	73.02309033	9.89978501065352e-06	8.78713261128057e-05	11.42852392	11.452032	11.56421392	11.81069371	12.0978477	11.87060951	11.88506146	11.89882116	12.19336814
713	Zfp870	0.669404815	-0.195546693	-0.473858122	10.03290697	45.49966041	5.44929764477178e-05	0.000268252	10.75231193	10.89144737	10.8719075	10.00293372	10.0559672	10.10250077	10.30774854	10.45277048	10.562035
714	Nrcam	1.627289238	0.007612487	-1.634901724	6.738184941	30.92005722	0.000209681	0.000721779	8.867197177	8.880166494	9.018583012	8.855072535	8.694907617	8.855270518	8.216090851	8.480444759	8.317379906
715	Ppp1r2	-0.557837387	1.795111325	-1.237273937	9.116113991	63.19363821	1.67596219892248e-05	0.000121933	11.78874923	12.0891001	12.28679008	12.81934477	12.82218612	12.51866945	11.66534909	11.81254301	11.75581218
716	Iars2	0.612466597	-0.859334542	0.246867945	13.11536727	64.07762003	1.59357797743569e-05	0.000117974	13.23646802	13.2864555	13.18877694	12.64424559	12.54451055	12.68554455	13.58025283	13.4474647	13.42458677
717	Fbxo17	0.96457135	-0.656227502	-0.308343848	8.712938561	13.48122122	0.00305621	0.006371125	8.819529968	9.193926763	9.398274149	8.345021136	8.054179959	8.118815734	8.63500167	9.148524034	8.703173632
718	Sst	-0.219289355	-0.77982483	0.999114185	3.49960883	9.255891624	0.008958654	0.016249021	3.152977714	2.674943182	3.452502054	2.909046965	3.728040996	3.301203055	4.052010452	4.090213438	4.135541616
719	Usp7	-0.656179516	1.398308277	-0.742128761	11.73774919	42.76836628	6.78411154781688e-05	0.000312676	15.25758337	15.15370674	15.30799633	15.32307951	15.63520489	15.58919772	15.13474495	14.99136039	14.92881729
720	Trav3n-3///Trav3-3	1.548816428	0.19659718	-1.745413608	8.592703667	17.92726009	0.001269191	0.003027869	9.821078362	9.724387904	9.526874771	8.447369682	7.641127591	8.337394482	7.277843391	8.137156305	8.421100518
721	Enah	-1.057956621	2.038574519	-0.980617899	10.66484003	149.2671627	6.98410182026753e-07	2.07845434834386e-05	10.75641265	10.38072945	10.61351347	11.40468533	11.76188272	11.64361333	9.659122229	9.722252735	9.80036153
722	Syne4	-0.135331005	-0.620862011	0.756193016	11.99212178	8.101530702	0.012774716	0.022215481	11.70534737	11.69554415	11.6839498	11.36634101	12.1281608	11.99633252	12.28794006	12.69170259	12.37377771
723	Chl1	0.222623015	1.10994149	-1.332564505	9.314958219	22.68441216	0.000593365	0.001633868	2.53651047	3.26014568	1.99205452	2.065625399	2.170275274	1.919242694	2.061062924	1.886031828	1.949714383
724	Rbm48	-0.311293295	1.38274507	-1.071451776	9.319577891	79.31538553	7.31383390491116e-06	7.31565385393658e-05	9.505993467	9.447123746	9.765774941	9.78085913	9.997956854	9.873956055	8.477632295	8.635848897	8.391055635
725	Ninl	0.001162827	0.950786893	-0.95194972	11.15423703	16.1780232	0.001751748	0.003965241	11.37862952	11.36912556	11.66806855	11.83949571	11.13282368	11.44001577	10.29050251	10.66290218	10.60656979
726	Rtn3	0.210705622	0.526227095	-0.736932717	8.491418396	37.37465898	0.000108889	0.000438692	5.31915117	5.665956632	5.714937094	5.778810894	5.437115362	5.6497602	4.793559049	5.099340447	4.801625583
727	Pja2	0.488424099	0.174011471	-0.66243557	15.15340286	41.52575105	7.52737741683257e-05	0.00033688	15.55858477	15.55541996	15.49706352	15.12842936	15.00709182	15.01027477	14.78676756	14.89698453	14.94000946
728	Pik3c3	0.810050422	-0.225277519	-0.584772903	7.747093329	19.94433238	0.000902573	0.00229197	10.89888865	10.95592119	10.85921488	10.97124762	10.70845664	10.61602133	11.27972808	11.28784367	11.20197855
729	Znrd1	-0.615967484	0.543365807	0.072601677	13.5138511	32.40847156	0.000178446	0.000638221	12.29765145	12.56956569	12.72369099	13.37755735	13.47004878	13.26154806	12.54451055	12.70980088	12.74586274
730	Hnrnpa2b1	-0.856847013	0.354176885	0.502670127	15.88561621	46.1331012	5.18830877826321e-05	0.000258806	16.05227948	16.06352162	16.1117976	16.13417262	16.12845128	16.16813389	15.74450299	15.64283792	15.81491895
731	Fam159b	-4.339958615	4.431278197	-0.091319582	4.426941335	41.60933495	7.47425798628154e-05	0.000335069	3.337118106	2.086242944	3.608823923	6.466786932	7.928092322	7.657181564	3.326294572	3.324873391	2.107058264
732	Itpripl1	0.248593481	-0.758489551	0.50989607	13.1603996	37.23843816	0.000110284	0.000442494	13.08437712	13.09677195	13.03874714	12.98709698	12.75815411	12.72886467	13.50681147	13.59926336	13.64350958
733	Htt	-0.583484807	-1.141538262	1.725023069	10.98699632	165.505921	4.73869999586811e-07	1.7543322073519e-05	10.97469472	11.09705323	11.28784367	10.88243635	11.03351392	11.01196102	10.70235077	10.62065304	10.80647105
734	Snx32	1.394307499	-1.118902547	-0.275404952	9.592928326	175.0102492	3.84069944447905e-07	1.58770071250283e-05	10.16101696	10.0985591	10.18892136	8.688469764	8.824715706	8.752389462	9.903727144	9.948526686	9.770028742
735	4921536K21Rik	-2.485388331	1.165093107	1.320295225	3.816734698	16.3203823	0.001704645	0.003876331	2.611260789	1.994604194	1.916091924	1.96061207	1.895316332	1.893770848	1.926277478	1.952847843	2.575967288
736	Socs1	-3.747623636	3.714066122	0.033557514	13.96226143	528.1665301	5.79083870490803e-09	4.85696766209424e-06	12.79807899	12.74065724	12.56686693	16.19587895	16.60542319	16.54717192	12.70939049	12.61895626	12.87792894
737	Akap8	-0.49853445	0.60666393	-0.10812948	13.51883825	12.68346678	0.003663884	0.007448215	13.28300272	13.47109991	13.41200714	13.77749623	13.84677116	14.03744572	13.1782643	13.13293087	13.53052616
738	Eif2s2	-1.740685107	0.844947237	0.89573787	15.48737313	250.5229692	9.90456620945244e-08	9.66870671630385e-06	12.51140987	12.40423281	12.34610543	13.3566558	13.67078369	13.42975152	12.73064603	12.82285837	12.76704434
739	Pole2	-0.482869889	-2.250394776	2.733264664	10.08663083	169.0715692	4.37360605529729e-07	1.68860203599806e-05	8.834537768	8.987575336	9.221644836	9.527079183	9.277999277	9.687289148	11.56965819	11.69420014	11.9796936
740	Rc3h1	-0.033731074	0.69243761	-0.658706536	14.02806121	45.94620677	5.26364294761198e-05	0.000261573	10.7660986	10.9039089	10.88076271	10.79032191	11.16846476	10.99319195	10.13900282	10.24065945	10.02551568
741	Ric3	-0.463298111	0.551710929	-0.088412819	6.533180909	8.576842862	0.010994276	0.019444501	6.134894234	6.39549566	6.694267542	6.909184527	6.863359557	6.842007684	6.467305136	6.288294067	6.203819777
742	Hist2h4	0.44216833	-0.829214984	0.387046654	13.31260529	9.615326498	0.008072746	0.014831002	13.56594372	13.33040658	13.09658724	12.66006068	13.12236711	12.88400476	13.71299473	13.99907306	13.44200972
743	Cntln	0.55948952	-0.027345245	-0.532144275	12.08223117	18.31889997	0.001185053	0.002863438	6.812394798	6.558685072	6.517282516	7.59510991	6.587474489	7.374047243	5.937378192	6.052269304	6.201789915
744	Trim44	-0.206400848	0.528934118	-0.322533271	13.02588125	23.4136321	0.000534579	0.00150526	13.00390487	13.05172224	13.13814907	13.21722092	13.34828127	13.24747653	12.74728148	12.6678817	12.81101319
745	Tbpl2	0.021418829	-1.795864652	1.774445822	3.654233383	6.695648807	0.020678827	0.034105859	3.674441512	2.287971784	3.24725986	1.914831583	3.262804128	3.967780957	5.200831941	4.314711574	5.017467108
746	Snx2	0.060083499	-0.705903115	0.645819617	11.76778767	28.93068213	0.000263041	0.000861771	15.05299554	14.92608012	15.04946847	14.67419048	14.28824958	14.5049936	14.96110063	14.9608199	15.07145589
747	Klhl6	0.332892194	-0.733221947	0.400329753	8.705952327	7.757304057	0.01429547	0.024562173	8.608049886	8.925708525	8.516661012	8.708495097	8.280583384	8.06266436	8.938158598	9.256925319	9.056324764
748	Uck2	-0.276297846	-1.243439566	1.519737412	13.5425269	137.3170183	9.54791483145685e-07	2.38926086649541e-05	12.89678706	12.93555957	12.99919881	13.15972825	13.217708	13.28300272	14.5410377	14.27137119	14.57834878
749	Ddx58	0.86637725	-1.561731275	0.695354025	10.78496732	85.22391915	5.61620890799585e-06	6.34377537906222e-05	11.06218502	10.75323496	10.7105052	9.923104535	10.03609246	9.967596438	11.70671984	11.4247163	11.48055111
750	Tmem14c	-0.13017071	-1.352581994	1.482752704	13.27698302	116.4908449	1.76462471393767e-06	3.2360022883875e-05	12.63025588	12.66456716	12.9232026	12.91440566	12.96384015	12.73029197	14.25680716	14.13728618	14.27219042
751	Lifr	0.155339881	-0.850792465	0.695452584	9.952814602	37.8659628	0.000104036	0.000424459	8.658131965	9.217578646	9.212725678	9.466794128	9.257796404	9.257796404	8.363528118	8.902413991	8.571344415
752	Slc22a6	-0.505442037	-0.434667807	0.940109844	5.110566352	20.63992902	0.00080784	0.002090557	4.508881137	4.696133901	4.681132138	4.952040552	5.316826387	5.133606348	5.494733092	5.371262593	5.840481024
753	Gata1	-0.437300078	-0.405343771	0.84264385	5.315750816	29.25183277	0.000253356	0.000836185	5.657279503	4.903714071	4.889645021	5.298094488	5.398682385	5.541624209	5.680493786	5.400386736	5.984033258
754	Fosl2	-2.128329844	2.124637549	0.003692295	8.318793573	140.0497418	8.86884753149076e-07	2.29063556037092e-05	11.47295142	11.58262625	11.92001202	14.64251942	14.05151688	14.00393748	11.50008162	11.45704484	11.49487689
755	Rplp0	0.230311086	-0.460136385	0.229825299	16.1863881	16.83246083	0.001547865	0.003572449	16.21013068	16.2638799	16.25844525	16.04727502	16.09390412	15.88849613	16.48830298	16.58464386	16.22948361
756	Smo	0.577735433	-0.250439726	-0.327295707	16.10105439	40.28657674	8.37371052588485e-05	0.000363307	8.356016509	8.719025983	7.566922249	8.30218018	8.224435737	8.165270416	9.376346628	9.206420337	9.267596489
757	Tlr4	1.04811524	-0.290381091	-0.757734149	11.99578626	24.26971975	0.000474614	0.001366299	12.47501922	12.51252494	12.63116271	11.93204724	11.28318712	11.22653272	11.78550135	11.7865878	11.68680112
758	Setd7	0.277442632	0.711063412	-0.988506044	13.76670313	54.03558272	2.94931557666176e-05	0.000175014	14.54805492	14.72503601	14.74262173	14.55031701	14.21237996	14.22016687	13.5980241	13.706116	13.53499217
759	Tpra1	0.613624565	-0.462479939	-0.151144626	10.36525854	10.43463312	0.006431297	0.012140395	10.70413974	10.73178669	10.42461839	10.07735897	10.05825414	9.884058007	10.51852451	10.66892801	10.21965842
760	Prtg	1.91824662	0.798569222	-2.716815843	6.522154148	211.1473877	1.8918320712464e-07	1.21013942919267e-05	13.52623613	13.53755299	13.41379879	11.43090564	10.91306801	11.50035643	10.67485563	10.59741042	10.53523253
761	Eomes	-0.032839697	0.77046221	-0.737622513	6.155861747	5.714501801	0.030113002	0.047688013	6.475321067	6.349017061	6.348029929	6.923737137	6.53009253	5.81705748	5.888274897	5.572292518	5.498933102
762	Gnat2	0.691408827	-1.469550683	0.778141856	6.995776414	54.03434679	2.9495579077261e-05	0.000175014	6.781609622	7.080316849	7.038669742	6.302577888	6.032613291	6.491178554	7.827371272	7.806464261	7.601186247
763	Tmx3	-0.029750089	-1.488364111	1.5181142	2.888923101	31.20262927	0.000203251	0.000704275	2.753245302	2.446914548	1.918745164	2.630535762	2.135196828	2.442422691	3.746204137	4.005140549	3.921902928
764	Cep95	1.274732477	-0.744175329	-0.530557148	5.402569148	27.24060326	0.00032247	0.001006653	11.02667885	10.96893	11.14683993	10.686787	10.50675226	10.69969979	10.39425565	10.56446555	10.5659505
765	Slc5a5	-1.81558611	1.611965661	0.203620448	5.711342724	53.55612207	3.04523808106973e-05	0.000178713	4.948004213	5.047232242	5.11958516	6.483635167	7.296709413	6.781235365	5.144052708	5.196636107	5.384994145
766	Rbsn	-0.437311763	1.042041906	-0.604730143	12.59491271	58.06287594	2.27675861377044e-05	0.000147922	12.63082291	12.52356779	12.79776581	12.96352385	13.16566245	13.13490549	12.07909038	12.07526112	11.98361458
767	Csrnp3	-4.586172812	4.537019569	0.049153243	9.730431762	1534.226409	9.74172634223683e-11	1.46184345491606e-06	4.672369277	4.251651497	4.385639375	7.00971685	6.361721456	7.336980621	4.229807164	3.615255029	3.895707755
768	Adamts14	-0.389638959	-0.172032432	0.561671391	7.558485674	8.786869594	0.010307518	0.018377909	5.674790976	5.516854527	5.161341537	5.168473013	5.84135481	5.313784683	5.999576444	5.811193084	6.193273736
769	Zkscan5	0.566894746	0.079376782	-0.646271528	12.43961835	22.97468075	0.000569035	0.001580601	10.1658927	10.32485789	10.11501716	9.798218134	9.759432832	9.633211115	10.11593147	10.02057241	9.852040345
770	Eif3j1	-1.082396193	0.849962109	0.232434084	14.89308614	84.6909965	5.74740505592147e-06	6.43404448154455e-05	14.30371413	14.48010857	14.58060545	15.55025997	15.56037785	15.50097891	14.66455908	14.64707143	14.75009989
771	Pde4b	-1.145516397	1.789891579	-0.644375182	10.60751229	111.8534111	2.05270154778891e-06	3.51363187370195e-05	9.601069917	9.525265823	9.84848281	11.22307226	10.58946728	10.61464663	8.841508216	8.64321725	9.06146943
772	Plcb2	0.628629527	0.260748753	-0.88937828	5.289379719	9.944289481	0.007356638	0.013675	8.445454409	8.018785196	7.754896599	8.508863007	8.118091082	8.211303737	7.305510208	7.600230573	7.743141279
773	Strip2	-0.643702638	-0.149836135	0.793538773	7.948871133	18.18128905	0.001213793	0.002918938	2.298976208	2.065831125	2.927666533	4.351944652	3.272858409	3.083695466	3.570389519	3.714322029	4.088009764
774	Tex38	0.525186424	-0.976133769	0.450947344	5.316844435	9.832715072	0.007590202	0.014049017	5.394309766	5.342428279	5.338465462	5.93109956	4.891335732	4.854744542	5.70741866	5.516495209	5.262839983
775	Dynlt1a	0.548418687	0.523622667	-1.072041355	11.46300311	32.30297812	0.000180458	0.000643423	11.87529371	12.03352092	12.10065475	11.69351728	11.26906589	11.40163015	10.94485815	11.07070669	10.77778048
776	Dbnl	-0.262949712	-0.643538019	0.906487731	12.68542394	19.14225229	0.00102989	0.002552359	12.54853555	12.32591267	12.01238616	12.46036031	12.72333585	12.49198735	13.23878547	13.31194143	13.05557067
777	Trmo	-0.497836047	0.528242261	-0.030406214	11.01666567	20.68823317	0.000801737	0.002078173	10.73068168	11.01755937	10.83432614	11.38480132	11.37795673	11.31331727	10.85835951	10.88918821	10.74380082
778	Atp5f1	-0.430248709	-0.616435639	1.046684348	13.63673161	91.39392608	4.34027148715905e-06	5.4380835460319e-05	13.18937176	13.17027293	13.07361708	13.62089063	13.61735537	13.48576189	14.13220123	14.17565277	14.26546081
779	Ppil1	0.354546151	-1.606915681	1.25236953	14.12956027	268.1354953	7.65520259755745e-08	9.28685759906155e-06	13.81517691	13.80208042	13.87360011	13.41417066	13.50895118	13.50409715	15.00759572	15.16020728	15.08016303
780	Polr1b	-1.34649629	0.505452257	0.841044033	12.01869963	12.93361769	0.003458149	0.007088237	10.6999161	11.87207517	11.29656729	12.41389912	12.71302319	12.78112511	12.16065099	12.01547665	12.21556301
781	Cmtr1	0.284864991	0.802172011	-1.087037001	11.78607488	62.22272501	1.77273170627255e-05	0.000126106	12.30864891	12.15194717	12.26953054	11.83425346	12.05411213	11.98716606	11.26051795	11.20861937	10.99987829
782	Fstl5	-0.471949302	-0.279676363	0.751625665	5.503184236	10.39416514	0.0065019	0.012264141	5.253072988	4.9759338	5.056970954	5.416970401	5.857499237	5.42735601	5.587853434	5.899904807	6.053096497
783	Klf13	1.037101079	-0.522409453	-0.514691626	7.729197785	19.71569725	0.00093674	0.002362151	12.76616034	12.50901685	12.29398009	12.42622086	12.55220301	12.40827357	12.03352092	12.16555342	11.8078749
784	Katnal2	-0.469705918	-0.952127041	1.421832959	6.143492132	20.39154316	0.000840161	0.002158565	5.755365399	5.431223982	5.352348138	5.68726628	6.108872788	6.151916206	6.830859612	7.382885169	6.590691614
785	Ubxn1	-0.72158015	0.30625814	0.41532201	11.57279338	19.92111646	0.00090597	0.002298133	16.19798542	16.07388109	15.93021272	16.17231493	16.20481455	16.2638799	16.10279697	16.13852563	16.14722972
786	Spns2	-0.678637003	0.105050309	0.573586695	13.42008379	13.49895207	0.003044207	0.006348161	13.08287741	12.93984248	12.98530778	13.71033851	13.92364362	13.40995655	13.71532405	13.42245687	13.59100684
787	Nbea	1.655353305	-0.295829775	-1.359523529	10.20706478	92.62627513	4.13078407449606e-06	5.28294424618363e-05	13.06240193	13.34314533	13.31745023	12.88289339	13.06919495	12.8559412	12.75749498	12.83419222	12.68730505
788	Fam151a	-3.660387928	1.511331673	2.149056255	7.468340619	30.48498032	0.000220091	0.000749987	6.231126403	5.99296711	4.371484162	8.829051019	9.409415598	9.338274842	8.01510725	7.28428896	7.74335023
789	Iqsec3	0.325020098	-1.402501877	1.077481779	9.223347019	27.54471619	0.000310614	0.000977848	9.03575369	8.866407594	9.015418092	8.232182875	8.67112286	9.039213347	9.899997574	10.25399831	9.996028824
790	Nvl	-0.909491424	0.283923936	0.625567488	7.573689402	9.127222074	0.009305359	0.016789927	6.617040201	7.298140942	7.270828152	7.668611224	8.094196954	8.151675389	7.634998057	7.532454595	7.895259107
791	Ggt5	-1.199341037	1.444207073	-0.244866036	11.06921779	36.94378658	0.000113381	0.000451739	10.50472709	10.9612709	10.78718039	12.01140934	11.9052568	11.93453534	10.86809757	10.21673805	10.43374465
792	C1qtnf5	0.556960585	0.121991394	-0.678951979	13.08281011	7.677335235	0.014680934	0.025158215	12.07526112	11.84167955	11.46687693	10.83774194	11.53961468	11.49675351	11.14340127	11.47863864	10.93204993
793	Gamt	0.619407035	-1.822880363	1.203473328	11.68340713	384.5421369	1.94348997793103e-08	6.38627969536491e-06	11.53570379	11.54680029	11.46831333	10.89265568	10.95293933	10.89344431	12.68164243	12.79970387	12.66399769
794	Mir99ahg	2.563941444	-2.037236247	-0.526705197	12.60532714	94.19632927	3.88199321511734e-06	5.10395942050678e-05	10.17409827	9.805254533	9.737702562	6.90432496	5.719356934	6.627525458	9.351289052	8.901475222	9.177093359
795	Cep78	0.699035121	-1.591897845	0.892862725	8.788540318	122.2749966	1.47298698325077e-06	2.93951588660678e-05	8.598952241	8.86239422	8.710446889	8.033167845	7.982450895	8.059069248	9.514208221	9.555613482	9.78055982
796	Bckdha	0.626637173	-0.200722913	-0.42591426	14.41673272	10.84397784	0.005768682	0.011043311	12.15987252	12.02920682	11.40259734	11.50035643	11.35023993	11.33788096	11.93132072	11.98447651	11.49675351
797	Ppp6r1	-0.194389781	1.36470871	-1.170318928	8.490463011	55.90478279	2.60981165500723e-05	0.000161227	16.41621766	16.44388687	16.73149434	16.39498543	16.27434149	16.37270707	16.23788256	16.33773007	16.22242107
798	Slc38a1	-1.522906579	1.557857357	-0.034950778	8.561731231	216.7973953	1.71211443178897e-07	1.16605094538995e-05	10.60737466	10.62842358	10.74309475	11.8224869	11.40945038	11.65042639	9.909009714	9.949701451	9.983633106
799	Ino80c	-0.330116659	-1.244231051	1.574347709	9.46459894	152.9632496	6.37161791217255e-07	2.00188265778037e-05	11.1152469	11.11707147	10.95214899	11.2648191	11.1774231	11.13412345	11.69335938	11.65541032	11.65992208
800	A330040F15Rik	2.408265214	-1.645805544	-0.76245967	5.787615624	15.94154219	0.001833678	0.004121039	6.509977633	6.997001417	7.026592707	5.469984238	3.487684783	4.351107094	6.10310909	6.006982706	6.136100951
801	Dlx4os	-1.250950493	1.185438921	0.065511572	2.342852822	16.4689181	0.001657187	0.003783894	1.907351797	1.921422476	1.883322129	2.501760923	3.429529779	3.533657178	1.939655271	2.040632233	1.928343614
802	Tmem171	-0.599871186	1.193153513	-0.593282327	10.63724345	12.07546565	0.004232164	0.008436965	10.72490912	10.41331482	10.76691757	10.75202916	11.31224576	11.64048014	9.997003686	10.34528758	9.783003255
803	Klk4	-0.150654707	0.73176969	-0.581114983	8.584194578	19.27222016	0.001007791	0.002507391	8.773471385	8.810620386	8.598952241	8.646106655	9.115393078	8.873508398	8.136362834	8.182526809	8.120809419
804	Pdcd10	-0.40933524	-0.062081803	0.471417043	13.12264318	20.87920784	0.000778172	0.002026863	14.05718784	14.11474275	14.10155281	14.44963625	14.41168874	14.28824958	14.40749732	14.47082184	14.41816586
805	Fam65b	-4.992062113	4.183639343	0.80842277	6.77837144	727.068299	1.70585154543271e-09	3.83970124361448e-06	9.400347937	9.394096545	9.468993993	13.05446681	13.31836556	13.41174868	9.726793723	9.402161627	9.869240152
806	Letm1	-0.927008181	0.226636308	0.700371873	5.238773016	26.24565408	0.000365465	0.001112484	4.589161631	4.853315582	4.646461781	5.405232533	5.845489878	5.619241126	5.339563985	5.315991519	5.53449911
807	Arid5b	2.846092167	-2.678973566	-0.167118601	11.31830364	110.6180557	2.13926533800263e-06	3.60421543059463e-05	14.46861152	13.78290851	13.54428591	13.118657	12.95587033	13.37996443	14.8728533	14.96020618	14.64450094
808	Gkn3	1.503203618	0.042107426	-1.545311045	10.26094305	11.85572867	0.004464616	0.0088327	11.26835117	11.3845577	11.17843495	9.220532954	9.690203108	10.41099691	9.353151755	10.4272746	9.414984337
809	Oit3	-0.713830026	1.663567037	-0.949737011	4.128963102	22.47704765	0.000611553	0.001671273	1.906372277	2.502287268	2.482975713	2.015082928	3.2213792	2.882934035	2.041226398	3.244984144	3.025911236
810	Klhl29	-1.720250838	2.996519757	-1.276268919	9.157642945	224.7594094	1.49379890738765e-07	1.10423381301769e-05	8.881862464	8.997282693	9.14980176	10.4936587	10.91517797	10.78086276	7.908152981	7.736768954	7.555218224
811	Ppfibp1	-0.906822038	1.373565965	-0.466743926	14.60051723	55.61398724	2.65926648083938e-05	0.00016322	14.49907623	14.48824066	14.37415669	15.04526978	15.52757785	15.50909206	13.95353251	13.98433793	14.02337135
812	Lss	0.011196917	-3.102835019	3.091638101	9.955892451	444.2196819	1.12129538879352e-08	5.33607350624596e-06	7.853426996	7.687061672	7.384872305	7.710978776	7.998795497	7.806224058	10.76756754	10.89820559	10.74145436
813	Pum2	-0.078361735	0.619870051	-0.541508316	14.50501755	29.93508437	0.000234199	0.000786629	13.4475886	13.64850551	13.77778002	13.52047316	13.69229711	13.86209558	12.92680281	12.99013489	12.87535185
814	Timm13	0.027789468	-0.949787877	0.921998409	15.58848602	78.11067927	7.73624625085448e-06	7.54975793888938e-05	15.18426946	15.20550383	15.28382059	14.97517312	15.34734619	15.22593928	16.23638898	16.19798542	16.02108199
815	Eef2k	1.528791687	-1.046474225	-0.482317462	8.83416634	37.28039992	0.000109852	0.00044127	11.02927307	11.12229505	10.95012597	10.1797646	9.728857126	9.949194094	11.30963352	11.22225865	10.70912827
816	Tmem261	0.205691088	-0.722119218	0.516428129	13.94729876	55.23291591	2.72587587540502e-05	0.000166166	13.83971856	13.86848076	13.82295991	13.70832276	13.57275092	13.63301228	14.34642258	14.422554	14.31146704
817	Adam10	0.503529776	-0.933334764	0.429804988	14.07473426	37.63768967	0.000106256	0.000431438	9.112309436	9.177874482	8.991448028	9.294684215	9.344405838	9.315578011	9.652878048	9.587331807	9.721311888
818	Mrpl3	-0.486199883	-0.512013549	0.998213432	12.70689876	27.12904421	0.000326962	0.001016938	8.346466382	8.382594478	9.230384942	9.182147146	8.611414689	9.442935401	8.143440736	7.869338996	7.974597541
819	Srd5a1	0.706369234	-2.702282772	1.995913538	5.305649349	75.30444048	8.84610442843213e-06	8.19411376870695e-05	5.068333954	4.852563219	4.706506569	4.627108582	3.715998162	4.165189297	6.78644919	7.099838408	6.728856759
820	Yipf2	0.36191784	-1.038838521	0.676920681	11.45942887	49.86553665	3.93251348244669e-05	0.000212909	12.82100289	12.75642203	12.53445612	11.9754601	11.88778108	12.1816993	12.94082927	12.92680281	12.66998618
821	Erbb2	0.062505665	-1.065717192	1.003211526	7.711604155	30.17159023	0.000227996	0.00077097	11.96627267	11.65195266	11.56330705	11.60710477	11.67314295	11.74764788	11.9268014	12.41446223	11.66207115
822	Srsf5	-0.939068916	1.749416367	-0.810347451	14.18973819	142.7073864	8.26579311325143e-07	2.20897087854917e-05	15.31287517	15.56378087	15.40417127	15.4222691	15.48710185	15.53908016	14.20204103	14.32902839	13.9204256
823	Cars	-0.909159207	-0.607564705	1.516723911	10.40894271	71.68932298	1.05895055483276e-05	9.13428551014778e-05	9.60508543	9.652878048	9.542981541	10.39580747	10.7571188	10.37549637	11.20664982	10.93765079	11.20681614
824	Ms4a6c	1.982704076	1.475090792	-3.457794868	4.204411031	37.38540954	0.000108779	0.000438488	9.767456299	9.561115124	9.555322394	10.53544425	9.977108044	9.323123351	10.33192301	10.47328228	10.91123272
825	Spry4	-3.804883872	3.610173774	0.194710098	8.506764737	393.1704268	1.78592610677457e-08	6.33392174074103e-06	2.063498056	2.049586401	1.947172933	5.246371791	4.641465805	4.368671881	1.96843998	1.941121795	2.127221057
826	Akr1b7	0.049699612	-0.737691007	0.687991395	8.441437595	9.046824332	0.009530599	0.017144796	8.587510724	8.138154746	7.96035553	8.389551845	8.201512514	7.945857805	9.15287974	8.819529968	8.777585478
827	A930006K02Rik	2.55775753	-0.801086049	-1.756671482	10.80541828	143.3631243	8.12501138758888e-07	2.19538708022227e-05	9.890000812	9.359855291	9.369980663	8.212084892	7.871751776	8.420025908	8.269558555	8.339129097	8.018259528
828	Mif4gd	-0.528577321	0.73612286	-0.207545538	14.04972141	18.28431195	0.001192195	0.002877604	14.05580383	13.83598189	13.93634674	14.27496635	14.52523813	14.61365994	13.65972717	13.92504441	13.62072426
829	Nav1	1.472868543	-0.771948528	-0.700920015	10.16468867	77.70432627	7.88563072134779e-06	7.63923657873111e-05	8.330471793	7.820732737	7.897673006	7.177266561	6.933660607	7.079579368	7.041743402	6.973762248	6.991486452
830	Crtc2	-0.264358509	1.175762035	-0.911403526	13.6150685	47.9894306	4.50903387396102e-05	0.000234316	13.6275295	13.86885721	13.9958638	13.88382599	14.22946286	14.17203719	12.90902935	12.9642306	12.88477999
831	Zbtb33	-1.645246471	0.706039513	0.939206958	6.144468891	86.90482206	5.22637512761185e-06	6.07804069994395e-05	11.46949686	11.37773106	11.50547871	11.79414854	12.11788114	11.8828177	11.54531158	11.60976709	11.54736961
832	Sema4d	-0.34002483	-0.585501366	0.925526196	6.302811113	17.01148579	0.001497369	0.003476281	9.284273906	9.248175174	8.734323262	9.055224962	9.347192506	9.399894173	9.690971631	9.677983338	9.779153066
833	C230066G23Rik	-0.430743994	1.633101264	-1.20235727	2.908303976	24.76039991	0.000444047	0.001295956	3.265775597	3.047303391	3.183446215	3.948705341	2.966382079	3.873669766	1.923296368	1.949859136	2.01629789
834	Ide	-0.013342787	-0.817026821	0.830369608	10.73857562	22.47786893	0.000611479	0.001671174	12.97692754	12.87986921	13.13074652	12.64154608	13.08952002	12.90733929	13.68342101	13.60400968	13.61794972
835	Hpx	-1.306609051	3.14667963	-1.840070578	7.676237951	98.06414442	3.34499984355406e-06	4.69258968392386e-05	7.78301355	7.815957574	7.963204255	8.595806052	9.529181088	9.357015393	5.860778696	6.080218805	6.100966143
836	Mmd	0.970032048	-0.768838503	-0.201193545	13.39177321	15.91633593	0.001842693	0.004137375	13.97970802	13.87974912	13.48708808	13.09386616	12.49150896	12.85107395	13.47947296	13.58537275	13.67811887
837	Fkbp1b	0.376941923	-1.464547648	1.087605724	7.284620406	75.31773489	8.84038953465595e-06	8.19050537293973e-05	9.985477931	10.02947717	9.854460261	9.64200352	9.191074311	9.267013457	10.88404111	10.95510446	10.82649007
838	C920021L13Rik	1.718473862	-1.151462668	-0.567011195	4.432819006	55.76826839	2.63288267949024e-05	0.000162255	5.301191144	5.098391821	5.184359111	3.184404704	3.572646931	3.671468854	4.855176842	4.363278997	4.664452654
839	Notch1	-1.133169236	1.483087708	-0.349918472	11.74580817	96.32540221	3.57399323730586e-06	4.86378559725016e-05	11.5449475	11.34661069	11.57257947	12.2663533	12.77804649	12.5161713	10.84463628	11.08221142	11.22054011
840	4930562F07Rik	0.07601402	0.750887601	-0.826901621	9.671895534	7.184451669	0.017369761	0.029211098	10.27517363	9.77132758	9.872101034	10.25587383	9.503833696	9.93085266	9.198935061	9.435152541	8.803809778
841	4930430F08Rik	0.988319279	-0.816076771	-0.172242508	10.92816635	15.13804027	0.002150757	0.004715243	8.780571894	9.068482938	9.094951969	8.941064194	8.248232947	8.027164236	9.051774987	9.210555266	9.02981332
842	Vps13a	-0.205188046	-0.63675511	0.841943156	9.647002946	56.39441745	2.52912961125281e-05	0.000157944	8.465252454	8.450919651	8.512407771	8.930213965	8.996504143	9.187118537	9.067351959	9.229955863	9.144916598
843	Cngb1	2.063617008	-1.013358842	-1.050258166	10.0737274	44.456084	5.91643190501228e-05	0.000284065	6.48285486	7.101669598	6.623592877	5.788253675	5.093911895	5.5188907	4.921746158	4.634627322	4.553239358
844	Acadl	0.296485744	-0.532881263	0.236395519	12.70694456	7.440223926	0.015903506	0.02700249	12.75887826	12.73445847	12.68758718	12.74311713	12.20295999	12.34538955	12.9323776	12.88064794	13.07708493
845	Pole	-0.7306119	-0.620782739	1.351394639	12.0905091	35.05600327	0.000136059	0.000519031	11.33674355	11.3738797	11.4788975	11.80291002	12.24153882	12.33690762	12.73565707	12.96250192	12.54554569
846	Stam	-0.848138369	0.213015132	0.635123237	9.135635235	8.331800079	0.011870099	0.020806296	11.17900936	11.37712946	11.35312761	11.82366082	11.69351728	11.52237174	11.42409665	11.54680029	11.58290102
847	Dus2	0.379239432	-0.727733418	0.348493985	12.46303195	45.14010286	5.60481629312901e-05	0.000273842	12.51683134	12.41545913	12.48755084	11.99228956	12.10545928	12.18437417	12.85087181	12.83256932	12.78188213
848	Cyhr1	1.248733158	-0.588831265	-0.659901893	13.99450205	49.06777394	4.16558909555308e-05	0.000221558	12.50430146	12.69715154	12.84273797	12.90931181	12.93005758	12.90803117	11.7742125	11.96267302	12.06451981
849	Rbm25	0.83424113	0.369505681	-1.203746811	13.11588799	81.55507768	6.60289892500989e-06	6.92761202104136e-05	13.58635403	13.72604083	13.89441076	14.0293684	14.28324148	14.17298903	13.81019686	13.7885961	13.95266769
850	Gm4890	1.552755591	-1.047711337	-0.505044254	4.15710273	12.02314339	0.004286103	0.008531273	8.301671958	7.845176104	8.309589799	7.495315079	6.843432817	7.691770596	8.084357194	8.180749956	8.278138743
851	Ddx1	0.062026623	-0.733107015	0.671080392	14.20858521	65.85746019	1.44260920969755e-05	0.000110542	12.69551517	12.62715377	12.54602052	12.00126149	12.47667638	12.37175758	13.30008318	13.20538556	13.10790606
852	Orc3	-0.125354822	-0.291619006	0.416973828	11.10365171	18.05674274	0.001240565	0.002973313	8.582973717	8.582395008	8.672361589	8.778412255	8.811833389	8.65408683	8.649506026	8.672698261	9.015026179
853	Mettl4	-1.379790201	0.109882353	1.269907849	4.803933513	61.7833954	1.81883023015067e-05	0.000128297	4.179223537	3.68328042	3.899598533	5.480320156	5.16807995	5.253072988	5.159873081	5.178936833	5.233016121
854	Plxna3	-0.447861528	0.120701548	0.32715998	6.994764017	9.184234593	0.009149688	0.016554163	6.64977092	6.837521228	6.721978394	7.044273369	7.262667129	7.245914627	7.239052678	6.965796189	6.985901616
855	Ifitm1	1.015942219	0.350976914	-1.366919133	15.11810838	20.6476701	0.000806858	0.002088388	15.83374321	15.94237784	15.96106545	14.7299309	14.93465799	15.02477096	14.44931275	15.06970068	14.11741567
856	Gpc2	-0.65694252	0.859675976	-0.202733455	9.313664263	8.155940016	0.012553342	0.021883764	9.479409252	9.274189165	8.733185306	9.434185682	9.973900573	10.04952503	9.025026633	8.955906335	8.89765039
857	Ccdc58	0.303851113	0.49964018	-0.803491293	11.0336189	16.32719369	0.001702432	0.003871885	13.60890375	13.53820053	13.663894	13.45239822	13.59510718	13.61126143	14.08678627	14.14462933	13.80729113
858	Nes	-1.487384767	1.191796746	0.295588021	11.86557605	132.9565429	1.07731503232886e-06	2.53862870994381e-05	11.26002492	10.95976542	11.31014227	12.58747632	12.84839654	12.79575662	11.51865807	11.69660494	11.3845577
859	2900017F05Rik	4.060270915	-2.079469679	-1.980801236	6.391678188	249.8513059	1.00058482628775e-07	9.66870671630385e-06	8.391055635	8.346466382	8.478584697	4.315644594	4.180365682	4.539283694	6.677092945	6.589339966	6.007270096
860	Ppt1	-0.056940479	-1.674575616	1.731516095	6.371008731	71.33120458	1.07849292568972e-05	9.2391236020361e-05	12.18506597	12.24582667	12.05741299	12.0568817	11.86780072	11.97991455	12.58686858	12.60686248	12.59096945
861	Nsun7	0.606940825	1.214788582	-1.821729407	9.035673424	88.55936655	4.87537364910223e-06	5.82325190676175e-05	9.699613674	9.870384241	9.96569259	9.338541395	8.944014265	9.43231237	8.019563686	8.104666867	7.94627173
862	Ntsr1	0.892233544	0.535077631	-1.427311175	5.209761114	27.95848697	0.000295351	0.00094032	5.810210962	5.825477321	6.313139779	4.798275076	5.209224675	5.264627677	4.322619568	4.753751578	4.590523391
863	Mrps23	-0.935703728	0.011040358	0.92466337	12.30594273	97.84347123	3.37301744125938e-06	4.71719475522258e-05	11.4267063	11.61734855	11.50500386	12.35009331	12.63048546	12.55473541	12.56586325	12.5084728	12.59250931
864	Ptch1	3.980227206	-1.38633357	-2.593893636	7.628480745	223.4630415	1.52684747926706e-07	1.10685378134693e-05	11.47863864	11.16317394	12.08061751	9.162609742	7.919440733	8.38364165	8.831969157	9.018026524	8.623773437
865	Btc	0.904004446	-1.618193625	0.714189178	7.668578458	34.36072931	0.000145835	0.000547009	7.591918747	7.776516215	7.82711568	7.074316523	6.345679998	7.063540782	8.431022052	8.555996501	8.351099624
866	Snx14	0.229215626	0.333898242	-0.563113868	13.63951623	24.22873451	0.000477286	0.001372673	13.81019686	13.9254298	13.97525152	13.77539291	13.58679188	13.66104651	13.36983316	13.29741069	13.35429272
867	Speg	0.847580093	-0.438011738	-0.409568355	14.04293728	33.50706411	0.000159082	0.000584857	14.50378649	14.48342144	14.39875235	13.62716774	13.57004795	13.64600432	14.02067169	14.25781006	13.87877347
868	Prkg2	0.510819932	0.756710848	-1.26753078	8.818523596	26.99981464	0.000332264	0.001029783	9.241131596	9.395181449	9.597608456	8.718770987	9.18481251	8.797878209	8.300698236	8.267054221	7.863576705
869	Gtf2h2	0.806499808	-0.277111382	-0.529388425	11.75621043	20.63377783	0.000808621	0.002092339	12.0875732	12.09247595	12.42447038	11.21503413	11.58542827	11.3845577	11.65541032	11.7192499	11.64169403
870	Hspb7	-1.627426881	0.589798725	1.037628156	8.738144537	43.15966061	6.56937577906145e-05	0.000305422	9.983966879	9.760238347	8.988012166	11.30543571	11.64666001	11.57281899	10.94059646	10.99109646	10.69727698
871	Fkbp15	-1.132425283	1.548622625	-0.416197342	8.92431056	167.5376997	4.52615577196476e-07	1.71255022627542e-05	7.374332825	7.274394902	7.48193905	8.7801152	8.734323262	8.883696577	7.789179422	7.710978776	7.879360695
872	Cebpz	-1.064265215	1.531405023	-0.467139808	11.29600705	233.5780666	1.2913363958368e-07	1.05532222607643e-05	13.06135661	13.09138178	13.20892637	13.80083723	14.07247537	13.99818023	12.96052803	12.86162725	12.99681184
873	Them7	-1.522730716	0.157815128	1.364915588	4.392982768	12.42957424	0.003888718	0.007840484	3.387964667	3.35661864	3.546718694	5.737800881	4.813117804	4.308575463	5.059748354	4.869020525	4.457279886
874	Jak3	-0.844104719	-0.768799366	1.612904085	8.087043051	35.8615272	0.000125741	0.000488153	7.489025077	7.52321788	6.791877392	8.026273717	8.116933978	8.193226812	8.814654346	8.822850202	9.005328058
875	Spock2	1.324395873	-0.543784962	-0.780610911	9.039282974	24.4170623	0.000465164	0.001345163	12.2218554	12.45324053	12.14985458	12.3548775	11.74209056	11.62346239	11.00222586	10.97288864	11.04617598
876	Smap2	-0.280061643	-0.271403292	0.551464934	10.09628203	14.67858853	0.002363358	0.005106062	9.662808148	9.936498015	9.858013336	10.17698108	10.17996757	9.940555774	10.35646971	10.35872689	10.39651771
877	2310033P09Rik	-0.525298268	0.485392596	0.039905671	13.19925067	19.09016215	0.001038919	0.002568795	13.0504636	13.00390487	12.97817959	13.43581081	13.52912248	13.64350958	13.04835268	13.18975754	12.91415485
878	Serinc1	-0.085592655	0.671459418	-0.585866764	16.06711386	39.54838267	8.93523108017058e-05	0.000381204	16.21641609	16.26277851	16.22242107	16.44388687	16.2999682	16.21453857	15.60392021	15.72391377	15.6161814
879	Kcnab3	0.453519096	-1.493420398	1.039901302	6.445680155	116.6740901	1.75432308371779e-06	3.22878645064626e-05	6.178474074	6.168810002	6.403374182	5.730215834	5.787848731	5.872036404	7.259673969	7.423860417	7.186827778
880	Egr2	-1.530204863	2.575191151	-1.044986288	11.61786276	17.09005607	0.001475863	0.003434855	11.37373919	11.33674355	11.65788695	14.1681966	12.32385869	12.46692899	10.32680573	10.29960806	10.60699705
881	Papd7	-0.456441286	0.549017181	-0.092575896	13.43543683	11.57954748	0.004780089	0.009375248	13.29978765	13.23155802	13.41109944	13.85429812	13.71050561	13.74696523	13.06211938	13.12048553	13.4821125
882	Ikzf5	-0.664692813	1.191859976	-0.527167163	11.56448101	35.04805847	0.000136166	0.000519307	11.30616927	11.49687844	11.75286966	12.01631496	12.2499748	12.28370604	10.86160507	10.94310692	11.16970388
883	Hnrnpab	-1.51033697	1.134767236	0.375569734	9.077637815	104.246779	2.66667787724047e-06	4.09963095878091e-05	8.368222448	8.410453081	8.568331212	9.751462082	10.06650952	10.06004605	8.889553041	8.757460813	8.826702089
884	Hinfp	-0.993928497	0.058101736	0.93582676	10.18808778	58.03183887	2.28115592251052e-05	0.00014809	9.544100061	9.574945129	9.515462899	10.32339833	10.58540206	10.70749319	10.50630765	10.429766	10.50591472
885	Fgf9	-0.992608284	1.616706027	-0.624097743	8.526636683	37.27239238	0.000109934	0.000441562	10.34480978	10.40393858	10.22805293	10.28013443	10.58826541	10.87441484	9.161348117	9.323123351	9.608534122
886	Ndnf	-2.793741844	3.863950377	-1.070208533	9.015809114	221.1318389	1.58862941780477e-07	1.12980914898476e-05	6.950184449	7.111376678	7.286040448	9.429426553	8.859850373	8.943788707	5.453337513	5.927927295	5.588102437
887	Mgat5b	-0.691855182	0.803872921	-0.112017738	5.188907837	17.73387334	0.001313514	0.003114659	1.93591546	1.960173673	1.897997963	1.922188069	1.901583595	1.901409748	1.914719342	1.962599627	1.961318237
888	Klhl20	0.658592374	0.394614581	-1.053206955	7.615016355	54.51824166	2.85656640314707e-05	0.000171508	8.264767978	7.982761287	8.309319128	7.459651046	7.494470275	7.626949951	7.115642697	7.146132666	7.135452165
889	AW552889	-0.732145382	-0.290396912	1.022542294	5.021095729	7.73246176	0.014413835	0.024747598	4.780923384	4.151759524	4.375916603	4.638303198	5.686273471	5.180458989	5.370157793	5.394784614	5.611283986
890	Npepl1	0.702983287	-0.346973978	-0.35600931	13.15438964	12.46611509	0.003855309	0.007782884	13.74696523	13.56714619	13.20805009	12.87690999	12.64879234	12.88750932	13.1737364	13.13814907	13.14224812
891	Aim1	0.994285042	-1.675212327	0.680927286	12.98331844	111.9630234	2.04523572125386e-06	3.5123619436755e-05	12.93619438	13.19621952	13.13089917	12.23835161	11.92354945	12.11855688	13.82528718	13.65870209	13.82210567
892	Lin7a	2.439113783	-2.03157069	-0.407543093	3.43433033	36.36302427	0.000119813	0.000471711	9.770923855	9.829406783	10.04096808	10.42365453	9.848915613	9.78085913	10.54859521	10.31178288	10.43611979
893	Naa30	-1.050439879	1.149049464	-0.098609585	12.40807827	85.07661235	5.6520925429589e-06	6.37140688816851e-05	8.471471064	8.726712482	8.575432433	10.04592835	10.23853614	10.0725998	9.016363373	8.991790933	9.515967024
894	Dapk2	0.549076967	0.922837672	-1.471914639	13.85782234	29.35162707	0.000250438	0.000828681	14.3057301	14.63477024	14.65395828	13.64015691	14.18145755	14.12561325	13.32831178	13.05140334	12.79899958
895	Fam217a	-0.139145668	0.927152859	-0.78800719	6.200599492	8.460531479	0.011399459	0.020067292	6.227015713	6.441242346	6.582401939	6.914336554	6.625407512	6.128352937	5.227293972	5.732161043	5.927183412
896	Ptprj	-0.220442732	-1.434262592	1.654705324	6.238993648	77.89652853	7.81452411833761e-06	7.60041879256488e-05	5.673300825	5.595888392	5.572643669	5.909014436	5.823004788	5.771141858	7.308078443	6.948460199	7.549410217
897	Rsph6a	-1.007229151	-0.315822273	1.323051424	3.625325535	15.35103249	0.002060385	0.004552586	3.176013565	2.561524082	2.808158383	3.707080752	4.265574309	3.594728422	3.790696563	4.291811534	4.432342203
898	9430040K09Rik	0.843963414	0.180451188	-1.024414601	10.37135187	30.16931546	0.000228055	0.000771053	11.23770409	10.85688014	10.8878494	9.968834878	10.20239275	10.27931576	10.14203674	9.9104897	9.856663391
899	Slc18a1	0.016621179	-0.614795398	0.598174219	6.567209627	12.90727723	0.003479115	0.007124724	6.514192361	6.31700124	6.28888224	6.193637817	6.651719319	6.224855169	7.078474308	6.920301968	6.915822222
900	Ostc	-0.079867591	-1.223718092	1.303585683	14.61889253	168.4772033	4.43193780268034e-07	1.70236327645959e-05	4.056218634	4.035487279	4.429330566	4.33956626	4.834772438	4.984406969	3.028500879	3.591730512	4.316657131
901	Rdx	-0.052791419	1.089165693	-1.036374273	7.549891773	35.46550223	0.000130686	0.000503484	13.41901531	13.4539415	13.60073474	13.97336933	14.20811809	14.09670665	13.43854252	13.39447863	13.4474647
902	Dnajc16	0.115042376	-0.996705934	0.881663558	10.2841392	94.60482039	3.8203804962927e-06	5.05672464511542e-05	11.32862802	11.36044892	11.74579861	11.39813408	11.2469217	11.19415413	10.97943339	11.08591087	11.067624
903	Itga7	-0.231286582	0.514993926	-0.283707344	10.96574511	6.600865582	0.021410005	0.035164932	11.20951178	10.90869202	10.83145229	11.06218502	11.26369752	11.31763329	10.82273947	10.80032633	10.47546826
904	Atg3	-0.133562867	1.255780997	-1.12221813	7.392520687	60.65280018	1.94460220380163e-05	0.000133602	6.509623939	6.670097387	6.793366564	7.430684842	7.529961063	7.790293956	7.495315079	7.042001325	7.495569876
905	Insig2	0.285813595	0.379162959	-0.664976554	13.66432362	24.3953352	0.000466543	0.001348323	13.95696965	13.9792678	14.00752356	13.88520208	13.61126143	13.58985673	13.29001904	13.39118158	13.26763073
906	Grrp1	0.148974084	0.320512925	-0.469487009	14.51466784	9.602692013	0.008101964	0.014878501	14.82954464	14.59809981	14.73482017	14.60130021	14.71969298	14.39454918	14.35297522	14.1841921	14.21683627
907	Helb	0.7199211	-0.453555542	-0.266365558	8.889063776	18.68275702	0.001113088	0.002719544	9.417273207	8.979001974	9.257202806	8.419626626	8.507558874	8.566529188	9.017345541	8.976851493	8.860184279
908	2210407C18Rik	-0.987651321	-1.693951038	2.681602358	3.128578043	62.92362657	1.70219126001627e-05	0.000123175	1.911738066	1.895825895	1.90891649	2.475129429	2.736024011	3.468280974	4.824662232	4.371484162	4.565141132
909	Ncam1	-0.06560725	-1.23820436	1.30381161	8.404910337	99.99313777	3.11214933809171e-06	4.50636020914161e-05	6.53178549	6.766836394	6.34122676	6.201222575	6.619692734	6.261235305	7.037561812	7.043061274	6.763123028
910	Thoc2	-0.81430151	1.279578127	-0.465276617	6.030683592	37.01415157	0.000112632	0.00044935	13.21669063	13.14137904	13.25362287	13.02857666	13.2470387	13.26763073	12.71203037	12.68390836	12.72118958
911	Nrbf2	-0.506362104	0.928950561	-0.422588457	4.993846642	17.66244365	0.001330378	0.003149172	12.98100858	12.89839757	12.81382069	12.82027552	12.96961047	12.82911469	12.76597652	12.78337016	12.69576512
912	Hecw2	-1.672490821	1.422799198	0.249691623	9.21200929	158.2954447	5.60233782660852e-07	1.88918385227163e-05	10.39335873	10.5032697	10.56718615	10.21807279	10.18710303	9.999551808	9.200421352	9.204856856	9.113780156
913	Snx4	0.951672526	-1.085024701	0.133352175	7.971131043	29.43296962	0.000248091	0.000822426	8.012536537	8.314876995	8.404299948	7.14660838	7.241554101	7.488533422	8.445454409	8.543090028	8.143225569
914	Wfdc18	-1.007131476	-3.477937371	4.485068846	7.804314605	44.33125907	5.97563320672147e-05	0.000285911	6.332051096	6.228148346	6.536782103	7.656488614	7.229945904	7.030912914	11.62752996	9.413605497	11.25283804
915	Iqgap1	-0.296591035	-0.37619868	0.672789715	11.3588912	32.19522122	0.000182543	0.000648929	11.02386872	11.10525829	10.97816582	11.28914958	11.45059172	11.25732464	11.78724496	11.64313731	11.69527972
916	Zfp668	-0.344493624	-0.91894279	1.263436415	10.29370715	109.7278201	2.20451156818129e-06	3.66344414087801e-05	9.8012179	9.861176841	9.610796679	10.1054128	10.16047351	10.04078599	11.08035008	11.02338516	10.95976542
917	Rapgef4	1.270851337	-0.646382723	-0.624468614	6.100431591	41.03715952	7.84759111423182e-05	0.000346547	5.977089497	5.896352542	6.250022946	4.86236064	4.064451038	5.096418163	5.927183412	6.218660523	6.153157713
918	Ggh	0.115742306	-0.548595872	0.432853566	13.71312598	15.22321811	0.002114029	0.004649622	13.56182861	13.63264273	13.62779534	13.71860625	13.34604314	13.41039038	13.99471873	14.05453975	14.0715689
919	Dcun1d5	-1.043513837	0.614609577	0.42890426	14.17412999	85.87360361	5.46132880696951e-06	6.23846993738019e-05	13.58346689	13.6876196	13.77888539	14.66303637	14.79070737	14.72676965	14.06123886	14.10877604	14.16666977
920	Nphp3	2.213921007	-0.707016589	-1.506904418	11.08964287	156.6879839	5.82129115281862e-07	1.92269174701092e-05	12.40595418	12.45259315	12.40542799	11.45059172	11.06444385	11.38239973	11.66047232	11.68182613	11.70206219
921	Fn1	0.380659668	-1.000966165	0.620306497	13.39393572	24.00226064	0.000492394	0.001408118	13.59100684	13.43938168	13.02200994	13.13640114	12.96486179	12.83256932	14.0293684	13.94368349	13.93101099
922	Pde4dip	0.464357288	-0.445393309	-0.018963979	7.56282952	16.49906328	0.00164776	0.003765806	6.857919182	7.135452165	7.004698153	7.465155792	7.707828937	7.293345483	7.885400795	7.675945346	8.19045637
923	Acvr2a	-0.756960845	-0.074025386	0.830986231	8.867947333	21.75983454	0.000680135	0.001818472	4.392488357	3.760088557	3.31386538	4.311075349	3.446549215	2.713433604	2.550374837	1.939824406	2.098649902
924	A430005L14Rik	-0.191499032	-0.019398253	0.210897285	15.73402401	5.747030435	0.029722065	0.047120296	15.54575528	15.64397992	15.60994049	15.73674053	15.8524321	15.78500018	15.81491895	15.83801056	15.77943805
925	Fam228b	2.130586087	-1.488399264	-0.642186823	3.410353641	19.90813798	0.000907876	0.00230219	7.516572598	7.327215409	7.228145109	6.941287702	6.988192939	6.980609184	7.396955044	7.460138918	7.53232171
926	Gm10216///Tug1	-0.571386495	1.028379067	-0.456992572	11.81771033	59.0082165	2.14779384739819e-05	0.000142547	11.74526366	11.91921233	11.67426106	12.31420775	12.42781377	12.31087502	11.21225956	11.33377398	11.42172579
927	Taok3	0.357300979	0.4019577	-0.759258678	8.211294106	18.70479339	0.001108909	0.002710881	14.73674665	14.63166048	14.95238391	14.28324148	14.2811316	14.19106504	14.38422335	14.27338941	14.405786
928	Usp10	-0.63645103	-0.003371026	0.639822056	13.21694283	21.14951225	0.000746288	0.001957147	12.77676819	12.72369099	12.87409621	13.20094769	13.58254262	13.50041817	13.44022517	13.3413721	13.51242429
929	Dync1li2	0.236566939	0.568921525	-0.805488464	14.49550219	59.62053762	2.06914909412681e-05	0.000139276	9.861427248	10.54915285	9.697901728	10.1933603	10.25054172	10.23767545	10.00900373	9.999314175	10.15507392
930	Arhgef7	-0.476818263	0.333815349	0.143002914	7.323674757	6.296759515	0.023987006	0.0389092	7.008313222	6.910467215	7.432422658	7.589425351	7.543622503	7.64861003	7.153255637	7.283489833	7.343466367
931	Fam222b	0.439525304	1.745033062	-2.184558365	9.265887459	79.12173616	7.37973803750708e-06	7.35578128693724e-05	7.287196626	6.870131366	6.594237908	7.200444136	7.354988825	7.170721712	6.841531997	6.845962341	6.976910282
932	Slc45a4	-0.05732797	1.280055784	-1.222727815	8.254002617	92.31893406	4.18181473561533e-06	5.3209987498002e-05	8.541822324	8.621895512	8.763689861	8.663777721	8.843201815	8.592412071	7.295203405	7.544166415	7.419854433
933	Zfp583	-0.586320531	0.197398917	0.388921614	7.694232978	17.5643705	0.001353978	0.003196298	7.383344686	7.455809315	7.268302787	8.067382604	7.940982683	7.858053094	7.677063195	7.684736062	7.912422373
934	Suz12	-0.834770609	0.874615822	-0.039845213	12.9205298	39.75380891	8.77432566792314e-05	0.000376659	9.39817204	9.333669471	9.437913129	9.906434163	10.57073972	10.39993742	9.622207405	9.494100689	9.613535892
935	Ccnb3	-0.002478907	-0.49036615	0.492845057	7.714539806	5.934203152	0.027592646	0.044053117	7.290580117	7.562050328	7.795665009	7.252482208	7.767149389	7.636100578	8.068067904	8.01443468	8.04432804
936	Mcmbp	-0.652980802	-0.300344673	0.953325474	11.23136651	42.88075705	6.72153955532752e-05	0.000310551	12.8344662	12.81690019	12.88830869	13.24747653	13.34497152	13.19478639	13.1304027	13.07824783	13.06240193
937	Fubp1	-1.421715135	0.860488608	0.561226527	9.661385275	87.80987055	5.03057247761858e-06	5.90987243730254e-05	8.889192912	8.909468562	9.202552688	10.41511882	10.52517162	10.32606913	9.471337644	9.6132363	9.600319799
938	Rasal2	0.773234461	-0.107832014	-0.665402447	12.91546298	24.65000172	0.000450703	0.001312403	6.833764767	5.983836407	6.799377942	5.925143849	5.360836557	5.600999328	6.019794599	6.356333502	6.241200548
939	Spsb1	-2.840581467	3.475809823	-0.635228356	9.741973461	251.0869419	9.82051892430807e-08	9.66870671630385e-06	9.149236914	9.249898105	8.621432254	11.95334951	11.83290612	11.75605604	8.455593277	8.418029345	8.241259583
940	Pgk1	-0.003219827	-1.249300387	1.252520214	15.31809489	184.6833084	3.13610554732968e-07	1.48299579337907e-05	14.75214807	14.77926663	14.67906011	14.93547847	14.71359573	14.78093297	16.05344128	15.96828676	16.14867929
941	Sost	2.505039231	-0.304369348	-2.200669884	4.569071774	8.909883856	0.0099303	0.017780695	6.302266445	5.888511848	6.01073144	6.044407685	6.670671024	6.325999609	6.615150525	6.888465358	6.735107907
942	Ly6g6d	1.342043376	-1.245772034	-0.096271342	10.63922181	41.96769144	7.25179550936273e-05	0.000328432	10.69580655	10.92207149	11.00368943	9.633996978	9.664858243	9.835376646	10.85688014	11.22120849	10.55698217
943	Lrsam1	0.984584335	-0.768154622	-0.216429712	10.28030827	18.29132356	0.001190743	0.002874564	10.89586274	10.78010881	10.36596732	9.996740545	9.494583617	9.596861699	10.48597986	10.45621562	10.45045425
944	Cdr1	-0.336763029	2.297190305	-1.960427276	5.279903735	33.81502755	0.000154135	0.000571005	6.059543262	5.99151611	5.412316079	6.740289826	6.187988033	5.545386678	3.852189854	4.008588297	3.721315472
945	Ccdc60	-0.297981776	0.599839775	-0.301857998	7.30797582	8.103372084	0.012767144	0.022205744	7.160603835	7.163441248	7.603758598	7.648932824	7.584934324	7.587881862	7.213478758	7.001264027	6.807486902
946	Rcan1	-1.438166233	1.356488567	0.081677666	11.89025245	50.33759213	3.80231208074791e-05	0.000207935	11.44043486	11.3658172	11.34466139	13.2112637	12.73650788	12.51764057	11.45945169	11.49632919	11.44016558
947	Spp1	0.449649302	-2.775853858	2.326204556	12.14905114	25.51921303	0.000401496	0.001196911	11.48055111	12.41228313	10.76212184	11.55368655	11.04708292	10.40093776	14.1341643	13.37665081	13.79621453
948	Tmem185b	-1.944423724	1.640049381	0.304374343	10.6711613	156.3528076	5.86829674138483e-07	1.93113291450046e-05	9.777655609	10.04807883	9.938951401	11.97149532	11.8639945	11.76246719	10.10329798	10.14765301	10.42685788
949	Calca	-1.108368693	2.437550406	-1.329181714	5.68556334	43.15355798	6.57265852744257e-05	0.000305543	6.678964851	6.474892304	6.394279188	8.041074475	7.4902133	6.904021578	6.835968945	7.29397683	7.010438524
950	Fitm2	-0.671796091	1.227969607	-0.556173516	10.78307658	75.74795119	8.6579364926936e-06	8.07474813935307e-05	7.132467779	7.759358186	7.12872809	8.618345979	8.750336535	8.683791577	8.620867657	8.441528496	8.622225142
951	Ddo	0.829100549	-0.252070379	-0.57703017	11.34237638	18.88292037	0.001075843	0.002643251	11.75120794	11.95050574	11.73154617	11.07415577	10.70355991	11.16824252	11.27472289	11.33039321	11.09705323
952	Slfn5	0.984856295	-0.678195357	-0.306660938	13.96367972	14.68525712	0.002360087	0.005101624	8.057159401	8.338479789	7.744995719	7.833129932	7.618324299	7.401290546	8.935715786	8.361126903	8.698539005
953	Stx8	0.177249681	-0.864620591	0.68737091	11.04122621	36.17607377	0.000121981	0.000477674	13.93038323	13.91321231	13.94934321	13.702359	13.72788357	13.76136261	14.16941811	14.20961578	14.07332718
954	Snrpn	-0.383336617	-0.351129223	0.73446584	8.985103197	10.11023732	0.007025744	0.013128759	8.771479621	9.617636557	9.150331234	9.518578877	9.610796679	9.492520658	9.998669572	9.846320827	10.13587777
955	Xlr4b	-0.094767629	0.877736641	-0.782969012	8.796827169	12.12228815	0.004184617	0.008355693	13.57275092	13.78225396	12.555483	13.43633784	13.41160073	12.23966216	11.79260127	12.67056887	11.30510899
956	Rap1a	0.535207687	0.509014001	-1.044221688	11.36393345	69.15646538	1.20745786102736e-05	9.91202346400674e-05	11.95995027	11.80080636	11.9104731	11.46856266	11.25590251	11.3411415	10.93671821	10.77408856	10.82775789
957	Fas	-1.028880714	0.796433678	0.232447036	7.9773454	30.34984541	0.000223457	0.000758897	11.7765379	11.83310333	11.79439713	12.49117787	11.92487437	11.75327558	11.24563518	11.32429075	11.27345721
958	Calml4	0.355276545	-2.029869502	1.674592957	12.21097999	74.3494448	9.26909690781553e-06	8.43201522918503e-05	11.71016383	11.94969402	11.65376572	11.6745811	11.46904809	11.10416475	13.55926258	13.17907826	13.5990616
959	C1rl	0.841543056	-0.962217684	0.120674628	8.850842887	18.29248507	0.001190503	0.002874138	9.318441658	9.254758078	8.700197353	8.429583491	8.123603351	8.195581079	9.165038693	9.335041494	9.135340787
960	Osbp	-0.828846987	0.619705451	0.209141536	10.34410207	12.9786638	0.003422661	0.007027336	9.641268825	10.10127398	10.25177488	10.69798938	11.06554123	10.71732803	10.23362874	10.17907507	10.20903848
961	Nf2	-0.381416375	-0.973375668	1.354792043	7.639117736	59.95654216	2.02753358613345e-05	0.000137339	12.47482415	12.36032065	12.5310339	12.31921931	12.33933712	12.34324264	12.23503885	12.17037139	12.0411539
962	Astn1	-0.242239258	1.458730552	-1.216491294	7.416995469	59.58099408	2.07411722718307e-05	0.000139487	3.909783157	3.411550594	3.664261337	4.654332305	3.754516327	4.026925328	4.13473477	3.960719232	3.87888965
963	Gosr2	-1.375823595	-0.377035284	1.752858879	8.692207616	161.0648304	5.2488906462623e-07	1.81765045471874e-05	7.558859582	7.665566149	7.723514641	8.974816545	9.193376378	8.907218234	9.462013018	9.280485492	9.4640185
964	Tmc3	0.536213646	0.212331533	-0.748545179	5.251644977	7.076756369	0.01803795	0.03019606	5.740263042	5.918097731	5.381332984	5.255727247	5.280941688	4.894383883	4.878764189	4.64364709	5.27164694
965	Ptges3	-0.60031036	0.262038731	0.338271629	14.04021598	14.4682878	0.002469492	0.005298174	13.57191789	13.69559591	13.91455215	14.32332903	14.36857571	14.29109229	13.90649941	14.11204241	14.17833901
966	Ncapg	-0.751472662	-3.570403321	4.321875983	10.46800678	272.7140789	7.17891550055423e-08	9.10367374659015e-06	4.182484616	3.470253659	4.214361478	4.871339307	5.956903383	5.19306214	8.32959168	8.663037845	8.916269542
967	Fgfbp3	0.587763199	0.100715522	-0.688478721	9.311631228	21.63485086	0.000693061	0.00184715	9.630689044	9.71006232	9.870384241	9.0256736	9.201161756	9.221010651	9.014197519	9.226578703	8.90492322
968	Tbp	-1.050425248	0.8765881	0.173837148	9.523080864	43.34879994	6.46864956920629e-05	0.000302081	8.804491068	9.301934885	9.235393732	10.11786252	10.33277343	10.08830172	9.221644836	9.266009888	9.434749871
969	Golga7	-0.351309002	0.488622773	-0.137313772	9.456905712	7.77842385	0.014195804	0.024415156	9.470814911	9.398705738	9.287201257	9.531666149	9.820128712	9.85885405	9.320391581	9.041118313	9.383270697
970	Gfap	-1.016406364	1.120174667	-0.103768303	5.98228232	11.58649176	0.004771819	0.00936025	5.809138486	5.543956331	5.681114083	6.246023652	7.00771378	6.829690559	5.925964957	5.701857912	5.095081121
971	Dmd	0.510168835	2.218886673	-2.729055508	7.39860243	210.0053298	1.93100477089059e-07	1.21555826646189e-05	12.44250178	12.55639262	12.4198992	12.49385355	12.10210892	12.30641406	11.29712003	11.266783	11.32061992
972	Slc37a2	0.215217248	-0.693702363	0.478485115	7.833667289	13.07006107	0.003352057	0.00690031	7.780384787	7.789901564	7.667447649	7.673238517	7.571976327	7.34686741	8.47047318	7.988055626	8.214660537
973	Cep70	0.345424259	-0.712620859	0.3671966	9.826535088	14.83023044	0.002290376	0.00497482	11.95741991	12.13495381	12.42797175	11.7916338	11.326272	11.78011652	11.84320074	12.06633579	11.88966414
974	Cdc42ep1	-1.674514386	2.4901879	-0.815673514	15.36097661	515.3600353	6.36005199863135e-09	4.85696766209424e-06	15.1442549	14.99175844	15.08807562	16.6606945	16.83635677	16.75058084	14.2255605	14.30800926	14.24349866
975	Krt10	0.742578293	-0.589583486	-0.152994807	12.45987935	48.55891455	4.32339128874236e-05	0.000227598	12.6842786	12.80861436	12.78231819	11.99543017	11.999269	12.05277711	12.6612121	12.66879425	12.48622039
976	Lrrn3	-1.546675206	0.564557498	0.982117708	7.911590284	11.77951713	0.00454898	0.008975543	6.878110134	6.995879713	7.331988091	7.841615964	9.199525176	8.804862415	8.166567345	7.830661365	8.155102353
977	Abcc3	-0.658543976	0.99650644	-0.337962464	12.40886262	39.58297274	8.90787880048166e-05	0.000380463	12.36684406	12.34417779	12.1949845	12.87259876	13.12103947	12.88800005	11.95155998	12.13191934	11.80863964
978	Mypop	1.57493774	-1.111516345	-0.463421395	6.143541464	89.67097144	4.65612972456579e-06	5.65137902239155e-05	6.92254855	6.67630361	6.870131366	5.100610169	5.159296756	5.484263382	6.320801872	6.323114707	6.434802762
979	Cd40	0.818420123	-1.092101323	0.2736812	8.199792483	43.84597329	6.21300690202134e-05	0.000293429	8.43903501	8.357478333	8.118993944	7.754717644	7.413358432	7.428097829	8.546360497	8.670062275	8.546360497
980	Col6a1	-0.108578402	-1.453079721	1.561658123	14.61946779	80.53994479	6.91380971194234e-06	7.09796774486249e-05	14.0094728	14.27924581	13.89944824	14.33160482	14.16984805	14.01244919	15.73339714	15.44396476	15.69577933
981	Rttn	1.374187198	-0.388473696	-0.985713501	9.485463841	51.3459969	3.54187618201666e-05	0.000198097	10.18490563	10.14203674	10.48934986	8.941896754	8.696233041	9.055600835	9.118109078	9.408344406	9.332698235
982	Pcf11	-1.264781154	1.443760098	-0.178978944	8.624731941	38.38458062	9.92051543264989e-05	0.000410103	12.47123634	12.42556411	12.30242913	12.44502404	11.92296012	12.4347889	11.74436445	11.75557047	12.06348748
983	Fut2	-0.65877375	-1.098378784	1.757152533	6.154554531	8.668729945	0.010686938	0.018967261	5.312599358	5.423676398	5.311461554	5.33401893	6.634588542	6.055451087	6.216868399	7.469732301	7.632594209
984	Myo9a	0.814430118	0.545411291	-1.359841409	5.498256477	28.57909362	0.000274186	0.0008888	6.326253709	6.338873367	6.765226064	6.315682234	6.161075778	6.219163803	5.940053107	5.949587122	6.125495681
985	Zfhx2	1.572707035	-0.639994234	-0.932712801	6.379648519	71.82335978	1.05175108155835e-05	9.09875208966014e-05	6.366404197	4.685888879	6.13385574	6.691758359	4.530770516	7.249236818	5.005749885	4.888492453	7.58845012
986	Krt9	-0.271081875	-0.961156508	1.232238382	4.634338582	30.46951071	0.000220473	0.000751004	4.038866463	4.037491942	4.323337084	4.038866463	4.595319632	4.578755018	5.437868884	5.413090313	5.245451439
987	Arhgef6	1.158701119	-1.266577957	0.107876838	7.440980289	102.9552635	2.79291385867015e-06	4.20787804851449e-05	10.29743512	10.71014533	11.07751186	8.347313711	7.857679666	8.071175123	9.027763601	9.012825232	8.881213799
988	Usp29	1.021913826	1.266851866	-2.288765692	6.688865638	20.01704339	0.000892038	0.002269184	3.138387343	1.901149205	3.11898069	2.770332681	2.502955065	3.449423031	3.032181553	3.398126031	3.564460377
989	Pdzd3	2.243197582	-0.903354508	-1.339843074	4.685843784	98.86755203	3.24544023703142e-06	4.6133005554367e-05	5.836140896	5.867052919	5.937378192	3.659056649	3.313411511	3.938511101	4.731603604	4.44432649	4.445112693
990	Crb1	0.928788845	0.409468873	-1.338257719	2.859974646	5.809377656	0.028990467	0.046075652	3.293499611	3.605370874	3.948100015	2.224123731	2.359531991	3.476948242	1.982452717	2.943126805	1.906617823
991	Gipc2	0.197580886	-2.493130878	2.295549992	10.08708774	109.8047744	2.1987733841147e-06	3.657959357209e-05	9.080185128	9.381667799	9.701441203	8.884681475	9.368690002	9.317179994	11.56421392	11.68329245	11.80243774
992	Pfpl	-1.133458082	1.098834085	0.034623997	8.174094917	58.13119712	2.26711648764964e-05	0.00014753	7.916823476	7.823634579	7.613744617	9.037528105	8.888401284	8.828647528	7.64861003	7.838202961	7.971261672
993	Dot1l	-0.954133245	0.499761903	0.454371342	6.049875075	40.86361931	7.96544499479326e-05	0.000350321	5.862758026	5.689761041	5.911235661	6.431699365	6.624609796	6.72471033	6.360203292	6.289738228	6.446635737
994	Pfdn1	0.698212555	-1.050257831	0.352045276	13.21835412	43.87496208	6.19849724334933e-05	0.000293113	13.45933123	13.073154	13.46874442	12.65170327	12.68462217	12.57026655	13.69363934	13.69451399	13.66921215
995	Pitpnb	-1.33003787	0.605775951	0.724261919	10.11282029	52.52088064	3.26613470305603e-05	0.000187401	9.295959587	9.436596574	9.551604925	10.69434489	10.97124762	10.60868219	10.10706845	10.02307266	10.32680573
996	Tfap2a	-0.239212922	-0.292878429	0.532091351	7.203307774	9.398063137	0.008594275	0.015663214	4.762470914	2.739674893	2.820740994	2.285488458	3.241931848	2.737810785	4.181760188	4.384054415	4.135132275
997	Tmem210	-0.4080756	-0.342959225	0.751034825	7.330659146	11.49117275	0.004886934	0.009558983	7.133106765	7.054986196	6.926190744	7.065764172	7.866610097	7.73435293	7.790293956	7.915178159	7.780384787
998	Athl1	1.088495317	-0.398388634	-0.690106683	12.91762973	44.87573747	5.7227417058876e-05	0.000277495	13.4935047	13.60267078	13.4353157	12.47583797	12.26341829	12.52674897	12.9288794	12.91415485	12.61813688
999	Npas2	-0.947193394	1.693053793	-0.745860399	6.890735278	36.32992081	0.000120194	0.000472648	7.10912868	6.631572604	6.730171554	8.133804824	7.747963355	7.430684842	6.238675461	6.032613291	5.96200289
1000	Tnfrsf1a	-1.042785104	0.948998436	0.093786668	15.46784797	57.27314644	2.39205416154469e-05	0.000152442	15.02084103	15.05779014	15.17940099	15.9169001	16.41836622	16.24921994	15.1429445	15.0779942	15.25840423
1001	Fasl	-0.622168485	1.375196991	-0.753028505	7.347289994	21.31787274	0.000727259	0.001916907	7.116730691	7.446854635	7.389432679	8.228827049	8.128843606	7.402128754	6.758794837	6.582656589	6.44562028
1002	Rhbg	-0.448260328	-0.473723714	0.921984041	6.529993826	6.549361457	0.021820992	0.035764382	6.107409443	6.453374283	5.658953385	6.0794855	6.709747435	6.775285157	7.017519772	7.201974917	6.766194544
1003	Rrm1	0.051113736	-1.674033241	1.622919506	13.68111014	212.1429187	1.85849878507344e-07	1.20268167757937e-05	2.053690425	3.598415512	1.985136918	2.809748132	3.614900237	4.007828406	2.063987705	3.924711697	2.647001512
1004	Atp5a1	0.057938419	0.867197313	-0.925135732	13.60695628	39.07303299	9.32205998935339e-05	0.000392757	13.74549568	13.91010976	14.14833755	13.77308757	13.83821496	14.01882521	12.98325804	13.05479779	12.99047997
1005	Nabp2	-0.119683228	-0.604396166	0.724079394	10.94441626	15.89618821	0.001849939	0.00415116	10.45927674	10.75825987	10.77194953	10.5591168	11.03026668	10.75915235	11.42866229	11.38698001	11.34608203
1006	Zscan21	-0.227268797	0.445957472	-0.218688674	14.56774077	14.45217645	0.002477868	0.005313107	14.65124693	14.60070185	14.44269342	14.83296459	14.70418353	14.83930047	14.30202643	14.36131729	14.37523246
1007	Rapgef5	-0.830780447	1.257141129	-0.426360681	11.3797228	70.14754204	1.14640468002542e-05	9.61058582595611e-05	9.915346054	9.719432842	9.805527318	10.53811739	10.31243202	10.42156335	9.561466345	9.511985547	9.562618098
1008	Pik3r2	1.136122	-0.925349793	-0.210772207	13.42229972	88.37566135	4.91284908610848e-06	5.84456782486151e-05	13.91374135	13.93973629	13.76031572	12.77849461	12.60985138	12.81708137	13.65028678	13.73993377	13.59125619
1009	Cftr	0.500151085	-3.19965543	2.699504345	9.761315615	95.18240812	3.73534991647654e-06	4.99281420843054e-05	8.518740711	9.05345187	9.499194577	8.111446642	8.447039645	8.798091944	11.87191734	11.50035643	11.50885871
1010	Slx4ip	0.470750145	-1.347034752	0.876284607	9.586903775	82.17047447	6.42297087649525e-06	6.81634377458895e-05	4.245202626	3.753478888	4.69216712	4.545144144	3.982707899	4.432342203	6.164465733	6.343410275	6.444235111
1011	Clmp	1.044272912	-0.544704465	-0.499568447	13.03376604	50.40759812	3.78346827363167e-05	0.000207273	13.4001785	13.63369955	13.61126143	12.61782366	12.46530079	12.42919629	13.16702401	13.05906784	12.92034228
1012	Iqsec1	0.535485864	0.889263974	-1.424749838	11.09086311	83.03912722	6.17937706526907e-06	6.66883279559525e-05	11.80522003	11.68571898	11.74188603	11.31139533	11.16498204	11.14999007	10.22862079	10.54859521	10.18135953
1013	Jakmip2	5.315686884	-3.899876418	-1.415810465	5.000032862	547.512125	5.04722685306287e-09	4.85696766209424e-06	2.068293029	2.051534485	1.95274066	3.193670188	4.378230778	1.891975248	1.983282806	1.932893299	2.121107477
1014	Cog4	0.17289011	-0.623205316	0.450315206	12.43201417	26.19895345	0.000367656	0.001117163	3.903019286	3.149549031	2.927144555	4.55636088	4.574443274	4.077027893	3.132009335	2.531427193	2.121634956
1015	Ripply3	0.092258476	-0.736605519	0.644347043	8.458915484	26.03060429	0.000375691	0.001135854	8.097336132	8.361739881	8.365581873	8.184841876	8.320144123	8.042896459	8.860184279	8.875410398	9.022104337
1016	Rag1	-2.155172054	2.488533358	-0.333361305	3.179652454	14.53448011	0.00243545	0.005238871	3.360699482	4.2303609	1.981594437	5.806002413	3.024298009	4.982345091	3.369852634	3.374723993	3.830364832
1017	Spcs2	-0.097700455	-0.431358668	0.529059123	13.69615289	17.68413612	0.001325228	0.003138467	15.33435585	15.49898056	15.54892724	15.51450569	15.63274246	15.55313694	15.73491593	15.76214496	15.81187686
1018	Nubp1	-0.388840903	-1.599902789	1.988743691	13.10992011	295.1926529	5.31458207047216e-08	8.25006398787986e-06	12.38233837	12.23608952	12.33374784	12.62796642	12.67240194	12.81833007	14.28558088	14.2321151	14.40071082
1019	Gabrb2	0.931708308	-2.569200853	1.637492545	8.747630061	160.3227935	5.34077023826792e-07	1.835349576995e-05	7.206915951	6.974800308	6.706101756	6.814367308	6.656056907	6.505137529	8.985307776	8.500683907	9.021270796
1020	Chmp4c	0.501554165	-0.898593216	0.397039051	8.327353418	17.84524344	0.001287755	0.003065202	7.954741623	8.000303406	8.121820942	7.91339893	8.295879771	8.103739835	8.342636488	8.695170746	8.345021136
1021	Pcnx4	-0.431274901	-0.076220185	0.507495086	11.00716726	23.17107623	0.000553283	0.001546892	10.6427217	10.65833706	10.78167303	11.03155695	11.20765956	11.13733998	11.14462663	11.20468791	11.25590251
1022	Arhgef9	0.740852977	-0.835751877	0.0948989	9.573297884	30.71427206	0.000214526	0.000734916	9.895078524	9.846619044	9.624150162	8.93031974	9.002991372	9.209977686	9.791223958	10.02877328	9.830547191
1023	Mustn1	-0.261626558	1.082477825	-0.820851267	10.52499577	24.51371067	0.000459094	0.001331498	10.90406775	10.73288573	10.49725854	11.15120653	11.06602705	10.70185811	9.962328312	10.01933214	9.689997763
1024	Ubtd1	-0.791193904	0.288698722	0.502495181	11.5173852	15.62486159	0.00195111	0.004343755	11.37446516	11.07684999	10.80715138	11.75099233	12.00681185	11.87424405	11.61239815	11.60045282	11.5531011
1025	Ctr9	-1.635348477	1.378167706	0.25718077	13.53315578	171.6607616	4.1304992793925e-07	1.63685577957475e-05	13.00421778	12.78875217	12.91396814	14.41469152	14.52181729	14.67647471	13.10302521	13.18274935	13.19270584
1026	Erap1	-0.126896453	-0.805980441	0.932876894	11.81581103	54.85052576	2.79484266149023e-05	0.000169091	11.36547863	11.40163015	11.62055097	11.54892775	11.61700786	11.6024135	12.31981379	12.33998501	12.52649165
1027	Ccdc173	0.555792028	0.154483076	-0.710275104	8.373938946	8.760549345	0.01039056	0.018509842	5.245451439	4.933659458	5.126577825	4.823334192	3.201484277	4.730138235	3.9232248	4.823541787	4.633115463
1028	Mrpl20	-0.657443673	-0.228076826	0.8855205	15.52510308	59.02305432	2.14584402802471e-05	0.000142459	15.08388436	15.05222559	14.89623511	15.56882396	15.75668127	15.67917085	15.8871204	15.85940832	15.94237784
1029	Tbcc	-0.03571669	0.538682586	-0.502965896	15.47030673	26.5508614	0.000351547	0.001077914	15.66030316	15.60893311	15.60893311	15.77429559	15.59820678	15.61281709	15.02559123	15.20837492	15.13530555
1030	Myh3	-0.41797272	1.801274836	-1.383302116	3.320511985	8.387606312	0.011663123	0.020488175	3.317552692	2.836896311	2.089731517	2.17910191	3.426091689	4.024959948	2.639418403	1.991953848	1.936404859
1031	Cxxc5	-2.024267598	2.323734568	-0.29946697	13.58747285	86.83765792	5.24128539695446e-06	6.08751769866088e-05	12.94687596	12.9442154	13.14652658	14.56140237	15.19943379	15.34958456	12.77804649	12.68934925	12.67182129
1032	Tmem260	1.753565313	-0.515330599	-1.238234714	8.568624378	78.63863196	7.54744310876659e-06	7.4576557039169e-05	9.005328058	9.00600711	9.285247841	8.722557666	8.913188451	9.120799528	8.585669561	8.57732007	8.850011176
1033	Nhlh1	-2.866973637	2.802573095	0.064400541	2.87571052	264.8884267	8.01728961881945e-08	9.28685759906155e-06	1.900825655	1.915372509	1.879559217	4.804297504	5.048729274	4.443651515	1.9361609	2.028389673	1.924408433
1034	Foxl2	-0.646800656	0.855342748	-0.208542092	8.330834682	17.13973522	0.001462466	0.003408432	8.2737399	8.061522757	8.218982824	8.471314062	9.065848345	8.957485043	7.974419647	8.008822033	7.945377528
1035	Ppp1cb	0.057063468	0.358007276	-0.415070744	16.97132659	12.86024548	0.00351695	0.00719043	17.06442994	17.16084202	17.16084202	17.15832594	16.98364395	17.07295369	16.58675733	16.82265007	16.73149434
1036	Klf6	0.269117399	0.816412688	-1.085530086	12.94166563	73.2514256	9.7874425974994e-06	8.71806669675956e-05	13.39001122	13.49377174	13.29586143	13.08839438	13.23914613	13.04475168	12.36032065	12.36808582	12.19464766
1037	Son	0.092447499	0.869325284	-0.961772784	16.87091975	62.90142744	1.70437062818356e-05	0.000123213	9.943360483	10.3528229	10.16737315	9.878435273	9.742688922	9.847233407	9.490526642	9.449576495	9.702217218
1038	Stambpl1	0.862363758	-0.041928413	-0.820435344	11.10900321	50.45050441	3.77197714246198e-05	0.000206905	11.72396718	11.49085063	11.79499092	10.73645914	10.81638055	10.86987776	10.88176357	10.88754981	10.77918931
1039	Ppm1f	-0.69922747	-0.139109114	0.838336584	5.977160791	52.72566257	3.22087617802984e-05	0.000185514	5.573826968	5.377390725	5.442700627	6.213277741	6.174791003	6.103531985	6.184567304	6.358899458	6.365461309
1040	Zfp367	0.190491218	-1.556871389	1.366380171	12.59834296	69.44096659	1.18952109699497e-05	9.82011646861926e-05	9.172889967	9.316978857	9.663872478	9.046158786	8.388581577	8.719025983	10.00117572	9.882384767	10.30122415
1041	1700001J03Rik	2.570729636	-0.38186818	-2.188861456	6.610444265	12.41261879	0.003904344	0.007866	8.653198212	8.578087722	7.359637955	5.991021714	5.047232242	5.840481024	6.317371265	6.80895337	4.898014883
1042	Rac3	0.365500598	-0.900044196	0.534543599	12.46003669	32.13419647	0.000183737	0.000651965	12.43677992	12.40501545	12.36927171	11.85489758	12.14476494	12.11490277	12.94900185	13.09533815	12.77035787
1043	Icam1	-1.625306527	1.556944533	0.068361994	13.08232468	138.0427505	9.36136529448593e-07	2.35435722249814e-05	12.71975318	12.49932429	12.34959273	14.05300435	14.31987828	14.09007315	12.5553011	12.61354203	12.60209298
1044	Magea5	-0.625804444	-0.677371155	1.303175599	4.49918969	8.070332463	0.012903871	0.022421896	3.89533662	3.430862473	4.242389932	3.770281588	4.921969192	4.753751578	5.007655079	5.104768823	5.36569192
1045	Vmn1r47	-0.428221414	-0.403661727	0.831883141	6.030522485	7.562717952	0.015256543	0.026028236	5.852947397	5.347797691	5.630717811	5.607404039	6.366404197	6.142318904	6.268750549	6.45976594	6.598595834
1046	Thsd1	1.199242053	-0.493643724	-0.705598328	11.3165671	31.72044562	0.000192099	0.000673775	11.97305405	11.83932918	12.04215846	11.07429825	10.65734567	10.52517162	11.14910311	11.40316013	11.18548347
1047	Tnfrsf25	-0.30691457	1.004853749	-0.697939179	11.89906741	30.7243512	0.000214285	0.000734244	12.04954403	11.99773324	12.04094958	12.39848737	12.20261301	12.40787017	11.10884048	11.27635368	11.60921515
1048	Myrip	-3.244225615	4.187700536	-0.943474921	10.55819292	254.5234391	9.32734736355187e-08	9.66870671630385e-06	9.687908316	9.906434163	9.779485598	12.595218	13.43581081	13.07547611	8.920251131	8.744747747	8.878404437
1049	Sdk2	0.562476509	0.418974102	-0.981450612	8.15312732	7.219439868	0.01715941	0.028897289	8.692406157	8.196145346	9.114757578	7.779216394	8.232182875	8.304480284	7.914793732	7.760818828	7.383344686
1050	Pax7	-0.446272542	-0.593103663	1.039376205	4.186502863	30.29664422	0.0002248	0.000762175	3.762856454	3.631352631	3.679650757	3.829594491	4.3447304	4.238352577	4.654332305	4.752180315	4.785475838
1051	Pard3b	0.58884795	0.504871146	-1.093719096	9.861437175	52.22408496	3.33316095343466e-05	0.000190141	8.252981166	8.254384645	8.252539429	7.974419647	8.185917837	7.948007165	7.74479587	7.648932824	7.404003735
1052	Sass6	-0.267076471	-0.408655166	0.675731638	9.381793221	24.86331905	0.000437954	0.001282161	8.979243569	9.071982109	9.151345877	9.27865302	9.463738411	9.261409539	9.727507442	9.636978613	9.865280413
1053	Pan3	0.176646327	1.101441039	-1.278087366	7.218203862	58.17629993	2.26077933630266e-05	0.000147242	2.056044442	2.704172618	1.983605866	2.047914277	1.909246433	1.904541864	2.062699926	1.888305138	1.970155184
1054	Apip	0.169396793	-0.465206451	0.295809658	13.36269962	23.9665477	0.000494831	0.001413823	13.28586407	13.29941784	13.37640407	13.17423661	13.15740806	13.12185093	13.60233251	13.67720353	13.56957892
1055	Phf20	0.697837364	-0.185125343	-0.512712021	11.31620112	50.75005049	3.69296585226739e-05	0.000204063	9.520143216	9.848760879	10.04870142	9.821677432	9.760421015	9.647625583	9.770433169	9.857000201	9.854090285
1056	A430068E04Rik	0.000584748	0.95393634	-0.954521088	7.118096463	12.15047022	0.004156323	0.008307848	7.257184084	7.531354668	7.520856473	7.738075994	7.077549072	7.492015914	6.437544266	6.142542427	6.865745268
1057	Atf2	0.231232972	0.383889979	-0.615122951	12.54929016	44.47833114	5.9059583565657e-05	0.000283811	12.86651605	12.83101073	12.79669962	12.63602807	12.61096607	12.55353334	12.25723488	12.21103866	12.18058401
1058	Nxn	0.019296038	-0.432563639	0.4132676	12.9807999	7.520911886	0.015473553	0.026351986	13.08197255	12.81425542	12.65220017	12.69771999	12.92601367	12.86680636	13.35678958	13.27332821	13.15811315
1059	Atxn7l3b	0.168805275	1.003620044	-1.172425318	9.479011779	25.9899815	0.000377663	0.001140667	9.87557252	9.682533472	10.22015994	9.632011818	9.996740545	9.643097744	8.663777721	8.984624101	8.612588154
1060	Tmem147	0.244307903	-0.902239421	0.657931518	13.6073028	66.91142301	1.36166357367276e-05	0.000106977	13.56714619	13.34291505	13.49822354	13.21334355	13.17262258	13.28939494	14.11105583	14.14589425	14.12512926
1061	Nap1l3	1.213279462	-0.622988396	-0.590291066	5.376430634	31.4483961	0.000197859	0.000689466	6.089392774	5.925371924	5.918097731	4.790128029	4.642237504	4.860658509	5.060155721	5.662588832	5.439244678
1062	Tmeff2	-0.32892277	1.395662867	-1.066740097	10.33272003	12.32864893	0.003982908	0.008003863	10.38756689	10.12401588	9.459317919	10.94611441	10.37137135	9.837816839	8.89158813	8.898552168	9.17093711
1063	Mfhas1	0.506743714	0.214985691	-0.721729404	13.87743095	16.65569717	0.001599847	0.003672339	14.09954225	14.35372639	14.40749732	14.01596118	13.71532405	13.60924959	13.50193172	13.58985673	13.60378931
1064	Ptgir	1.910987928	-1.356234432	-0.554753496	9.729335758	18.11774341	0.00122736	0.002946686	10.66614888	10.50376976	10.48383005	9.506862232	8.311294784	8.102627898	9.914279279	10.11537694	9.959831987
1065	Bptf	0.365267527	0.641230979	-1.006498506	13.43315563	72.81701555	1.00025732403058e-05	8.8364162641488e-05	13.99222444	13.79193854	13.88706993	13.4658283	13.60865579	13.50094624	12.81557239	12.8791069	12.95705811
1066	Sh3gl1	-0.579345514	0.120726677	0.458618837	12.43037453	10.01499121	0.007213312	0.013436871	11.89882116	12.2003714	12.15396668	12.49847815	12.92616058	12.56655705	12.61944499	12.56454673	12.44502404
1067	Armc8	-1.145127206	0.984441368	0.160685838	9.58134235	60.8514225	1.92173107649019e-05	0.000132884	11.04593328	11.05199906	11.05399644	11.00222586	11.2278027	11.12285205	10.48885242	10.3982128	10.45194025
1068	Zbtb21	-1.67376031	2.244164982	-0.570404672	6.607527883	121.5657563	1.50529948001446e-06	2.97478366950356e-05	6.261546304	5.999297212	6.458384495	8.03508991	7.815957574	7.889461457	5.541289891	5.909014436	5.557709667
1069	Cc2d1b	0.968618682	-0.543198774	-0.425419908	15.60521485	39.67841308	8.83295401519778e-05	0.000378404	16.00342347	16.00617009	16.20008958	15.23310736	14.88867201	15.18204773	15.66030316	15.66030316	15.61281709
1070	Rangap1	-1.20350188	-0.90154276	2.105044641	12.47359177	65.39134538	1.48033838310494e-05	0.000112402	7.968266559	7.858701639	7.442513369	8.421765019	9.076073702	8.645717152	10.0025331	9.714146579	9.999551808
1071	8030453O22Rik	-3.08745945	3.223919816	-0.136460366	3.078278297	235.5038831	1.25181195667204e-07	1.03913329975078e-05	1.974931759	1.982638622	2.326265426	4.953050655	5.05066563	5.542497872	1.922120015	1.939655271	2.012679424
1072	Tfam	-1.361288324	1.588044732	-0.226756407	10.12050065	92.88486902	4.08845379777088e-06	5.248801629306e-05	15.68114195	15.03950513	14.82394457	14.47977988	14.39577026	14.60698126	15.44660214	15.57373637	15.36797094
1073	Azin1	-1.656950555	1.983015536	-0.326064981	8.076161102	177.3727159	3.65158525868899e-07	1.55621888442469e-05	7.420643219	7.607322089	7.869632424	9.292948685	9.276757541	9.298743171	7.339988623	7.255313077	7.324101089
1074	Paxbp1	-0.224607351	1.083767708	-0.859160358	12.70782648	62.79587139	1.71478167680342e-05	0.000123652	12.87745829	12.88561621	12.99495795	13.11742248	12.99844661	13.31598541	11.98402059	12.02615939	12.17037139
1075	Tmx4	0.893317565	0.01684382	-0.910161385	9.296442443	106.5496325	2.45890939850891e-06	3.9004645279096e-05	9.910065613	9.83421398	9.948526686	8.951601777	9.039147471	9.022104337	9.036399373	9.001432635	8.924490115
1076	Tmem128	-0.734922891	0.004242095	0.730680797	12.48759922	31.38716925	0.000199185	0.000693336	13.5308186	13.73884879	13.80208042	14.15153582	14.29255732	14.19751907	13.80599152	13.90308535	13.88189196
1077	Slf1	0.323238606	0.211970091	-0.535208697	9.158933284	6.976907454	0.018686638	0.031151086	9.293845913	9.289177026	9.752224216	9.052943976	9.081008528	9.231578832	8.749191057	8.973283526	9.007146481
1078	9530052C20Rik	0.568799989	-0.786829291	0.218029302	6.070923198	5.701015494	0.030276983	0.047930837	6.024671031	6.29002404	6.248845212	5.846993674	5.032261363	5.977885277	6.450206567	6.212788635	6.554632985
1079	Cacul1	-0.462386893	1.443007339	-0.980620447	6.164829632	58.11001158	2.27010087755222e-05	0.000147668	10.8534552	10.95510446	11.13891979	11.77934021	11.95463437	11.86841863	11.03822317	11.17843495	11.41105399
1080	Galntl5	-3.19118566	1.378425399	1.812760262	3.97447835	23.4221907	0.000533934	0.001503793	2.7185283	1.933349711	2.267611118	4.764300741	5.857305003	5.871440366	3.806877135	5.056524086	3.494368693
1081	Depdc1a	-0.743173568	-3.066101629	3.809275197	7.867596607	146.2699792	7.53610583380981e-07	2.12996116289253e-05	6.238403394	6.336616595	6.475321067	6.649256996	7.254125242	7.376479523	9.807449087	10.12908634	10.54163122
1082	Slfn4	-0.928479303	-0.654543442	1.583022745	4.966258041	6.980301317	0.018664111	0.031114685	4.33308194	3.724320101	4.329870033	5.54277355	5.002382092	4.62755434	6.116766847	4.755815355	6.263758108
1083	Cth	1.609772362	-1.78933048	0.179558119	10.20820901	45.29166043	5.53859048122169e-05	0.00027149	10.58729943	10.75145874	10.7160831	9.525265823	8.755943281	8.94431509	10.63798856	10.83583213	11.11969495
1084	Fblim1	0.005643979	-0.684749927	0.679105948	5.671962743	19.64061411	0.000948315	0.002386052	5.400121608	5.539500292	5.40280436	5.291810105	5.677794023	5.355890195	6.248845212	6.166461623	5.96443727
1085	Ago1	0.932853004	-1.019076493	0.086223489	10.36209803	44.09634745	6.08908412437525e-05	0.000290011	11.03664631	11.16180953	11.33701562	10.60140786	10.7301948	10.56217896	10.91879	10.94863811	10.97174552
1086	Mmp14	1.20204881	-0.207261197	-0.994787613	16.04132753	9.087735227	0.009415137	0.01696013	12.35715753	12.76400933	12.33730355	11.8136968	11.72433755	11.16873663	12.57447635	11.87191734	12.39998027
1087	Sync	0.339457171	-1.3230065	0.983549329	7.984901435	26.88554422	0.000337043	0.001041528	8.14571381	7.681818784	7.483079553	7.358088964	7.705779731	7.228371937	8.667423475	8.793284175	8.800552484
1088	Olfr669	-0.230819271	-0.565061092	0.795880363	2.233767527	12.00293853	0.004307164	0.008564863	1.895529388	1.900146665	1.878926891	1.904768082	2.47550024	1.986792437	2.441509209	2.811669021	2.809065805
1089	Carhsp1	-0.36883184	-1.375189785	1.744021625	9.775523778	113.7314422	1.92938182517114e-06	3.40538324527923e-05	13.47947296	13.75206368	13.64075149	13.97486003	13.89766458	13.64699972	13.344139	13.48080715	13.18766934
1090	Odc1	-0.655184106	-0.648185517	1.303369622	14.0448745	66.83550421	1.36729986417416e-05	0.000107198	11.60489124	11.6525639	11.55879565	13.00390487	12.52851389	12.50706292	13.28418228	13.12766739	13.61965652
1091	5530601H04Rik	1.392698344	-0.639658773	-0.753039571	6.803232283	80.0108374	7.0831811083375e-06	7.19798300530785e-05	7.465668918	7.533502641	7.556263202	6.145132845	5.997355489	6.234851398	6.931281786	6.571493115	6.793541149
1092	Abhd10	-0.456557506	0.244743679	0.211813827	11.31911364	10.58465485	0.006177842	0.011730317	5.75910529	5.91245241	5.801316527	6.21949723	6.160757759	6.559026557	5.787125511	5.615898218	5.977089497
1093	Adamtsl4	0.64410023	-0.428087075	-0.216013155	9.3324496	6.668627359	0.020884026	0.034405222	9.763228351	9.596706631	9.497527204	9.380736648	8.910412864	8.634011985	9.368262959	9.483797721	9.357362041
1094	Dmrtc1a	1.208780992	0.246751499	-1.455532491	7.065196681	19.70214724	0.000938816	0.002366384	8.034238809	8.106737382	7.718927337	7.201801193	6.156210714	6.875548645	6.429471531	6.479421529	6.584412993
1095	Aspm	-0.100390685	-2.172936676	2.273327361	2.691895867	434.853468	1.21625055071736e-08	5.59294231085625e-06	1.907962063	1.891359025	1.902648465	1.920483552	1.997374674	2.085283382	4.044041797	4.299841186	4.178068654
1096	Adnp	-0.69445847	0.833554712	-0.139096241	11.1528668	16.97571207	0.001507292	0.003495171	11.34146308	11.76081613	11.96519556	12.47540556	12.4417209	12.30051607	11.41351726	11.62208077	11.61453027
1097	Iqgap3	-0.232065201	-3.948642038	4.180707239	8.563476941	421.7655299	1.36658767482477e-08	5.79372013134789e-06	1.915086118	1.890356019	1.912624148	1.923495219	2.005633205	2.116815241	2.103851716	2.94461436	2.177463811
1098	Zc2hc1a	1.303739174	-0.65568423	-0.648054944	11.9988413	46.40441083	5.08134865539092e-05	0.00025518	12.53932262	12.60209298	12.80690242	11.40875885	11.09886255	11.5294791	11.86302099	12.02728965	12.11384255
1099	Gng3	-0.28415511	-0.408502925	0.692658035	4.803345333	6.335318698	0.023639387	0.038395135	4.677455105	4.344145053	4.411622694	4.422677192	5.03304366	4.829967332	4.967947161	5.47641505	5.066834748
1100	Fxyd4	0.338550105	-1.007063706	0.668513601	15.93220316	18.78703747	0.001093485	0.002678603	15.60104854	15.86217399	16.00342347	15.41055031	15.7501787	15.29026667	16.72750016	16.35818802	16.38649863
1101	Lsm2	-1.14732067	-0.746616812	1.893937482	9.403280417	232.0819153	1.32313288002485e-07	1.06287137998086e-05	8.434498226	8.472353347	8.261731528	9.526044091	9.649170549	9.43533047	10.2632392	10.27688193	10.31027442
1102	Dclre1c	0.439207624	-0.087486363	-0.351721261	9.98739233	16.06907275	0.001788909	0.004036915	6.199364163	5.856758788	6.185528473	5.644038182	5.906584777	5.887145701	6.014954428	5.420298015	5.609130324
1103	Rasl12	1.266979546	-0.365426436	-0.90155311	13.11537965	18.43017176	0.001162439	0.002819085	13.89405623	13.71050561	13.91010976	13.09220337	12.19530873	12.42622086	12.88800005	13.08287741	12.83913481
1104	Ppp4r2	-0.855028397	0.70457923	0.150449167	14.70392959	88.2730828	4.93393282208192e-06	5.86057487558005e-05	14.33266643	14.44548734	14.32815746	15.22388605	15.21649894	15.23101142	14.49365581	14.49043565	14.57356727
1105	E430018J23Rik	-0.271391235	0.466110257	-0.194719022	9.528686107	14.8116592	0.00229916	0.004990288	9.54330888	9.549520514	9.416556715	9.876688388	9.764337952	9.682533472	9.325393316	9.382419428	9.217416297
1106	Clip3	0.426944162	0.947863007	-1.37480717	12.15056262	53.1387221	3.13196515295713e-05	0.000181968	12.44113848	12.88113223	12.93116848	12.45722639	12.25313367	12.26224664	11.4123598	11.35240381	11.36425405
1107	Trappc12	-0.039477642	-0.680632763	0.720110405	5.15089222	10.91648514	0.005660431	0.01086241	14.06893622	13.96232911	13.96046158	13.73831748	13.67906622	13.76729291	13.72657597	13.7939641	13.59758659
1108	Unc13b	-0.476097305	-0.134061336	0.610158641	7.323006182	17.11788863	0.001468338	0.003419994	6.798318097	6.926190744	7.158253759	7.421985968	7.382195508	7.50687304	7.489385739	7.531748415	7.69210437
1109	Ssbp2	0.881447889	-0.366433121	-0.515014768	9.165157643	45.28728924	5.54048669914618e-05	0.000271553	6.961741313	6.748174206	7.011702431	4.896339092	3.413435825	4.135541616	6.409537556	6.174480476	6.524028222
1110	Prkdc	0.228727862	-0.750158618	0.521430756	10.27456164	55.98804081	2.59586596392102e-05	0.000160679	10.13647885	10.07252427	10.10250077	9.886114862	9.909009714	10.03742125	10.74732979	10.71014533	10.54387718
1111	Zbtb5	1.093382164	-0.661993704	-0.43138846	11.69829754	76.55964936	8.32643089431808e-06	7.90299949399981e-05	12.22260137	12.21304659	12.18401526	10.96596647	11.19487515	11.17867511	11.84086729	11.81453404	11.67009652
1112	Prkrir	-1.022918426	0.142356824	0.880561602	10.29963146	27.67503749	0.000305702	0.000965693	10.53161349	10.31922957	10.35049442	10.51284036	10.834586	10.77778048	10.78966284	10.61310908	10.86851372
1113	C530007A02Rik	-0.493929417	0.815760338	-0.321830921	8.478062556	17.60274951	0.00134468	0.003177014	8.410639352	8.627331379	8.22411844	8.875776674	8.893636793	8.974463955	8.000513923	7.949491603	8.346590884
1114	Spef1	0.116744565	0.792348898	-0.909093463	14.86397192	112.8300921	1.9873679662764e-06	3.46369845551029e-05	15.18509547	15.22964381	15.2030145	15.10486498	15.10486498	15.05779014	14.23930904	14.35297522	14.29818913
1115	Gtf2ird2	0.670085949	0.788347415	-1.458433364	8.683712109	153.03101	6.36103459663281e-07	2.00112547499103e-05	12.15129111	12.33271239	12.33561799	12.40062761	12.53635279	12.54762862	11.6432415	11.65443643	11.56330705
1116	Ppm1h	-0.343165642	-0.7344945	1.077660143	7.318810804	37.57784416	0.000106848	0.000432989	6.938242038	6.288653138	6.451989174	7.147677864	7.063288453	6.858767655	7.787656128	7.641448832	7.914793732
1117	Tmem266	-2.031161878	2.651152891	-0.619991013	11.65201057	18.87311618	0.00107763	0.002646169	12.05129697	10.34718738	11.1463765	13.38607534	12.54946304	13.70280811	10.50283024	10.32434796	10.85770961
1118	Rab30	1.450703607	-1.943167037	0.49246343	10.93309972	59.27402048	2.11320021248285e-05	0.000141062	11.19387341	11.21566031	11.34800562	10.15326794	9.38292043	9.869240152	11.60665846	11.74264612	11.88562506
1119	Smchd1	-0.031993803	0.931662629	-0.899668826	9.179180804	81.4082505	6.64676288484797e-06	6.94900073270056e-05	14.65482168	14.91477495	15.08291551	15.21593336	15.09933018	15.17414644	14.51233297	14.58018113	14.67492386
1120	Tmem186	0.03546871	-0.599823982	0.564355271	10.96641055	24.6009674	0.0004537	0.00131905	10.91923955	10.79963739	10.78282074	10.5449244	10.56770861	10.65019919	11.19775535	11.09853911	11.00463504
1121	Tmbim6	0.292153882	-0.372089634	0.079935752	15.02958265	9.152238962	0.009236644	0.016688684	15.22700706	15.11236384	14.95073079	14.67598915	14.8728533	14.7650915	15.22535622	15.16096793	15.08458224
1122	Gpalpp1	-0.89329024	0.227842673	0.665447568	8.986928878	34.85630524	0.00013878	0.000527089	8.3475812	8.612200255	8.442267371	9.180146967	9.381430928	9.520341651	9.078158985	9.123764184	9.196468359
1123	Eda2r	2.010147741	-1.954541212	-0.055606529	9.809502478	61.3350107	1.86744720655731e-05	0.000130501	10.40446369	10.44928775	10.64051026	8.968038455	8.312865046	8.182914978	10.24223533	10.59952268	10.4856841
1124	Ccdc130	0.466512139	0.132046676	-0.598558815	11.36761736	19.20506819	0.001019134	0.002529043	9.059910808	9.126048802	9.038156643	8.549911695	8.750026601	8.451975443	8.683599052	8.668535193	8.483057542
1125	Hdlbp	-0.957746751	-0.849111794	1.806858546	13.85382732	108.2996204	2.31451471988119e-06	3.76018851171459e-05	10.18159516	9.923653523	10.25220933	10.5733035	11.02499646	10.78332542	11.28853434	11.34491135	11.36694098
1126	Aldoa	-0.084564285	-0.276613162	0.361177447	17.61186464	11.04873808	0.00546949	0.010543183	17.37276583	17.53583197	17.48125439	17.47326392	17.65623682	17.51404431	17.85282184	17.80762147	17.81294122
1127	Prmt1	-0.550999115	-0.504201797	1.055200912	15.15322299	36.54813507	0.000117714	0.000465419	14.72239805	14.78340562	14.34766528	15.14768061	15.21934001	15.13944567	15.58698153	15.65071348	15.78137667
1128	Rwdd2a	0.997181955	-0.001963189	-0.995218766	8.198215792	49.70418074	3.97830331016599e-05	0.00021464	8.839580629	8.901211772	8.846255696	8.070663235	7.866156898	7.658682099	7.788405793	7.996197893	7.816788112
1129	Ydjc	0.295880658	-2.180551444	1.884670786	11.0003839	285.7767038	6.01083443863884e-08	8.64420018205322e-06	10.54298418	10.29101742	10.57835997	10.21209627	10.14655427	10.16606905	12.42118017	12.4064625	12.23873126
1130	Dnajc3	-0.752988343	-0.76933486	1.522323202	11.67643801	47.9122445	4.53496233130916e-05	0.000235175	12.38662988	12.30619823	12.63465662	12.53423059	13.07824783	12.79147335	12.89678706	12.72643075	12.9253323
1131	Zfp236	-0.842433478	1.038674124	-0.196240645	10.71451472	24.24438414	0.000476263	0.001370258	10.2740285	10.39594161	10.82738121	11.50528631	11.32039483	11.19897061	10.17137171	10.31263929	10.42461839
1132	Tceanc2	-0.222911844	-0.801544989	1.024456833	9.496956726	33.39179178	0.000160986	0.000590284	12.65982889	12.88064794	12.94487504	12.79635753	12.71952718	12.7147754	13.19865194	13.22750986	13.22439287
1133	Psmb7	-0.497567647	-0.600988925	1.098556572	13.11620893	85.81749795	5.4744899813567e-06	6.2487472104644e-05	12.50399691	12.68791587	12.56058981	13.00421778	13.20224061	13.03874714	13.67364404	13.69192737	13.68260089
1134	Plcb1	0.569270424	-0.533004231	-0.036266193	9.440403372	41.27808226	7.68759422686471e-05	0.000341673	8.752389462	8.682622997	8.500683907	8.531137678	8.251688053	8.192883587	8.665385851	8.638552661	8.770126762
1135	Rnf213	0.27985739	-1.22328988	0.94343249	6.764638837	38.60619945	9.72271885334279e-05	0.000404713	6.632078914	6.328521843	6.669740655	6.297559873	6.199766936	6.293442433	7.73435293	7.227911538	7.498374415
1136	Mmgt1	-0.730239017	0.073522868	0.656716148	11.54889008	40.93746805	7.91502247912895e-05	0.000348751	5.588235455	6.185811598	5.927927295	7.116730691	7.088460115	6.745603973	6.844028667	6.770466425	7.076838681
1137	Zfp148	0.694906528	0.273981942	-0.96888847	14.74304865	63.90197666	1.60953408670741e-05	0.000118803	14.48647452	14.58060545	14.66830819	13.94398902	14.21514456	14.07370046	13.81431946	13.82708964	13.81210833
1138	Ncapd2	0.036548348	-1.880100973	1.843552625	13.54583893	254.6276132	9.31289041144637e-08	9.66870671630385e-06	12.83101073	13.04363145	12.95587033	12.78531815	12.99740116	12.93814816	14.71118331	14.88928045	14.76070662
1139	Dnajb13	0.022678807	-1.135789348	1.113110541	2.246398463	15.89692037	0.001849675	0.004150774	5.392343902	4.314711574	4.268228767	4.746617353	5.828486333	5.075950146	4.98002765	5.242465336	4.437217761
1140	Taf1	-0.319230647	0.340011053	-0.020780407	10.00113202	14.20787454	0.002609382	0.005556104	9.838341723	9.924726317	9.941877775	10.21236931	10.24953806	10.20073039	9.844513529	9.833967693	9.964123373
1141	BC100451	-0.041780278	-0.687301892	0.72908217	7.722651392	8.038118123	0.013038965	0.022632177	7.775561588	7.372802816	7.248727323	7.507790274	7.340390482	7.674251806	7.854212837	8.536654836	8.193470565
1142	Trpm1	-0.487894392	1.070288017	-0.582393625	5.794357822	21.50686591	0.00070662	0.001876842	3.71554984	3.643912982	2.442930688	2.835595747	2.229858157	2.944248667	3.770030128	3.969563683	3.113364332
1143	Hipk1	-1.04588854	-0.175016456	1.220904996	8.867444273	95.32332811	3.71496697144067e-06	4.97185973233533e-05	8.130325357	8.117912919	8.087301006	9.103948601	9.330655334	9.038600966	9.268468486	9.29318921	9.436596574
1144	Rps19bp1	-1.003207756	0.634054521	0.369153234	14.09759678	60.62867865	1.94740307100988e-05	0.000133612	13.55018647	13.63871296	13.73152993	14.49588206	14.77326788	14.66090268	14.03132042	14.01849227	13.97807637
1145	Pggt1b	-0.932225932	0.50704337	0.425182562	8.36460333	32.9038739	0.000169366	0.000612479	7.98883892	7.753225789	7.975558268	8.304914296	8.474560294	8.650376491	7.634254065	7.769166112	7.789571715
1146	Zfp286	0.59677471	0.622281839	-1.219056548	12.86709195	117.3915096	1.71471306625629e-06	3.19375063370813e-05	13.49523787	13.63286444	13.63738134	12.97320616	12.9232026	13.1060808	12.31886985	12.43769064	12.24442635
1147	Kif1c	0.309389009	-0.798851579	0.48946257	12.62923825	39.9004173	8.66171862962087e-05	0.000372714	12.52729015	12.58395174	12.5963993	12.36623657	12.27719516	12.13604244	13.09028523	12.93894085	13.14680283
1148	Slc35a5	0.295534819	-0.307757146	0.012222327	10.18440225	6.238553354	0.024524037	0.039678806	10.80895226	10.73313058	10.8759646	10.40693079	10.11194627	10.63631567	10.81424025	10.43224092	10.80895226
1149	Arf3	-0.319266234	-0.032163683	0.351429917	12.50576032	5.707727759	0.030195228	0.047809819	12.31651197	12.35865379	12.17141905	12.42684824	12.74586274	12.63167254	12.64339602	12.48755084	12.76992771
1150	Stx12	-0.537372429	0.418907067	0.118465361	14.01211563	13.19234481	0.003260437	0.006732951	13.63175667	13.80701724	13.94173519	14.42968676	14.27038231	14.29255732	13.8128166	13.86046219	14.0626264
1151	Harbi1	1.055161381	-0.623056555	-0.432104826	11.13303453	43.77537781	6.24852122330165e-05	0.000294419	11.59247958	11.71868594	11.57520429	10.69727698	10.39080447	10.63280422	11.26906589	11.29267281	11.02831663
1152	Xrn1	0.242396295	1.068476598	-1.310872893	9.994768965	30.83694657	0.000211621	0.000727122	8.424324357	8.465492607	8.200613479	8.103739835	8.526585888	8.31878849	8.158068134	8.019563686	7.896982366
1153	Airn	1.798023478	-0.755996168	-1.04202731	9.545482833	76.86654477	8.2052669629541e-06	7.84922881721776e-05	10.17088428	9.797986658	10.61327832	10.37184497	10.0239489	10.31431169	9.007723844	9.323596632	9.173831387
1154	Tspyl4	1.676774153	-0.994796395	-0.681977758	12.51735051	109.3763462	2.23096077878831e-06	3.6875256076516e-05	8.104030031	8.023433271	7.85705871	6.133122256	6.371784273	6.193637817	7.391813311	7.291419144	7.027925405
1155	Nipal4	-0.392620734	1.308695847	-0.916075113	7.351671403	37.29270399	0.000109726	0.000440912	8.365131818	8.274269767	7.820190656	8.745018791	8.347999071	7.824392065	7.991298234	8.005514535	7.623267278
1156	Ndufa8	0.200756877	-0.822982949	0.622226072	14.82393583	55.03295428	2.76166949670571e-05	0.000167622	15.68370747	15.66113755	15.78500018	15.63827396	15.30638267	15.44660214	16.05144175	16.09463142	16.24632968
1157	Gk	0.056067746	-0.976999386	0.92093164	8.355355056	56.31881578	2.54138002215043e-05	0.000158394	4.989106239	5.242036725	5.355890195	5.111816096	5.480007603	5.095081121	6.111422687	6.171683729	5.902736002
1158	Sohlh2	-0.320037457	-0.520284287	0.840321744	7.141215702	28.24939433	0.000285183	0.000915718	6.845715653	6.730171554	6.687400698	6.98014198	7.205241173	7.038017123	7.390165332	7.731456021	7.662631784
1159	Ccdc13	0.713377211	-0.314704994	-0.398672217	6.353884129	11.27092479	0.005166609	0.010031831	6.808159655	6.621300635	6.744241524	6.2736099	5.695046105	6.064914177	6.369512651	6.422644042	6.185528473
1160	Cdh5	-0.015636792	0.946389283	-0.930752491	13.24508518	31.25875334	0.000202003	0.000701221	13.45737999	13.52707412	13.66591714	13.8243768	13.36270933	13.51019549	12.47819901	12.76797945	12.61193532
1161	Bbof1	1.772822241	-2.145727034	0.372904793	5.665994244	69.81642757	1.16636028843979e-05	9.7199569539027e-05	3.897570914	2.052556023	4.051480361	2.026341006	1.895155257	1.891721695	2.001925745	1.923687904	2.101466876
1162	Upf3b	0.83122144	-0.075079708	-0.756141732	11.71017007	26.4106927	0.000357855	0.001093902	11.99490134	12.47367831	12.24929372	11.4006105	11.30353911	11.52005944	11.54150861	11.46572813	11.44221144
1163	Acvr2b	1.733363181	-0.495782317	-1.237580864	10.36763698	33.02430213	0.000167248	0.000606603	11.47703399	11.49187829	11.10494271	10.0919108	9.252673566	9.529181088	10.23310718	10.19640586	9.931599365
1164	A130013F12Rik	3.976256162	-2.472172013	-1.504084149	8.106752278	133.816381	1.05165241629749e-06	2.51692123747371e-05	9.866090803	9.86024707	10.07425927	6.53719397	5.452854858	5.881779831	8.382594478	8.564358028	8.34139219
1165	Fam110b	2.59027992	-1.441756759	-1.148523161	10.85016364	37.1694975	0.000110999	0.000444728	11.97281462	12.0510855	12.26539387	10.28297733	8.958000594	9.277476298	10.90928522	10.98832487	10.94611441
1166	Fam175a	1.628415475	-0.982073254	-0.646342221	9.25357692	65.76660842	1.4498672078438e-05	0.000110872	10.14868348	10.16767671	10.23227293	9.532616198	9.410152658	9.369287077	10.23398048	10.42599369	10.15231183
1167	Dguok	0.72133167	-0.029423396	-0.691908275	14.00661006	28.25435801	0.000285013	0.0009155	14.61970832	14.37523246	14.43812933	13.82123414	13.64054983	13.80729113	13.80083723	13.92364362	13.63286444
1168	Kyat1	0.616056119	-1.064027293	0.447971174	12.63437237	75.24134645	8.87329033064072e-06	8.20578849845489e-05	12.72494844	12.69897092	12.6472827	11.96126746	12.13757714	12.1241891	13.2645587	13.08466392	13.06589297
1169	Csf3	-1.470560997	0.527822367	0.94273863	8.936510693	27.0774381	0.000329066	0.001022212	7.786272181	8.05263168	8.55732859	9.483930045	9.480733645	9.843251752	9.132147894	9.175731648	8.916568799
1170	Tmtc4	-0.314640304	-0.301931244	0.616571548	12.09480969	26.95359356	0.000334186	0.001034762	11.74264612	11.79137135	11.81919975	11.94331899	12.18617214	12.167647	12.39477479	12.38543086	12.42272622
1171	Gm10700	0.937087367	-1.354607501	0.417520134	2.82006641	8.748384878	0.010429224	0.018569255	3.409306214	2.460027598	3.110432651	1.955155563	1.985026047	2.228322751	3.549560189	3.92616815	2.756598525
1172	Adck5	0.519153364	-0.004944275	-0.514209089	13.53323577	9.159409443	0.009217066	0.016659997	13.76598005	13.84582354	14.02126617	13.26021552	13.33900562	13.47638854	13.34828127	13.62089063	13.1212706
1173	Kitl	1.120662591	-0.686416033	-0.434246558	11.53898554	63.58064955	1.63924917096364e-05	0.000120114	12.08185625	12.07344628	12.03993727	11.12150436	10.82614495	10.79114322	11.60289423	11.65016013	11.48085541
1174	Arhgef2	0.53972409	-0.071753346	-0.467970744	12.28302493	15.69112376	0.001925772	0.004296907	7.468033498	7.738075994	7.586932719	7.440529402	7.48336887	7.184551585	8.026674627	8.041074475	7.79673354
1175	Prorsd1	-0.210961211	-0.455829859	0.66679107	10.94495978	39.06441354	9.32926709596312e-05	0.000392938	10.63563105	10.65859383	10.66290218	10.7571188	10.95045554	10.88243635	11.37931017	11.32400655	11.25418354
1176	Rnf165	2.823444309	-1.202973567	-1.620470741	8.936291078	78.32584598	7.65858933291768e-06	7.51142428299102e-05	10.19192571	10.39123968	10.6696229	8.107723282	7.36315089	7.311581186	8.650725433	8.926742512	8.813908116
1177	Fgf7	1.472697041	-1.515217801	0.04252076	8.241471441	11.41524972	0.004981137	0.009718223	8.629041816	9.038156643	8.487392143	8.158420077	6.851943961	6.726135441	8.804862415	8.597350083	8.879940385
1178	Fign	1.929261567	-1.086629806	-0.84263176	6.284816952	62.46071267	1.74837409386715e-05	0.000125073	7.57217022	6.925735778	7.128438186	5.453095255	5.060155721	5.325308508	6.306727684	6.410071082	6.381650137
1179	Dio3os	0.232920369	0.626058129	-0.858978498	8.775563092	7.587728451	0.015128548	0.025835779	9.116722483	9.412946355	8.888919305	9.325101262	8.691814949	8.702910827	8.453389033	8.432550639	7.955712978
1180	Os9	0.966282042	-0.851867263	-0.114414779	6.878726849	47.44192633	4.69707891952688e-05	0.00024131	7.12409115	7.423860417	7.168925803	6.417448298	6.148064763	6.25251818	7.184244926	7.092687371	7.096700734
1181	Macf1	0.433047893	0.55156952	-0.984617412	12.97905674	59.29263135	2.11080444621512e-05	0.000140985	4.147987253	4.007828406	4.024498391	4.602922003	4.139688803	4.852847372	2.867971358	3.208078721	1.940205413
1182	Mov10	0.519592319	-0.776284624	0.256692304	11.65873877	21.5611197	0.000700832	0.001864541	11.8833426	11.76653587	11.58923786	11.04471966	11.38577098	11.24984874	12.04094958	12.0875732	11.88067047
1183	Lats2	-0.871700195	1.34258962	-0.470889425	12.40721822	102.8650784	2.80200724411952e-06	4.21171158984215e-05	12.0093219	12.03602033	12.17037139	13.05723811	12.96336506	12.7297416	11.32429075	11.42585453	11.67213315
1184	5430434G16Rik	-0.88973074	1.840639358	-0.950908618	12.01846013	80.02502714	7.07857107730436e-06	7.19798300530785e-05	11.96918434	11.92508628	12.22228766	13.13074652	12.70139442	12.95360954	11.05399644	10.93602474	11.27381124
1185	Zfy1	-1.002403287	0.612167644	0.390235643	6.588610607	12.00274093	0.004307371	0.008564895	1.903355511	1.920049014	1.880215458	1.898257978	1.918533525	1.924101544	1.921534821	1.992513764	1.930237214
1186	Cnih2	0.486941188	0.64159657	-1.128537757	9.445333292	41.64149186	7.45394739928854e-05	0.000334425	9.82495079	10.02165467	10.10487336	9.295959587	9.487118227	9.707577445	8.877459849	8.913492231	8.774913471
1187	Fv1	-0.436419934	0.461422809	-0.025002876	5.840383866	9.269045811	0.008924133	0.016191627	5.813911305	5.778299508	5.517523727	6.117597378	6.337356441	5.964040521	5.645353381	5.661584146	5.727788386
1188	Zfp711	-0.899135443	1.420063418	-0.520927975	9.140812982	53.62946975	3.03031188984339e-05	0.000178139	5.033341012	5.503912089	5.643517571	6.659013317	6.749895027	6.518828345	5.006849724	4.497519458	5.153281829
1189	Olfr1065	1.343723722	0.511738185	-1.855461907	11.39284686	15.79667867	0.001886259	0.004218989	12.43545889	12.44895191	12.49331539	11.52529789	10.42865667	11.39260047	10.81272926	9.990715006	11.00789621
1190	Scamp1	0.646287922	0.628719174	-1.275007096	6.565163089	27.17327581	0.000325171	0.001012839	14.05190322	14.1858421	14.24889498	14.15259515	13.83694931	13.89251887	13.58736055	13.63050286	13.68087064
1191	Cdkn1a	-3.753376711	2.765318015	0.988058695	10.51997554	265.276733	7.97286907821339e-08	9.28685759906155e-06	8.900217223	8.70745063	9.188485651	12.70417207	12.70465584	12.51683134	9.670957902	9.733983514	10.25380821
1192	Gm10021	0.835916521	0.262116419	-1.09803294	13.09949932	36.88805774	0.000113979	0.00045356	13.7164159	13.56869525	13.94733626	13.10328456	12.72688204	12.89453124	12.5289183	12.71330466	12.69612563
1193	Mro	-1.423799397	-0.94777049	2.371569888	5.071624012	155.9972363	5.918686505439e-07	1.94206352872249e-05	3.880921005	3.888598014	4.351944652	4.840698804	4.772902283	4.919192495	4.406870306	4.670450434	4.680502875
1194	Tnf	-0.517821994	-0.595268963	1.113090957	6.601002795	27.6702165	0.000305882	0.000965922	6.222349646	6.203819777	5.792188792	6.6402941	6.420030651	6.490905492	7.370083376	6.694807397	7.339988623
1195	Swt1	-0.277539648	1.131104855	-0.853565207	12.77115056	48.65445309	4.29319689458122e-05	0.000226564	10.85770961	10.91424382	11.32719468	10.82058404	10.93449374	10.94611441	9.829905647	9.947936307	9.962215045
1196	Fahd2a	0.748036501	-0.954516768	0.206480267	11.84848876	69.4724916	1.18755427830436e-05	9.81585116845611e-05	11.97108354	12.12103764	11.99490134	11.21944553	11.27279237	11.35067511	12.33374784	12.24345841	12.12925706
1197	Phrf1	-0.614216614	1.065201596	-0.450984982	13.39523708	58.38464474	2.23179390444081e-05	0.000145947	13.32228232	13.31897373	13.38122357	13.80271863	14.10441601	13.95799482	12.97349057	12.93005758	12.76597652
1198	Ippk	-1.189421718	1.453218218	-0.263796501	9.449534618	130.6447215	1.15033448834791e-06	2.61544232305284e-05	11.91570072	12.17174462	12.15323784	13.77427743	13.45485706	13.82170032	11.98249354	12.00794858	12.36099678
1199	Mul1	-0.246644145	0.834779115	-0.58813497	12.22495673	49.15276528	4.13994393422588e-05	0.000220642	12.27759506	12.44828954	12.29047642	12.50649624	12.71047459	12.53932262	11.70445022	11.77096799	11.7765379
1200	Dars	-0.183831402	0.845901729	-0.662070327	9.653671441	21.15227776	0.00074597	0.001956543	11.8218739	12.2079478	12.16512107	12.43139646	12.25525582	12.10795954	12.33743025	12.59187071	12.66328155
1201	Zfp316	0.893834968	-0.028865457	-0.864969511	7.903161929	33.38042954	0.000161175	0.000590524	7.064129388	7.326965239	7.109557753	6.73119463	6.53903072	6.549411188	6.557445031	6.729323123	6.558465263
1202	Znrf2	-1.077947017	-0.272485575	1.350432592	9.111416412	82.27672938	6.39253245619577e-06	6.79365028595423e-05	8.369911185	8.268449191	8.26750925	9.566744145	9.307227709	9.265738823	9.648829913	9.509568181	9.798769308
1203	Hivep3	1.271050881	-0.05268675	-1.218364131	9.537701572	112.9222662	1.9813382797484e-06	3.4572049099889e-05	3.863757095	3.972684184	3.810026657	4.825378969	4.596901106	4.56165287	4.611159189	4.3762375	4.689730409
1204	Klhl12	-1.141124376	0.557119934	0.584004442	7.660685634	48.08566627	4.47696728697208e-05	0.000233215	6.998740585	7.29397683	6.964210668	8.219610768	8.384790284	8.07590016	7.671390198	7.698170341	7.639380871
1205	Lgr4	-0.849367145	0.406422241	0.442944905	6.371341063	7.606595188	0.015032889	0.025694836	2.019958329	5.420588861	1.991801002	2.039727371	1.904859816	1.903619184	2.078512076	1.853544344	1.914428494
1206	Pde3b	1.257125369	-1.098344195	-0.158781174	4.500526541	12.65443563	0.003688748	0.007493009	8.425163091	8.510688256	8.627727442	8.870060207	8.823221658	8.702078474	8.756883838	8.515637561	8.65883834
1207	Kcnj6	0.925693177	0.30676901	-1.232462186	4.646558421	13.94199034	0.002762672	0.005836774	5.392753446	5.626605838	5.078471342	4.522288088	4.540814336	4.257648673	4.60786595	4.121607653	3.670970464
1208	Upk1a	-0.529960555	0.629377378	-0.099416823	7.079958398	11.23007062	0.005220684	0.010123396	6.993870127	6.980439457	6.835021877	7.423226323	7.50291405	7.473072752	6.547021449	6.825000058	7.139059485
1209	Gm9789	-0.517268927	0.069555695	0.447713232	5.122145324	17.53502933	0.001361141	0.003209673	4.816076261	4.905209723	4.666509134	5.119151121	5.529513025	5.409989888	4.698893817	5.097567534	5.66196989
1210	Fam92a	0.107160099	0.955731026	-1.062891125	6.603110962	41.1970046	7.74097517869675e-05	0.000343333	13.12968275	13.31669655	13.49412065	13.43660148	13.41451662	13.35957347	13.26727976	13.50515745	13.28586407
1211	Tnrc6b	1.572185651	-0.381318838	-1.190866813	11.59897517	69.56986023	1.1815053465138e-05	9.79815730685131e-05	13.99736102	14.1053599	14.17298903	13.43337311	13.22412741	13.33000155	13.1848345	13.18505321	13.23137501
1212	Bmp2k	0.110745851	0.710194689	-0.82094054	12.84898419	44.40717705	5.93953879870008e-05	0.000284938	9.734272469	9.764549225	9.827691443	9.921648985	9.769765249	9.769520037	9.204008188	9.498391461	9.128993477
1213	Myh10	0.133933211	-0.389641088	0.255707877	11.64373715	7.052049771	0.018195785	0.030425207	11.64541899	11.70618724	11.45783054	11.29391065	11.58723713	11.52648936	11.88966414	11.88983898	11.79705729
1214	Dgcr2	-0.547491925	-0.656710723	1.204202648	10.91757838	53.25298191	3.10791834803472e-05	0.000181093	11.28218015	11.32289988	10.88371759	11.47327678	11.56042739	11.43179137	11.83770584	11.75404203	11.85759247
1215	Fkrp	-0.666946249	0.548118117	0.118828132	11.8971198	25.14524896	0.000421792	0.001245137	11.78134992	11.68793707	11.43629803	12.28980708	12.33085365	12.28576304	11.70817921	11.71783	11.8360602
1216	Thsd7b	0.035755417	3.011141859	-3.046897276	5.100910958	82.61758507	6.29610748849237e-06	6.74852778373689e-05	6.038909086	6.235725241	6.110751241	5.675227615	6.449872342	6.153019359	2.756598525	2.837914112	3.650181103
1217	Foxc2	-1.553107902	2.370132119	-0.817024216	9.677643362	61.07976797	1.89585448574971e-05	0.00013173	9.27271427	9.45604081	9.568091319	11.50117609	10.79853604	10.65645797	8.435131349	8.752808367	8.657834033
1218	Trank1	-0.069497148	0.776409241	-0.706912093	7.523464848	14.25703605	0.002582224	0.005505662	7.672617333	7.590264615	7.944927541	7.472240036	7.969641251	7.974419647	7.011228994	7.14241846	6.933425755
1219	Zbtb11	-1.228102962	1.710276164	-0.482173202	10.94198294	308.6661228	4.48561367092312e-08	7.67293873808087e-06	10.7461752	10.63198575	10.70185811	11.86108391	11.95239448	11.95084954	10.22293957	10.15656156	10.25399831
1220	Oas2	-0.619970298	-1.754884238	2.374854535	10.79698085	60.31080426	1.98479224159837e-05	0.00013534	2.578016492	2.022631011	3.168137978	2.383837129	4.197108923	3.828593049	6.403644145	5.924680992	6.344236492
1221	Ccnk	-0.303240753	0.794921192	-0.491680439	8.691286436	23.43744984	0.000532786	0.001501029	8.855488728	8.674766852	8.732043412	8.839580629	9.078158985	9.254281639	8.178271549	8.343839837	8.265146289
1222	Csnk2b	-0.338380369	-0.079016249	0.417396618	15.40014612	19.30620942	0.00100211	0.002496154	15.08085963	15.18724742	15.17655433	15.4366309	15.53970439	15.48346719	15.54892724	15.52363387	15.62429012
1223	Src	0.186276256	-0.352307187	0.166030931	6.441735081	9.050122671	0.009521224	0.0171293	10.08647665	9.925119911	9.802093692	9.890550716	10.09106759	10.06203159	10.13283517	10.13357001	9.854772998
1224	Ppie	0.134929873	-0.430044628	0.295114755	12.52552059	13.32493897	0.003164628	0.006564007	12.33933712	12.61193532	12.46510445	12.33182721	12.38928365	12.29047642	12.76450563	12.7849371	12.75227842
1225	Rab22a	-1.188918539	0.617226405	0.571692133	11.03273275	91.89692	4.25318686867861e-06	5.38441975405438e-05	13.77803457	13.97880422	14.31146704	13.98086349	14.03132042	14.03570089	13.04208705	13.17583441	13.37811284
1226	Ppara	0.077245305	0.573007738	-0.650253043	9.753177732	9.441582378	0.008486483	0.01549562	9.947535144	9.996740545	9.983633106	9.473417594	10.2599511	9.995224262	9.316664654	9.344405838	9.453360491
1227	Fam114a2	0.592371536	-0.343970993	-0.248400542	14.19212518	15.36914493	0.002052922	0.004538102	14.55601075	14.48515333	14.37598353	13.76981697	13.89635215	13.97386389	14.32504282	14.31277581	14.03412735
1228	Ube2a	-1.215123291	-0.328652077	1.543775368	12.62895737	118.1798927	1.67247541504646e-06	3.1570949670258e-05	11.67739921	11.73985515	11.71071911	12.87218111	13.01088137	12.89028086	13.20224061	13.09028523	13.46677373
1229	Gmps	-0.910407443	0.015056601	0.895350843	11.7237921	57.50050662	2.35812157867346e-05	0.000151288	11.1257752	11.40912337	11.30130732	10.9068986	11.5400872	11.36380656	10.80895226	10.48640857	10.53544425
1230	Stc1	2.132314991	-0.011719977	-2.120595014	8.35509138	20.74091547	0.000795148	0.002064238	10.66614888	10.91517797	11.99228956	9.249898105	8.520407558	9.121323941	9.08691211	9.929974776	9.116936166
1231	Smoc2	0.0269264	0.309996911	-0.336923311	13.12486776	6.041746122	0.026455833	0.042433773	12.00420147	12.45722639	12.4439428	12.32174944	12.5407623	12.53032217	11.92379857	12.07117312	12.37671009
1232	Apc	0.007267277	0.552048692	-0.559315969	11.22475829	25.34350673	0.000410875	0.001218657	6.980996778	7.133875751	7.44390207	7.039207339	7.4184128	7.246249503	6.936807427	6.721423507	6.916043574
1233	Copg2	0.725341913	-0.693046925	-0.032294989	7.938012977	35.35000713	0.000132174	0.000507955	11.89580468	11.88983898	11.80271931	11.72290376	11.27895971	11.69641169	12.27600964	12.35570128	12.51581794
1234	Dclk1	-0.280589573	-2.521760225	2.802349798	8.966249741	261.9784717	8.36029905391185e-08	9.45398332497445e-06	9.15200137	9.283960508	8.910989839	9.256925319	9.582431408	9.230700768	11.56834162	11.6661716	11.68508555
1235	Cdv3	-0.840181155	-0.226519035	1.06670019	10.34446298	38.16447701	0.00010122	0.000416079	13.7156636	13.81454972	13.98569455	14.88052845	14.78340562	14.8721807	14.18145755	14.06123886	14.46574276
1236	Gli3	0.586855484	0.263298342	-0.850153826	11.94365991	35.62315698	0.000128688	0.000497256	4.548064219	5.128707284	5.151261764	5.123314245	4.554110546	4.752446242	4.67364591	4.276605526	4.329494593
1237	Acer3	-1.144868512	-1.020587212	2.165455724	11.30285893	172.1230406	4.08890166467732e-07	1.63271493397959e-05	10.24021594	10.08164496	10.27639165	11.38280839	11.37532679	11.27472289	12.5578044	12.14246637	12.39434895
1238	Wnt11	0.600349539	2.800078574	-3.400428113	9.672727851	430.5584492	1.26317813839576e-08	5.68657534343002e-06	10.97581397	11.08759779	10.95554944	10.39006287	10.51451741	10.31333231	7.437968242	7.866610097	7.513098527
1239	Zfp524	1.067882445	-0.889184374	-0.178698071	12.78278113	55.80631717	2.62642667078004e-05	0.000161946	13.05224006	13.23786517	13.30481867	12.25737315	12.0799917	12.05391173	13.06797426	13.12185093	12.8690045
1240	Hivep2	-0.953071369	1.344701327	-0.391629959	10.80055672	94.97562593	3.76551506149678e-06	5.01081752995749e-05	10.51271686	10.62184338	10.70566851	11.41453793	11.69215636	11.59274857	10.18625556	10.15301418	10.32606913
1241	Pex3	-0.345255745	0.157827192	0.187428553	9.825326536	5.904628217	0.027916017	0.044531493	11.80372919	11.93430006	11.89010611	11.94199936	11.79011341	11.96291449	11.79228521	11.73915824	11.89010611
1242	Tmem174	-0.213178518	-0.62308338	0.836261898	7.932625617	16.80658987	0.001555339	0.003586266	7.597431317	7.625436107	7.52556901	7.569496027	8.047394693	7.771081267	8.346590884	8.667423475	8.243207771
1243	Zbtb38	1.712073474	-0.420270932	-1.291802543	8.550410276	94.21413165	3.87928210300735e-06	5.10188494633903e-05	9.653088347	9.409729721	9.592288776	7.729023735	8.054882462	7.734980225	8.394443833	8.304914296	8.080341088
1244	Ap2a2	-0.197679483	-1.379816754	1.577496238	10.05843525	145.5036616	7.68598636572927e-07	2.1491163615677e-05	9.475082199	9.423435111	9.501612729	9.759694058	9.743178866	9.490295565	11.04221496	10.92834576	11.16205802
1245	Cd247	1.506283389	2.123978435	-3.630261824	5.086530457	129.8828538	1.17575716399891e-06	2.63958522887612e-05	9.300822255	9.127661344	8.43609878	8.249129925	7.674600806	8.477810884	7.378419427	7.384872305	7.858053094
1246	Donson	-0.740959695	0.391417593	0.349542102	9.364588926	14.01834712	0.002717515	0.00575704	8.784725377	8.902413991	9.316125612	9.772514152	9.789065034	9.664564879	9.304144086	9.2816876	9.466059601
1247	Sertad2	-0.143349338	0.841509772	-0.698160434	13.34392237	31.90288094	0.000188354	0.000664194	13.32343219	13.69039509	13.57275092	13.70641605	13.75757462	13.55263555	12.74086302	12.89116176	12.86007212
1248	Lrp1	0.007876923	1.190011772	-1.197888695	12.54740067	42.54407673	6.91119091618951e-05	0.000316928	14.88187206	14.85674256	14.57006462	14.52764561	14.58969038	14.36985303	14.42886158	14.24349866	13.89485453
1249	En2	-0.584009513	0.641077267	-0.057067754	7.173140449	8.53535076	0.011136704	0.019660595	7.102184547	6.735814913	7.36586029	7.235963475	7.723839032	7.740832925	7.00191807	7.098589879	6.968069592
1250	Mtx1	0.218907341	-0.433916821	0.21500948	15.13364595	21.3802822	0.00072036	0.001903349	15.08128744	15.12991451	15.19363376	14.90983976	14.89016114	14.94811279	15.35641726	15.37471551	15.31873138
1251	Plekha3	-0.85207389	0.579142468	0.272931422	10.16572822	33.89973986	0.000152808	0.000567257	9.707133355	9.942793246	9.722252735	10.61351347	10.81678387	10.49810367	10.05530325	10.08847427	10.04719608
1252	Tmem161b	-0.751560409	0.173106256	0.578454153	4.497214386	8.923254059	0.009890356	0.017719745	10.98322231	10.96721101	11.1961919	11.23868694	11.276555	11.4141612	11.03190605	10.94102736	11.11753747
1253	Skp2	-0.143241291	-0.860063432	1.003304723	8.077332388	43.74605277	6.2633488795452e-05	0.000294769	9.306185531	9.554350783	9.724083545	9.155223894	9.385890272	9.363138711	10.10437156	10.19856732	10.45448172
1254	Mxd4	0.541671531	-1.545622075	1.003950543	11.24950284	66.43110283	1.39782340516629e-05	0.000108533	7.208309638	7.477647669	7.269609297	6.417216419	6.11385805	6.485705124	7.108731394	7.125251329	7.047848262
1255	Ocrl	1.314078189	-0.36443698	-0.94964121	10.03626579	96.75613573	3.51547034679588e-06	4.81386656037078e-05	13.8990257	13.9613008	14.17427967	13.62407838	13.34688899	13.45693065	13.36369169	13.34373549	13.45121701
1256	Gprin3	2.662543565	-2.430235089	-0.232308476	7.769629845	33.48400256	0.000159461	0.000586057	3.871862797	4.212502307	3.985821555	2.234493018	1.902061444	1.899333201	4.348484687	2.831691894	3.178813029
1257	Onecut3	-1.567481556	0.607733894	0.959747662	4.783644187	8.055013342	0.012967893	0.022522708	2.041720087	2.77761043	1.981162081	2.038843964	3.566831987	4.329494593	3.144978112	1.882220983	1.96769382
1258	Sec13	-1.090589359	-0.576726242	1.667315601	8.636318617	120.7399031	1.5440586590716e-06	3.01041285032851e-05	7.776980826	7.750802789	7.623267278	8.825705755	8.993591908	8.603521306	9.364850936	9.342493196	9.445653563
1259	Rgs3	1.688110644	-1.022866453	-0.665244191	12.26293188	72.30374914	1.02644930293896e-05	8.98128177253765e-05	11.31345542	11.22025246	10.81149647	12.59989635	12.81145655	12.82870404	11.98156649	11.75286966	12.2456013
1260	Fcgrt	0.454397616	0.227464468	-0.681862084	14.5584772	8.8539942	0.010099488	0.018039867	15.17482469	14.95612899	14.68073761	14.66408262	14.31822222	14.4661936	14.37150921	14.38452893	14.01006689
1261	Mex3d	-0.902465352	0.946108861	-0.043643509	8.028789994	51.91587384	3.40460995658252e-05	0.000192767	7.806464261	7.854546663	7.566537214	8.780854517	8.640348119	8.513741558	7.730205804	7.704975162	7.661436645
1262	Soga3	-1.024991632	1.509202444	-0.484210812	4.714832726	12.64246577	0.003699062	0.007511806	4.623846399	4.522027427	4.457843533	4.751361652	6.034575779	5.892754824	4.185229205	3.905065712	4.060790005
1263	Npr2	-1.075565429	2.05387038	-0.978304951	13.86571331	181.6381266	3.33890043634061e-07	1.49943209227224e-05	11.73830735	11.88633792	11.60921515	12.61045211	12.98137872	13.07824783	11.12979104	10.92696253	11.12420126
1264	Lactb2	-0.506451554	-0.697817843	1.204269397	9.75439284	36.53581352	0.000117853	0.000465802	9.421158907	9.055224962	9.076073702	9.773736481	9.504699567	9.793376184	10.3266458	10.26488992	10.57373004
1265	Rad51c	0.157466566	-1.497627277	1.34016071	7.71693335	44.28788361	5.99637969737994e-05	0.000286566	7.224496464	7.257184084	7.486425357	7.53089814	6.998360036	6.966448029	8.446693249	8.765985189	8.775909598
1266	Itpr2	0.73402157	0.674803619	-1.408825189	15.73208224	63.19276144	1.67604654088282e-05	0.000121933	7.885066116	7.976913686	7.673238517	7.227911538	7.363487377	7.274925212	7.13444616	7.290311151	6.856923859
1267	9430047G12Rik	2.548498654	-1.872859543	-0.675639111	6.31896307	33.80478943	0.000154296	0.000571398	7.309512334	7.294850335	7.576664306	5.339768898	4.1047786	5.090983514	7.062283549	6.361414186	6.730411907
1268	Olfr344	-0.534751809	-0.877882835	1.412634644	3.409237187	6.529633142	0.021981048	0.035996807	3.471407456	2.378361822	2.430555829	2.519951292	3.799719272	3.564909971	4.076553561	4.054874753	4.386800726
1269	Ick	1.78496419	-1.002174925	-0.782789265	9.272425649	66.45161746	1.39625444992373e-05	0.000108485	10.16299789	10.12550293	10.09652958	8.374816222	8.044523414	8.610798197	9.505443357	9.134015291	9.39720396
1270	Phb	-0.117638302	-0.935884616	1.053522918	13.68899505	38.3859962	9.91923600912309e-05	0.000410087	13.32133647	13.30992875	13.2645587	13.21796704	13.63264273	13.39812905	14.40133741	14.51114016	14.1439151
1271	Rnf157	0.550419587	-1.246402934	0.695983346	4.90587383	9.976298048	0.00729131	0.013567569	5.387784392	4.99811121	5.161533433	3.441472459	2.816362148	3.984814904	3.546159621	4.844439307	3.471407456
1272	Mzt1	-0.288918853	-0.177892012	0.466810865	12.44455088	9.693612847	0.007894635	0.014544144	4.775337694	4.131089613	5.010178206	4.450996034	4.628167676	4.95697961	4.25414985	4.472055582	4.023644782
1273	Tbc1d10c	0.398343842	0.89174061	-1.290084452	10.70063152	45.4369818	5.47601294028655e-05	0.000269125	11.27345721	11.55360421	10.96326142	10.90660972	10.82058404	10.86809757	9.947119431	10.01352276	9.959427304
1274	Ppp1r15b	-2.341775976	1.186452465	1.155323511	8.569570508	186.0214733	3.05190564326854e-07	1.4642552195207e-05	7.279125146	7.384872305	7.547614586	9.677983338	9.919657525	9.639299101	8.493270056	8.451127206	8.733185306
1275	Rock1	-0.174863192	0.644941835	-0.470078643	14.71237876	14.47271241	0.002467198	0.005294514	13.01088137	12.86792914	13.06615772	12.73965717	12.9415297	12.69823939	12.62272809	12.51722758	12.76086198
1276	Gnl3l	-0.830160288	0.130066709	0.700093578	8.708078274	13.88400794	0.002797596	0.005898931	11.18261509	11.91729363	11.5693988	12.46827003	12.33730355	12.50681935	11.93351833	11.95437721	12.27122634
1277	Rab5a	-0.68863373	0.616766347	0.071867383	13.28901076	69.64673257	1.17675712672676e-05	9.77403179538471e-05	13.09455282	13.02117144	12.98436004	13.69478767	13.72370674	13.69835698	13.15329922	13.11605205	13.07976314
1278	Mogat1	0.0798432	-2.46492191	2.38507871	6.888165648	50.20135359	3.83932419892994e-05	0.0002094	7.232084823	6.940572827	6.476980244	6.228310666	6.56811143	7.304711585	9.184237659	9.610947159	9.193193096
1279	6720473M08Rik	0.111777058	-1.322654686	1.210877628	8.585064745	38.97170089	9.40723395713126e-05	0.000395199	7.939753896	8.246113521	8.470226248	8.235716193	8.096690427	7.98835587	9.58447844	9.166316956	9.537931151
1280	Gata2	0.987035421	-0.374383042	-0.612652378	14.37539652	102.7251479	2.81619042245203e-06	4.22738447609022e-05	15.99153048	15.98576223	16.08185693	15.35641726	15.03950513	15.12759202	15.01995561	15.1249065	15.22964381
1281	Akap11	0.494148217	0.680345905	-1.174494122	13.40562267	67.31398565	1.33226115258595e-05	0.000105498	13.91990939	13.99338774	13.97221322	13.64699972	13.2919962	13.46406979	12.78354208	12.71101206	12.86747385
1282	Taldo1	0.30762376	-0.9945049	0.68688114	16.31033799	46.76985368	4.94162974543401e-05	0.000250206	16.21915527	16.08338137	16.24921994	16.07967753	15.71675026	15.83245751	16.85585601	16.84533232	16.91121167
1283	Clk4	0.336451551	0.935727745	-1.272179295	15.2084055	65.20026188	1.49616436138092e-05	0.00011322	11.00547425	11.38942961	11.39887822	11.34696378	11.25226471	11.22436059	10.21563826	10.35135385	10.27265612
1284	Msh2	2.501015306	-1.852066101	-0.648949204	8.385289329	190.0984047	2.81233970198291e-07	1.40829709348016e-05	15.53229628	15.72903838	15.7776225	14.86024359	14.46676809	14.74485818	15.42968431	15.64523907	15.38010929
1285	Lrba	-1.741010247	0.418384697	1.32262555	6.555577896	44.54001787	5.87703929456986e-05	0.000282784	7.019180524	6.846532047	6.960970437	6.428147325	6.561106438	6.735814913	7.25937874	7.101245727	7.4184128
1286	Mtrr	-1.252474945	-0.310504103	1.562979048	8.164113353	131.5249079	1.1218196056362e-06	2.59117880998105e-05	7.509208987	7.463839695	7.732506093	8.704463274	8.169042434	8.453031591	7.951175156	7.761805259	8.044935366
1287	Tex12	1.846005151	-0.336342708	-1.509662443	2.643050854	28.9635145	0.00026203	0.00085902	1.896560154	2.294576001	1.883819137	3.693069991	2.530726046	2.888315021	2.005218522	2.991779362	2.875092724
1288	Cenpe	-0.899066167	-2.597605141	3.496671307	7.516509311	178.7485651	3.54684238756206e-07	1.53826349328775e-05	5.286758987	5.223665147	5.266344829	5.259245997	5.855254182	5.697354451	8.020978696	8.487016366	8.463468503
1289	Tor4a	1.037551273	-1.103451365	0.065900093	12.22581052	168.6911537	4.41082820041074e-07	1.69715097372727e-05	12.58319311	12.52674897	12.53914066	11.50665473	11.5081654	11.5216088	12.66328155	12.53694824	12.64655323
1290	Dmap1	-0.25247747	-0.111559284	0.364036753	10.75176625	8.283636439	0.012052463	0.021094738	10.52537715	10.69248699	10.4209204	10.79308409	10.85001604	10.75311683	10.9203889	10.98714393	10.82336198
1291	C030011G24Rik	0.794892381	0.638754847	-1.433647229	2.99994192	12.63690027	0.00370387	0.007519993	4.259948019	3.259394059	3.709023293	3.048107738	2.488904793	3.306675697	2.485423843	2.181894484	2.260105358
1292	Rbl1	0.330850094	-1.485423033	1.154572939	11.14457167	128.0008404	1.2416604623026e-06	2.7187291192577e-05	10.79963739	10.73857297	11.07178181	10.51038724	10.52132803	10.58572663	12.05306464	12.03385095	11.9867954
1293	Kcna6	0.739521523	0.339654785	-1.079176308	10.81117584	32.63223659	0.000174271	0.000626373	11.30864793	11.37218305	11.57139437	10.84813085	10.54449101	10.64103893	10.37070931	10.53056404	10.11342308
1294	Cks2	-0.68344371	-1.842812209	2.526255919	13.76095652	163.7265624	4.93526326336092e-07	1.77680349662198e-05	12.77285337	12.5681477	12.73216886	13.1199556	13.40781952	13.59572593	15.01761717	15.28962898	15.34469153
1295	Ankrd13b	0.826796881	-0.781780778	-0.045016103	14.03322014	35.02145141	0.000136525	0.000520324	14.34203853	14.17203719	14.4573977	13.39516792	13.51504299	13.58087187	14.36314871	14.36264568	14.11063072
1296	Acpp	1.21851569	0.830568381	-2.049084071	11.84391451	18.04871224	0.001242316	0.002976719	5.116979552	5.436262604	5.955274102	3.858583584	3.267399899	5.072411093	4.504480943	4.800568126	2.772176962
1297	Spag4	-1.121712514	0.164440609	0.957271905	7.422683382	61.23896317	1.87807348483591e-05	0.000131061	6.701333265	6.681985236	6.805747226	7.840607478	7.740832925	7.972762866	7.715599023	7.845931418	7.499351001
1298	Smg6	0.840078593	0.464438252	-1.304516845	12.51489051	108.6362166	2.28797756360974e-06	3.73459659023145e-05	9.385890272	8.772648288	9.155223894	8.453675934	8.047918207	7.876311548	9.088129467	8.891250772	9.011778095
1299	Map4k4	0.329808665	0.490344002	-0.820152666	14.71105869	83.84364338	5.96406382169847e-06	6.52943154487407e-05	11.42702714	11.49675351	11.37690543	11.66047232	11.5532756	11.5400872	11.93678919	11.85438125	11.95050574
1300	Vmac	1.044556592	-0.805321791	-0.239234801	12.10842562	33.83537682	0.000153815	0.000570013	12.6795616	12.57882932	12.35067734	11.58819882	11.23223024	11.65496942	12.32272969	12.31724624	12.25138793
1301	Zw10	-0.416594937	0.167159125	0.249435811	12.4784763	17.24421082	0.001434787	0.003353473	12.18123131	12.23779149	12.35037534	12.64676601	12.69077451	12.68164243	12.48060151	12.49778144	12.53932262
1302	Mzf1	0.996937405	-1.438851109	0.441913704	8.37055082	67.56189765	1.31455154264803e-05	0.000104604	8.467071491	8.548704534	8.650900136	7.557397084	7.600230573	7.518236286	9.073866113	9.199525176	8.719025983
1303	Cep41	0.459842724	-2.133177747	1.673335022	6.702384422	155.0396177	6.0571326447729e-07	1.96104953953586e-05	8.8031445	8.848095542	9.234495111	8.360035196	8.436305747	8.505469067	9.307547422	9.359209392	9.248479381
1304	1700012D14Rik	2.117339297	-0.811648236	-1.305691062	8.000169238	94.51593945	3.83368094117002e-06	5.06488382198678e-05	7.82711568	7.651275283	7.857679666	7.114207078	6.630812834	7.220777676	7.372498795	7.534605573	7.068175254
1305	Arhgef28	0.494019797	0.537374352	-1.031394149	12.83439747	37.85055204	0.000104184	0.000424948	13.32965248	13.40273015	13.29622372	12.61874991	13.04595527	12.88184177	12.37175758	12.37332989	12.18933643
1306	Eif2s3x	-0.520519877	-0.360478612	0.880998489	11.57753145	45.7122471	5.35990172640861e-05	0.000265156	14.72598398	14.84894836	14.75382469	14.99491052	14.87979002	15.01462047	15.01155587	15.00252356	14.9989331
1307	Sec63	-0.858644257	-0.507643393	1.36628765	11.43209007	171.832008	4.11502798544621e-07	1.63496243721079e-05	9.290968621	9.088370888	9.606920687	9.638627506	9.965414893	10.04435438	8.361988581	8.254384645	8.376600851
1308	Rps6ka3	-0.591815916	-1.0941205	1.685936416	10.67181042	273.9799208	7.05386904684908e-08	9.02133740770033e-06	5.237645443	4.678742316	5.03304366	4.958981112	5.223665147	4.89023675	5.231138821	5.08532475	5.411628728
1309	Col1a1	1.195164271	-4.51577177	3.320607499	7.612845531	157.6963394	5.68270918614688e-07	1.90487119986568e-05	16.50406114	16.55697213	15.85484331	15.5376556	14.80389308	14.82724709	18.21643127	18.2855435	18.30423278
1310	Arhgdig	-0.700583459	-2.268310254	2.968893713	7.510744613	307.4289008	4.5546070713744e-08	7.6886108043541e-06	6.278836801	6.145449802	6.438470065	6.760177731	7.067927284	7.13640203	9.358895846	9.187118537	9.223423425
1311	D230015J17Rik	-1.493191802	2.079840269	-0.586648467	10.46576113	59.82226259	2.04403699109412e-05	0.000138	9.623467543	9.517341873	8.908491545	10.89344431	10.83253839	11.07796695	9.210555266	8.935715786	9.358259776
1312	Klhl41	-0.63314274	-0.471271763	1.104414503	2.574551766	8.863213199	0.010071332	0.017998143	2.023951096	2.02330165	1.938845311	1.991801002	2.860464185	3.033261088	2.916374262	3.392247504	2.990719797
1313	Cdh2	0.577992922	1.412106555	-1.990099477	9.708239085	42.91996696	6.69988117119111e-05	0.000309849	4.92483847	5.114967314	5.775642791	2.891344945	1.88082158	3.816166198	2.836896311	2.748268487	3.40181341
1314	Nagpa	0.190004132	-0.607509251	0.417505119	10.74137419	11.67284455	0.004670467	0.009180643	10.93001877	10.63077516	10.43582764	10.5276607	10.52219425	10.37675422	11.13998103	11.11145109	10.99770481
1315	Ccl2	-2.919638127	0.7291833	2.190454828	10.78830372	65.93896307	1.4361369905972e-05	0.000110234	9.466059601	8.773471385	8.911277231	12.46177696	11.91093192	11.69527972	11.39826144	10.87542301	11.4888018
1316	Lrat	-3.123530872	2.816544559	0.306986313	7.83494632	25.42777904	0.000406343	0.001208313	7.438286874	6.837911829	5.798123071	9.09768541	10.14448515	10.20274383	6.782237706	6.64325028	7.569792727
1317	Erc1	-0.475266953	0.736219151	-0.260952198	9.808244576	18.69852839	0.001110095	0.002713191	9.715028328	9.5783492	9.917041446	9.997242006	10.36094123	10.2780366	9.47392784	9.467246103	9.486388436
1318	Cntd1	0.537676244	0.785862716	-1.32353896	5.17829052	7.8438391	0.013892607	0.023944921	5.494733092	5.831228829	6.070124842	6.022306442	4.626410755	5.134340835	4.667575566	4.52391024	4.233984076
1319	Cys1	0.878022838	0.662750878	-1.540773717	14.46398085	33.06776187	0.000166491	0.000604639	15.31072413	14.9763811	15.52363387	14.56531651	14.16303501	14.44831907	13.46057153	13.98569455	13.74215188
1320	Cmss1	-0.128742962	1.330902721	-1.202159759	5.518440574	25.89838726	0.000382158	0.001150845	12.94995251	12.91665808	12.88800005	12.728653	12.91587536	12.81485902	13.36079144	13.56335824	13.31441683
1321	Stk33	0.393653529	0.934217125	-1.327870653	9.999590574	62.15725913	1.77950688790632e-05	0.000126396	10.44650143	10.54619088	10.7276036	10.2552246	10.02807227	10.25603845	9.054320845	9.312382437	9.369980663
1322	Timm23	-1.207340806	0.434559532	0.772781274	14.6310759	69.49144597	1.18637370373436e-05	9.81407045106829e-05	8.277691695	8.048392007	8.692406157	9.231219716	9.41473147	9.696392209	7.61191862	7.518952019	7.665961135
1323	Fam32a	0.680934652	-0.421026991	-0.25990766	13.63432888	6.970401382	0.018729918	0.031213988	14.19942571	14.3089232	14.37243421	14.21554851	13.98642637	14.07247537	13.86517928	14.0626264	13.97592219
1324	Ttyh3	0.46994074	-0.524766431	0.054825691	14.29295076	32.65897943	0.00017378	0.000625109	14.49487079	14.39624986	14.40284669	13.96776897	13.97558056	13.94079558	14.41027029	14.4900092	14.55816491
1325	Arhgap12	0.649923654	-0.631093129	-0.018830525	11.94693195	18.63766382	0.001121702	0.002737399	12.12030299	12.16267241	12.22657461	11.76625766	11.29752789	11.49599351	12.16267241	12.06853063	12.2218554
1326	Serpinf1	0.500774099	-0.827185859	0.32641176	15.68306708	35.04600207	0.000136193	0.000519369	15.8159635	15.82186494	15.58573513	15.22925118	15.30931109	15.18267901	16.08982332	16.17487751	15.93809801
1327	C230083P08Rik	1.173805954	-0.835796618	-0.338009335	8.418529099	71.8850951	1.04845585750749e-05	9.08270786817668e-05	9.002991372	8.778015226	8.986395988	7.825863486	7.581667116	7.838454124	8.598952241	8.541971306	8.612451034
1328	Idh3a	-1.370100752	-0.069380702	1.439481454	13.9549799	84.10263157	5.896767737831e-06	6.498425704325e-05	13.07430496	12.9886586	12.99239395	14.21640123	14.53815089	14.41110764	14.40622224	14.28558088	14.68199874
1329	Ndufv1	0.327541353	-0.57825642	0.250715067	15.56454831	30.70258799	0.000214805	0.000735648	15.63100901	15.56423988	15.57522234	15.28962898	15.23101142	15.26720677	15.89386051	15.89681186	15.73194405
1330	Ulk1	0.171574167	0.627871746	-0.799445913	15.41660329	37.02423916	0.000112525	0.000448963	12.71701834	12.63449148	12.41630426	12.5616681	12.39829414	12.34959273	11.98570081	11.89165501	11.77163587
1331	Scfd1	-0.245288077	-0.357924668	0.603212745	13.01660597	29.47460121	0.0002469	0.000819638	10.89058604	10.01761063	10.12908634	10.27931576	10.71394306	10.73248329	10.51326907	10.29939934	10.49875934
1332	Asf1a	0.719282742	0.043108148	-0.76239089	9.891154487	78.29236375	7.67060883879145e-06	7.51981682482363e-05	10.45045425	10.34566622	10.35901662	9.606920687	9.696693631	9.693674551	9.594162736	9.641789871	9.632011818
1333	Abcd2	0.873111282	0.279942374	-1.153053656	5.278831637	10.12372601	0.00699968	0.013084399	6.980439457	6.506999181	5.61786145	5.839831127	5.095081121	5.699703576	5.609130324	5.798885626	5.473534378
1334	Doc2a	-0.253417592	-0.216571498	0.46998909	7.053495806	7.417380347	0.016027956	0.027188157	6.916043574	6.779512653	6.741524508	6.875232775	7.286040448	7.036060288	7.267879465	7.40844683	7.170721712
1335	Mnat1	0.539469834	-0.548036939	0.008567105	12.77598772	25.86332281	0.000383896	0.001154921	12.93847224	12.9235818	12.99681184	12.55847089	12.31475564	12.36722985	12.93411296	13.04539994	12.9050543
1336	Dusp16	-1.364772076	1.474937602	-0.110165526	6.810385274	123.9819956	1.39872633833377e-06	2.86192662410196e-05	9.254758078	8.976101214	9.216089878	9.783155915	10.0775948	9.966137137	8.410889371	8.610798197	8.048171191
1337	Alg11	-0.485800285	1.032331443	-0.546531158	11.27554716	60.40430779	1.97370094182535e-05	0.00013489	11.23432927	11.3552969	11.29774617	11.73437781	11.75084869	11.85954669	10.64051026	10.6884786	10.91879
1338	Vtcn1	0.106664841	-0.885705086	0.779040246	7.333113778	58.16565285	2.26227328519954e-05	0.0001473	7.185492271	7.056336896	7.085136762	7.101669598	6.835285069	7.07001674	7.878575514	7.891956112	7.89355504
1339	Fam228a	2.450059514	-2.510962622	0.060903108	4.988578419	16.58832244	0.001620238	0.00371252	5.928871346	5.627371353	5.798648964	3.856627328	1.998607074	4.14947872	5.891616317	5.673934569	5.972050101
1340	9430062P05Rik	2.675738551	-1.522382864	-1.153355687	6.536977513	53.46128823	3.06467426462948e-05	0.000179452	7.762713373	7.609245499	8.068067904	5.643517571	4.536667731	5.232625822	6.689441257	6.656559627	6.63395883
1341	Rnf144a	0.840591714	0.17928294	-1.019874654	10.31239743	62.16132049	1.77908562305619e-05	0.000126396	5.322382825	5.010568808	4.945288617	4.742948218	4.677966351	4.319978026	4.841087951	5.5939163	5.279269156
1342	Sh3rf1	0.082231849	-0.885180933	0.802949084	9.495490371	53.04134097	3.15264500889208e-05	0.00018278	9.219120178	9.527079183	9.805254533	8.940522895	8.479899713	8.929409846	8.575786956	8.608471884	9.011147922
1343	Erp44	-0.440581083	0.538203119	-0.097622036	12.92370936	30.35966222	0.00022321	0.000758261	10.66810078	10.5943837	10.98293304	11.27608803	11.37773106	11.11145109	11.62953227	11.649225	11.78044964
1344	Il4	0.198719876	1.124302988	-1.323022864	5.602852408	27.08056343	0.000328938	0.001021958	6.023818239	6.153721613	5.911756641	5.782132605	5.800114387	6.328143873	5.618559008	5.207225925	5.020184337
1345	Npnt	0.637856525	-0.980395992	0.342539468	6.64530856	9.409498156	0.008565785	0.015616982	6.441839011	6.804945579	6.008277878	6.375808483	6.637923923	6.560458298	6.781852825	7.183462206	6.486655669
1346	Yars	-0.47854477	-0.235094886	0.713639657	12.82899952	9.908705886	0.007430131	0.013793387	12.51016312	12.52294099	12.26171003	12.61988422	13.23646802	12.87409621	13.2308697	13.0008446	13.20401881
1347	Kdm5a	0.201117263	0.699152786	-0.900270049	13.33297251	59.52310796	2.0814170028736e-05	0.00013979	8.127666844	8.117568641	8.304666761	8.318379534	8.306610194	8.645165831	7.146419115	7.309046297	7.504072107
1348	Pdlim1	-0.057654879	-0.390069381	0.44772426	15.22237535	7.99963991	0.013202671	0.0228828	7.60900203	7.815413867	7.557397084	7.638045256	7.578093388	7.525058775	7.434099834	7.357311116	7.192165539
1349	Atp8b2	-0.349730356	0.862566582	-0.512836226	14.01605946	61.8211773	1.81480688941274e-05	0.000128117	13.97486003	14.07030979	14.16611443	14.36597679	14.39497172	14.49952681	13.53859776	13.58254262	13.5516352
1350	Sncaip	-0.335490757	0.745745974	-0.410255217	10.4037901	16.6907533	0.001589365	0.00365275	7.783195758	7.951314841	8.155931956	8.497488692	8.399750362	8.368931686	7.947888245	7.601425905	7.79661419
1351	Rcc2	-0.782276657	-1.567662445	2.349939102	13.40846283	346.8903798	2.8773173927458e-08	7.01900881262222e-06	12.31685415	12.28095146	12.49536713	13.03523768	13.20824353	13.1965215	14.72735449	14.64124217	14.77439339
1352	Stard9	1.097028516	0.097113461	-1.194141977	10.86328145	24.15454087	0.00048217	0.001384862	6.081868197	5.914041247	5.773533561	4.766233686	4.964560258	5.169097184	5.460132237	4.998500003	5.060155721
1353	Rngtt	-0.561862416	0.019182145	0.542680272	8.8347645	28.2614212	0.000284772	0.000915182	11.48138971	11.55679702	11.89219419	11.98320307	12.03551297	11.84892015	11.83920487	11.89995189	11.94792638
1354	Zfp593	-1.716761823	1.840255525	-0.123493702	12.89044029	198.5480611	2.38672701501564e-07	1.3205583398832e-05	12.42841201	12.35459483	12.51581794	13.12833807	13.07236473	13.22126621	13.77570075	13.70070982	13.70534186
1355	Chrnd	0.319543193	-1.119421763	0.79987857	5.976102036	17.24665148	0.001434149	0.003352827	6.100220403	5.846993674	5.500756653	5.255058902	5.822653521	5.411628728	6.441839011	6.65009148	6.755675949
1356	Cyp4f15	2.208543895	-1.054055649	-1.154488247	4.140294405	45.80113672	5.32307041999172e-05	0.000263972	5.278580953	5.323434871	5.181899533	3.411550594	2.868881965	2.877851112	4.186274156	4.491898261	3.6422782
1357	Rabif	-0.110345411	-0.714147205	0.824492617	10.33686236	56.42086184	2.52486216037239e-05	0.000157801	9.95793586	10.02516019	10.09265301	10.14336289	10.22431097	10.03911144	10.82215376	10.78167303	10.94540012
1358	Slc26a2	-0.892872059	0.044530963	0.848341096	8.425882867	34.43065291	0.000144813	0.00054399	7.74919932	7.810027764	7.977208362	8.514705594	8.816079165	8.884266864	8.806234758	8.590452287	8.684771688
1359	Rab21	-0.98762714	0.439745352	0.547881789	10.41942364	93.30895961	4.020208720293e-06	5.20212003938345e-05	9.821299706	9.93924723	9.962215045	10.88340674	10.95554944	10.84668722	10.42248552	10.48343798	10.46048384
1360	Smg1	-0.582149951	1.258547904	-0.676397952	7.757211563	55.22019418	2.72813562289343e-05	0.000166214	7.704975162	7.818062877	7.842844652	8.164307144	8.405243563	8.542781837	6.948145615	7.185236513	7.203306706
1361	L3mbtl2	-0.591219712	-0.202459513	0.793679226	9.604792359	9.034141417	0.009566756	0.01719953	9.406601488	9.309923558	8.712953091	9.541400335	9.908933625	9.752803315	10.08593031	9.792118992	9.932466514
1362	Tagln2	-0.173687407	-1.354733835	1.528421242	14.55816672	66.53906221	1.38959151953475e-05	0.000108267	14.23237887	14.00481649	13.73519615	14.27743346	14.10724423	14.10877604	15.6318984	15.32183662	15.60392021
1363	Ube2cbp	0.421390585	-0.831484621	0.410094037	9.204255004	17.75826019	0.001307819	0.003104587	10.13618882	10.1490691	10.67343318	10.37618533	9.971267509	10.25307993	10.53666349	10.85058589	10.3336008
1364	Apopt1	0.230262715	-0.484151689	0.253888974	12.37213646	19.02468889	0.001050409	0.002592649	12.28897139	12.36052975	12.44328197	12.21401185	12.03170051	12.15628261	12.61620563	12.63861759	12.59962681
1365	Prcp	0.67686656	-1.117349009	0.440482449	14.46431307	62.21477661	1.77355256537445e-05	0.000126112	14.48716743	14.59646501	14.54569088	13.99007907	13.7895988	13.81904577	15.11617625	15.01890569	14.81568873
1366	Tns1	-0.579801306	1.922592287	-1.342790982	16.21810866	110.0225817	2.18263401994168e-06	3.64593017846881e-05	12.44291787	12.51496345	12.62833312	12.93722578	12.95039636	13.41704458	11.30185516	11.0514229	11.37091868
1367	Fam134b	0.493763562	0.063254023	-0.557017585	9.922699654	14.74786847	0.002329657	0.005047235	10.20825729	10.37268962	10.2379332	9.694440158	9.887385103	9.755764162	9.78055982	9.861725745	9.50554179
1368	Xk	-0.385676035	0.469786556	-0.084110521	8.476960446	7.564467558	0.015247544	0.026015925	1.9743745	1.983282806	1.914977276	2.00006582	1.87712513	1.880872654	2.029308159	1.929700028	2.019472932
1369	Lbr	-0.440815477	-0.058126315	0.498941792	13.01469199	27.7396138	0.000303304	0.000959195	12.77535655	12.64789414	12.68106801	13.05818653	13.16702401	13.20155459	13.18344309	13.19357358	13.22412741
1370	Necap2	-0.346501621	-0.900092516	1.246594137	10.21272156	35.18402001	0.00013435	0.000514342	9.736435974	9.973591459	9.335041494	9.994192219	10.12255167	9.967829905	10.95670699	10.85369733	10.97444701
1371	Ston2	-1.087835906	0.060158961	1.027676945	5.321207475	108.3402903	2.31128779435079e-06	3.75765814106478e-05	6.759489926	6.79982281	6.524028222	6.244950866	6.22071879	6.405411783	7.706113055	7.405659813	7.409225594
1372	Slc8a1	1.864869455	-1.304476963	-0.560392492	9.284304062	90.25733299	4.54548040202844e-06	5.57266984582016e-05	9.000211138	8.937231855	9.070332492	8.137801305	8.117568641	8.250348564	8.398223208	8.653198212	8.442267371
1373	Npas3	-0.425277161	-0.457399917	0.882677078	3.367933228	62.1062449	1.78480907187296e-05	0.000126704	2.944248667	2.868315843	2.983280936	3.408642026	3.248801042	3.414233861	3.853865417	3.842596424	3.747414839
1374	Manba	0.517049327	-0.455423603	-0.061625724	12.86107934	22.49527786	0.000609926	0.001668042	1.933400256	1.959136745	1.899580154	1.91528076	1.883485889	1.889588301	1.910345712	1.936040385	1.965028919
1375	Sh3bgrl3	0.318511705	-1.167547456	0.849035751	15.29055701	61.70964117	1.82671664580451e-05	0.000128633	15.08763947	15.27244571	14.98106182	14.96799974	14.73882843	14.67878371	15.91019689	16.01088432	15.96717303
1376	Bambi	1.073636403	-1.035697358	-0.037939045	13.28357483	34.79475553	0.000139632	0.000529211	2.149753939	1.950684406	1.894056268	1.991092495	2.240115104	1.892823614	2.562999026	3.024795372	1.956793959
1377	Slc48a1	0.887938893	-0.408228962	-0.479709931	13.2875511	21.13335643	0.000748147	0.001961451	12.01238616	11.881679	11.44452809	11.26835117	11.36694098	11.31303539	11.62979014	11.73772868	11.49599351
1378	Bcl2l1	-1.246555297	1.041139808	0.205415489	11.50884948	124.3127246	1.3848880687201e-06	2.84940087192146e-05	10.99397205	11.03155695	10.98206096	12.38905513	12.13734692	12.14079574	11.02792524	11.26586109	11.42240092
1379	Gyltl1b	0.440169328	-0.986557778	0.546388451	5.939558243	10.58044066	0.006184788	0.01174202	10.09563894	10.65622153	10.33628178	9.447123746	10.0354664	9.85042776	10.23507697	10.42702286	10.18998276
1380	Atp11b	0.198012633	0.525566226	-0.723578859	9.67512106	27.25072632	0.000322066	0.001005951	9.900951598	9.920680926	10.12532215	9.640405019	9.799532721	9.912979033	9.218445696	9.221644836	9.336127564
1381	Plekha4	0.865188517	0.181683779	-1.046872296	13.27240904	28.58261962	0.000274071	0.000888626	9.108542268	8.933458042	8.750336535	9.319413017	9.486388436	9.458761466	9.140202882	9.326666368	9.051774987
1382	Dtna	2.993257282	-1.746780188	-1.246477094	5.517393106	96.67447712	3.52647186499985e-06	4.81912876583761e-05	8.672698261	8.969375119	8.384790284	8.481910114	7.988595859	8.119146515	8.118993944	8.312865046	8.134444282
1383	Immp2l	-0.179973787	0.275984692	-0.096010905	10.59051137	9.300263644	0.008842876	0.016066861	12.59306548	12.51581794	12.52105317	12.51912495	12.38972039	12.4008241	12.32522654	12.33730355	12.35067734
1384	BC048507	-1.08625756	0.243324577	0.842932983	12.34543796	16.63980911	0.001604626	0.00368162	14.88451557	15.32438329	16.07229427	16.44093482	16.46656993	16.04608155	15.56674894	15.67357347	15.87744119
1385	Pigh	0.839033555	-0.986316629	0.147283074	10.98355814	84.75720508	5.73089712044377e-06	6.4257416330794e-05	7.462771469	7.930369883	7.489385739	7.728708228	7.557663552	7.457330454	8.285333825	8.229125142	8.364702808
1386	Hist1h1e	1.435047941	-1.57871108	0.143663138	12.33457523	36.36605159	0.000119779	0.000471634	13.14710648	12.48637747	12.66162655	11.20379201	11.44335773	11.34281693	12.85030282	13.23311707	12.64268002
1387	Grin2b	1.659100756	1.856682975	-3.515783731	6.613211023	73.02361035	9.89952731346204e-06	8.78713261128057e-05	8.294764971	8.165270416	8.554482168	6.18206904	6.793715734	7.061430514	4.7820455	5.316670813	4.368450049
1388	Vstm4	0.841054212	-1.287091375	0.446037162	12.288431	44.09225424	6.09108489138486e-05	0.000290076	12.31762142	12.03792589	12.34178849	11.31115911	10.82077445	10.80803414	12.13863749	12.09555391	11.90571285
1389	Rabgap1	0.782555186	-0.05417119	-0.728383995	10.04264546	57.75395678	2.32100678077438e-05	0.000149631	8.285864374	7.978075141	8.507753213	8.196390315	8.366396704	8.618530721	7.438909664	7.446516822	7.720256896
1390	Rab27a	-1.18540778	-0.675145146	1.860552926	6.47785585	27.69406918	0.000304993	0.000963791	10.39537995	10.29359073	9.452706126	11.09729628	10.54698529	10.54989232	11.05864318	11.05056639	11.222643
1391	Flnc	-1.67166169	0.781947852	0.889713838	7.504711298	91.67149299	4.29194078727599e-06	5.39928947493497e-05	11.48954664	11.31459335	10.86121924	12.47667638	12.43603747	12.13364388	12.20983353	12.20143276	12.12155863
1392	H13	0.128549664	0.822237781	-0.950787445	11.90920112	41.98212626	7.24301055850683e-05	0.000328172	11.94899128	11.67799607	11.38738983	11.63539475	11.71809757	11.70567922	12.70545894	12.4794986	12.37407308
1393	Cadm4	-0.096462422	-0.674263973	0.770726395	9.117252257	20.79141548	0.000788895	0.002050844	8.926549446	8.968514313	8.589504196	8.756576153	9.059619971	8.957759098	9.682533472	9.628861194	9.485352474
1394	Olfr1384	0.228985745	1.416901005	-1.64588675	6.851502015	131.2013759	1.13219624733115e-06	2.60312618295985e-05	7.505720644	7.451673746	7.471984151	7.246991385	7.088810138	7.406619783	5.964697084	5.862946136	5.664075072
1395	Ada	0.061634938	-2.757828693	2.696193756	11.36093431	180.8557084	3.39365411792474e-07	1.51338508882489e-05	10.58744561	10.35020421	10.51059429	10.37814765	10.44060713	10.44458452	13.45528588	12.78697812	13.29456139
1396	Mroh4	0.165518275	-0.783732704	0.618214429	4.50888685	6.689019852	0.020728931	0.034178479	4.352770985	4.387295495	4.333897917	3.714646464	4.739178194	4.123584915	4.884970244	4.99061042	5.053027021
1397	Slc9a8	-2.471217287	-0.184848342	2.656065629	4.941119509	17.45220184	0.001381621	0.003249625	13.33401651	13.09875116	12.87690999	12.33452523	12.16684189	12.48735287	12.67887044	12.56018117	12.27950218
1398	Smarcd3	-1.01699393	0.161939111	0.855054819	12.64210086	25.11958853	0.000423232	0.001248564	12.13495381	11.89069837	12.02860166	12.72271267	13.32732143	13.05520152	12.80861436	12.98819103	12.8226129
1399	Srm	-1.782740863	-0.019613932	1.802354795	13.50833822	93.20395789	4.03697118112898e-06	5.21482921544977e-05	12.58262752	12.32714151	12.03014998	14.00251787	14.14833755	14.13728618	14.20066673	13.91937196	14.2269447
1400	3010026O09Rik	2.253634409	-2.943677884	0.690043475	7.531199258	335.0867809	3.28243117194671e-08	7.15587846025078e-06	8.120809419	7.965716055	8.070663235	5.62677656	5.937888212	5.83162071	8.880166494	8.798448107	8.548704534
1401	Gm9777	0.961258986	-0.730455213	-0.230803773	5.846775051	33.55521818	0.000158296	0.000582488	5.965471417	6.400716563	6.366199933	5.318883263	5.231321194	5.298406497	5.976487026	6.098223035	5.965266532
1402	Srsf1	-0.136537786	0.28987303	-0.153335244	15.531286	6.835868686	0.019653858	0.032595688	11.9268014	11.93830309	11.73136247	11.99892956	11.869934	11.90930685	11.73865867	11.78724496	12.10129149
1403	Tgfa	-0.716045496	1.115208343	-0.399162847	8.441906401	40.25251028	8.39862819452905e-05	0.000364073	8.045626136	8.480444759	8.491768272	8.876890178	9.281171418	9.123764184	7.996473867	7.983502508	8.031725563
1404	Nkg7	-0.070664127	1.087002476	-1.016338349	10.61717485	16.96692781	0.001509741	0.003499408	9.848915613	9.913234246	9.917899952	10.57236518	10.08992577	9.601069917	8.952252874	8.896642602	9.052943976
1405	Snx27	0.843239314	0.11527331	-0.958512624	12.65529365	29.52984116	0.000245331	0.00081532	11.16846476	11.04453777	11.01933765	11.01933765	11.01609032	10.84328771	11.09466052	10.99865976	11.03822317
1406	Man2a2	1.877888875	-0.169983863	-1.707905012	8.377582428	33.17593601	0.000164627	0.000599466	11.89413853	11.82943643	11.71570214	11.43773838	11.17867511	11.26116322	11.43261632	11.8809599	11.85451724
1407	Cdk11b	-0.508345406	1.146025832	-0.637680426	11.13296788	67.80860054	1.2972217259153e-05	0.000103743	11.05613618	11.14873514	11.32336733	11.70534737	11.64818324	11.69974426	10.52669573	10.4174935	10.67100813
1408	Phldb1	-0.580669309	1.320937237	-0.740267928	14.13574133	24.34510883	0.000469749	0.001355588	14.14779333	14.15691406	14.26211522	14.31525303	15.15723636	14.83634114	13.44039583	13.50409715	13.40152584
1409	Fcgr2b	-0.104373115	0.952924079	-0.848550963	11.25103138	8.182189136	0.012448271	0.02171826	11.69439054	12.08669847	11.94531008	12.01355134	11.89769816	11.75520644	11.0835235	10.20539322	11.5017847
1410	Ryr2	-0.064494471	2.235905387	-2.171410915	5.247972861	13.77818589	0.00286278	0.006017773	5.55583353	5.760625531	6.534375965	5.812280908	6.320801872	5.911235661	4.360216998	4.350740262	2.625645021
1411	Coprs	-0.035228437	-0.563765944	0.598994381	12.18141158	27.23047195	0.000322875	0.001007465	11.9920628	11.842688	12.07526112	12.00544027	12.00877315	12.00148382	12.44573167	12.58546582	12.67579758
1412	Snai3	-0.631320542	-2.030768663	2.662089205	3.527298045	22.26726504	0.000630673	0.001713955	3.151706208	2.040225088	2.096553091	2.399763412	2.94461436	3.83806824	5.360318666	4.861982213	5.052451122
1413	Prss58	0.383368246	-0.57570703	0.192338784	5.393437529	17.94250867	0.001265777	0.00302223	5.602359173	5.361319361	5.407663517	5.122337221	4.935762777	5.163137315	5.710485141	5.64826654	5.58960672
1414	Parvb	-0.475502819	0.274993411	0.200509409	8.053153933	7.161552943	0.017509189	0.02941042	4.534185027	2.731862544	4.133785404	4.529347653	4.872219693	4.637845584	4.099843219	4.754443376	4.119056605
1415	Ola1	0.105107251	-1.409204517	1.304097266	14.02825263	153.244503	6.32783419771761e-07	1.9948630245998e-05	13.66978077	13.65620092	13.55978619	13.57635564	13.45737999	13.53671051	14.83589058	14.87351553	15.08865357
1416	Wfdc3	-0.144419146	-1.892191765	2.036610911	7.117601387	44.38207167	5.9514444152586e-05	0.000285326	6.669740655	6.6639042	6.653603542	6.027071157	6.475321067	6.363411327	6.817556615	7.118373992	6.985609001
1417	Krt19	0.096839486	-1.60296126	1.506121774	15.12720614	65.73496447	1.45240598915659e-05	0.000111028	14.65863544	14.86406445	14.44963625	14.35744189	14.67419048	14.65018532	16.40827661	15.99260152	16.08982332
1418	LOC102631780	0.534094681	-1.269354288	0.735259607	3.96371576	13.24554268	0.003221564	0.00666671	3.612635129	4.0028824	4.074464825	3.846219908	3.424026722	2.817451682	4.703274739	4.575811279	4.616675156
1419	Coro6	1.441123495	-0.405050066	-1.036073428	5.356074585	27.38529749	0.000316759	0.000993096	5.973689061	6.382435513	6.189296103	4.811574454	4.447439798	4.963035941	5.509975811	4.990991146	4.936233435
1420	Cyth4	0.448404797	-1.34177323	0.893368433	13.7981635	22.56884381	0.000603416	0.001654341	9.847233407	9.599164074	9.113545148	9.874840374	9.709808429	9.488241149	9.650038279	9.644370092	9.70813921
1421	Nt5c2	1.176369724	-0.512233466	-0.664136258	8.719582189	47.96150901	4.51839171479483e-05	0.000234612	11.92461006	11.9902859	12.12748066	12.43106889	12.54554569	12.38552211	12.58822543	12.47080931	12.55847089
1422	Gucy1b2	-0.341508653	-0.932924762	1.274433415	6.30820474	28.54943288	0.000275153	0.000891076	5.941723884	5.660823732	5.706124535	5.84271109	6.315012344	6.175474676	6.767021586	7.054986196	7.309964614
1423	Fbxo42	-1.300807884	0.558750317	0.742057567	11.75867358	93.70670723	3.9575020683048e-06	5.16046896977057e-05	11.03860867	11.10562242	11.0889242	12.3111237	12.47501922	12.34943601	11.71588557	11.74827907	11.99516335
1424	Kcnc3	-1.399774993	1.198285434	0.201489559	7.50714431	20.71921736	0.000797853	0.002070149	7.166074123	6.560097518	7.193996738	8.09197688	8.697924799	8.32959168	7.152185932	6.909482746	7.462968378
1425	Atat1	-0.262062421	0.051855578	0.210206843	9.085296824	7.312351197	0.016616196	0.028089671	13.55433811	13.39273206	13.56093348	13.29530357	13.25841338	13.41474702	13.19357358	13.2923917	13.46322837
1426	Mettl22	0.345645733	-1.264057912	0.918412179	9.577115476	45.51524205	5.4426818318781e-05	0.000268073	9.650560527	9.38626091	9.121758546	8.968753413	9.050328059	9.102561311	10.38807909	10.35235273	10.1733847
1427	A430103D13Rik	1.23092604	0.366287492	-1.597213532	10.09604886	267.5107126	7.72324714917762e-08	9.28685759906155e-06	10.99303478	11.02338516	11.09986622	9.823174647	9.724387904	9.875945487	9.427726706	9.472110736	9.424808121
1428	Coq8b	0.169795586	-0.713878651	0.544083065	10.09211157	25.16885744	0.000420473	0.001242214	10.10828682	9.942349333	9.851411071	9.740754008	9.804967073	9.846939387	10.65458254	10.52950967	10.35020421
1429	Pck2	1.233140536	-1.794634124	0.561493588	13.36129067	99.05132398	3.22319363385802e-06	4.59764673666098e-05	13.62716774	13.60026155	13.52808968	12.53238179	12.23474419	12.28897139	14.19899288	14.33925834	13.90174851
1430	Ero1lb	1.591256626	-0.081319618	-1.509937008	8.912331502	33.23186457	0.000163674	0.000596718	5.027291139	5.403209111	5.679260597	5.228416098	4.889645021	5.425942177	4.550910426	4.625744296	4.780653199
1431	D930030O05Rik	2.259021484	-0.449898478	-1.809123007	6.446600976	34.05592495	0.0001504	0.000560441	7.849432914	7.823917045	7.734597459	5.815463865	5.004717577	5.810701524	6.386581123	6.153019359	5.440977915
1432	Eif5a	-0.883969778	-1.209435105	2.093404883	13.45589287	93.85993621	3.93367391940712e-06	5.1463566551546e-05	12.42498853	12.763298	12.20201741	13.40131037	13.35503884	13.28586407	14.56909548	14.37205634	14.72936677
1433	Iws1	-1.751439045	0.900092768	0.851346277	10.03221136	101.3283088	2.96285362800143e-06	4.35962081495222e-05	9.238581453	9.046158786	9.209108533	10.86732064	11.01779831	10.86304696	9.991703717	9.809274942	10.24690894
1434	Ddx42	-0.12377238	0.812057255	-0.688284875	13.92778113	54.57649888	2.84562153191291e-05	0.000171057	14.01334577	14.09908791	14.23542221	14.1920781	14.21431912	14.31277581	13.40415381	13.49277211	13.38607534
1435	Vcpip1	-0.946412527	0.693175824	0.253236703	12.19286433	41.12373479	7.78961778751093e-05	0.000344811	10.41511882	10.43157708	10.51015245	10.70645978	10.76552784	10.91696566	10.00009804	9.879048074	10.19986966
1436	Gdf5	0.203513891	-0.872265313	0.668751421	8.140908858	10.75889583	0.005899054	0.011261762	8.338833229	7.890384898	7.728270917	7.696204135	7.843029617	7.807713619	8.788203159	8.876890178	8.298649971
1437	Pim1	-1.168817627	2.345931738	-1.177114111	10.55452873	154.6839627	6.10958853739403e-07	1.967392394681e-05	10.33574912	10.61782204	10.7183115	11.87961209	11.59175085	11.7069726	9.535481651	9.241669243	9.363389437
1438	Ceacam1	-0.408415197	-2.320746253	2.72916145	7.027125333	91.58892998	4.30624571836068e-06	5.4120203726734e-05	7.919976853	7.710773979	7.57393047	7.225637535	8.099665243	7.589425351	11.76030469	10.31333231	11.31516973
1439	Kit	-1.619028005	2.246170758	-0.627142753	10.45623445	127.6459595	1.25460469277785e-06	2.72454385236242e-05	9.908357243	10.15728708	10.23398048	11.42506824	11.98020666	11.84438574	9.43231237	9.676605823	9.348804453
1440	Pafah2	0.746463352	-1.37881988	0.632356528	12.20865305	120.204723	1.56984871503334e-06	3.04487072181694e-05	12.27296705	12.18990377	12.27719516	11.66495075	11.40568325	11.43004193	12.92509053	12.82998405	12.88206098
1441	Gnas	0.212112673	1.331003343	-1.543116017	7.792228572	18.52477182	0.001143639	0.002781283	14.10658579	13.96983203	13.53542626	13.75949253	13.65576689	13.56182861	14.25262646	14.1346754	14.1647312
1442	P4ha2	-3.740924007	2.593441635	1.147482373	15.14799848	93.78703123	3.94498853306727e-06	5.1558450030494e-05	13.5183757	13.23346492	13.80374845	16.5978646	17.73745314	17.44304335	14.64725957	14.67723716	14.67353945
1443	Ccdc53	0.694478639	-0.735013138	0.040534499	14.03674059	32.62154985	0.000174467	0.000626878	8.036620636	8.210249097	8.338833229	8.392847016	8.34421299	8.519553752	8.341957961	8.407053905	8.012060067
1444	Sel1l3	0.036520667	-1.63646529	1.599944623	11.60124455	69.4014813	1.19199034291366e-05	9.82982620576796e-05	4.11670167	4.261629291	4.747614182	3.962048355	4.271517898	4.307026584	5.099112344	4.753128365	4.402595623
1445	Smyd3	0.398341839	0.943009553	-1.341351392	7.816492547	64.12857524	1.58898634460959e-05	0.00011775	9.346403413	9.490782747	9.32338453	9.791774647	9.824310113	9.715028328	9.294073809	9.346403413	9.579185044
1446	Aif1	0.487840022	-0.853598906	0.365758884	13.16836843	11.94037884	0.004373207	0.008676853	13.41134796	13.1635984	13.05224006	13.06660766	12.67121128	12.42584742	13.5308186	13.46647877	13.7271657
1447	Sprr2e	-0.397832901	-3.112693028	3.510525929	10.59197036	78.39988341	7.63209537960607e-06	7.49687256816728e-05	9.503509845	9.185495941	9.178546449	9.367626025	9.822597398	9.870827515	13.33936454	12.08993636	12.96982912
1448	Sult1e1	-0.395304937	-0.891721048	1.287025985	4.342118673	27.42118695	0.000315363	0.000989751	3.796330561	3.885756792	3.661937742	3.859686796	4.590805223	4.079447888	5.142956005	4.961536876	5.100610169
1449	Akap7	0.549624902	0.519506871	-1.069131773	11.3575902	43.94864565	6.16180835936141e-05	0.000292104	11.79571604	11.91783668	11.97797456	11.49756799	11.10443617	11.44064841	10.79853604	10.83253839	10.85305752
1450	Hmgxb3	-0.99726335	1.276456664	-0.279193314	12.86056428	87.59649971	5.07588994542339e-06	5.95223791516203e-05	12.64789414	12.57447635	12.64125232	13.40305897	13.73884879	13.71350509	12.39544646	12.3095997	12.3209967
1451	Rps13	-1.419169039	1.846530374	-0.427361335	11.6893866	47.23550466	4.77053516995152e-05	0.000243824	10.99541066	11.38189558	11.69904586	12.92235592	12.63774716	12.77375613	11.20544566	10.7105052	10.87831724
1452	Enpp2	3.869565852	-1.614256903	-2.25530895	3.768232085	259.0178097	8.7284806814795e-08	9.46840345346613e-06	5.59717706	5.897446106	5.934947892	2.032221459	1.894725617	1.893926424	3.871862797	3.217927512	3.573853898
1453	Tmem167	-0.35173209	-0.578068506	0.929800596	13.27242351	72.6051781	1.01096413499758e-05	8.89874368408592e-05	10.35872689	10.60868219	10.68573244	11.31801407	11.54978502	11.4077436	11.17337867	11.12150436	11.27123005
1454	D17H6S56E-5	-0.321054481	-1.656921719	1.9779762	12.31444989	214.0070241	1.79804866998347e-07	1.19311132485834e-05	10.50283024	10.67730759	10.37107041	10.91777751	11.12398787	10.84931705	12.92793278	12.59561964	12.87721929
1455	AA986860	1.891313182	-1.172095038	-0.719218144	10.64054446	37.94549367	0.000103276	0.000422432	11.57786168	11.48635841	11.46794462	9.97945648	9.482081797	9.396686887	10.82161074	11.16824252	10.38465702
1456	Cib3	1.561459178	-0.068514302	-1.492944876	2.47491399	127.1803056	1.2718483784184e-06	2.7434628797144e-05	3.714646464	3.366373527	3.398126031	2.022363229	1.887566383	1.884838878	2.007923712	1.913691535	2.078696148
1457	Acsl4	0.177178855	-1.586646877	1.409468021	11.24399698	132.4865232	1.09167694122938e-06	2.55247824169721e-05	10.67148777	10.78349435	11.04471966	10.62340551	10.74593343	10.59882627	12.19633371	12.29421544	12.2375567
1458	Fbxw2	-1.176358526	0.033694415	1.142664111	8.443739534	78.68683974	7.53049401020562e-06	7.44491305889581e-05	12.65405533	12.71701834	12.5878583	12.82622552	12.72763749	12.69499917	12.61570232	12.6732762	12.66368884
1459	Hyls1	0.75445582	-0.277857225	-0.476598595	5.675043658	12.20888135	0.004098444	0.008206732	6.185811598	5.809138486	6.261235305	5.265318135	5.232156303	5.49534349	5.384994145	5.73888593	5.702509528
1460	Slc6a14	0.140936865	-1.987485686	1.846548821	6.796897971	82.56511625	6.31083052472164e-06	6.75465926205228e-05	4.588472104	4.374194022	5.368397588	4.766807343	4.171709191	3.814095208	7.244235069	6.779842271	7.129922617
1461	6430550D23Rik	1.442911627	-1.723228981	0.280317354	6.368722922	38.75410316	9.59347304311426e-05	0.000400518	6.752878648	6.625048932	6.890835458	5.295805158	4.859199654	5.785023345	6.993058002	7.081149444	7.035507654
1462	Stk35	-1.471002822	-0.481331675	1.952334497	7.792833173	141.4951244	8.53424619838438e-07	2.25227076045835e-05	11.8671898	11.93727529	12.22837871	13.03266852	12.88155567	12.94375544	11.91382624	12.31401145	12.34943601
1463	Hmbox1	0.688960597	-0.215582134	-0.473378464	8.508479743	23.73217936	0.000511209	0.00145187	7.257574853	7.797244392	8.182914978	8.29647985	8.201777066	8.206494648	8.210006963	8.318379534	8.217595425
1464	Fgf22	0.696837018	0.358252703	-1.055089721	4.756466028	14.79862671	0.002305349	0.005000829	4.720945463	3.778008964	4.588472104	4.049481673	4.793221598	4.722140312	4.387948692	3.605370874	3.903019286
1465	Aif1l	-0.466383563	1.171294046	-0.704910483	11.32998466	10.12608548	0.006995133	0.013077529	11.37064116	11.23055014	11.6272896	11.3763012	12.40676317	11.84456722	10.44833897	10.97385326	10.69155723
1466	D130020L05Rik	0.179417629	-0.62445379	0.445036161	10.08467552	7.560088522	0.015270078	0.026048821	7.923024745	7.77172139	7.974741719	7.913696961	7.907956942	8.138985105	8.132495024	8.198927859	8.231351591
1467	Golga5	-0.466295328	0.361250917	0.105044411	10.63422843	15.54632817	0.001981687	0.004401399	13.41965458	13.68965097	13.76342491	13.89119783	13.80020067	13.8162474	13.42424712	13.38687052	13.61273452
1468	Glb1l2	0.745524353	-0.292095759	-0.453428593	11.15106837	5.762687835	0.02953617	0.046837805	11.92354945	11.59385508	11.13475351	10.89616361	10.4489233	11.07049808	11.10338331	11.14288992	11.04559904
1469	Picalm	-0.651279997	0.932058301	-0.280778304	14.50630148	96.79470261	3.51028942842871e-06	4.81050346956599e-05	14.3194305	14.39454918	14.43442305	15.04304105	15.04817648	15.0110252	14.05453975	14.09109114	14.16043694
1470	Fam13b	-0.257347181	1.220696623	-0.963349441	13.2416388	120.3514719	1.5627233006541e-06	3.03759402197091e-05	9.116936166	8.763949221	8.907218234	9.144408211	9.277679475	9.242374529	8.252759399	8.230159739	8.282038884
1471	Mars	-0.5102711	-1.145458982	1.655730082	11.27436731	66.65840146	1.38056286212152e-05	0.000107918	10.73178669	10.56562805	10.35968601	10.99039405	11.19919325	10.99832675	12.34456177	11.93678919	12.34294004
1472	Nfia	0.635904667	0.163789238	-0.799693904	13.913968	64.38053004	1.56652579151938e-05	0.000116565	7.875058811	7.768190499	7.844815233	6.304338381	4.836800432	5.913269877	7.108466332	7.114581987	7.090236864
1473	5730507C01Rik	0.795712321	-0.483326531	-0.31238579	10.90748693	21.32179535	0.000726823	0.001916482	6.586280584	6.178220219	7.382583621	6.298257265	6.441631482	6.718451109	7.562952697	7.158763787	7.166074123
1474	Fat3	-0.644174033	-0.549411592	1.193585626	3.272825612	17.92701559	0.001269246	0.003027869	2.740856451	2.28166985	2.958190875	3.257829138	3.596159867	3.059250273	3.975218793	3.865418232	3.720837027
1475	Icam5	-1.168474619	0.031246291	1.137228329	9.052235068	109.0259939	2.25772471860465e-06	3.71030955809051e-05	8.244569552	8.314405562	8.292027142	9.351406151	9.47558094	9.529439024	9.271377026	9.496726598	9.494583617
1476	Chic2	-0.382659494	1.039209249	-0.656549755	9.750396938	68.30382789	1.26329419820992e-05	0.000101992	9.853416226	9.692752434	9.978912416	10.29810441	10.15441532	10.22053983	9.176719189	9.171249869	9.207462753
1477	Dkc1	-0.412890041	-1.025163452	1.438053493	9.756144635	61.67765766	1.83014997822483e-05	0.000128806	8.903989226	9.168466002	9.345035143	9.527901324	9.580696637	9.547562533	10.48284589	10.46507026	10.7837347
1478	Spats1	1.714555188	-1.43188686	-0.282668328	3.248945888	28.88180116	0.000264556	0.0008656	3.225149906	3.029465418	3.081696732	2.876860745	1.896615579	1.905692558	2.959219982	2.826324483	3.576922138
1479	Wfdc2	0.377786214	-0.533591154	0.15580494	18.23695658	7.764387951	0.014261943	0.024513923	18.02870892	18.34529724	18.55884486	17.962818	17.82901495	18.00765943	18.3512243	18.56427612	18.48476542
1480	Esd	0.575223445	-0.663944921	0.088721477	14.57090479	38.27256307	0.000100224	0.000413366	14.66830819	14.69400643	14.83690171	14.24179353	14.07723768	14.15451478	14.78623374	14.89109648	14.78805053
1481	Trp53bp1	0.330399794	0.668899433	-0.999299227	9.020914458	54.14876447	2.92722967839563e-05	0.000174056	9.482961994	9.332411248	9.713167602	9.783981369	9.693674551	10.0127433	8.427097055	8.463468503	8.728668465
1482	Cyfip2	0.137563137	1.220599254	-1.358162391	8.525348176	83.27781006	6.1144908371556e-06	6.62006129165634e-05	8.946624418	8.954482465	9.170663172	9.027131984	8.887768982	8.744179679	7.687061672	7.512305254	7.797915956
1483	Polr1a	-0.599896493	0.99608226	-0.396185767	11.20383552	41.23511689	7.71582434501597e-05	0.00034269	13.44840208	13.55326635	13.7164159	13.58841278	13.6275295	13.57955336	13.8441881	13.83298063	13.79962599
1484	Dnm3	0.887019713	0.781116588	-1.668136301	9.291153171	116.5297249	1.76243261212997e-06	3.23582148171542e-05	9.41473147	9.045746606	9.210555266	8.581457534	8.847602736	8.87192906	7.541386985	7.630654072	7.403008946
1485	Gapdhs	-0.61815605	-0.943805924	1.561961974	3.506867314	15.59223518	0.00196374	0.004367338	2.865156052	2.876449538	3.706244226	2.580945591	4.165189297	3.941049562	4.307886055	3.465132722	4.255135924
1486	Ssfa2	0.414902995	0.157606896	-0.572509891	10.92629933	13.7860081	0.002857897	0.006009753	11.04914899	11.36896376	11.34819812	10.92408193	10.83974151	10.75777845	10.67730759	10.56863006	10.80284354
1487	Amy2a5	0.909816538	1.84322799	-2.753044527	8.027185626	211.9425841	1.86514673362944e-07	1.20268167757937e-05	9.196903765	9.245036338	9.30247784	8.304666761	8.330471793	8.379829777	6.506999181	6.20236351	6.775921671
1488	Zfp324	1.410460341	-1.951914912	0.541454571	8.316220244	74.49267205	9.2040580228307e-06	8.40804147872956e-05	8.736029084	8.688194163	8.393443256	7.536479024	6.991893033	7.057913423	9.102831868	9.057510748	9.2816876
1489	Nol6	-0.664838371	-0.019317109	0.68415548	8.653437832	16.79438351	0.001558881	0.003593145	8.237884557	8.447626069	7.925809018	8.844186132	8.899590089	8.862058537	9.009932196	8.773687393	8.880166494
1490	Camk2d	0.878826124	0.672404275	-1.551230399	10.17762357	79.67957505	7.19188630753382e-06	7.25766280637878e-05	10.85227141	10.87753823	11.23311759	10.15178437	9.960386145	10.21427834	9.37572662	9.428066057	9.505443357
1491	Fxyd6	0.545490735	0.985652734	-1.531143469	16.73113758	103.272224	2.7612481810413e-06	4.17522284516898e-05	17.30654855	17.48468611	17.47881228	17.03827809	16.77391109	16.82138556	15.91838344	16.00617009	15.75206301
1492	Pcna	-0.727136416	-0.535200125	1.262336541	15.71499279	192.2493096	2.69548263318863e-07	1.3780896988613e-05	15.06828123	15.036182	15.03016314	15.82186494	15.69438518	15.6781076	16.24112901	16.28393985	16.18401917
1493	Hdac2	-0.046040473	0.952993581	-0.906953108	7.687530075	38.55626079	9.76685270064367e-05	0.000406121	7.842237409	8.028633771	8.05263168	7.828769403	8.043367734	8.189487141	6.928050679	7.065641759	7.208951096
1494	Scn2b	0.493962026	-0.729110888	0.235148862	10.53803058	8.87738341	0.010028246	0.017927551	10.35523292	10.70283107	10.81484091	10.37531651	10.21236931	9.803333006	10.72991521	10.87262231	10.97581397
1495	Arhgef38	2.731947818	-3.901734667	1.169786849	6.31875012	288.2106388	5.82035693050234e-08	8.64420018205322e-06	6.745603973	6.875548645	6.897258709	4.079447888	4.280593862	3.962526124	8.35780387	7.962668812	7.707299192
1496	Polr3k	0.576487759	-1.470769484	0.894281724	12.98400515	223.891909	1.51581323124659e-07	1.10685378134693e-05	11.36912556	11.38644813	11.48289055	11.2695661	11.09466052	11.12229505	12.29398009	12.4347889	12.49385355
1497	Tcap	1.685210497	1.27498124	-2.960191737	10.6024764	46.17677279	5.17090161123604e-05	0.000258218	12.40200789	12.11148727	11.93933627	10.50188897	10.34633451	10.54897646	9.066672029	9.925936532	8.579647659
1498	Atad1	-0.758148588	0.372812934	0.385335653	10.69100452	17.9365848	0.001267102	0.003024052	10.08616686	10.38502401	10.45833844	11.14437692	11.15170354	10.90789461	10.55988236	10.7528242	10.77282971
1499	Tmem127	-0.588555963	-0.182409882	0.770965846	8.389921602	32.36166738	0.000179335	0.00064079	15.57786725	15.55423052	15.58698153	15.27797437	15.31169182	15.39007333	15.04417157	15.09729977	15.0458521
1500	Tmprss11g	-0.122668593	-1.635940651	1.758609244	2.529189031	126.2331077	1.30785561060258e-06	2.77278915977706e-05	1.915601809	1.88206589	1.908621556	1.910489054	2.004282458	2.159523523	3.917191036	3.486329616	3.578596337
1501	G6pd2	-0.802476422	-1.856703963	2.659180385	6.750952396	57.73631002	2.32356699803132e-05	0.000149753	5.625776883	6.006982706	5.158440792	6.227781556	6.752878648	6.217969442	8.486712502	7.947888245	8.334140787
1502	Ppp2r5c	-0.225254784	-1.247871809	1.473126592	11.65202631	121.7680597	1.49599241665642e-06	2.96361759058568e-05	9.704444587	10.03211171	9.780011587	10.61866774	10.47871675	10.53099791	11.17409094	11.18227736	11.62126933
1503	Asb13	0.434891361	0.302508379	-0.737399741	11.74558882	28.65733535	0.000271655	0.000883179	12.11574076	11.99119005	12.30212677	11.77626729	11.66604506	11.66207115	11.43282103	11.4544038	11.30963352
1504	Phactr2	0.533697311	0.058587816	-0.592285126	11.9232137	22.55506758	0.000604628	0.00165728	12.27579275	12.14748193	12.47234885	11.83392319	11.67213315	11.78847526	11.71766056	11.68950995	11.71159764
1505	Farsa	-1.180654206	0.701042645	0.479611561	13.12509961	43.69230037	6.29064306270426e-05	0.0002957	10.92600807	10.77991849	10.67469963	11.22735585	11.42899522	11.52574011	11.76221807	11.5786358	11.79439713
1506	Klrb1c	-0.506868815	1.770980275	-1.26411146	5.574349482	16.18335031	0.001749956	0.003962554	5.58270412	5.898928587	5.998658383	6.940068616	6.522368278	5.538460642	4.579553682	4.641465805	4.466937223
1507	A330078L11Rik	0.569678604	0.971686228	-1.541364831	4.495037033	19.86727248	0.000913911	0.002315145	6.438470065	7.118630687	6.981660429	6.464748649	5.976066442	6.597800931	5.580860108	5.388379727	5.665956632
1508	Pvr	-1.898104261	-0.039820702	1.937924963	7.031539472	154.7681783	6.09711594485625e-07	1.96602315741258e-05	5.862141283	5.710829312	5.685618596	7.739616617	7.483079553	7.730205804	7.652944338	7.510751475	7.908668268
1509	Abhd2	-1.261830428	-0.149076342	1.410906769	7.677725748	111.9122053	2.04869273944085e-06	3.5123619436755e-05	7.883139062	7.894631527	7.850587785	8.489017781	8.510214044	8.374816222	9.267596489	8.9157728	9.232534611
1510	Notum	0.197293698	2.466062174	-2.663355872	8.390480195	38.86742069	9.49591216498078e-05	0.000397847	9.281417908	9.656187517	9.094484731	8.375466352	9.579827692	9.484915018	6.504634471	7.051682945	6.485705124
1511	Mief1	-0.38495096	-0.27194581	0.65689677	5.452299042	20.02929382	0.000890278	0.002266244	5.184359111	4.959869107	5.170821179	5.435338592	5.62770128	5.406862405	5.743723488	5.662817384	5.879198836
1512	Runx1	-0.335788235	0.587097267	-0.251309032	8.803066909	15.42467504	0.002030255	0.004494394	8.723920188	8.866154914	8.734646421	8.942511453	9.287807513	9.101767263	8.623252085	8.501853618	8.445688725
1513	Vim	0.489337915	-0.874204238	0.384866322	16.61307339	17.84760311	0.001287216	0.00306423	4.708292214	3.318144667	4.744365538	4.98785827	4.617620457	4.153207447	3.769684154	4.550659433	4.94925277
1514	E2f1	0.128966203	-3.344874297	3.215908095	9.058974757	246.3392487	1.05572239378029e-07	9.7992805614848e-06	7.076838681	6.543272108	6.565794449	6.792304259	7.126911416	7.398832771	9.665883795	9.768147218	9.535210047
1515	Ptpn11	-0.009223962	0.456489877	-0.447265915	15.96501721	22.88871551	0.000576107	0.001595619	10.06728936	9.438905778	9.667534256	9.459928448	9.886897266	9.746289645	9.710591513	9.78055982	9.642300525
1516	Ddx4	-2.332974129	1.301966707	1.031007421	7.021793652	44.82230542	5.74695473385118e-05	0.00027819	6.027810915	5.886765047	5.786823444	8.648569125	8.249004537	7.80274813	7.263634978	6.530838653	6.999948039
1517	Smdt1	-0.14518701	-0.672770911	0.817957921	16.50125766	80.55828252	6.90803165062066e-06	7.09542876544919e-05	16.25502449	16.13131148	16.15429207	16.31308057	16.36494939	16.29815912	16.99049492	17.03563813	16.96836876
1518	Txn2	-0.646202253	-0.153515986	0.799718239	13.74575364	46.38630947	5.08839787235659e-05	0.000255259	13.17481343	13.31556783	13.30095917	13.75918462	13.98242334	13.98833923	14.09415262	14.07070906	14.02563346
1519	Gpatch2l	-0.366604023	1.009241336	-0.642637313	5.560418526	36.29172367	0.000120634	0.000474008	5.865307261	5.437115362	5.654866245	5.978976438	5.992457844	6.085666654	5.134576012	4.907851769	4.986949148
1520	Slc12a6	0.473225006	0.377424973	-0.850649979	11.93433156	23.15094237	0.000554872	0.001550061	12.19882071	12.48095461	12.44709434	12.13626222	11.75639838	11.81453404	11.59175085	11.45861372	11.52455515
1521	Mnt	-0.461383462	1.302138082	-0.84075462	14.48903163	70.48492657	1.12651160587935e-05	9.48976412303079e-05	14.62081698	14.62544294	14.60020612	14.95691954	15.07367612	15.20002076	13.9182896	13.84582354	13.56008904
1522	Plin4	0.126672931	1.176308388	-1.302981319	13.40258478	45.09958449	5.62269031445079e-05	0.000274209	14.0645723	13.98511549	13.58772079	13.87250285	13.51970766	13.86517928	12.57934837	12.64979197	12.49932429
1523	Pik3ca	0.060882341	0.73445626	-0.795338601	13.61866244	44.34728619	5.96799031591562e-05	0.000285705	11.65727568	11.99402579	12.01140934	12.21471495	12.07221386	12.02649195	11.64850257	11.66008502	11.82156855
1524	Parp14	0.973614747	-0.217179317	-0.75643543	11.98464635	31.70501896	0.00019242	0.000674637	7.144236169	7.276030306	7.02919715	7.060372536	7.653236022	7.437500853	7.538662562	7.438590761	7.651917721
1525	Rnf111	-0.792099873	0.956294446	-0.164194573	12.32587124	58.74396106	2.18289618348339e-05	0.000143816	11.10377637	10.99960149	10.90789461	11.05672129	11.38362437	11.53412005	10.62735605	10.47834138	10.54859521
1526	Umps	-1.84983127	0.841493648	1.008337622	10.65720384	116.915173	1.740885087015e-06	3.21852833048219e-05	12.28953097	12.1895053	12.19565787	13.41784306	13.87877347	13.70772361	13.58254262	13.32020715	13.30537645
1527	Cep85l///1700003O08Rik	1.193228413	-0.398445866	-0.794782547	5.150945899	14.89565346	0.002259766	0.004917827	5.671127615	5.625113921	6.144607121	4.735621349	4.554454502	4.571087567	5.221259049	4.540814336	5.294427632
1528	Akap13	1.255485149	-0.124228125	-1.131257024	11.38103641	112.5200717	2.00781874328951e-06	3.48425442838482e-05	12.27683075	12.12216625	12.1308544	10.87998825	10.95739964	10.92600807	11.20468791	10.94485815	10.98653427
1529	Adrb1	0.000549879	0.432274201	-0.43282408	6.934777994	7.576068328	0.015188051	0.025925594	8.88240646	8.621122147	8.840582568	8.700614406	8.048392007	8.018576382	7.550716327	8.328606244	7.959859476
1530	Eif5b	-0.356379146	0.918535409	-0.562156262	12.68287609	28.6669805	0.000271345	0.000882299	15.71675026	15.67182369	15.76411523	16.0619616	15.98902702	16.01263469	15.60536715	15.4730268	15.49706352
1531	Bmp7	0.498985247	-0.047274905	-0.451710342	13.48131312	5.592677256	0.031635956	0.049854289	13.52349909	13.72976329	14.04708413	13.05011067	13.40273015	13.42867163	13.29324238	13.45737999	13.17329187
1532	Stard7	0.014064113	-0.299568737	0.285504625	13.31999078	12.54814286	0.003781618	0.007655674	13.18344309	13.25490681	13.25018191	13.22412741	13.19405855	13.22815353	13.5560004	13.44426228	13.54478302
1533	Plcz1	0.83828582	-0.401670239	-0.436615581	8.537806551	16.20632194	0.001742256	0.003948294	2.407840005	3.142476897	3.33477126	1.888974547	1.939693644	1.959354811	1.937784845	2.225370498	1.905917971
1534	Gtf2f2	-0.360786742	-0.420799644	0.781586387	12.63698761	22.15349719	0.000641358	0.001736075	14.24889498	14.33266643	14.67317015	14.83027693	14.68915729	14.82118064	14.64391574	14.67135374	14.82724709
1535	Zfp78	0.830693437	-1.397687833	0.566994396	8.44379244	40.83076145	7.98800978533868e-05	0.000351162	8.34102467	8.651714864	8.602336828	8.033755338	7.583488751	7.485751961	9.010408477	9.144916598	9.140734475
1536	Slc39a8	-0.180713191	-1.529487524	1.710200716	8.173636048	31.79565986	0.000190543	0.000669833	7.505121811	7.861402492	7.263469935	8.101867833	7.492015914	7.578250064	9.555910863	8.923514104	9.281171418
1537	Doc2g	0.789187252	-0.310244292	-0.47894296	9.795808246	25.56431536	0.000399132	0.00119159	8.958612675	8.656727405	8.741035743	8.357478333	8.132813678	8.418029345	8.590848778	8.486064423	8.334462372
1538	Trbv13-2///LOC665506///Trbv1///Tcrb-J	0.393445812	0.908211212	-1.301657025	10.92614953	17.50595964	0.001368285	0.003223668	10.79451096	10.9572181	10.4778143	10.60119868	10.14844801	10.46208004	9.263163842	9.477226734	10.02516019
1539	Gja1	-1.775376277	1.552392471	0.222983805	11.63472039	186.2333883	3.03883395640094e-07	1.4600024231511e-05	11.42643302	10.90892604	11.00928148	12.9330915	12.68354253	12.80329717	11.39916001	11.30424498	11.07953317
1540	Glod4	0.827551214	-1.260189674	0.43263846	13.96409203	113.0867298	1.97063682037696e-06	3.4438714433125e-05	14.03178909	14.11204241	14.14335735	13.27236504	13.13798288	13.3941873	14.50611924	14.57399139	14.5049936
1541	Egf	1.51316695	-0.99661315	-0.5165538	7.297048036	72.27542111	1.02791990073889e-05	8.98716218517449e-05	8.012829149	8.033561794	8.010574906	6.609916078	6.414661048	6.518551219	7.643539709	7.465668918	6.978333085
1542	Bicd2	-1.542497281	2.091908574	-0.549411293	11.87118457	87.15197603	5.17196560775108e-06	6.02722101293653e-05	13.863282	13.74091391	14.05414234	15.98300542	15.28296246	15.57903926	13.08593518	13.21397747	13.47797859
1543	Snx3	-0.360942424	-0.344042389	0.704984813	14.22436474	19.10144561	0.001036955	0.00256563	13.94470427	13.88496647	13.77749623	14.37652698	14.24315747	14.07030979	14.49907623	14.4715934	14.75145178
1544	Gm5148	1.311060844	-0.323697184	-0.98736366	7.978066871	44.83111691	5.74295288364398e-05	0.000278056	8.558736586	8.754868274	8.919020258	7.489025077	7.177266561	7.633150947	7.637103597	7.860932382	7.772498158
1545	Ilkap	-0.477492835	0.516950173	-0.039457338	12.21122095	32.19265606	0.000182593	0.000648929	12.02698689	12.08047101	12.08816945	12.47049769	12.59937917	12.55822899	11.96267302	12.03075003	12.08383228
1546	Sox17	2.543679235	-2.179497218	-0.364182017	7.904252598	171.2687562	4.16619193986292e-07	1.64247512387335e-05	6.34122676	6.855859089	6.754453844	5.569241508	5.419068613	5.466619895	6.556298466	6.483876512	6.001656306
1547	Slc30a7	-0.562427174	-0.934244604	1.496671779	11.03749331	138.3451868	9.28498055267165e-07	2.34311766293644e-05	10.22720995	10.33952232	10.48664871	10.95875922	10.93705101	10.84485226	11.8833426	11.75520644	11.90484726
1548	Herc6	-0.64939869	-0.353497757	1.002896447	9.629518483	25.30174099	0.000413145	0.001224156	8.893222062	8.955153524	9.387884726	9.800918811	9.805527318	9.578010254	10.12323289	9.979282903	10.14243386
1549	N4bp1	-0.720516809	0.254072944	0.466443865	7.660072755	6.414623789	0.02294416	0.037399529	11.5786358	11.56206486	11.88944333	11.65840094	11.77543786	11.94754262	11.37996373	11.32097049	11.58262625
1550	Nlrc5	-0.567857224	-0.387770817	0.955628041	5.988544139	9.028393534	0.009583199	0.017225652	5.773896897	5.416970401	5.251279854	6.236728573	6.301147266	5.607842984	6.361138976	6.244770607	6.703121692
1551	1700016D08Rik	-1.859340003	1.489004864	0.370335139	5.839248382	78.83739999	7.47786723265334e-06	7.4165092356466e-05	4.901938299	5.042635157	5.343496547	6.898162492	7.059100005	6.908827515	5.201862349	5.499528455	5.697684616
1552	Slc10a4	-0.6009839	1.149373668	-0.548389767	6.081441051	25.96704969	0.000378782	0.00114351	5.852270663	6.177156719	6.162301637	6.430753599	6.738578116	6.825349006	5.746685257	5.498125037	5.301749424
1553	Atad2b	-0.444331997	0.796489552	-0.352157555	12.00141708	26.792542	0.000340996	0.00105136	12.46660847	12.27059316	12.53325818	12.22029191	12.55868319	12.63694255	11.55939641	11.74188603	11.62026896
1554	Cpne1	0.180148978	-1.267887205	1.087738227	7.934378699	41.75661011	7.38180531477575e-05	0.000332514	12.83256932	12.94200141	13.03060625	12.77332126	12.65762517	12.57406157	13.29741069	13.32133647	13.29697099
1555	Glrb	0.401013435	0.193000742	-0.594014177	11.31145966	6.938760015	0.018942216	0.031535101	11.34865252	11.62953227	11.95122179	11.34414036	11.17930004	11.20292587	11.02386872	11.24303128	10.88046404
1556	Tifa	1.420741397	-0.239309472	-1.181431925	10.78427454	22.28490506	0.000629037	0.001710126	11.50411439	11.77374508	11.67713749	10.8106939	9.984333428	9.897745437	10.42156335	10.5634645	10.42567333
1557	Rpl35a	-1.286709063	1.685846434	-0.399137371	6.76523441	58.17425492	2.26106618591945e-05	0.000147242	6.292043608	6.332051096	6.784036833	7.924983571	7.665961135	7.677314021	5.96200289	6.293442433	5.955274102
1558	Ghr	0.086719871	0.921171556	-1.007891428	13.68007235	98.1753453	3.33099240664752e-06	4.68647436909872e-05	13.58025283	13.73631919	13.93895425	12.20934903	11.90503837	12.33542236	12.4694532	12.19783409	12.10150684
1559	2310036O22Rik	-0.492294834	0.277861658	0.214433176	14.85099061	15.31299025	0.00207617	0.004580496	14.69279377	14.60411048	14.54933958	14.96313733	15.20628426	15.15370674	14.85938123	14.87083273	14.7593294
1560	Chd3	-0.012521744	-0.791091253	0.803612997	9.230038213	31.23985418	0.000202422	0.000702269	9.113545148	9.0256736	8.73476115	8.849415676	9.097845335	8.964284119	9.768147218	9.703823498	9.812848174
1561	Arl6ip4	0.482354138	-0.951656865	0.469302728	13.10466194	37.71769448	0.000105471	0.000429148	14.53213134	14.40749732	14.26603671	13.83239046	13.97639373	14.01201041	14.77326788	14.71969298	14.67950923
1562	Syt11	1.299853554	-0.052768518	-1.247085036	12.61061842	84.79873728	5.72057228471763e-06	6.42244029410317e-05	8.783779846	8.656488452	8.578907654	8.229419246	8.01510725	7.833437033	8.311294784	8.20310277	8.077206199
1563	Nckap5	-0.314217148	2.72776632	-2.413549172	7.999184013	285.306652	6.0485207191496e-08	8.64420018205322e-06	5.25685784	5.276794329	6.050130391	4.90174422	4.085281525	5.122337221	1.912709958	1.926990094	1.977404582
1564	Gm4532	1.197883463	-0.202679809	-0.995203654	11.01094612	40.76087323	8.03627324635647e-05	0.000352506	11.85771645	11.5400872	11.82812182	10.54325447	10.33260796	10.75641265	10.70721	10.90437862	10.62872589
1565	Bclaf1	-0.14240874	1.314376683	-1.171967943	13.85536796	121.2962564	1.51781157863347e-06	2.99130443334851e-05	10.7704775	10.66024154	10.63932494	10.90928522	11.33788096	11.21225956	10.8042074	10.79221111	10.51341291
1566	4632404H12Rik	1.094317995	-0.657364264	-0.436953731	9.906711242	40.32756308	8.34385466847148e-05	0.000362295	6.903855127	6.752257732	6.862731052	7.167762323	6.94170561	7.127937225	7.436433777	7.267879465	7.263634978
1567	Usp34	-0.768873672	1.344778797	-0.575905124	10.24790916	114.0956937	1.90655411721375e-06	3.3857693589242e-05	10.23507697	10.10047587	10.21520609	11.02584571	10.79660731	11.03492692	9.564121206	9.605834001	9.653088347
1568	Cox5b	-0.175746066	-0.618322323	0.794068389	16.3075099	48.85057928	4.23204028322643e-05	0.00022406	16.01694785	16.0088318	15.92693558	16.08076424	16.26787771	16.13131148	16.78805513	16.86633129	16.68053398
1569	Gpx8	0.44028676	-0.911828962	0.471542202	14.93823554	41.09242482	7.81052138043543e-05	0.000345363	14.99754925	14.86969	14.91621193	14.65320854	14.32290784	14.48647452	15.35369003	15.49168721	15.35270054
1570	Psmc1	0.042306553	-0.497688156	0.455381603	14.87399029	29.239011	0.000253734	0.000837187	14.77264977	14.7479523	14.68829375	14.62464763	14.7453915	14.71193705	15.25146707	15.1942809	15.12929267
1571	Anxa2	-0.620610315	-1.030970838	1.651581153	15.06795776	61.14606844	1.88842352184837e-05	0.000131416	15.7737111	15.44583127	15.25311403	16.24921994	15.81295142	15.98204664	16.79830078	16.75058084	16.8838558
1572	C2	0.474465183	0.598534126	-1.072999308	13.7497707	16.58730004	0.00162055	0.003713046	14.44338076	14.42727388	13.92612196	13.92472631	13.863282	13.58537275	13.16082137	12.96210024	13.45485706
1573	Mag	-0.061727213	-0.736582628	0.79830984	10.2186344	30.15950786	0.000228308	0.000771735	10.08807253	9.88089897	9.826894658	9.804967073	10.17071625	10.00536447	10.72937189	10.77967093	10.68175286
1574	Papolg	-0.226876608	0.362541526	-0.135664917	11.56328202	13.00969058	0.003398485	0.006984068	11.48857617	11.61920756	11.49085063	11.78587372	11.75694537	11.7364451	11.42585453	11.33399371	11.43179137
1575	Btbd11	-0.684072858	1.660379543	-0.976306685	9.479380526	161.4263558	5.20484775119126e-07	1.81075607467642e-05	4.768745931	4.798275076	5.409582855	3.523859608	3.614149848	3.962048355	2.571704023	2.010792652	1.907084213
1576	Ralgps2	0.463716503	0.780518935	-1.244235438	10.50844081	49.60398291	4.00707595122588e-05	0.000215704	10.86034788	11.04370276	11.32922375	10.55751848	10.61602133	10.66858506	9.738753377	9.957092526	9.804722163
1577	Ndel1	-0.595907342	1.133473471	-0.53756613	14.97633894	84.52863579	5.78814114234518e-06	6.45039342985478e-05	14.8721807	14.92415906	15.07433585	15.66432824	15.51018263	15.48388676	14.35989326	14.43587105	14.4622129
1578	Phf8	0.45543596	0.749683179	-1.205119139	8.995963008	55.93443445	2.60483421390977e-05	0.00016098	13.40517547	13.63503362	13.63584428	13.57443997	13.29349056	13.17633368	13.14494077	13.13432331	13.14137904
1579	Alppl2	-0.484046215	-0.560446312	1.044492527	5.585823774	9.503933506	0.008334999	0.015256368	5.174013291	4.970022	5.084897288	4.996769686	5.99523895	5.689062587	6.172857541	5.901996457	6.287556162
1580	Rep15	-1.125660255	2.34265913	-1.216998875	12.16947516	60.9922699	1.90571776364992e-05	0.000132109	12.1559093	12.14414041	12.29971437	12.78697812	13.52189489	13.66787185	11.03288731	11.04146532	10.87441484
1581	Bax	-0.527087642	-0.778948998	1.30603664	12.73113595	99.75617652	3.13962844834747e-06	4.52453913073495e-05	12.08849851	12.17107383	12.19530873	12.5894495	12.84314858	12.58373218	13.37861918	13.4475886	13.3906966
1582	Kcng2	-0.668846235	0.82946142	-0.160615185	6.132272602	10.60881416	0.00613821	0.011661459	6.270560918	5.899412448	5.718613391	6.686318202	6.909482746	6.299324515	5.898928587	5.846228468	5.661584146
1583	Fam178a	0.355460764	-0.385090287	0.029629523	4.801235317	6.716824223	0.020519794	0.033875833	4.744614297	4.867086546	5.117836349	4.620379255	4.568790674	4.473984972	4.872219693	4.857939836	5.088266233
1584	Phax	-0.453246094	0.543448522	-0.090202428	12.73078235	23.77801526	0.000507952	0.001444901	12.52582469	12.61686984	12.68660885	12.98223074	13.11801329	13.08879763	12.42781377	12.51350684	12.61737548
1585	Tmem116	0.710663572	-0.457927449	-0.252736123	4.989358208	37.51039312	0.00010752	0.000434986	5.611283986	5.909887399	5.549866755	3.817569875	4.215417618	4.582030609	4.312410218	3.797639912	3.991590145
1586	Nfatc2ip	-1.205753038	-0.539746121	1.745499158	4.802005692	85.79812881	5.47904283851404e-06	6.25235869465716e-05	3.751428351	3.706564461	3.996772066	4.79599821	5.271043875	5.004981907	5.480007603	5.62897177	5.58228298
1587	Kmt2e	-0.524725844	1.291093435	-0.76636759	8.124236975	117.5979127	1.70352637833815e-06	3.18213072614219e-05	12.38928365	12.56018117	12.78907076	12.55664367	12.58707391	12.42863791	11.4562612	11.66877705	11.48744289
1588	Psmd1	-0.168103916	-0.819692863	0.987796779	13.67696627	38.87716732	9.48757929150169e-05	0.000397609	13.36242689	13.32511995	13.18745128	13.32240469	13.60097935	13.45592583	14.38186679	14.0651379	14.39138376
1589	Syt2	1.530896355	-1.616021807	0.085125452	3.213363697	11.30221613	0.005125667	0.009964042	4.164708026	3.610765098	3.31038887	2.205274255	2.17910191	2.108796765	4.351548213	4.118728979	2.870961158
1590	Gm36027	-1.081227997	1.276315246	-0.19508725	7.411964111	23.95927494	0.00049533	0.001415075	6.870131366	7.286916364	7.192703855	8.202156725	8.079109549	8.312169302	6.752878648	6.652967958	7.358643231
1591	Fam69c	-1.235292377	-0.407148458	1.642440836	4.579212169	6.26615007	0.024267551	0.039310447	3.344168533	2.746988829	4.768745931	4.782513375	4.862754448	4.920512602	5.363584552	4.726286796	5.697354451
1592	Dusp7	-0.468425352	0.412723805	0.055701548	14.19083031	13.83721504	0.002826186	0.005952524	13.9378734	13.9626973	14.14779333	14.35926025	14.57548093	14.51889891	14.01849227	14.01972183	14.17725458
1593	Nceh1	0.924489572	0.298319036	-1.222808608	13.5500616	32.32024908	0.000180127	0.0006427	14.05414234	14.32689072	14.41644991	13.52088003	13.1787523	13.32438192	13.01907668	13.29810761	12.81187286
1594	Mapre3	-0.049307266	0.406692237	-0.357384971	9.703035408	6.395329385	0.023110907	0.037635899	9.599032495	10.01318436	9.804967073	10.03229425	9.807197658	9.72561382	9.444778334	9.434749871	9.465500811
1595	Lipe	0.63238609	-2.412715526	1.780329436	7.905939824	24.07051461	0.000487778	0.001397741	10.40046412	10.06553098	10.02793411	9.508561869	9.342493196	9.454979342	9.523175836	9.224327585	9.182147146
1596	Chmp4b	-0.194583602	-0.693070275	0.887653877	13.37669415	14.07967698	0.002681917	0.005691534	13.20601645	12.83052954	13.01129898	12.9886586	13.28051028	13.36242689	13.66817657	13.81517691	14.22745312
1597	Ulk2	1.065832375	-0.088193926	-0.977638449	9.411262484	66.9138823	1.36148148323183e-05	0.000106977	4.285346912	3.213262642	4.024959948	2.917998628	2.570176468	3.185894342	2.746988829	1.898381774	2.034563645
1598	Sh2d4a	2.802933553	-1.967519337	-0.835414216	11.29714075	6.595452935	0.021452735	0.035224833	12.3685488	12.54670853	12.61451268	8.639656551	8.928211705	11.5531011	10.5183146	12.34456177	12.16065099
1599	Fbxw14	1.330722493	-2.458138062	1.127415569	3.707981594	37.5407249	0.000107217	0.000434196	3.476451296	3.747968475	4.102831934	2.019653974	2.242721375	3.072708878	4.773976848	4.806814281	5.128707284
1600	Far2	-0.88160787	-0.075835632	0.957443501	7.648596372	19.79720107	0.000924376	0.002336791	7.041743402	6.881957541	7.183036801	7.987153654	7.698888671	8.065519028	7.681476324	8.039887058	8.257704866
1601	Cdk17	-0.653698405	1.419701408	-0.766003002	11.87408544	59.44548238	2.09125692226813e-05	0.000140075	11.83265983	11.55957195	11.53839709	11.19839822	11.16317394	11.47226058	10.5120749	10.4547611	10.40117221
1602	6230424C14Rik	0.654949765	-0.060797358	-0.594152407	12.6791578	7.468348365	0.015751953	0.026775465	13.18154332	13.00674988	13.09828237	12.85737375	12.23689773	12.2274548	12.5385154	12.6898102	12.27579275
1603	Rfpl4	-0.319022977	-1.245046086	1.564069063	4.967510989	59.12477593	2.13253679952166e-05	0.000141887	4.256412955	4.564607547	4.198420426	4.487111285	4.765816576	4.723581997	6.032156779	6.037629206	5.641862132
1604	Ndufab1	-1.188639445	-1.719630593	2.908270038	10.97310339	264.2831717	8.08715181452054e-08	9.28743368331851e-06	2.019891741	2.021211482	1.941364399	1.99137867	1.874542333	1.875468595	1.968154962	1.919373048	2.087746493
1605	Ehd2	-0.418681498	-0.95585743	1.374538928	7.651810025	30.44179828	0.00022116	0.000752659	8.8035827	8.7997908	8.888609247	8.549300339	8.568860428	8.879678294	7.735880599	7.985100901	8.328606244
1606	Nmd3	-1.636873864	1.266872934	0.370000929	11.11677073	110.3111603	2.16147972252382e-06	3.62674485865647e-05	10.29457374	10.38840622	10.66045744	11.94463909	12.22807673	12.08134317	10.80085733	10.81484091	10.83774194
1607	Cmya5	1.0602532	1.193958223	-2.254211423	10.46392482	86.28498679	5.36603485267574e-06	6.1655986982582e-05	11.50665473	11.59247958	11.60710477	10.75506597	10.13522046	10.63519305	9.369287077	9.477723498	9.096594238
1608	Fam179a	0.340875838	-0.944031613	0.603155775	8.292941109	6.165110589	0.025223452	0.040677391	8.390130615	8.106503585	8.119909191	7.509208987	8.037094371	8.047612519	9.034205283	9.194723015	8.197082417
1609	Fam84a	1.981506882	-2.518811068	0.537304186	12.14459183	101.8622772	2.90567795528201e-06	4.29699255124476e-05	12.65376198	12.80033408	12.42388213	11.06528149	10.38219619	10.48597986	13.20848769	13.06418214	13.21722092
1610	St7l	-0.527681808	-0.587014371	1.114696179	9.29129071	40.72016601	8.06455423219538e-05	0.000353402	12.1059352	12.24513709	12.19446138	12.69077451	12.94052737	12.79453706	12.07526112	12.16314786	12.07500088
1611	Acat3	0.003644761	-1.880647314	1.877002553	9.193366489	87.50886832	5.09465076872129e-06	5.96646691743743e-05	9.96637497	9.668956223	9.342493196	9.009932196	9.13810765	9.34471968	10.41874342	10.64103893	10.3187431
1612	Ang2	0.369890308	0.801366214	-1.171256522	10.4599088	17.63086642	0.00133792	0.003165027	10.73905908	10.92696253	11.25485163	10.75362134	10.3901992	10.66738178	9.902267043	10.07252427	9.43231237
1613	Egfl7	0.391867007	0.381818148	-0.773685155	14.62407935	21.37722089	0.000720697	0.001903786	15.09421597	14.8622868	15.08128744	14.79293631	14.51455743	14.55469545	14.25999806	14.37082079	14.08591589
1614	Efr3a	-0.146090359	0.812800889	-0.66671053	7.075914603	22.85030934	0.000579302	0.001603088	12.81320252	12.71047459	12.65282432	12.62506826	12.77056829	12.69077451	12.81889416	12.71871059	12.76854726
1615	Fbxl7	2.055332621	-1.154246238	-0.901086382	10.89946923	54.43650614	2.87201174095728e-05	0.00017216	11.85030406	11.95239448	11.85212816	10.26517243	9.414984337	9.808672061	11.14263379	10.87017268	10.93876108
1616	Esr2	-0.881399209	-1.237906657	2.119305866	3.477521519	21.26518936	0.000733147	0.001929429	2.797074907	3.009238909	2.880960004	3.03549619	2.782176256	4.028090255	4.930882549	4.96259955	3.674088625
1617	Plekha1	0.246318793	0.32821839	-0.574537183	12.36368023	35.18802818	0.000134296	0.000514183	7.686162146	8.066317635	7.806224058	8.596743951	8.678054905	8.25325302	8.403485797	8.615990443	8.497729015
1618	Cyp27b1	-0.260710706	-0.50112868	0.761839386	7.249668028	8.010388136	0.013156683	0.022815392	4.640617445	4.763055642	4.426050401	4.36122581	5.126808554	4.776472012	5.432757898	4.831122652	5.284090368
1619	Arl6ip6	-0.159739908	-0.174916514	0.334656422	8.531932347	9.53095885	0.008270398	0.015151842	8.305834791	8.35690316	8.438662759	8.57101945	8.589238276	8.420362708	8.682892477	8.71658701	8.70589049
1620	Pid1	0.675483738	0.479068459	-1.154552198	12.7607983	20.52368039	0.000822768	0.002121263	13.32665042	13.49201206	13.29376835	13.13089917	12.35570128	12.59937917	12.22228766	12.2286525	12.19783409
1621	Ammecr1l	-0.592190036	0.536753146	0.055436891	13.67031083	30.92199395	0.000209636	0.000721679	13.46734527	13.44175421	13.45420609	14.01562111	14.01118124	14.11307333	13.37202697	13.61938874	13.53820053
1622	Rhot2	-0.009873395	0.762877282	-0.753003887	11.60299898	18.22138188	0.00120533	0.002903083	11.63754307	11.95952044	11.95506393	11.82717235	11.70644913	12.04812614	10.95730887	11.01997764	11.31582926
1623	Adgrg6	-0.087006952	-1.330796816	1.417803768	9.357111218	69.70861052	1.17295252757216e-05	9.76224383180692e-05	3.985517579	3.590514852	3.761511087	3.2440859	3.465132722	3.55087723	4.838308376	4.73233624	4.867086546
1624	Hook1	0.403418138	-1.131225535	0.727807397	6.921823365	23.60870668	0.000520111	0.001471584	6.78785827	6.883342096	6.76988047	6.071477663	6.771427824	6.387920934	7.67520236	7.487869106	7.461431561
1625	Unc93b1	-0.026650234	-0.671693868	0.698344101	9.297701853	8.496982181	0.011270485	0.019866663	9.367511191	9.180146967	8.620453067	9.235393732	9.073866113	8.938802081	9.639580275	9.715984747	9.907578508
1626	Dll1	-2.090333354	3.092990753	-1.002657399	10.08193847	324.2586625	3.71925293972953e-08	7.31106493033984e-06	9.738958921	9.575959814	9.907578508	12.0383505	11.68162763	11.63629179	8.551081422	8.725000239	8.845084225
1627	Cap2	0.805283588	0.279568085	-1.084851673	11.83466788	23.90001569	0.000499412	0.001424479	12.36435777	12.20261301	12.82716812	11.71570214	11.68759993	11.57498606	11.39028931	11.52290715	11.22638742
1628	Sh3d19	1.283331974	-0.790395939	-0.492936035	8.255241661	36.55998874	0.000117582	0.000465017	12.76480948	12.74815307	12.06387859	12.16994156	11.76932605	11.77538145	12.5894495	12.54554569	12.64082454
1629	Dapk3	-0.712846281	-0.614752271	1.327598552	9.453730742	38.11486936	0.000101681	0.000417654	8.863910745	9.011147922	8.445688725	9.414462163	9.631451772	9.4133723	10.20977146	10.09652958	9.997242006
1630	Epg5	0.633950715	-0.364161022	-0.269789693	4.91011038	8.52628054	0.011168148	0.019710197	5.157898507	4.995315298	5.480857741	4.723095329	4.518933375	4.490190698	5.137715521	4.945554555	4.741432392
1631	Zfp91	0.38239982	0.445388777	-0.827788597	9.711690391	22.50224788	0.000609305	0.001666649	14.46252834	14.43226571	14.40905537	14.27091014	14.23261597	14.30649703	14.36470575	14.19839345	14.38147089
1632	Ube2v2	-0.732283369	-0.000956541	0.73323991	11.46921166	43.16089051	6.56871443627383e-05	0.000305422	8.140914334	8.517981351	8.164655775	9.488241149	9.446224233	9.405418208	7.930562536	8.151338753	8.696233041
1633	Lgi2	-0.720010434	-0.002105918	0.722116352	11.48612218	5.900572103	0.027960738	0.044601251	10.91151307	10.98322231	11.12150436	11.16995402	11.94352256	12.06279446	11.49655729	12.0222822	11.66374931
1634	Trim23	0.694190192	0.230487227	-0.924677419	10.84372901	32.16823826	0.00018307	0.000650212	10.25295724	10.47024931	10.49544626	9.859987286	9.457126016	9.581595169	9.628287235	9.866225076	9.639790751
1635	Rala	-0.304388754	-0.121625402	0.426014156	14.10500237	8.566709646	0.011028847	0.019497218	13.783653	13.75709784	14.04385335	14.03132042	14.23102782	14.23542221	14.28026863	14.21640123	14.36597679
1636	Patz1	0.841940083	-0.45123756	-0.390702523	9.849925818	44.2153388	6.03128112427717e-05	0.000287806	9.929079504	10.04047787	9.746289645	8.970148587	9.116580896	8.979001974	9.50081809	9.421158907	9.303059538
1637	Ccnh	-0.434477944	-1.076591055	1.511068998	10.77501129	66.00365569	1.43102571521664e-05	0.00011	11.50547871	11.45704484	11.62953227	11.3954849	11.20332798	11.21476349	11.5908842	11.6432415	11.60386
1638	Rer1	-0.266657857	-0.048560883	0.31521874	15.51881318	12.15521976	0.004151579	0.008299101	15.30446364	15.28296246	15.38713684	15.59218432	15.59980864	15.58254355	15.69438518	15.6514613	15.57437268
1639	Rbm42	-0.32779226	0.627824834	-0.300032574	15.1766936	24.2703697	0.000474572	0.001366275	15.26796953	15.11617625	15.11817534	15.42798159	15.57964705	15.47806925	14.82281978	14.995998	14.78340562
1640	Col4a6	0.446206672	0.300912649	-0.747119321	13.78504883	25.28765637	0.000413914	0.001226217	14.0847976	14.17680721	14.28686767	13.84926384	13.61273452	13.74785411	13.39645999	13.59125619	13.31939834
1641	Dhx33	-1.29929442	1.388888436	-0.089594016	2.253258139	36.07096506	0.000123222	0.00048077	13.84677116	13.86550969	14.18106504	14.23642592	14.16941811	14.47232594	13.60097935	13.49128263	13.6952225
1642	Cenpf	-0.20548633	-3.057949506	3.263435836	11.48403851	83.85177928	5.96193509178915e-06	6.52943154487407e-05	10.59123121	10.11469092	10.27727125	9.919657525	10.78282074	10.8971741	13.24020335	13.71509471	13.81820283
1643	Grb14	4.118861912	-2.282772515	-1.836089397	4.068966154	91.80146057	4.26954357875574e-06	5.38694822949625e-05	5.689981904	6.850660405	5.621207461	2.026121035	1.888404566	1.890738434	4.413571873	4.171709191	4.068300515
1644	Usp37	-1.507628795	0.583014833	0.924613962	8.257108068	104.1167104	2.67906111014258e-06	4.10938385811622e-05	7.251190317	7.476925118	7.610966012	8.85696194	9.056324764	8.948681128	8.375851424	8.390605528	8.346466382
1645	Sh3bgr	0.61998897	-0.794368478	0.174379509	11.66398315	7.994702911	0.013223862	0.022917764	9.02957289	8.678623448	9.284721643	8.962267756	7.804548546	9.051774987	7.299393136	7.651632084	8.001317795
1646	4930539E08Rik	0.852844991	-0.114476056	-0.738368935	4.657147127	8.285235665	0.012046351	0.021084861	5.418728571	5.071810327	5.07211641	4.14188194	4.764300741	4.097937653	4.102348129	4.528847588	4.716352786
1647	Vmn1r227	-0.654869271	-0.476247156	1.131116427	4.842044011	7.878597796	0.01373482	0.02370382	4.380452924	4.005140549	4.354552864	4.351107094	5.360583747	4.993063307	5.151607593	5.161341537	5.820546487
1648	Rab7	-0.587445847	-0.100057578	0.687503425	11.96629643	14.55287308	0.002426096	0.005220745	13.68029633	13.77570075	13.61570809	14.08437025	14.0296495	14.07955181	13.98695132	13.89944824	14.10846715
1649	Kif1a	0.457478316	0.707434451	-1.164912767	11.92464121	24.40713343	0.000465794	0.001346244	12.26618817	12.49150896	12.63861759	12.13125	12.04409264	11.84853713	11.34211225	11.5711393	10.98832487
1650	Kcnh1	-1.667961413	0.884117054	0.783844358	4.153010633	11.42133951	0.004973497	0.00970427	3.987101801	2.678744894	3.341379434	4.589161631	5.446367863	4.975580872	3.825393435	4.3447304	4.188635367
1651	Tfpt	-0.464285259	-0.06212313	0.526408389	10.36284617	12.47524241	0.00384702	0.00776859	10.02307266	10.14371931	9.931052903	10.28035431	10.69563307	10.51471327	10.52792688	10.59834917	10.55079399
1652	Fbxo25	0.756173061	-0.537251662	-0.218921398	14.19571277	19.74401577	0.000932421	0.002353559	7.552639611	7.386574212	7.614013636	6.885171591	6.608582588	6.826729585	7.366651511	7.727035369	7.308737269
1653	Nsg1	0.064234783	0.319925904	-0.384160687	13.94604917	6.461321073	0.02254682	0.036823856	14.17946615	14.13659854	13.97047829	14.18372023	13.8997055	14.01041289	13.54638697	13.74906938	13.83860456
1654	Them4	0.970173851	-1.263529196	0.293355345	10.53490533	42.52915107	6.91975359491867e-05	0.000317224	10.63498143	10.63519305	11.01136003	10.03017068	9.668556944	9.672285334	10.99918225	11.0066454	11.1557729
1655	Ltbp4	0.263667956	0.284607279	-0.548275235	16.37187503	10.17957908	0.006893042	0.012909722	16.69897363	16.67683796	16.55175671	16.53480455	16.36063087	16.24112901	16.31308057	15.9587777	16.01088432
1656	9230110C19Rik	-0.003879461	-0.449476277	0.453355738	9.252178946	17.79640829	0.001298971	0.00308684	9.171827189	9.144916598	8.982557851	9.175731648	8.988703989	9.146504384	9.559690734	9.603371159	9.496306959
1657	Luc7l2	0.613478858	0.694030501	-1.307509359	11.99893254	71.89699181	1.04782234647344e-05	9.08270786817668e-05	10.66045744	10.6835946	10.99960149	10.9084267	11.09747487	10.99364428	10.84147623	10.74047122	10.94934366
1658	Syt7	0.399213804	-1.058322322	0.659108518	10.07521046	32.14119702	0.0001836	0.000651631	9.761397489	10.11786252	10.08647665	9.671699551	9.692080665	9.404315024	10.79451096	10.60779091	10.54076033
1659	Pla2g16	2.637299495	-1.663842354	-0.973457141	7.65118472	202.4040114	2.21954797289474e-07	1.29636263596e-05	15.04946847	14.68141407	14.61970832	14.91477495	14.1852978	14.60280589	14.6235089	14.82247495	14.82327898
1660	Mdh2	-0.186098884	-0.581677325	0.767776208	17.65956011	61.86970162	1.80965603856272e-05	0.000127912	17.33741935	17.36337678	17.32400911	17.4399478	17.61009769	17.5330564	18.09776096	18.07505156	18.15532134
1661	2700038G22Rik	-1.499819046	0.594977929	0.904841117	10.87623412	42.20863868	7.10689606759832e-05	0.000323562	10.04993066	10.1760167	9.998094842	11.65462661	11.40737273	11.66149999	11.07565863	10.61654389	11.24636302
1662	Abl2	-0.415429518	0.835318811	-0.419889293	12.43410787	34.18501507	0.000148445	0.000554994	7.180857999	6.870953574	6.92254855	6.974800308	7.441897735	7.507790274	7.069623516	6.971177281	6.9388101
1663	Arl10	0.398516573	0.351962493	-0.750479066	13.41410162	26.91009088	0.000336009	0.001039047	13.77570075	13.80315363	13.81244613	13.49714551	13.24549237	13.45311291	12.93188533	12.99618887	13.21178911
1664	Nfya	-1.174986663	0.858673115	0.316313547	9.360207359	42.51999683	6.92501188978346e-05	0.0003174	12.10896652	12.36404488	12.2250753	12.96630211	13.16976731	13.2188716	12.05222155	11.76908001	12.21083727
1665	Sptbn1	1.741379159	-0.472252734	-1.269126425	11.27141169	129.1048699	1.20245248819767e-06	2.67715163766977e-05	10.04651589	10.07869278	10.27608053	8.721296756	8.683791577	8.868042102	9.345233405	9.073866113	9.235393732
1666	Olfr1383	0.299800554	1.489895632	-1.789696186	7.909242642	145.9981898	7.58883894381588e-07	2.13373213210227e-05	8.494984807	8.808169987	8.514069873	8.303467714	8.170285792	8.444069499	6.870131366	6.770935687	6.807069056
1667	Fam114a1	0.103151479	-1.264338758	1.161187279	12.75688344	106.1949487	2.48954612073176e-06	3.92692316969526e-05	12.51812521	12.41419903	12.28029027	12.41529851	12.28490158	12.20295999	13.61664138	13.61305621	13.46647877
1668	Kcnip3	0.097477058	-0.614574899	0.517097841	10.10237537	10.67384146	0.006033117	0.011486037	9.909349514	9.741652409	10.2365034	9.684561912	10.00293372	9.907578508	10.44989412	10.57651857	10.41238616
1669	Kif21b	1.074360408	-0.49471822	-0.579642188	12.01018871	19.79474798	0.000924746	0.002337331	4.685049107	4.3127551	4.23915934	4.250767665	4.81756729	4.545486766	4.571591581	5.205546949	4.969103261
1670	Exph5	1.444833357	-1.266231672	-0.178601685	4.393028728	29.83735685	0.000236825	0.00079338	4.629356328	5.073824453	5.099340447	3.333065589	3.908059394	3.226896173	4.760092348	4.629543664	4.877080161
1671	AU022855	1.514267316	0.051170065	-1.56543738	10.43854083	60.52767945	1.95918591798746e-05	0.000134142	11.44280251	11.24303128	11.7094934	10.13304243	9.722028853	9.997453961	9.890942031	10.0818524	9.726220621
1672	Depdc1b	-0.029003361	-2.100428487	2.129431848	9.755921781	92.98796105	4.07173068437583e-06	5.23418537833327e-05	9.297488083	8.988168069	8.823673983	9.25405812	8.827318773	9.114963325	10.88526215	11.32250334	11.28986019
1673	Pld6	0.243543333	0.452458249	-0.696001581	8.889941748	9.133852829	0.009287084	0.016765028	9.309259483	9.249224641	9.050886034	8.706666311	9.014714797	9.157359052	8.434031974	8.792154164	8.295179276
1674	Fhl3	-0.326184294	-0.186075622	0.512259915	7.721126684	9.807845658	0.00764353	0.01413897	7.600570702	7.2882603	7.43610484	7.657605622	7.818385447	7.827497655	7.779586605	7.99361885	8.088510134
1675	Msn	-0.7645045	0.041261275	0.723243225	9.730116947	21.15705556	0.000745422	0.001956016	9.843511266	9.868968574	10.09106759	10.92018416	10.56626957	10.48689462	10.30257785	10.34847538	10.532985
1676	E230008O15Rik	0.300951761	0.741485035	-1.042436796	11.10851793	33.30947521	0.000162362	0.000593667	11.59175085	11.45538598	11.6218055	11.39797598	10.98504556	11.38306551	10.56793898	10.36734624	10.60634673
1677	Ythdf1	-1.772915836	1.53715624	0.235759597	12.76425018	133.1957506	1.07009719630695e-06	2.53474403276577e-05	12.35669043	12.29365192	12.44805586	12.91853831	13.08839438	13.00804195	12.10687267	11.96627267	12.2286525
1678	AI834762	-1.141575098	1.085398131	0.056176967	2.282862879	91.12739797	4.387327145617e-06	5.46207669915337e-05	1.886923635	1.896733003	1.867179933	2.969489838	3.218617495	2.887454532	1.920561976	1.990000801	1.908804694
1679	Ctnna3	-0.297461386	2.293266367	-1.995804981	4.659280784	24.32269918	0.000471189	0.001358871	1.885742328	1.894260588	1.866542646	1.883935924	1.922401842	1.941596046	1.92445291	1.997450221	1.906575519
1680	Tssc4	0.221996758	-0.374411598	0.152414841	14.05225215	8.005159597	0.013179029	0.022851501	14.16637907	14.02205249	14.03790681	13.75709784	13.88520208	13.91804818	14.29613892	14.31020629	14.07723768
1681	Rab1b	-0.19920032	-0.399698848	0.598899168	13.08194593	25.95011558	0.000379611	0.001145321	12.72041968	12.94687596	12.78044266	13.08495169	13.00844011	12.95194746	13.4001785	13.37272266	13.47153464
1682	Trim46	0.588490274	-1.358152738	0.769662463	7.768015602	59.05592183	2.14153288651725e-05	0.00014232	7.754717644	7.89842467	7.469732301	6.97349424	7.228145109	7.155764443	8.512103738	8.39367439	8.526083878
1683	1190007I07Rik	0.785236582	-1.074102308	0.288865726	12.84048068	72.14202826	1.03488053393307e-05	9.01649929874182e-05	12.86815054	13.10556136	13.04410099	12.31762142	12.11672314	12.22775857	13.35429272	13.29530357	13.23481376
1684	St6galnac4	-2.495883157	1.94178009	0.554103067	10.28796976	178.4796317	3.56701554869155e-07	1.5425543320941e-05	9.337549339	9.116212566	9.360161163	11.48583118	11.85771645	11.95802491	9.707133355	9.884321606	9.884777307
1685	Ppm1l	0.362295021	1.297139572	-1.659434593	14.02215268	205.1051198	2.11115989595093e-07	1.27475795757137e-05	15.65798765	15.79746183	15.75920921	15.50613249	15.2342512	15.29982914	13.88189196	14.21957409	13.75028118
1686	C530030P08Rik	-0.470588834	1.759481216	-1.288892382	5.700069036	135.6936433	9.98246298960061e-07	2.43968794172552e-05	6.050130391	5.806002413	6.062377853	6.346717505	6.530838653	6.452721	4.644129721	4.564607547	4.843096243
1687	Gns	0.551137228	0.226711155	-0.777848383	8.866179645	28.72575107	0.000269466	0.000878155	14.84894836	14.83076803	14.74732479	14.48123292	14.356505	14.41198078	14.69832437	14.54672629	14.72298464
1688	Cd37	0.206173993	0.373779417	-0.579953409	6.455548421	11.22425785	0.005228436	0.010136681	6.758794837	6.889982901	6.503994928	6.664203665	6.495508869	6.374538154	6.049862249	6.127995674	6.235054515
1689	Smim13	-0.695413238	-0.297109071	0.992522309	9.450528643	69.6042887	1.17937580426439e-05	9.78855825154393e-05	8.88040534	8.790489024	8.992756018	9.468303858	9.653299003	9.628287235	9.828166901	9.897107136	9.915943272
1690	Degs1	-0.187601286	0.321419431	-0.133818145	14.93521818	7.849652409	0.013866059	0.023902825	14.81220263	14.89698453	15.04268424	15.15943589	15.10301378	15.05222559	14.74986533	14.7786861	14.82186554
1691	Flrt3	3.219222786	-2.385316598	-0.833906188	11.03243538	128.6065059	1.21995505860582e-06	2.69744286976016e-05	12.15226963	12.30124843	12.69691705	9.570759905	8.913681761	9.008325094	11.38530923	11.69773439	11.56567293
1692	Des	-0.064987166	-0.729185806	0.794172972	14.44081097	15.3598599	0.002056743	0.004545433	14.41374048	14.20051512	13.81019686	14.29783616	14.26355358	14.16435033	15.06336584	14.86930612	14.72363989
1693	Sh2b3	-0.589473519	0.923407682	-0.333934163	12.35635388	59.02638255	2.14540697579662e-05	0.000142456	8.070663235	7.869045372	7.5417698	8.451824942	8.665138568	8.41831265	8.508604593	8.602336828	8.308087791
1694	Lama5	-0.396938033	0.60364559	-0.206707557	14.22461645	10.62794034	0.006107061	0.011609632	14.26770038	14.13728618	14.07863231	14.28996342	14.66009626	14.72437329	13.96373068	14.08126599	13.81849953
1695	Usp25	0.065511051	0.34352373	-0.409034781	13.38365785	6.472499588	0.022452993	0.036683924	11.85295145	12.190688	12.32920816	12.30242913	12.30830252	12.23118645	11.85489758	11.79850908	12.16555342
1696	Ahr	1.437295959	-0.944316638	-0.492979321	11.27590966	92.77443829	4.10646347058634e-06	5.2623049393355e-05	11.79770964	11.93933627	11.94586048	10.50527435	10.70645978	10.27779835	11.45813371	11.45102647	11.30845507
1697	Rab11a	-1.508113123	1.409716634	0.098396489	10.14773523	87.95115515	5.00084557425331e-06	5.89286433355461e-05	9.505443357	9.441251913	9.890000812	11.14181243	11.07429825	11.14492477	9.582105244	9.776432808	9.773347496
1698	Cyp4f16	0.030633186	-1.164813676	1.13418049	8.321962505	42.71938742	6.8116093852042e-05	0.000313575	11.27608803	11.34177421	11.01844048	10.60699705	10.50815426	10.60225745	11.713206	11.72396718	11.43603078
1699	Bbx	0.86266701	-0.379793264	-0.482873746	11.61174315	38.67893192	9.65888917854656e-05	0.000402689	13.01660794	13.04595527	13.29001904	13.11415394	12.86076383	12.95945271	12.48458972	12.45622967	12.47376936
1700	Ufm1	-0.711238941	-0.868239369	1.57947831	11.76224127	157.4311516	5.71874839987357e-07	1.90557283822784e-05	10.90437862	10.99890852	11.09271943	11.67713749	11.84853713	11.60404877	12.60264838	12.54983729	12.58195583
1701	Fam69a	1.46911844	-1.265362921	-0.203755518	11.14567881	22.02791727	0.000653418	0.001761201	11.65739785	11.73735962	11.71515292	10.85688014	9.863434228	9.982240705	11.55679702	11.58461025	11.35723657
1702	Cox17	0.284544809	-0.38303364	0.098488832	17.92549677	9.444535892	0.00847923	0.01548426	18.07505156	18.03766242	17.84983231	17.72363335	17.63639027	17.74888825	17.97695513	18.11172745	18.16933021
1703	Syncrip	-1.203983412	-0.548770163	1.752753575	10.60663143	158.9176218	5.52038125449217e-07	1.87418192545044e-05	10.7272874	10.91449664	10.91976915	11.96587103	12.18369572	12.03551297	12.20610156	11.96845363	12.3111237
1704	Tpte	1.633740196	-0.277331514	-1.356408682	4.933747734	41.46855596	7.56400045698412e-05	0.000337944	5.766327064	6.198340718	6.377989027	4.218439846	4.797889547	4.506857407	4.857040803	4.344145053	4.515593285
1705	Susd2	-0.281578755	-0.781217514	1.062796269	9.213015695	15.99178466	0.001815874	0.004086819	8.902838781	9.055915402	8.335917877	8.808169987	9.077943252	9.253295086	9.895078524	9.821299706	9.766682638
1706	Nbeal1	0.461287651	0.716967033	-1.178254685	11.50352434	75.22270377	8.88134321364336e-06	8.21149729985312e-05	7.364439111	7.385591456	7.168688397	6.948460199	7.082535093	6.90618253	7.018986359	6.688584575	6.813757338
1707	Riok2	-1.069165896	0.935221305	0.133944591	13.20859559	111.3539339	2.08715952783494e-06	3.54164144832541e-05	12.81833007	12.76086198	12.84348422	13.79663348	13.85236711	13.98117337	13.01031905	12.92472262	12.88946837
1708	Hprt	-0.227214151	-0.381346117	0.608560269	15.20421844	37.56876377	0.000106938	0.000433237	15.01761717	14.90389173	14.99536287	15.16525291	15.09865048	15.10187138	15.48814361	15.47249771	15.54892724
1709	2310001H17Rik	1.845254332	-1.609079655	-0.236174677	10.26111943	82.52060866	6.32335361063268e-06	6.75574841163114e-05	6.87178794	6.853613185	6.998360036	6.872888815	5.995579765	7.845931418	7.116730691	6.706530059	7.391813311
1710	Dync2h1	1.726292623	-0.808914571	-0.917378052	5.697374223	72.66197114	1.00807955980848e-05	8.88252485836021e-05	11.88418763	11.97644672	12.25525582	11.50437265	11.3307006	11.63919648	10.96051404	11.2295453	11.09630314
1711	Sf1	-0.454755011	1.010560736	-0.555805725	15.17693523	92.5525182	4.14295874222238e-06	5.29250047268351e-05	8.393091307	8.463706132	8.348573275	9.313006388	9.497061533	9.263512314	8.428389482	8.393443256	8.4048919
1712	Itga11	0.294125171	2.426961534	-2.721086705	12.6651023	157.4280067	5.7191775220393e-07	1.90557283822784e-05	13.75498269	13.51124039	13.74429571	13.22373712	13.3970724	13.50733375	11.11244261	11.15645609	10.57835997
1713	Sfxn3	0.487236423	-0.383685879	-0.103550544	13.6317821	11.56945614	0.00479214	0.009394789	13.74906938	13.84007679	13.89698709	13.53294776	13.17799702	13.31347921	13.783653	13.76639387	13.62543476
1714	Ldb3	0.658417434	-1.174926157	0.516508724	7.10782659	13.77792667	0.002862942	0.006017833	5.713006621	4.838308376	5.362312974	5.375172188	5.675053543	5.429462477	5.817574043	5.869317286	6.02296019
1715	Pou4f1	0.430334611	-0.92993843	0.499603819	9.535994474	6.400419217	0.023066771	0.037574899	2.085614169	1.997141919	2.914506532	2.962136213	3.15056747	2.286480298	2.26188846	2.266338217	2.04287823
1716	Cldn1	3.08351416	-0.257957538	-2.825556622	8.320383278	76.09167144	8.51556431815323e-06	7.99871094999891e-05	9.197349586	9.854772998	10.12754881	7.12389804	5.781723212	6.438470065	7.750802789	8.14759081	7.683300715
1717	Atp6v1c1	-0.230408262	-0.209600203	0.440008465	11.81950756	11.87564173	0.004442898	0.008795919	11.4518808	11.70333965	11.63288549	11.89010611	11.84869141	11.74053322	12.01238616	12.10545928	11.9902859
1718	Wdsub1	1.226707444	-0.434314664	-0.79239278	11.54076238	61.42936121	1.85708232726088e-05	0.000130019	8.512103738	8.643872419	8.211522416	8.176202353	8.059320087	7.869632424	8.748647113	8.833138063	8.633765235
1719	Efcab14	0.026984334	0.439716139	-0.466700473	13.36309811	29.49818081	0.000246229	0.000817832	5.858350804	7.010438524	6.030178405	5.670877637	5.617583174	5.941912811	5.751415237	5.303656716	5.008791299
1720	Pank2	-0.484444583	-0.23400106	0.718445643	12.58200625	12.84275735	0.003531151	0.007215203	12.04094958	12.1047664	12.39741255	12.50086522	12.60949158	12.88610548	12.78280422	12.83810535	13.07755588
1721	Adssl1	0.441062524	1.196788948	-1.637851472	12.46836735	115.3987263	1.82762789950421e-06	3.29632022355291e-05	13.03141582	13.19146051	13.26113971	12.51299325	12.83256932	12.81526591	11.46268189	11.60230103	11.50547871
1722	Impad1	-0.972787595	-1.074568955	2.04735655	10.03939388	123.3188944	1.42700049169146e-06	2.89749513364781e-05	8.840266516	8.967540273	9.290230707	9.842819643	10.09563894	10.0779417	11.06020716	11.02990992	11.14999007
1723	Slc22a15	0.653567937	0.512034428	-1.165602364	9.913313796	29.49304849	0.000246375	0.000818184	9.126048802	9.13759002	9.180666278	9.068482938	9.068482938	9.066672029	9.545185499	9.38680227	9.295741783
1724	Lgals4	1.069480555	1.251451978	-2.320932533	10.58553339	154.844326	6.08586583895053e-07	1.9639678017052e-05	13.44074196	13.31194143	13.49907638	12.35172742	12.0093219	12.36808582	10.4076887	11.3411415	10.57737358
1725	Ctbp1	-0.142434195	-0.1419896	0.284423795	14.93996379	5.780569402	0.029325657	0.046547579	14.80142595	14.83296459	14.75864284	14.88928045	14.96209642	14.96895909	15.04878182	14.97363689	15.22388605
1726	B230118H07Rik	0.798997308	-0.842029773	0.043032465	15.24341155	35.71055068	0.000127598	0.000493998	15.46266194	15.51605026	15.50748729	14.88415712	14.5230517	14.68199874	15.53908016	15.67433832	15.4018784
1727	Mapk11	-0.686313231	-0.519271624	1.205584856	10.14518136	50.33982135	3.80171021176688e-05	0.000207928	9.637443627	9.547306528	9.358895846	9.992592062	10.38114214	10.22885149	10.67198075	10.68917842	10.7992414
1728	Ybx1	-1.156229721	0.445975528	0.710254193	10.65081097	52.68388123	3.23004573228785e-05	0.000185923	16.15856908	16.23788256	16.24304182	15.96988817	16.02926535	15.98396681	16.78022192	16.83413527	16.62085353
1729	Zxdb	-0.473662151	0.907292689	-0.433630538	12.07587498	79.75321989	7.1675387265824e-06	7.24557156891191e-05	12.15936283	12.0342047	11.99402579	12.5407623	12.57003603	12.49778144	11.60505942	11.64894689	11.63269539
1730	Osr2	1.845292893	-1.248239554	-0.597053339	12.38153552	98.53990089	3.28558631258863e-06	4.64543104962672e-05	13.26919127	13.29149261	13.02626892	11.60680656	11.28506124	11.15920632	12.62506826	12.67399503	12.49672949
1731	Ensa	-0.252142413	-0.033047142	0.285189555	10.66326018	7.574432115	0.015196425	0.025937501	12.05252291	11.80319308	11.62692758	11.96818312	12.04753829	12.08104953	11.91093192	11.96291449	11.93727529
1732	Gm4651	0.066016252	0.579936273	-0.645952525	6.861340046	7.219498192	0.017159062	0.028897289	6.863614755	7.004192338	7.428181822	7.19107243	6.78946036	7.11740737	6.457325441	6.672495232	6.228310666
1733	Ccdc141	1.121219373	0.073905381	-1.195124755	9.954718607	69.2342628	1.20251936237191e-05	9.88658651299245e-05	10.74309475	10.6666765	10.7707287	9.621697458	9.448358551	9.74678582	9.550666157	9.691307774	9.353151755
1734	Elavl1	-0.540688226	1.875644422	-1.334956196	11.59375554	192.9952485	2.65638929193884e-07	1.37385860462384e-05	11.77021778	11.80540581	11.99991098	12.32815338	12.3830684	12.48637747	10.5276607	10.63735682	10.40564846
1735	Slco1a5	0.01278439	-0.506014733	0.493230343	6.126059887	6.043911378	0.026433557	0.042402575	6.011100119	6.088333296	5.798300295	5.84740772	5.837767875	6.174204943	6.251772485	6.779512653	6.346139601
1736	Arf6	-1.000057227	0.522249408	0.477807819	13.55831886	41.84150138	7.32916864949029e-05	0.000330803	13.19097213	13.0911148	12.9150046	14.07822203	13.91425253	14.20478866	13.54415868	13.45528588	13.63107044
1737	Hspa9	-0.790548495	0.037857778	0.752690717	13.32145913	37.98331509	0.000102917	0.000421385	12.8425294	12.90699787	12.67161093	13.5160374	13.70070982	13.57603645	13.66978077	13.42036209	13.58906748
1738	Bet1l	0.024204746	0.27620237	-0.300407116	14.71229118	6.382932612	0.023218849	0.037791176	14.72796131	14.81269995	14.92082413	14.71317062	14.81220263	14.8634979	14.58413655	14.59555669	14.3805708
1739	6720462K09Rik	0.526866486	1.056031686	-1.582898172	9.807459826	155.1307433	6.04378385851189e-07	1.95934455109307e-05	10.49858232	10.44902114	10.58454068	9.852937484	9.96731741	10.13128978	8.97959483	8.863159264	8.940695525
1740	Vwa8	0.012248329	-0.521179824	0.508931495	11.54365904	12.62433226	0.003714756	0.007539714	12.60317053	12.62676674	12.56018117	12.28633447	12.44291787	12.29927232	12.77081319	12.78647357	12.54946304
1741	Olfr1153	0.405640487	1.13789999	-1.543540477	10.278133	12.40554429	0.003910888	0.007877773	10.42395294	10.6129326	11.74669442	10.38672618	10.51158345	10.66834887	9.259209729	9.625280315	9.268468486
1742	Mbtps2	-0.384084696	-0.329302739	0.713387436	5.974683954	6.695852685	0.020677288	0.034104571	5.445259971	6.31113444	6.029598977	6.483876512	6.454103143	6.53903072	5.892267251	5.793764867	5.890873512
1743	1700017B05Rik	-1.089005927	1.253148059	-0.164142132	6.348309334	49.56880352	4.01724015844311e-05	0.000216015	6.024097376	5.860241588	6.235725241	7.081149444	7.123220062	7.182712481	6.031270976	5.975159373	5.621207461
1744	Vgll3	1.658139594	-1.537535264	-0.12060433	10.34125239	22.96522838	0.000569807	0.001582355	10.97483151	10.1658927	10.60198813	10.16767671	8.93367312	8.947259004	10.62945263	10.20181275	10.97163003
1745	Sema4g	-0.30599324	1.026500413	-0.720507174	7.990823139	55.0106697	2.76569507346135e-05	0.000167777	8.092692037	8.041310147	8.252981166	8.321497071	8.440375971	8.543090028	7.5340387	7.383344686	7.308078443
1746	4833439L19Rik	-0.752193424	0.486162562	0.266030862	15.02935438	31.64218613	0.000193734	0.000678173	14.61822758	14.65018532	14.80142595	15.37827524	15.56499925	15.38314462	14.98417796	14.83690171	15.04685176
1747	Nsun5	-0.38582371	0.635430828	-0.249607118	10.35231651	22.18486982	0.000638389	0.001729702	10.31115261	10.22949999	10.38008034	10.62550389	10.6347047	10.81799547	10.09126468	9.920173393	10.16047351
1748	Zbtb8a	0.07452473	-0.698702844	0.624178114	11.59700718	6.05401968	0.026329874	0.042257335	11.12344118	11.94000075	11.17792623	11.59334423	11.22307226	11.20137748	12.03279634	11.98402059	12.09708557
1749	Sdc4	-0.581511649	1.596454919	-1.01494327	14.48904631	53.81640221	2.9926859704964e-05	0.000176688	14.62464763	14.68623254	14.58969038	14.84961786	15.45347868	15.34200895	13.59696999	13.74549568	13.51327507
1750	Zfp369	-0.493428895	0.897498608	-0.404069713	10.82241052	36.98978125	0.000112891	0.000450223	10.57651857	10.92422565	10.87712816	11.21066864	11.34005189	11.30743853	10.40004884	10.43063508	10.33497932
1751	Nacc2	1.281260425	-0.689624904	-0.591635521	6.281641836	23.77075358	0.000508467	0.001445815	6.912200582	6.753542422	7.05207845	5.180062229	5.937596854	5.756381095	6.293903981	6.318110391	6.330900518
1752	Ercc8	-0.829756659	1.287306736	-0.457550077	11.7360187	79.73918038	7.17217228298324e-06	7.24588985267818e-05	7.802028001	8.167481947	8.099435337	9.211372757	9.5319106	9.32583118	8.835959888	8.631334952	8.988703989
1753	C030014I23Rik	0.416079099	-0.038766696	-0.377312403	9.455957556	8.562304807	0.011043918	0.019520566	9.91986814	9.72853117	9.512864862	9.267013457	9.304144086	9.34186933	9.444555975	9.282977012	9.301793975
1754	Ccdc93	0.274070451	0.351871979	-0.62594243	11.06974014	27.1337619	0.00032677	0.001016553	5.481473606	5.617583174	6.032613291	5.681485717	5.706124535	5.618559008	5.977437837	5.977437837	6.127059576
1755	Masp1	0.752070926	0.775678332	-1.527749258	10.72848227	31.14582098	0.000204523	0.000707831	5.488886315	5.719356934	6.177156719	3.35779614	4.001096636	4.01502886	5.096418163	4.795326203	4.413930242
1756	Dpysl5	-0.213171663	-1.119584363	1.332756027	4.849019565	26.27233941	0.000364221	0.001109596	4.676445884	4.213567377	4.111117743	4.398115444	4.458106131	4.78442442	5.428025364	5.618188554	5.953185167
1757	Hist1h4d	0.430638263	-0.757794197	0.327155934	14.13431282	9.87749064	0.007495364	0.013901303	12.01366015	11.67869613	11.61734855	11.06831392	11.6782565	11.39887822	12.15129111	12.45655798	11.93325057
1758	Iglon5	-0.425434995	-0.729571293	1.155006288	5.453426617	22.03192533	0.000653029	0.00176089	5.054187038	4.981037234	4.744614297	5.394784614	5.533970043	5.127388897	5.809405567	6.033949653	6.401502213
1759	Magee2	-0.508747172	-1.843396294	2.352143467	4.832897541	45.75847429	5.34070761725199e-05	0.000264584	3.027696717	2.015170447	2.352717831	1.98594058	2.772176962	2.964219384	5.187816172	4.052963893	4.578373168
1760	1810030O07Rik	0.633298005	-0.019977633	-0.613320372	10.54843307	16.09049084	0.001781526	0.004022708	12.73993657	12.93432964	12.96600847	12.64252234	12.53887279	12.57330132	12.83969868	12.75887826	12.82870404
1761	Naa10	0.290891616	-1.33012532	1.039233704	12.05851074	188.8728765	2.88178140991221e-07	1.43034217763426e-05	11.78550135	11.82557939	11.81610938	11.54321465	11.52005944	11.49124119	12.90455436	12.89657279	12.74376408
1762	Nanos1	-1.157099929	-0.277029352	1.434129281	6.097793508	111.811799	2.05554478699669e-06	3.5142034971351e-05	3.35779614	2.293508019	3.514888469	4.667245758	4.839758386	5.066834748	5.342428279	5.215050963	5.973689061
1763	Ankrd9	-0.878178529	0.140367861	0.737810667	10.37668947	23.58680191	0.000521711	0.001474905	7.855490362	7.70316998	7.57217022	8.250348564	8.869705147	8.751266568	8.459682249	8.422308832	8.390130615
1764	Pacsin2	-0.435230907	-0.365334519	0.800565426	9.974048848	9.78553826	0.007691766	0.014219281	12.00903209	11.7765379	11.65195266	11.85721523	12.06387859	11.7966106	12.05712711	11.97418803	11.94331899
1765	Lamp2	0.704305786	-0.179701575	-0.524604211	14.97923984	41.23590884	7.71530282057157e-05	0.00034269	16.16394053	16.17331621	16.15240588	16.23638898	16.03621591	15.94355536	16.11101276	16.14151951	16.10151937
1766	Zscan20	-1.400188265	1.066516476	0.333671789	10.5605283	78.25428251	7.6843082091773e-06	7.52574322213575e-05	6.839805525	7.272958194	7.029458201	6.798770644	7.282294081	7.111204836	6.981660429	6.921636203	6.673741855
1767	Ik	-0.091601651	0.378658654	-0.287057003	16.3735729	18.56884358	0.001135011	0.002764334	16.42119537	16.4629672	16.43201147	16.50323492	16.57690771	16.51083636	16.10751048	16.18520788	16.16228466
1768	Dido1	-0.031224467	1.064654133	-1.033429666	13.40848697	71.45383444	1.07175030311588e-05	9.20062073716066e-05	5.178689965	5.6925976	5.508877708	5.954228568	5.855658153	6.13839892	5.670444969	5.400121608	5.514669934
1769	Dock8	-1.332192476	-0.100231887	1.432424363	8.489772738	10.77021201	0.005881502	0.011234447	5.107137439	5.12366884	5.177456289	5.926300375	5.59748157	5.861107225	5.066594168	4.419161651	5.405438408
1770	Srms	1.028063482	-0.634471725	-0.393591758	5.383673158	19.0620958	0.001043825	0.002579226	5.762010111	5.679978844	6.130685759	4.62907196	5.140956969	4.718455337	5.42002492	5.57840939	5.393465131
1771	Atp2a2	-0.940903	1.800053526	-0.859150526	5.440301806	58.28072415	2.24619268430159e-05	0.000146613	5.269857053	5.385931578	5.583364313	6.478404828	6.109848748	6.473608368	4.250368471	4.672767698	4.738565196
1772	Ccdc12	0.068862963	-0.727818049	0.658955086	15.19613039	68.73210147	1.23485055749737e-05	0.000100471	15.04361097	15.00531363	14.94937446	14.94469651	14.88415712	14.96285653	15.70737506	15.66242211	15.60536715
1773	Adcy1	-1.338318535	1.119762575	0.218555961	8.353169717	8.517075312	0.011200175	0.019757425	8.105610574	7.736611462	7.660412621	8.541822324	9.760722479	9.215045459	8.179904148	7.50291405	8.47548434
1774	Ahi1	-0.471207336	-0.185666904	0.656874239	8.100815337	28.04834111	0.000292162	0.000932343	7.778011195	7.834302914	7.562050328	8.264628984	8.20278209	8.12057537	8.397307854	8.397794912	8.349884388
1775	Fgfr1	0.066242567	0.685893123	-0.75213569	9.650828743	16.96393367	0.001510577	0.003500805	9.874399731	10.37884629	9.893785578	10.3480283	10.14804319	9.957637561	9.467246103	9.498554968	9.571969121
1776	Oas1c	2.114035737	-2.042877324	-0.071158413	11.06829095	78.71501707	7.52060950806255e-06	7.44042772883776e-05	11.86693566	11.8164115	11.70671984	10.0318632	9.338819621	9.677276974	11.80720288	11.92758657	11.44180232
1777	Klhl24	1.11796692	0.026402945	-1.144369865	11.05264101	35.66671648	0.000128143	0.000495513	14.11129402	14.24864528	14.33374588	13.55018647	12.88610548	13.14063474	13.17423661	13.23584982	12.85444194
1778	AU022252	0.285453915	-0.133528773	-0.151925142	11.42666911	6.275743962	0.024179178	0.039184112	11.43910101	11.68072612	11.59755926	11.30424498	11.2786386	11.27814106	11.46776124	11.39571565	11.39813408
1779	Mrpl28	-0.127679037	-0.791254538	0.918933575	13.17147624	104.7268134	2.6215955321872e-06	4.05138720163786e-05	12.86304854	12.82218612	12.78258145	12.97091048	12.95563179	12.92431095	13.75685008	13.80020067	13.66756608
1780	Rabl6	-0.478353088	0.840567425	-0.362214337	7.514983031	18.62051944	0.001124999	0.002743809	10.61602133	11.11912646	10.82215376	11.40163015	11.30792214	11.6356358	10.4637446	10.2844491	10.8878494
1781	Map1lc3a	-0.32801132	0.657907539	-0.329896218	13.36813111	9.301797059	0.008838909	0.016060949	13.68702568	13.33727999	13.08197255	13.65368537	13.6829321	13.75369471	13.10750105	13.12820511	12.8808834
1782	Nedd1	-0.254061881	-0.291188909	0.54525079	10.58350572	8.572126754	0.011010349	0.019472163	10.14571092	10.30566302	10.49983054	10.52537715	10.59809218	10.5899208	11.10393306	10.68794062	10.79508318
1783	Ffar1	-0.481355228	-0.267053569	0.748408797	4.734992575	6.058496795	0.026284114	0.042194425	4.407371169	4.038494878	4.529347653	4.44814233	5.284858939	4.686278114	5.021879787	5.118843071	5.079717232
1784	Sycn	-0.472440578	-0.313353352	0.78579393	6.101381434	5.815319563	0.028921933	0.0459789	5.788253675	5.567674215	5.689981904	5.60607247	6.611573685	6.245585373	6.323387628	6.596711456	6.483192501
1785	Specc1	0.194706065	-1.112437435	0.917731369	12.4410316	86.32184451	5.35759964235621e-06	6.15905057966271e-05	6.276118011	6.050715976	5.769716375	5.935991734	6.667675618	6.508144479	6.827064491	6.907777299	6.689051156
1786	3110023J12Rik	-0.530887644	1.266207552	-0.735319907	4.841601098	17.00142914	0.00150015	0.003482019	4.577644999	4.933044655	5.218545902	5.332158648	5.260894975	5.728844866	4.086564255	4.503847346	3.932864233
1787	Adcyap1	0.402630079	-0.608120956	0.205490878	7.742182693	8.340921996	0.011835953	0.020755333	8.001633022	7.733499627	7.688554631	7.289668656	7.285273406	7.640854982	8.154672679	7.779586605	8.105900629
1788	Slc30a5	-0.563682076	1.106423871	-0.542741795	9.501198868	42.60263427	6.87772576980029e-05	0.000315844	12.726049	12.71358327	12.7942012	13.25452747	13.30117222	13.35503884	12.98194845	12.92509053	13.12591171
1789	Mettl14	0.136689583	0.195004015	-0.331693598	12.03175897	7.943112071	0.013447895	0.023259464	1.923115801	1.871671631	2.073852582	1.896490173	2.352132662	3.20604311	2.107461048	2.140414315	2.890910419
1790	Dusp14	-0.05182381	-0.56623795	0.61806176	9.834001841	32.82254988	0.000170816	0.000616615	9.490526642	9.588427552	9.753165758	9.695074695	9.666277201	9.626239486	10.17771027	10.25855498	10.25003998
1791	Pom121	-1.000223228	0.976919517	0.023303711	12.38650335	136.7364675	9.70052806874405e-07	2.40618933918937e-05	12.06784736	11.98430346	12.08383228	13.00601033	13.08495169	13.04569076	12.05961237	12.02334681	12.12293506
1792	Galnt14	-0.489202363	3.311951664	-2.822749302	8.794737257	69.26148647	1.20079724462223e-05	9.87712230191914e-05	3.773526258	3.639911416	3.324873391	2.368597264	3.608823923	4.260315091	2.062011765	1.8778029	2.475129429
1793	Mr1	0.864426121	-1.182209391	0.31778327	9.83889371	154.8655188	6.08273946364849e-07	1.9639678017052e-05	11.2026518	11.21671256	10.99382039	10.02191163	9.837456201	10.08164496	11.12150436	11.13475351	11.05586052
1794	Vapb	0.807872092	0.453348866	-1.261220958	10.78819904	66.72266918	1.37573127550212e-05	0.000107615	13.44721151	13.65248619	13.37084641	13.28418228	13.07495667	13.19937356	14.16506436	14.57978895	14.98652338
1795	Ppm1a	-1.234307407	1.423999004	-0.189691597	12.06119934	89.82777136	4.6262114602635e-06	5.6251692376436e-05	14.89484464	14.8445868	14.85366548	14.78970081	14.61706951	14.71540609	14.51966894	14.47287247	14.56909548
1796	Trim9	0.75708379	-0.53567536	-0.22140843	5.597891998	16.77717777	0.001563891	0.003603401	2.033540346	2.029464322	1.957775493	2.014588461	1.877621835	1.876107237	2.438691338	1.902559948	2.059257362
1797	Mrpl52	-0.437986786	0.88099729	-0.443010504	12.47035106	35.19770284	0.000134168	0.000513747	12.52275795	12.31724624	12.5760727	12.756209	13.00421778	12.96961047	12.1082083	12.03014998	11.94868709
1798	Uqcrb	-0.120609583	-0.681951294	0.802560877	14.97876629	27.36596551	0.000317515	0.000994943	14.68073761	14.66830819	14.66408262	14.61365994	14.97058986	14.79070737	15.58919772	15.54425002	15.28736331
1799	Hectd2	-2.585133359	2.827931815	-0.242798456	6.878399429	308.1056913	4.51670168730603e-08	7.67293873808087e-06	11.96818312	11.92379857	11.96734857	12.30619823	12.23453241	12.35350782	10.79194912	10.73166674	10.53959572
1800	Ang4	0.369701175	0.743970295	-1.113671471	11.0003433	21.89490203	0.000666506	0.001788873	11.27031627	11.41330785	11.85316	11.26097191	11.06627812	11.13708365	10.35901662	10.57212934	9.974048558
1801	Rab2b	-0.123855119	0.621149251	-0.497294132	12.13344925	13.40033138	0.003111731	0.006469193	12.03678121	12.52395897	12.21304659	12.32833603	12.43222741	12.38478869	11.8457563	11.77774714	11.65840094
1802	Ahrr	1.427125228	-0.668424937	-0.758700291	8.234459962	24.30131811	0.000472567	0.001362149	8.665138568	9.055600835	9.168466002	7.528015784	7.509671665	7.570142273	8.139709504	8.621122147	7.852272882
1803	Camsap2	-0.154835512	0.883354496	-0.728518984	12.60426815	66.76985257	1.37219762876656e-05	0.000107451	10.24279822	7.848211302	9.456510244	10.24576113	6.891925729	11.92143936	6.446321442	7.171262794	9.746289645
1804	Acss2	0.300049555	-1.033860772	0.733811217	11.80223342	21.10024483	0.000751975	0.001969423	10.4174935	9.921470615	9.741066563	9.842290036	9.513672969	10.02588903	10.67148777	10.99017703	10.77819043
1805	Uhrf1bp1l	0.027106629	0.421636019	-0.448742648	14.32019565	33.72863788	0.000155503	0.000574749	14.34596486	14.40806482	14.55031701	14.4316536	14.405786	14.44931275	14.02245003	13.98984795	13.94873478
1806	Hist1h2ab	-0.261870449	-3.351305423	3.613175872	8.991383606	75.69431178	8.68042420627292e-06	8.09058668567276e-05	8.065778716	7.525333508	7.507992273	7.240911576	8.252286692	8.391517576	11.14373619	11.6839498	11.11094612
1807	Rgs6	-0.742566532	2.818166798	-2.075600266	5.384837559	43.57999104	6.34815640385067e-05	0.000297906	5.828762131	5.945999903	5.712784378	5.895850894	6.910860765	6.908534348	3.865064808	4.120992197	3.274688608
1808	Ttll7	-0.726758855	0.748693829	-0.021934974	9.540121179	29.3664532	0.000250008	0.000827502	9.291915916	9.316396032	9.307227709	9.921901452	10.23227293	9.941641836	9.393266918	9.334876881	9.121590935
1809	Def8	0.463700284	-1.052570644	0.58887036	13.11277711	83.57419493	6.03510822168796e-06	6.57183154186704e-05	11.33959008	11.16147646	10.95701831	10.60603021	10.74557064	10.79810962	12.01185693	11.89439975	11.72805975
1810	Traf4	-2.743564554	2.401445592	0.342118962	9.676099078	55.98786938	2.59589458309232e-05	0.000160679	8.48145898	8.703693926	8.757460813	10.6567884	11.81878459	11.69773439	9.083612347	8.877901392	9.007456867
1811	Rps6kb2	-1.285849316	0.953923241	0.331926075	4.967219511	19.15772046	0.001027228	0.002546744	8.381575772	8.402812153	8.342147655	8.631334952	8.924989686	8.978726761	8.568860428	8.462646491	8.39894051
1812	Cyp2d22	2.652084893	-1.58665739	-1.065427504	10.9672779	89.09685837	4.76777564735454e-06	5.73738904283899e-05	12.12216625	12.2829342	12.21424564	10.05463267	9.355487605	9.252971134	11.25102368	11.15150896	11.02053094
1813	Taok1	0.012180645	0.805278055	-0.817458701	15.86492322	75.19123403	8.89495776899589e-06	8.21738577559321e-05	11.2722788	11.22470212	11.45704484	10.9814562	11.23960052	11.27945355	10.39892734	10.28398786	10.31791544
1814	Ints1	0.351278907	-0.589752295	0.238473388	13.0005342	12.66130073	0.003682849	0.007482377	13.25535341	12.95348345	12.90557124	12.73594719	12.65405533	12.67056887	13.39162912	13.32831178	13.10988737
1815	Sorbs3	0.113999311	0.318101275	-0.432100585	9.533981604	8.893526983	0.009979443	0.017852681	9.660505623	9.785779731	9.701759352	9.463540211	9.781040218	9.561466345	9.400347937	9.287807513	9.1635875
1816	Tfcp2l1	-0.596480442	1.336276583	-0.739796141	14.21098008	38.32884728	9.97105373900074e-05	0.0004117	10.24690894	10.35433373	10.24850169	10.81484091	11.44108922	11.15953054	9.915640995	9.965122815	9.505124815
1817	1700101I11Rik	1.193102901	-0.680512183	-0.512590719	4.955917909	15.3464357	0.002062284	0.004555889	5.607842984	5.403516373	5.56208799	4.625299635	4.178068654	4.190770355	5.200177787	5.299827278	4.535670127
1818	Rsph1	0.180262393	-1.499799689	1.319537296	6.996475136	130.9015731	1.14191999598662e-06	2.61246783136765e-05	6.570810698	6.62721799	6.652121817	6.63395883	6.331573452	6.343831043	7.943905929	8.019027596	7.845828869
1819	Ift20	0.025576974	-0.374556973	0.348979999	15.5228209	18.01965952	0.001248679	0.002988943	15.64163946	15.59663206	15.88564469	15.72497831	15.49168721	15.67020207	15.89298562	15.93971487	16.00342347
1820	Fam3a	0.659652153	-0.618953277	-0.040698876	12.51784377	27.53881409	0.000310839	0.000978351	12.74262011	12.77261834	12.73864389	12.26733048	11.93642229	12.07117312	12.77463068	12.60365204	12.75350299
1821	Prps1	-0.517302817	0.225214627	0.29208819	11.52584247	14.2771907	0.002571192	0.005483959	11.21944553	11.34261246	11.20607841	11.94244961	11.76703451	11.61056073	11.51981249	11.56098433	11.56360416
1822	Gsta4	0.950444952	-1.391182574	0.440737621	11.9746269	47.93705384	4.52660790552091e-05	0.000234849	11.74053322	12.29116196	12.20454214	10.99382039	11.18281874	11.27635368	12.42684824	12.70443445	12.58319311
1823	Utp3	-0.655983124	0.588062923	0.067920201	15.96233262	54.55962591	2.8487860377984e-05	0.000171178	13.98618042	13.87694459	13.79838674	14.48342144	14.61855182	14.56211333	14.08316307	14.00251787	14.07495008
1824	Ehbp1	-0.134261561	1.130709226	-0.996447665	12.37733735	36.304173	0.00012049	0.000473609	12.5939464	12.80608528	12.59416646	13.04733995	12.4839013	12.86574157	11.60710477	11.68236046	11.71538992
1825	Plk3	-3.244039794	3.29996476	-0.055924966	11.02171066	626.7147535	3.01123923843702e-09	4.36275220808587e-06	10.0137861	9.902267043	9.960964001	13.37503891	13.1071925	13.12690512	9.820536615	9.823174647	10.06553098
1826	Myo1d	-1.092832236	1.364691471	-0.271859235	9.327081115	43.41950033	6.43149809642022e-05	0.000300745	15.09076878	15.30841363	15.28802219	15.13944567	15.48209536	15.06096493	15.55950062	15.47150158	15.39710698
1827	Slmo1	1.039416839	-0.025617078	-1.013799761	7.225455204	177.2289302	3.66275525262917e-07	1.55621888442469e-05	9.151345877	9.148524034	9.033595389	8.651714864	8.793284175	8.803966995	8.392009026	8.677752968	8.783314916
1828	Mtor	-0.252197918	-1.345282738	1.597480656	9.413275829	84.51793841	5.79083785284986e-06	6.45039342985478e-05	8.960608787	8.886758289	8.542781837	8.977547747	8.963991244	9.205203675	10.39302941	10.28483438	10.50472709
1829	Lyn	0.019276266	-1.312528209	1.293251942	9.216964585	21.69585211	0.000686714	0.001833164	12.92183421	12.88784557	12.87721929	13.01260512	12.45138144	12.50399691	13.57842289	13.2715894	13.77570075
1830	Mef2d	0.387690911	0.857881832	-1.245572743	15.43823285	79.99030092	7.08985979905792e-06	7.20314395021416e-05	15.92693558	15.957505	16.06352162	15.62429012	15.53364204	15.62695731	14.85740435	14.81568873	14.53815089
1831	Acbd3	-0.849115129	0.472993697	0.376121432	13.57554652	25.69003479	0.000392635	0.0011761	11.40834209	11.08202534	11.10884048	11.36802353	11.83896628	11.73599188	11.46932584	11.37773106	11.54709308
1832	Gm3625	1.167086653	-0.606437835	-0.560648818	9.392110777	40.75852653	8.03790020159359e-05	0.000352543	9.956555127	9.977860242	9.969652435	8.882941982	8.57452387	8.945341992	9.583079033	9.434612198	9.204430118
1833	Gm26512	1.466668134	0.236086527	-1.702754661	4.404275289	7.732862333	0.014411916	0.024745248	4.83518172	6.244950866	5.302116076	4.286763059	3.218260979	4.477220223	3.876743682	4.211542242	3.185698755
1834	Arih1	-1.578435056	0.581368576	0.99706648	11.21494513	91.20429998	4.37368436793047e-06	5.45606103360929e-05	10.15974639	10.43337238	10.47621509	11.80762743	12.11171743	11.88529417	11.38859943	11.26712217	11.4048117
1835	Trp53rka	-1.124129993	0.903175025	0.220954968	9.771783148	112.1953639	2.02952349951935e-06	3.50326261124856e-05	9.273462387	9.430284003	9.266518092	10.37051943	10.5183146	10.45382043	9.508224413	9.532616198	9.592288776
1836	Ndufb9	0.092253396	-0.522887435	0.430634039	16.92049272	31.25247408	0.000202142	0.000701542	16.8275458	16.7249276	16.8706241	16.72112938	16.73357514	16.6916328	17.1850158	17.26897562	17.26100821
1837	Lsm6	0.006683923	-1.095356478	1.088672555	13.97575665	133.7788094	1.05275757905128e-06	2.51785500623728e-05	13.51733904	13.60760778	13.72033451	13.63584428	13.64192103	13.54746425	14.67558774	14.71486195	14.7208493
1838	Zdhhc3	0.155810087	-0.753904003	0.598093916	12.62870885	35.89017102	0.000125393	0.000487178	8.578087722	8.567482817	8.876043983	8.964284119	9.130590786	9.126947687	9.174534505	9.064908106	9.068113646
1839	Nln	-0.002111144	-1.208979483	1.211090627	9.703737109	243.8522549	1.09709653538995e-07	9.8958835727773e-06	8.690883295	8.842883971	8.693513669	8.768187531	8.566942995	8.692406157	9.189314263	9.038449513	9.428581826
1840	Etv5	1.565157313	-0.925362952	-0.639794362	8.583933448	108.9968429	2.25996979370891e-06	3.71080793130431e-05	8.080684293	7.814309163	7.540191517	6.5087728	6.162562843	6.510498327	7.829414193	7.883989409	8.064464722
1841	Smad2	-0.706226185	-0.008181271	0.714407457	11.9335336	33.98169255	0.000151538	0.000563798	11.28819579	11.49036048	11.60141089	12.07725494	12.25921742	12.16217336	12.14007298	12.14476494	12.23835161
1842	Plekhg1	0.903144743	0.0400419	-0.943186643	11.34492343	8.292770477	0.012017608	0.021040279	5.311461554	4.811960487	5.107391	5.153731371	4.240541516	3.934435223	4.909858007	4.878764189	4.219775006
1843	Acot6	1.284202324	-0.832457778	-0.451744545	10.37182142	33.4824241	0.000159487	0.000586105	4.702543882	5.566699065	5.724772265	5.824517691	5.88144845	6.166604628	5.807293315	5.615170198	5.384335867
1844	Ptpn20	2.276044945	-1.983532607	-0.292512338	3.406468806	30.91093411	0.000209893	0.000722232	4.778115921	3.735327374	4.274520406	2.221622719	1.867754749	1.870451399	4.534185027	3.678030847	3.698210814
1845	Tspan5	0.08092325	0.697308389	-0.778231639	12.63620514	33.90647425	0.000152703	0.000566961	12.91112674	13.03671687	12.81992669	12.70197855	12.97801432	12.84500768	12.19398669	12.21450887	12.02457982
1846	Sh3pxd2a	-0.9050479	1.39755579	-0.492507889	15.95533121	116.1938249	1.78148493746342e-06	3.25840563054967e-05	15.67999324	15.90730899	15.8661514	16.64102792	16.84533232	16.68223709	15.38841163	15.28802219	15.29949614
1847	Plekhf1	1.274228951	-1.199705164	-0.074523787	9.686250444	34.72916464	0.000140548	0.000531521	10.26077589	10.28297733	9.863750848	8.941620743	8.774913471	8.868283005	9.937347056	10.39767004	9.848915613
1848	Zfp758	-0.323146061	0.567230238	-0.244084177	10.10747506	24.5945388	0.000454094	0.001319973	10.07445707	10.17538104	9.993525165	10.40046412	10.46158832	10.35074903	9.804005887	9.781168333	9.925936532
1849	Olfr1260	-0.588392851	-0.088961819	0.677354669	4.744720508	8.038182674	0.013038693	0.022632177	4.233984076	4.415061549	4.319368379	4.94693413	5.058063866	4.72859456	4.72905187	4.848321657	5.423104485
1850	Ank3	0.753598836	0.115534489	-0.869133325	14.39359868	53.36779685	3.08398854670419e-05	0.000180217	14.83371486	14.87801847	15.09179487	14.16327319	14.19839345	14.18106504	14.15259515	14.07247537	13.97105769
1851	8430428J23Rik	0.514880734	-1.174883155	0.660002421	14.02164777	11.93071775	0.00438352	0.008694039	14.50047148	13.81601233	13.60333781	13.51124039	13.12709461	13.73684442	14.63385742	14.64823314	14.61773833
1852	Tbrg4	-1.173374922	-0.145538455	1.318913377	11.6180764	120.821022	1.54019630087947e-06	3.00678911851656e-05	8.225859167	8.008224606	7.788405793	8.746867351	9.098464561	8.933458042	9.512506552	9.268944779	9.354578534
1853	Tmem194b	2.311922188	-1.480091275	-0.831830912	11.06258861	124.3500769	1.38333604596206e-06	2.84817181521658e-05	12.07669671	12.08717521	12.167647	9.951639466	9.570932033	9.873180864	11.45961985	11.38644813	10.98995821
1854	Cdc34	-1.486190053	0.199770075	1.286419978	11.68043427	46.09641651	5.20298811048126e-05	0.00025926	11.07632495	10.71689957	10.47546826	12.03437782	12.39032029	12.30256484	12.18107552	11.92661202	12.02026518
1855	Ldb1	-0.115195504	0.842477375	-0.727281871	13.47389404	15.86572704	0.001860963	0.004171529	13.0433549	13.0589286	12.37420343	12.90117977	12.974672	12.98709698	12.30895367	12.27436939	12.04539042
1856	Golph3l	0.665502035	-0.683781323	0.018279287	13.19734221	47.44637129	4.69551288776943e-05	0.000241304	1.923571137	1.949264198	1.896348009	1.905637198	1.868174002	1.943666304	1.905182094	1.920106254	1.957775493
1857	Ube2k	-0.807346161	1.09206596	-0.2847198	8.884169469	90.38350815	4.52210509011373e-06	5.55460100809659e-05	13.87974912	13.92648437	13.98743056	14.37243421	14.64251942	14.39875235	14.64040288	14.57128452	14.72137553
1858	Sema3c	1.493231734	-0.856658058	-0.636573675	11.57517335	41.17072114	7.75838019354262e-05	0.000343766	10.36972477	10.48262501	10.57073972	10.37601207	10.4198021	10.41136916	10.52995701	10.53342778	10.5181837
1859	Babam1	0.129152082	-1.187860153	1.058708071	12.84212148	39.32993974	9.110432424258e-05	0.000386736	12.74103812	12.62458389	12.23118645	12.58141314	12.39506096	12.23287812	13.64652019	13.561272	13.56514048
1860	Nectin3	0.695336857	-0.718520527	0.023183669	13.60643293	28.55532591	0.000274961	0.000890645	13.76676483	13.75028118	13.97440595	13.28181192	13.04896927	13.0746602	13.81454972	13.75579295	13.9906603
1861	Ubr5	-1.176083606	1.231905071	-0.055821465	10.15314251	48.78266301	4.25309314002799e-05	0.000224883	10.46832592	10.65794912	10.71903273	10.81161257	10.99865976	10.97199758	10.39580747	10.30370248	10.36972477
1862	Hoxd10	0.702524182	-0.060444634	-0.642079548	12.65146712	34.97678562	0.00013713	0.000522081	13.04921377	13.09965394	13.1501374	12.38071394	12.40570317	12.40501545	12.62676674	12.44548365	12.30051607
1863	Rtn1	-0.223828154	0.731024732	-0.507196578	9.112851572	6.096765052	0.025897046	0.041635414	9.283430262	9.198093197	9.140399679	9.813833385	9.404081151	9.075493065	8.592934664	8.446381559	9.061017182
1864	Dhfr	1.445000295	-1.706871967	0.261871672	10.34080769	111.4952702	2.07733555763513e-06	3.53347996952633e-05	8.975459507	8.833684155	9.297488083	8.517321343	8.47047318	8.638552661	10.4174935	10.60944564	10.18102863
1865	Rmnd5a	-0.911821409	0.622125623	0.289695786	10.23651491	33.42619161	0.000160415	0.000588745	9.748392104	9.759432832	9.866652612	10.56383412	10.1663098	10.32409905	9.684561912	9.991219263	9.923104535
1866	Ano4	-1.903355221	2.010092681	-0.106737461	8.051152636	180.056695	3.45074180570637e-07	1.52148770350861e-05	5.565102485	5.299194904	5.353422515	5.049396084	4.060147938	4.778115921	4.192940126	3.109340018	3.285084396
1867	Dhtkd1	2.157877791	-0.489622316	-1.668255475	6.665307889	70.53328304	1.12369612432576e-05	9.47136343847536e-05	8.591638595	8.98560791	9.002739603	7.853983469	7.358378014	7.545524011	7.342413943	7.424635141	7.522170521
1868	Tomm34	-0.169792806	0.652929008	-0.483136201	10.64207015	35.97209485	0.000124403	0.000484504	10.76756754	10.78167303	10.69031329	10.92656295	10.85172741	10.97064192	10.32100275	10.32258823	10.14655427
1869	Zbtb14	0.73809004	-1.374834722	0.636744682	8.439821762	147.3498589	7.33109122971605e-07	2.11081966861731e-05	11.62644625	11.71783	11.80925852	10.82257478	10.41493435	10.54698529	11.41793252	11.51156804	11.55957195
1870	Jarid2	1.126434398	-0.200741659	-0.925692739	5.110924902	47.40497572	4.71012272888099e-05	0.000241696	12.85552528	12.967241	13.01103224	12.17299041	12.40270806	12.36576511	12.20586267	12.12708415	12.03767212
1871	Tcp11l2	0.573602278	0.887811508	-1.461413786	12.30386991	40.81249568	8.00058844576867e-05	0.000351435	11.23311759	11.43614964	11.18564398	11.48055111	10.76339502	10.85867579	10.5181837	10.43904015	10.19149672
1872	Abhd17b	-0.288705636	0.982814722	-0.694109086	11.89777254	25.15091837	0.000421475	0.001244439	11.80639827	11.94222948	12.35009331	12.34132546	12.2701528	12.35335971	11.20718569	11.36610477	11.44310335
1873	Kdm2b	1.132566835	-0.977699409	-0.154867426	6.194964734	22.55024977	0.000605053	0.00165804	11.44547177	11.4507912	11.31831393	11.65173321	11.57139437	11.72561492	11.43614964	11.36975546	11.37064116
1874	Birc2	0.679194506	0.202021674	-0.881216179	13.53626253	39.5097437	8.96591028604875e-05	0.000382078	13.98033951	14.0116042	14.17725458	13.44615514	13.18319845	13.50226118	13.13572549	13.17687397	13.21295029
1875	Taf11	-0.343112929	0.172366344	0.170746585	13.54457782	7.061799633	0.018133292	0.030338743	13.91321231	14.05009438	14.13858779	14.25399592	14.24786577	14.26603671	14.13947109	14.17427967	14.05222463
1876	Lce1b	-0.650598912	-0.94742737	1.598026282	3.296090225	9.199899516	0.009107491	0.016487757	2.793371569	2.763812263	2.082461651	2.372489889	3.296537403	3.922414926	4.061655174	4.307886055	4.064183099
1877	Plaur	-2.825635947	1.587399751	1.238236195	12.04760802	97.22443364	3.45320672441693e-06	4.77592812042401e-05	10.67447954	10.88458157	10.51989081	13.93973629	13.14137904	13.47474443	11.93901334	11.77465547	12.0799917
1878	Cav2	0.515821258	-0.294664762	-0.221156497	8.169745249	9.124296304	0.009313438	0.016803156	11.67273599	11.68828503	11.63191629	11.85548505	11.56688212	11.55116882	11.47433944	11.63191629	11.59385508
1879	Fam117a	0.972954283	-0.489830459	-0.483123824	10.61097799	46.78458388	4.93610009877955e-05	0.000249976	10.97638989	11.22531517	11.08730704	10.16354654	10.1818272	10.0247755	10.54698529	10.75412161	10.53853372
1880	Gm15672	1.524282712	-0.0850914	-1.439191312	10.91244328	104.8997878	2.60558627056003e-06	4.03880902556911e-05	11.70206219	11.89921858	12.09952308	10.4856841	10.22691693	10.41535468	10.41283986	10.51738216	10.4530079
1881	Lyar	-0.963783739	0.134798402	0.828985338	13.20703311	45.04661135	5.6461670196604e-05	0.000274887	12.61236064	12.57026655	12.64570307	13.43770689	13.60449581	13.67747877	13.51464822	13.23194279	13.56869525
1882	Ankrd29	1.274547318	-1.138119958	-0.13642736	11.18340416	17.15596836	0.001458121	0.003399187	11.58523769	11.72954058	11.6464089	10.88888846	10.37618533	9.872471439	11.44905428	11.75624013	11.34661069
1883	Slitrk6	1.962270874	-2.101299422	0.139028548	7.118452687	58.43057209	2.2254674701295e-05	0.000145712	7.91749514	7.720256896	7.54084835	5.737305048	5.366494684	6.187988033	8.116933978	7.740832925	7.737919127
1884	2610307P16Rik	0.905904585	0.529789074	-1.43569366	6.528873935	27.78247258	0.000301726	0.00095537	7.014747033	7.722885631	7.190587386	6.506799193	6.226726856	6.476980244	5.705893058	5.824517691	6.090728321
1885	1700066O22Rik	1.626064438	-1.357762207	-0.268302231	3.025657981	8.688381151	0.01062262	0.018871709	3.816846181	4.147070148	3.007424283	2.190825176	1.879738454	2.022583669	3.325820299	4.206479066	2.634134555
1886	Itk	0.621017244	-0.443408041	-0.177609203	11.06561108	8.862028678	0.010074944	0.018003169	11.61652475	11.31395559	11.06497934	10.65244025	10.7094902	10.7704775	11.24721645	11.27031627	10.94509935
1887	Cenpv	0.526074078	-0.322128879	-0.203945199	14.1807353	23.81345238	0.000505453	0.001438882	14.44931275	14.38954735	14.43336508	13.82949386	13.9951336	13.86937547	14.15837822	14.2984903	14.20352106
[truncated: 12,847 more rows]
