# Supplementary material for: Estrogen-Dependent Regulation of FDPS in the Mouse Uterus and Its Expression in Endometrial Cancer
Source: Int J Mol Sci. 2026 Feb 5;27(3):1559. doi: 10.3390/ijms27031559 (PMC12898277; doi:10.3390/ijms27031559)
Supplement: Supplementary file 1 [file ijms-27-01559-s001.zip › Supplementary Figure and Files/Supplementary File S3. Processed_transcriptomic_data_ERaKO.csv]

	genename	WT_veh_24h.WT_E2_24h	WT_E2_24h.KO_veh_24h	KO_veh_24h.KO_E2_24h	KO_E2_24h.WT_veh_24h	AveExpr	F	P.Value	adj.P.Val	WT_veh_24h_1	WT_veh_24h_2	WT_veh_24h_3	WT_E2_24h_1	WT_E2_24h_2	WT_E2_24h_3	KO_veh_24h_1	KO_veh_24h_2	KO_veh_24h_3	KO_E2_24h_1	KO_E2_24h_2	KO_E2_24h_3
1	Nppa	0.042842368	0.715115169	2.268334161	-3.026291698	4.573542165	70.98565254	6.6327130468131e-07	1.27276843964805e-05	8.240545039	7.974923925	8.139491998	8.019315648	8.027060893	7.716158973	7.871519972	8.00629541	7.970017388	7.771404099	8.449010373	8.045898078
2	Aqp7	1.840018267	-2.85164286	-0.325497614	1.337122207	6.153019489	18.74107188	0.000230919	0.00094419	6.872231605	6.015849115	5.189431346	3.572941752	4.353609225	4.630906289	6.905624713	7.730596245	6.476164887	7.30631466	7.76861738	7.013946647
3	Hvcn1	0.675408288	0.324960555	-0.074732651	-0.925636192	11.78088704	7.956610907	0.005660156	0.012943004	12.55802407	12.70734785	12.02834918	11.79339763	11.8404091	11.63368951	11.74867649	11.49789617	11.04604191	11.2927193	11.38115924	11.84293399
4	C230086J09Rik	1.381378016	-0.416557351	-0.048920017	-0.915900648	6.664202126	13.10289548	0.000948229	0.002967263	7.685257013	7.168089435	7.585834427	6.52032318	5.835986315	5.93873733	6.691561864	6.420361185	6.43279583	6.944207108	6.288204215	6.459067607
5	A330106F07Rik	0.702095789	-0.613353337	0.077371715	-0.166114167	7.916780856	9.788894472	0.002773623	0.007143599	8.155896363	7.956054848	8.356105662	7.498531962	7.667838523	7.195399022	8.212332403	8.086903123	7.902593992	8.02170045	7.957207631	7.990806291
6	Ptdss2	-0.945478816	0.962838248	0.041284722	-0.058644154	10.3651302	18.40933394	0.000248324	0.000999735	10.05023605	9.951699986	9.469349705	10.66535817	10.74582146	10.43395116	9.899154642	9.515977416	9.662792571	9.678542537	10.03849018	9.806072603
7	Itfg1	-0.327062689	0.475642658	0.128881135	-0.277461104	12.95456678	13.37244724	0.000877312	0.002786429	11.18820513	11.12270598	11.17171997	11.01271122	11.18442977	11.37033404	11.16135615	11.186894	11.0204893	11.186894	11.11024266	11.17352384
8	Elmo1	0.659471539	-0.609813151	-0.021004658	-0.028653729	8.733132425	20.02056067	0.000176191	0.000759964	9.874846747	9.962491773	10.21136225	9.506795375	9.931806073	9.896518099	9.889267939	9.79705595	9.679280714	9.250539655	9.280561776	9.760947452
9	Crtac1	-6.597462766	6.580947244	-0.144248005	0.160763527	8.430509197	667.4859285	1.56781689305729e-11	5.42922929935795e-08	6.976053596	6.64634729	6.588070342	13.56587418	12.99396134	13.443024	7.044121836	6.623588341	6.592307618	6.802240273	6.896519524	6.994002013
10	Pnpt1	-1.043190672	1.090235841	0.15316301	-0.200208179	7.979160838	26.31790561	5.59063262323536e-05	0.000309264	7.556716265	7.815195268	7.968617986	8.633643686	8.913038554	8.923419296	7.906322703	7.664923792	7.628147518	7.349018773	7.553389836	7.837496374
11	Sox9	-0.887688951	1.490770404	1.567414635	-2.170496088	5.74296276	160.6421483	1.44159401020691e-08	1.37335885853481e-06	10.67004853	10.92543924	10.37912683	11.39864442	11.02423096	11.64869794	9.952206113	10.17147958	10.23392856	8.369922872	9.649919932	9.52714058
12	Tmem144	-0.099068295	-0.492952091	0.064114258	0.527906128	10.26604936	5.762803682	0.015659549	0.030425619	8.578586034	9.124743831	9.274774466	9.483325578	9.390190363	9.778233972	9.382018946	9.702898979	9.346527359	9.26561223	9.761227248	9.540143898
13	Syne1	1.824394002	-1.354862258	0.151520595	-0.621052339	5.617335101	33.03416036	2.09095688526378e-05	0.00014637	6.260356161	6.228581094	6.549301612	4.633496029	4.724957383	4.206603449	5.942457255	5.917143245	5.770043136	5.890181284	5.963454539	5.321446028
14	Ank1	-1.594230487	0.160205464	0.178235863	1.255789161	8.88944401	13.37983826	0.00087546	0.002781329	4.23764803	3.648756693	4.319499366	4.20697241	4.883623177	4.229589467	4.39378276	4.023614331	2.812149405	4.008931242	3.999852243	3.9796035
15	Irf9	-1.126164298	1.117806391	0.114468488	-0.106110581	12.59010683	44.87226174	5.36993162469847e-06	5.43908881587627e-05	7.112488466	7.544234883	6.95075098	8.963362125	8.787770657	8.95095421	7.597458301	7.11376023	7.189011102	6.536525158	6.827232066	7.150396608
16	Fam132b	-2.720292305	3.335618369	0.759603582	-1.374929646	5.506911045	86.38942342	2.66761462920166e-07	7.17205511263844e-06	5.419687976	5.048867408	5.504650305	7.905007115	7.987597033	8.241478456	4.688178628	4.102599802	5.336449067	4.07136131	3.721910315	4.055145125
17	Pusl1	-0.733827586	0.530228105	0.052872044	0.150727437	11.48471203	27.06929916	4.95614001752328e-05	0.000281808	11.27579715	11.47636369	11.52296627	12.14421114	12.19126306	12.25038408	11.59329081	11.5222961	11.49324336	11.46261959	11.41879126	10.84530362
18	Ldlr	-2.56120728	2.273336136	0.339644487	-0.051773344	6.201644707	155.3073569	1.69193427021102e-08	1.49308403828743e-06	13.93985703	14.14535251	13.94676033	15.8690771	15.99695028	16.32648067	14.33148246	14.19381914	14.58068416	14.24819464	14.56991058	14.39736409
19	Thoc1	1.586475254	-0.868757691	-0.460857241	-0.256860322	8.118070173	26.89545842	5.09486430995889e-05	0.000288033	9.212304298	9.78975573	9.46299032	8.144495272	8.409234191	8.382165584	8.26353424	7.986991754	9.683611259	9.620606095	9.378378508	9.644362195
20	Wnk1	0.391268957	-0.398713868	0.158562428	-0.151117517	12.81593337	4.868252902	0.025396443	0.04577766	9.315790979	8.894805185	8.29516293	8.836383871	9.012105203	8.997103308	8.952506535	8.744404269	8.938710826	8.678652455	9.09605486	8.840432104
21	Kif13b	-0.017847166	-0.026213017	-0.87170891	0.915769093	2.723262645	47.51238375	4.15116767132202e-06	4.54026399969812e-05	2.492619173	2.498633651	2.445277781	2.464907116	2.532091202	2.493073783	2.445746642	2.492134158	2.630830354	3.248029508	3.376437586	3.559370789
22	Asph	0.863612817	-1.057641425	0.184029856	0.009998752	13.38418321	35.68287826	1.48985724471682e-05	0.000114827	4.421010979	4.176107364	4.207922705	4.136330553	4.499102352	4.118891909	3.985059513	4.226164436	3.938397421	3.3088574	3.221547696	3.42611235
23	Hao2	-0.033612879	0.007326441	-0.76539137	0.791677808	2.68148222	43.9117645	5.9178089146815e-06	5.83374830138332e-05	2.474254673	2.489634588	2.441874554	2.472396606	2.554737237	2.479468609	2.430768523	2.460636681	2.593217924	3.328929088	3.125816146	3.326052005
24	Zswim4	0.575023385	-0.244176253	-0.08426356	-0.246583572	7.656276561	8.291355064	0.004929034	0.011539015	8.05471499	7.857305193	7.921150067	7.257488284	7.509381879	7.341229932	7.505768818	7.819904383	7.514955653	7.727200022	7.565426705	7.800792809
25	2210010C04Rik	-0.046923897	0.027200726	-0.704974121	0.724697292	2.660723977	24.79230349	7.20867521924748e-05	0.000376473	2.465567317	2.482436851	2.440659493	2.479748626	2.576646501	2.473040224	2.422668196	2.443016503	2.582148474	3.378448704	3.001288838	3.183017995
26	Tunar	0.445353022	0.812644128	-0.687394872	-0.570602279	3.168971519	6.040601217	0.013599245	0.027031561	3.31166984	3.495193908	4.405515149	3.53929612	3.596334776	2.740688933	2.420056278	2.437502138	2.580829028	3.395016042	2.96095157	3.144604448
27	Ncmap	-0.241312642	1.370784524	-0.235436979	-0.894034903	7.704067986	25.9747023	5.91284233809183e-05	0.000323157	8.151290148	8.261320768	8.036238648	8.628261398	8.559812181	7.984713911	7.159830421	6.969772358	6.93083114	7.559523029	7.151850513	7.055371313
28	Thap2	-1.168894989	0.811753912	0.265636763	0.091504313	9.959102569	33.66572365	1.92442547169743e-05	0.000137974	9.473895735	9.435110826	9.755145863	10.62097422	10.74684889	10.80301428	9.84847065	9.989696068	9.897408935	9.386406933	9.737659937	9.814598493
29	2900092D14Rik	-0.054987742	0.053554568	-0.615950056	0.61738323	2.636236226	7.929019655	0.005726058	0.01306384	2.492325238	2.468215258	2.442815074	2.499592611	2.606811398	2.461914788	2.409849999	2.422853209	2.574951884	3.477356835	2.790327256	2.987821168
30	Apobec3	-1.479322441	0.684087863	0.267087801	0.528146778	7.792287624	35.54534892	1.51544349620426e-05	0.000116103	5.236496398	5.488283612	5.645757921	7.000195156	6.656383892	6.201447653	6.006423931	5.710537554	5.778729136	5.978317412	5.420456537	5.699958245
31	Slc25a30	-0.428579068	0.645347348	0.937186156	-1.153954437	6.142234704	16.58912613	0.000377667	0.001397562	6.159751662	6.416337805	6.557222383	6.545324657	6.992314464	6.881409932	5.960283031	6.379008258	6.143715719	5.171118749	4.775807751	5.724522041
32	Prdx6b	-0.076469405	0.064815772	-0.584697233	0.596350866	2.626276097	5.528130598	0.01769807	0.033752667	2.455948072	2.464206233	2.445318559	2.512679956	2.625999761	2.456201362	2.40493519	2.418680346	2.576818227	3.516872207	2.720935948	2.916717306
33	Rbm33	-0.913861474	1.006131825	-0.029788554	-0.062481797	10.10327224	22.12704619	0.000116355	0.000547684	9.819604029	10.02616704	9.894713646	10.98293595	10.61487277	10.88426042	9.901412521	10.01596717	9.54629398	9.963137867	9.686280339	9.903621121
34	Msx1	0.393477289	-1.214646633	-0.097235838	0.918405182	14.81274624	39.73291209	9.25241146766892e-06	8.11149093381732e-05	10.35564611	10.50566522	10.79182868	10.25685253	10.49744861	9.802133328	11.36752793	10.93891237	11.18892309	11.6604322	10.89940237	10.94915022
35	Ercc6l	-3.120586501	4.049498188	0.316609616	-1.245521303	3.875073997	339.533943	4.04991321604629e-10	2.28282820907475e-07	8.184630886	8.329493378	8.56317388	10.87166652	10.92301145	10.75529836	8.021469894	8.102836579	7.942156516	7.870879362	7.755503619	8.029817838
36	Usp15	-0.965961415	0.814949299	-0.026239054	0.177251171	11.6233561	60.27195082	1.40754910472602e-06	2.12563051313505e-05	10.89884689	11.02935956	11.07411615	11.9671345	11.90369023	12.17556503	11.20393618	11.39443137	11.24243088	11.16193787	11.08323332	11.30940182
37	Hif1an	-1.408151665	1.103979426	0.407720651	-0.103548412	6.113994827	33.79893018	1.89137214610501e-05	0.000136342	11.17197564	11.22359777	11.05799807	10.99272559	11.06998753	10.80049157	11.12598052	11.11567426	11.11795509	10.89717751	11.32414802	11.34367371
38	Map1a	-0.705713168	0.337754523	-0.098038786	0.465997431	9.249566587	6.382973549	0.011490372	0.02345061	5.850636775	5.519100063	5.61705151	6.612303064	6.459067607	6.655057522	6.256435019	5.424238477	6.111947482	6.341999598	4.956733296	5.22657101
39	Mocos	-1.457808257	1.148879352	-0.110416147	0.419345053	10.03550789	64.84369424	1.00641810510548e-06	1.68750032887704e-05	12.201308	12.37804189	12.28935627	13.34589368	13.17147319	13.19265642	12.43817371	12.49574055	12.51970892	12.60210394	12.62604493	12.737419
40	Arhgef19	-0.990471744	0.034556497	-0.23571165	1.191626897	10.31817928	21.53133983	0.000130377	0.000598852	9.58100332	9.616883222	9.403140885	10.52110433	10.82512712	10.22621121	10.48481763	10.42665125	10.55730428	10.9990466	10.64394724	10.53291428
41	Zdhhc14	0.547627215	0.178095275	-0.035124289	-0.690598201	9.791870743	25.90297021	5.98298991427976e-05	0.000325804	10.24425662	10.30913161	10.29518492	9.793845031	9.806072603	9.605773881	9.482525261	9.643104626	9.545775803	9.702898979	9.628153141	9.445726436
42	Vps29	-0.730142617	0.812462761	0.003896055	-0.086216199	14.39022396	42.40542908	6.91960733046914e-06	6.5663339545333e-05	10.21632065	10.31194223	10.60866879	9.814319907	9.776130375	9.804342642	10.37055969	10.60204396	10.49601986	10.61647802	10.70284182	10.55763136
43	Hoxd3	-0.236001268	-0.471019602	0.09181772	0.61520315	8.848922155	27.31764974	4.76577309243615e-05	0.000273028	8.432365944	8.492364179	8.453367376	8.630797988	8.609385101	8.845918214	9.178344602	9.214109648	9.106705858	9.19428389	9.038934958	8.990488102
44	H2-T10	-0.252241373	0.604948898	0.067103923	-0.419811448	15.19378906	36.59528224	1.3326942778132e-05	0.000105644	15.30851072	15.34906336	15.3140013	15.533496	15.4996496	15.6951539	14.97695218	14.99672534	14.93977528	14.88164522	14.88340566	14.94709016
45	Higd1b	-0.243964065	0.936453702	0.251800162	-0.944289798	11.28689141	12.49836357	0.001134082	0.003432669	11.56721526	11.40148359	11.93658691	12.02347746	12.06974141	11.54395908	10.89913017	11.00275861	10.92592806	10.31240748	11.14649002	10.61351886
46	Atp10d	0.964857819	-1.086438945	0.078294613	0.043286513	9.444366552	32.4266699	2.26781191007259e-05	0.0001557	9.741394714	9.427089087	9.764608491	8.735104167	8.654037125	8.649377542	9.633387679	9.872496185	9.791951804	9.817466953	9.786328637	9.45915624
47	Mtus2	0.072929052	0.682622381	0.547386882	-1.302938315	7.733126591	30.3397453	3.03003549550793e-05	0.000193511	8.033438683	8.352915655	8.411589537	8.089094217	8.25168806	8.238374441	7.565090589	7.7354517	7.230747286	7.179780505	6.781002564	6.92834586
48	Tuba1b	-1.116699636	1.17493101	0.077669989	-0.135901363	13.90354442	34.99694895	1.6228885746847e-05	0.000121617	13.94813299	13.71763916	13.35293595	14.77312109	14.77104147	14.82464444	13.65491497	13.59052843	13.59857057	13.34807634	13.67161999	13.59130767
49	Ngdn	0.240378289	-0.351000922	-0.010374333	0.120996967	16.13865225	6.833274815	0.00928398	0.019573185	16.12108694	16.09444398	16.20699484	15.82871985	15.93995626	15.93271479	16.13909809	16.35282478	16.2624708	16.11872734	16.34659233	16.320197
50	Myog	0.154775046	0.548371548	-0.86218518	0.159038586	4.884454255	7.236489061	0.007728317	0.016787945	5.609584029	5.536010402	5.690544541	5.204141734	5.341582112	4.992085705	5.028069462	5.423359685	5.573643376	5.003509993	5.845923666	5.693747322
51	Rbm47	-1.641924534	0.706922804	0.130831528	0.804170202	8.009652122	45.16823844	5.21357747888112e-06	5.32572795426072e-05	9.502054514	9.306428598	9.586845485	10.6870096	10.50807524	10.5108333	10.25258967	10.80049157	10.43225171	10.55305592	10.75928752	10.5247809
52	Zfp516	1.207147559	-1.07804171	-0.27794002	0.14883417	11.17868826	68.17274659	7.99277847467051e-07	1.43870012544069e-05	11.54395908	11.56450759	11.31816254	10.26609764	10.28597647	10.25311243	11.24995066	11.29439845	11.49496255	11.73313453	11.67381358	11.46618361
53	Scel	0.916262996	-2.903406891	-0.128680956	2.115824852	8.27643497	31.91974526	2.42935086298705e-05	0.000164201	7.24918665	7.469069695	7.721019252	6.424613144	7.561670568	5.704202897	9.328879039	9.624197302	9.447630941	9.365848843	9.745252286	9.675649022
54	Slc35a1	-0.839656069	0.740370699	-0.178578903	0.277864273	11.13987757	25.22056543	6.70312992039705e-05	0.000355986	10.78151929	10.95759926	10.76790987	11.56823363	11.59452372	11.86323929	10.98121241	10.8910501	10.93262203	10.96978167	11.19194447	11.17889511
55	2310011J03Rik	-0.666423459	0.566393696	-0.07934295	0.179372713	10.33140638	7.239718722	0.007717183	0.016766994	10.25545774	10.1072736	9.92211837	10.78052446	10.81882202	10.6847736	10.31114914	10.0764699	10.19731995	9.903348496	10.48281904	10.43680031
56	Wdr41	-0.874054727	0.659350874	0.165124858	0.049578995	8.114115722	12.04912699	0.001301114	0.003839881	11.96424594	12.08861801	11.89712869	12.4645008	12.329539	12.51274141	12.20506565	12.13730616	12.02373058	12.47876041	12.2234138	12.38661516
57	Fam199x	-0.159280858	0.419030701	0.423847607	-0.68359745	5.99245509	8.758531871	0.004089471	0.009874711	6.178381961	6.149423933	6.237609202	6.384984327	6.160565092	6.497708252	5.959730744	5.89994099	5.926493834	5.760429993	5.033722767	5.720469988
58	Dtwd2	0.703362717	-0.7054296	0.223182509	-0.221115627	9.317356542	5.520877018	0.017766	0.033867872	10.22160494	10.13584055	10.50011613	10.21464367	10.35327522	10.18924433	10.24500567	10.36251921	10.12154622	10.21062489	10.35808808	10.47288508
59	Susd6	0.40119514	-0.550213581	0.180097523	-0.031079081	13.0297696	11.6351541	0.001481947	0.004270383	13.064051	13.12135463	13.11634501	12.61673139	12.66850723	12.8129266	13.17147319	13.34655817	13.2307746	12.89352499	13.1437762	13.1712122
60	Ddhd1	1.289430242	-0.705949937	-0.216142175	-0.36733813	9.968997864	22.42678449	0.000109989	0.000524467	10.56517597	10.74486719	11.13800852	10.07924737	10.03025881	10.12671919	10.4227987	11.01520551	10.80627192	10.47738588	10.73632057	10.97934993
61	Ccdc174	0.888441073	-0.899022494	-0.039876898	0.050458318	13.01966827	25.20698013	6.71849680604345e-05	0.000356541	13.16014994	13.25295876	13.26644711	12.27990585	12.5348568	12.19946994	13.13863026	13.26921446	13.30345536	13.01332663	13.40585344	13.4117507
62	Extl2	-0.322752796	0.298849712	0.111076982	-0.087173899	11.53173153	10.15495267	0.002433469	0.006425432	11.34183325	11.54660943	11.51214044	11.79003186	11.83507785	11.7437318	11.48418484	11.46448226	11.52362526	11.46049363	11.34344151	11.33512628
63	Fdps	-3.776172065	3.513471123	0.223959889	0.038741053	12.84970161	413.1197918	1.57903356920048e-10	1.69529913598989e-07	10.20416958	10.53798472	10.69535445	12.37498933	12.55275188	12.77239539	10.25793005	10.35678968	10.48697187	10.23392856	10.41826546	10.40581482
64	Tpsg1	0.965626953	-0.802510171	0.16175815	-0.324874932	7.498859125	6.846065461	0.009229146	0.01947217	7.926489109	7.706581909	7.953720357	7.293405766	6.675897825	6.720606924	7.976815335	7.711972606	7.408653087	7.269306122	7.384413681	7.958446776
65	Srsf2	-1.446125951	1.23515105	-0.176627929	0.38760283	12.01717511	55.8151133	1.99942155100009e-06	2.69975882972171e-05	14.76624356	14.66321683	14.63370862	14.93977528	14.88682711	15.04767413	14.87393515	14.87476444	14.985084	14.94280559	15.10826212	15.00056933
66	2810403D21Rik	0.660733063	-0.81780559	-0.153879997	0.310952524	10.43543128	16.22794289	0.000412275	0.001498198	10.40209501	10.58570479	10.46302505	9.81984308	10.1360814	9.512701182	10.73632057	10.51622922	10.66949265	10.67983812	10.95039279	10.75345151
67	Pelp1	-1.516260874	1.313156349	0.110133695	0.092970829	7.683173568	63.79411166	1.08478697350873e-06	1.77126074320999e-05	7.261921452	7.07610159	7.352245491	8.698245559	8.849032453	8.691773143	7.225830976	7.660040293	7.413710837	7.203799268	7.314952638	7.450429114
68	Zkscan16	1.982086076	-3.029431717	-0.369361811	1.416707452	7.772541644	108.898761	9.03281791084295e-08	3.73063666706723e-06	7.467166403	7.586164372	7.902818895	5.736373868	5.564096875	5.709420698	8.342038748	9.04495193	8.711195915	9.273589513	8.701071203	9.23161131
69	Gm21188	-0.127498596	0.095069184	-0.813016861	0.845446273	2.724250742	30.64698122	2.90030036718303e-05	0.000187298	2.481885671	2.493684889	2.443150957	2.467699805	2.537574116	2.795943383	2.437342969	2.475359714	2.60330707	3.277847994	3.234815332	3.442397009
70	Kcne1l	0.354700047	-1.114846996	0.377427257	0.382719692	9.217602525	20.75012835	0.00015199	0.00067478	9.179151788	8.899529823	8.983001018	8.447329928	8.657645807	8.892606752	9.831129013	9.761717679	9.749276785	9.110160568	9.554677122	9.545004015
71	Tbxas1	-0.14920416	0.081011124	-0.661146304	0.72933934	2.773764597	14.18321982	0.000699431	0.002310292	2.556004338	2.489829552	2.5654075	2.471162109	2.928125683	2.659566079	2.76004621	2.463063059	2.592711228	3.312516953	3.140687319	3.346055137
72	Ep300	1.019150004	-0.90241074	-0.309319093	0.192579829	6.835269957	12.16490633	0.001255379	0.00372911	10.80062142	11.1022296	11.22544765	10.46189322	10.4436845	10.36222408	11.15370309	11.25795233	11.28000632	11.83220112	11.09373593	11.19916752
73	Myl9	-0.260871434	0.584351682	0.134829475	-0.458309723	18.64023793	22.17696643	0.000115264	0.00054386	18.64323333	18.76833091	18.89983847	19.02026026	19.10486881	18.96888793	18.60939005	18.40254481	18.3290271	18.27841933	18.3290271	18.3290271
74	Smarcd2	-0.404015388	0.575423124	0.034520263	-0.205927999	14.14360221	17.46397243	0.000307346	0.001185615	6.963071397	6.638950061	6.89158195	7.319043691	7.434707841	7.331643289	6.69757214	6.831150353	7.055371313	6.868146226	7.123453665	6.823911791
75	Olfr1297	-0.064893405	0.051831451	-0.617497233	0.630559188	2.632829293	8.570284943	0.004405276	0.010509629	2.45720671	2.468163054	2.441732204	2.497129444	2.601863478	2.462789262	2.410583184	2.424173737	2.57153091	3.464896633	2.798011129	2.995871768
76	Relb	0.65461854	-0.59174388	-0.116313363	0.053438703	12.62688625	26.75021464	5.21437231016386e-05	0.000293389	12.85390555	12.82417427	12.7006198	12.12934512	12.1542536	12.13124529	12.76407525	12.62088085	12.80511954	12.69848084	12.89391227	12.94662262
77	Arid2	0.782607983	-0.595781724	0.15234604	-0.339172299	14.72700373	22.17172212	0.000115378	0.000544227	11.21852721	11.28679398	11.52793229	10.64023278	10.77106901	10.35510706	11.18299433	11.04937289	11.03109569	11.0101494	10.97880357	11.06291611
78	Btg2	0.667921123	-0.943372598	-0.046386733	0.321838208	13.83684393	40.52138667	8.47690562523028e-06	7.6170326833656e-05	11.74879088	11.77788321	11.57965897	11.32247354	11.30133311	10.90615974	11.77970564	11.72268368	12.07366186	12.72784579	12.02926265	11.89712869
79	Tubb2a	-1.554193315	1.155871419	0.163128655	0.23519324	10.16055704	73.51369851	5.64229490522197e-07	1.14934313141757e-05	14.9717937	14.75783755	14.61464972	15.63346723	15.53668677	15.72424597	15.7110871	16.02353961	15.87240005	15.45123665	15.85402655	15.75661607
80	Cthrc1	-0.133740101	1.097073993	0.493081546	-1.456415437	9.340715039	39.87076934	9.11083587340077e-06	8.0170369301946e-05	9.764787578	9.92059407	10.05127039	9.986733427	10.36502424	9.786114674	9.216063337	8.93296746	8.697619566	8.412629021	8.365187621	8.589589084
81	Ddit4l	0.707593066	0.108830904	0.110174077	-0.926598047	13.81166732	59.13433676	1.53581045691973e-06	2.25266883418916e-05	14.49646117	14.48774187	14.63948768	13.88176622	13.88969952	13.7497458	13.72752846	13.87926792	13.60513073	13.5040922	13.7987578	13.80229513
82	Skp1a	-0.327627566	0.279311819	0.175389937	-0.127074191	14.42940975	7.613306022	0.006550001	0.014603003	14.22993725	14.36558134	14.50605881	14.64131821	14.80105352	14.64208837	14.43886887	14.47956662	14.32808914	14.25548136	14.12881545	14.33605801
83	Trp63	0.410267919	0.809355336	0.33212733	-1.551750585	8.881853947	11.99992092	0.001321158	0.003888838	6.555770633	3.415504869	3.283336105	2.812149405	3.475693498	3.101180173	2.670132248	2.4166367	2.601427554	3.598891993	2.611869927	2.793184897
84	Mllt4	0.914014537	-1.602973964	0.019800781	0.669158645	10.2578383	83.81967896	3.07016043860856e-07	7.82630139440998e-06	14.84012081	14.87325948	15.12849787	14.55100894	14.5587983	14.54445571	15.31470392	15.12334872	15.23463475	15.68246928	14.99945475	15.00875703
85	9330179D12Rik	1.76232371	-3.322605811	-0.247923521	1.808205622	7.453752262	103.2177978	1.16138363471487e-07	4.32807685990018e-06	6.807511799	7.431660684	6.917461294	5.2612284	5.077748785	5.53068546	8.495388801	8.636478734	8.705612545	8.367046219	9.079238338	9.134966086
86	Pgd	-1.178602121	0.954897994	-0.047454561	0.271158687	14.13488712	50.30653635	3.20610881088029e-06	3.76552586611554e-05	13.78894292	13.71548977	13.64512998	15.00534337	14.79229084	14.88773482	13.9849784	13.94813299	13.88756365	14.19616454	13.85103789	13.9158363
87	Megf11	0.618242162	1.428652173	0.260666964	-2.307561299	3.37850356	9.613772358	0.002956504	0.007539991	6.369537749	6.2799404	6.109625576	6.80629122	6.736552758	6.84650529	6.989713693	6.688199626	6.87786163	6.500036236	7.510757121	7.422086418
88	Rad9b	1.573408589	-1.720479487	0.021969458	0.125101439	9.962394423	86.46118957	2.65731848086688e-07	7.16076568959197e-06	10.26296302	10.17147958	10.42866785	8.732243408	8.882081389	8.528559892	10.23506561	10.48449443	10.58476311	10.36730366	10.53051919	10.34059192
89	Srp9	-0.665924663	0.79156155	0.183318735	-0.308955622	14.45197709	11.70479948	0.0014495	0.004193946	12.86095159	12.63538112	13.0141198	11.67483668	11.49496255	11.73501089	11.37229669	12.86258736	12.74608794	12.38170436	11.91107204	12.84909302
90	Zfp36	0.489372532	-1.055018038	0.094238189	0.471407317	11.07176203	26.52566573	5.40586020773604e-05	0.000301376	10.8361751	11.07434327	10.89400751	10.41235981	10.3996808	10.52436768	11.27968672	11.7054628	11.51631287	11.18207472	11.52952282	11.50715028
91	Fam101b	-0.852258772	0.791897682	0.06371856	-0.00335747	7.616948154	8.562867901	0.004418309	0.010533013	7.611642188	7.487046197	7.070209283	8.3619936	8.119562403	8.244117981	7.510196171	7.760175553	7.079609214	7.659117781	7.282947549	7.216759927
92	Gm4788	0.795883663	-0.227743673	0.080840997	-0.648980987	6.098923984	8.922664437	0.003836141	0.009368308	6.492361938	6.527685	6.786478493	5.73701344	5.852372374	5.829488629	6.047064281	5.83784843	6.217192751	5.828187348	5.707626093	6.32376903
93	Ifi205	0.459422013	0.879803159	0.080581299	-1.419806471	14.13559192	95.25105483	1.69144036990972e-07	5.46394262941031e-06	8.258390247	8.141290488	7.582435225	8.603001853	8.218496411	8.747256605	7.431660684	7.506401354	7.742315204	6.91136941	6.890716626	7.221176304
94	Krt13	-2.230162627	5.264099698	-0.482274818	-2.551662253	5.894131785	20.23065026	0.000168773	0.000734232	7.762349874	7.209310804	5.227312201	7.670405173	10.50528583	8.713769759	3.284238206	4.440555682	3.372367778	4.166521865	4.091346914	4.28611734
95	Kcnip4	-1.104962323	-0.033861783	0.124977627	1.013846479	8.925947286	33.35329138	2.00472521177921e-05	0.000142094	3.778371199	4.1330117	4.095211463	5.150118799	5.577291967	5.037549749	5.468575199	5.778729136	4.983823584	4.760868394	4.799728368	5.135687332
96	M6pr	-1.216387697	1.012179822	0.064464456	0.139743419	12.90822329	73.94980187	5.49001115567428e-07	1.13067325986579e-05	14.7788822	14.8582123	14.83785055	15.27278926	15.12244831	15.35261275	14.93340561	14.90107967	14.95473809	15.21341257	14.96053021	15.05893036
97	Lgals3	-0.01193878	-0.403816658	-0.247208817	0.662964256	14.50354939	5.60555018	0.016992118	0.032620518	14.28061261	14.51355872	13.898483	14.13972397	14.39083236	14.19791434	14.85360604	14.45773619	14.62857842	15.06321491	14.54053201	15.07780018
98	Klf12	0.788736041	-1.414323265	-0.095569999	0.721157223	10.83686015	22.26713677	0.000113326	0.000536697	7.657156902	4.1152806	5.236496398	4.119234073	5.041315764	4.13381315	5.358843977	4.980122392	5.585982532	5.45078785	5.537468055	5.49627733
99	Fat1	0.373024427	-0.376501735	0.048514387	-0.045037079	14.91961754	8.350777946	0.004811426	0.011314289	8.849688869	8.787090284	8.631838184	9.156797537	9.123154059	9.011328285	8.952213996	8.971146312	8.864025057	8.815021106	9.336800451	9.234385078
100	R3hdm1	-0.053001961	0.316345236	0.015194443	-0.278537719	9.190582384	6.778618733	0.009522754	0.019992322	9.128653147	9.328879039	9.480874242	9.355243916	9.331509715	9.410658678	9.104654513	9.05393199	8.989790097	9.066092164	8.976434743	9.060266364
101	Mib1	-0.624749383	0.540024046	0.03936202	0.045363316	9.84204922	26.44723827	5.4747317425843e-05	0.000304386	5.023877278	4.765230542	5.436142355	4.542884742	4.237061877	4.276471533	4.435761588	4.125054064	4.079892868	3.890808048	4.588267862	4.0836357
102	Cdk14	0.358715348	0.671707244	1.39438648	-2.424809072	3.900501241	71.67300664	6.34397814473462e-07	1.23619174152233e-05	9.923946573	9.775673203	10.22105929	9.264919707	9.510570784	9.373203977	9.532359638	9.248838165	9.198885859	9.453216626	9.426048512	9.494668254
103	Wdfy3	0.859968493	-1.028697856	-0.012530799	0.181260162	11.46066899	69.31399149	7.40381117363085e-07	1.37275441274511e-05	11.54350842	11.56298878	11.65799398	10.6750951	10.71845643	10.79103418	11.6988716	11.79235243	11.77945524	11.62891459	11.87491411	11.80444297
104	Sox10	0.459907146	-0.973035652	-0.319600043	0.832728549	8.230120129	22.06012444	0.000117836	0.000553038	8.108677703	7.848112513	8.069107742	7.427849635	7.61239415	7.605932734	8.321488019	8.598085774	8.64570968	8.735104167	9.238142336	8.5508371
105	Zic1	0.000126686	-1.30487614	0.387632026	0.917117428	3.051003462	5.339927497	0.019566553	0.036760164	2.744627146	2.521983359	2.456914174	2.464831126	2.509798785	2.534210904	2.4820147	3.893956823	4.44952628	3.128457263	3.711625218	3.870302429
106	Trappc6b	0.218378182	-0.441191207	-0.01224678	0.235059804	14.33261892	10.53715965	0.002130483	0.005748282	14.18449444	14.34615527	14.28758607	13.93912525	14.07431104	14.14966495	14.43700521	14.51901575	14.53065389	14.3564992	14.57451589	14.5924001
107	Exoc4	-0.917197436	1.025007954	0.002181842	-0.109992359	11.10722532	31.57853486	2.54592720327225e-05	0.000169998	11.16033944	10.86134092	10.7754497	11.84019693	11.95984894	11.74867649	10.8884125	10.81613197	10.76915403	10.66926945	11.02184591	10.77603761
108	Teddm2	1.082946374	-1.364665201	0.40464387	-0.122925043	4.580805207	5.44601045	0.018485754	0.035035224	4.771224613	4.675413286	4.988892165	4.224825317	3.949563904	3.012301721	4.906581348	5.440252344	4.933852853	4.058383799	4.698067822	5.310303314
109	Eaf1	0.655307309	-0.452333791	-0.368728799	0.165755282	8.91685776	6.972725751	0.008706645	0.018554119	11.36503834	11.42306289	11.57006254	11.33723106	11.33303159	11.4562563	11.66898115	11.68222791	11.59646908	11.78343057	11.49789617	11.62137476
110	Baalc	-1.059751363	2.088823139	1.300896497	-2.329968274	4.171655847	75.45106787	5.00234274610742e-07	1.06074171335028e-05	2.490087208	2.497600567	2.665010963	3.050916778	3.521449468	3.306267568	2.444768351	2.492713386	2.61954161	3.235328494	3.363304763	3.551829683
111	Cd99l2	0.967357974	-0.860773535	0.027952192	-0.134536631	12.75333105	17.96093537	0.000274434	0.001081165	9.027780618	9.222253699	9.152291676	9.300667655	9.411406458	9.407387719	9.038584731	9.141970942	9.036094984	8.808221146	9.198620097	9.304698151
112	Gm32014	0.157041731	1.277546216	-0.53486488	-0.899723067	3.577802859	15.67417553	0.000473081	0.001673646	4.464788525	3.8487307	4.288403911	4.3429356	4.102813153	3.685049189	3.230677287	2.471938954	2.595543053	3.280659393	3.204685944	3.417408599
113	Cds1	-2.050571726	0.124909081	-0.032065026	1.957727672	9.150081297	130.1647799	3.90062776519525e-08	2.34443872808491e-06	7.63976371	7.52232211	7.837686538	9.895250201	9.480874242	9.775363095	9.574717985	9.705657144	9.496385166	9.576151979	9.637129717	9.659673678
114	Cyp2b9	-0.053410993	0.030236591	-0.732698476	0.755872879	2.673158166	36.23027991	1.39304453120587e-05	0.000109426	2.468977717	2.48584417	2.440308905	2.523878316	2.554544341	2.476941115	2.427100875	2.455901105	2.581652021	3.332500952	3.065608605	3.264639871
115	Pctp	-0.977194864	1.04857233	0.004070355	-0.075447822	7.54719487	6.591570848	0.010397772	0.02153708	7.190341426	7.728097612	7.100368391	8.298505097	8.34485767	8.307029254	7.537946535	6.751000803	7.515727691	6.697308902	7.555980565	7.539174496
116	Cdc37	-0.843851392	0.843822156	0.07673344	-0.076704204	13.05348482	21.15891968	0.000140183	0.00063434	13.04050401	13.04137528	12.50319284	13.73353393	13.73631664	13.64677574	12.84052762	12.80717228	12.93745993	12.77581964	12.75120326	12.82793661
117	Med12l	-1.465543749	1.947716216	0.373906582	-0.856079049	4.179007634	33.45605869	1.9778740716853e-05	0.00014102	7.958446776	7.776846077	7.786887298	7.544234883	8.128016758	8.11173825	7.904648599	7.980712765	8.021469894	7.754554752	7.349748137	7.66939814
118	Chd6	1.027266076	-0.96487963	-0.029361419	-0.033025026	9.942230758	55.06218707	2.1270779671812e-06	2.82301874783501e-05	11.38015595	11.59749813	11.66623948	10.58617023	10.78269917	10.87387353	11.52952282	11.75063305	11.72103812	11.25051492	11.15282267	11.43134335
119	Camta1	3.442255498	-3.141571056	0.078758594	-0.379443035	10.24489204	112.8332192	7.64564276966018e-08	3.44881308822206e-06	10.97432137	11.06291611	11.78922587	7.749763247	7.910629721	7.839303893	10.88214542	11.11525148	10.92701313	11.23683889	10.68004643	10.77124893
120	Hdgfrp3	0.377286226	-0.386243181	8.70806193731255e-06	0.008948246	11.20301273	10.35104969	0.002271962	0.006067821	12.23534685	11.73430842	11.82864291	11.1018027	11.17074113	11.01693107	11.4242046	11.37752817	11.68841853	12.12323388	11.69298547	11.51176267
121	Neto2	1.609894255	-0.356863675	0.396317551	-1.649348131	9.468009525	6.694920382	0.009902889	0.020664145	10.41200295	10.45209514	10.92413521	8.813337801	8.883933988	9.261278746	8.639062008	10.12426217	9.265817385	8.143189172	9.044639079	9.652360656
122	Ctgf	1.869583656	-3.853583266	0.262606323	1.721393286	15.63552905	216.2754977	3.50375169410628e-09	6.01928621947283e-07	14.94803564	15.4161584	15.16553617	13.36838856	13.48382999	13.06876069	16.92232393	17.34459247	17.21481264	17.03838979	16.66633061	16.98918967
123	Tmod4	1.983338256	-2.004900564	1.713887659	-1.692325351	7.592523179	5.631644907	0.016761828	0.032244422	9.216279071	9.167997719	7.133868721	6.696791172	6.490025111	6.381314458	9.127989519	9.33969383	7.115149086	6.842194223	6.725698863	6.873276371
124	Aldh1b1	-0.081523422	0.993691844	-0.145867818	-0.766300603	12.56929797	39.32352636	9.68875969855674e-06	8.37889576974338e-05	13.1785621	12.90589501	12.82114599	13.11931012	13.14415186	12.88671138	12.06413892	12.07151391	12.033445	12.082247	12.3347532	12.18970109
125	Casp3	-1.112344263	1.62393382	-0.043979294	-0.467610263	8.378741672	43.74316378	6.02081318163028e-06	5.91284833792827e-05	8.249511186	8.25962881	8.350905161	9.497329398	9.513765056	9.639163485	8.128613613	7.97209306	7.760175553	8.196887292	7.006444251	7.679852964
126	Dnaja1	0.777527091	-0.400104553	0.029398241	-0.406820779	14.47168375	21.12505872	0.000141118	0.000637259	12.85444447	12.84312048	12.81691107	12.09389617	12.19540408	12.48192425	12.49711244	12.71186901	12.34030213	12.46482853	12.2235773	12.48735148
127	Agtrap	-1.141848106	0.901827415	-0.089665041	0.329685732	7.936058374	58.38772758	1.62768238240381e-06	2.34180266829832e-05	7.521398377	7.602938795	7.400172053	8.745584641	8.5950838	8.609385101	7.687038675	7.812140283	7.745392338	7.928541229	7.883005484	7.702019708
128	Hoxa3	0.861541276	-0.281101384	-0.153811883	-0.42662801	7.434579848	6.287327633	0.012037278	0.024386579	7.838693478	7.950971204	7.915531746	6.830702488	7.043085185	7.246784927	7.444673128	7.20162626	7.317577362	7.985033082	7.351471204	7.088808113
129	Cdh1	-0.926903476	-0.150066217	0.083953679	0.993016014	14.54007827	89.14675496	2.30430436539506e-07	6.55721706203253e-06	13.5982263	13.69790937	13.82687569	14.78995096	14.69111059	14.60864958	14.75783755	14.93632751	14.77947323	14.82104243	14.72470659	14.57659856
130	Dscaml1	-0.466781617	-0.139616158	-0.416490819	1.022888594	6.524737149	6.050903106	0.013529323	0.026911587	6.177468337	6.156483999	5.668208121	6.362603855	6.441926233	6.597975222	6.625941903	6.460039947	6.735371935	6.446157922	7.499437496	7.125230821
131	Dhrs3	0.890385901	-0.253463853	-0.441283063	-0.195638985	14.16619249	12.36857028	0.001179539	0.003540741	14.83118992	14.51641931	14.44317845	13.65026194	13.97425141	13.49511662	13.95522903	13.78836895	14.13642355	14.5175383	14.50268436	14.18364806
132	P3h1	-1.431371467	1.334723657	0.198104481	-0.10145667	10.35798245	75.80345803	4.89555308277105e-07	1.04498818719861e-05	10.18523914	10.03849018	9.780296084	11.45391006	11.45030994	11.39391981	10.04181732	10.20378218	10.04836934	9.740454003	9.920976222	10.03822517
133	Ubc	0.498754887	-0.298863573	-0.087222315	-0.112668999	17.55009638	17.18333933	0.000328035	0.001248309	17.01765353	16.95294088	16.66156616	16.62514331	16.5855362	16.46824969	16.7689945	16.7689945	16.82978311	17.1008177	16.77264526	16.90224856
134	Slc30a2	0.359303297	-3.472510817	-0.420525697	3.533733217	7.414082278	55.31007177	2.0839923477347e-06	2.78471853696411e-05	5.944897024	5.797673974	5.783947755	5.952395012	4.959939264	5.536274586	8.135240783	9.35429996	9.37660057	9.862467858	8.779659629	9.485590917
135	7030407O06Rik	0.831105051	-0.690277473	0.006537695	-0.147365274	13.37708711	37.55546581	1.18837936203425e-05	9.71286530865245e-05	13.60926589	13.67365491	13.68781396	12.79881223	12.81468759	12.86391978	13.57222264	13.41420638	13.561823	13.37627952	13.64245584	13.50990357
136	Esr1	0.785733732	1.995859539	-0.076021378	-2.705571893	14.63799792	460.527361	9.36609190344921e-11	1.69529913598989e-07	16.12426457	16.20232349	16.43828309	15.43589473	15.4502723	15.4303408	13.45541778	13.31041738	13.54019907	13.59555585	13.52715512	13.48264997
137	Etf1	-1.312901465	1.064376472	0.123011803	0.12551319	11.90814801	51.17268957	2.96742615020673e-06	3.56423667102472e-05	7.810793424	7.692666905	7.684114526	7.22546721	6.917461294	7.392947854	7.574716474	7.586681736	7.660404035	8.340698502	7.51328324	7.421512369
138	Rrp1b	-1.15316589	1.226791289	0.023576335	-0.097201733	7.222149546	46.30195663	4.66327754574472e-06	4.92183012613318e-05	6.931101191	6.964811313	7.033782065	8.252746146	7.890989468	8.245456625	6.994772694	6.731389399	6.982656281	7.021545229	6.724170367	6.892373773
139	Bysl	-1.484043188	1.411916632	-0.082728537	0.154855093	11.84762975	39.8621235	9.11963777036376e-06	8.01765342728778e-05	11.64793532	11.36274481	11.2489405	12.99705308	12.6437834	13.07091371	11.6385723	11.48275919	11.35466881	11.35429592	11.76018484	11.60970515
140	Nos2	0.766643565	0.3273427	0.012835294	-1.106821559	2.786705774	11.01778239	0.001811443	0.005028833	6.601771224	3.270810621	3.697462671	2.486268779	2.900789715	2.762843896	3.072152708	2.829447092	4.880171407	3.079363287	4.009600083	4.183960968
141	Alg13	-1.168432923	1.139087126	0.062564094	-0.033218298	8.35414143	44.31983772	5.67717049018964e-06	5.67817954071e-05	8.600306612	8.751528433	8.968946936	9.92059407	9.816566559	10.05097864	8.621986173	8.840823348	8.450361049	8.702997468	8.360178468	8.654720717
142	Sema3e	1.04343453	-2.936506425	0.008874187	1.884197707	10.59333777	117.3993485	6.3443644571785e-08	3.08036670153673e-06	10.65149881	10.72328322	11.38209068	10.39469491	10.73111278	10.70203784	12.82443201	13.16428716	12.85390555	13.04050401	12.86843889	13.20790645
143	Ankef1	0.80110946	-1.137157117	-0.319216637	0.655264293	8.67314873	107.5387783	9.58170821556583e-08	3.84376040519363e-06	7.929304865	7.772541606	7.940210649	7.119313906	7.28848921	7.319427119	8.159871666	8.169901055	7.867862329	8.2726733	8.682886432	8.10001042
144	Slc39a13	-0.739034335	0.576559931	-0.13241194	0.294886344	10.73335595	20.70715525	0.000153299	0.000679322	10.54596557	10.51030821	10.24649775	11.24152116	11.20074448	11.07760889	10.63088664	10.52807809	10.63123002	10.80688612	10.7436524	10.63689205
145	Etfa	-0.666741452	0.658140492	0.050544909	-0.041943949	14.6154267	28.77864454	3.8085000695922e-05	0.000230569	14.54271755	14.49819428	14.33031944	15.02447615	15.17521983	15.17175964	14.5063113	14.55044039	14.34028245	14.3944332	14.41669556	14.43427066
146	Dhx40	0.568731182	-0.334339809	0.005774469	-0.240165842	10.15982541	10.12530649	0.002459073	0.006478379	10.23445076	10.4771687	10.55032307	9.846489687	9.876897444	9.832361861	10.06570399	10.20610029	10.28696414	10.29823254	10.0764699	10.16674258
147	1110019B22Rik	0.055524355	-0.34536274	-0.71095688	1.000795265	3.035001067	5.000538647	0.023572595	0.043011961	3.206787596	2.517591686	2.454291947	2.463302677	2.510132801	3.038662687	3.252549709	3.085279606	2.71035707	3.134443137	4.230975023	3.815638865
148	Ash1l	0.624189303	-0.520799887	-0.16427702	0.060887603	9.239031839	6.970784175	0.008714382	0.01856709	11.29557571	11.08183325	10.91327876	10.67225701	10.74111329	10.70465971	11.08434876	11.15947725	11.24813086	11.67834887	11.07588775	11.03789649
149	Tbc1d25	-0.41774873	-0.05828205	-0.011720797	0.487751577	10.09908744	10.97477938	0.001837528	0.005089321	9.734223336	9.827644246	9.699246433	10.07866662	10.23563994	10.20005365	10.21832404	10.29046196	10.18042036	10.03654989	10.34962634	10.33819251
150	Bet1	-0.686122094	0.933682451	0.191102019	-0.438662376	12.54195883	42.810667	6.6312109426749e-06	6.35969011967062e-05	12.47792191	12.5348568	12.61317325	13.12160103	13.18249908	13.38021813	12.28996981	12.32626024	12.26704084	11.89908329	12.16944886	12.24143269
151	Ccnd2	1.420222944	-2.742699748	-0.17674555	1.499222354	14.76621762	279.8024317	1.02357412994083e-09	2.95379872959465e-07	14.68085495	14.72912335	14.76887507	12.86095159	13.31214631	13.46560371	15.9465261	16.12108694	16.14044268	16.17548896	16.19299153	15.73396949
152	Rab42	-0.597370735	0.941901535	0.003514076	-0.348044876	8.893629077	19.60930056	0.000191882	0.000814315	9.038934958	8.775923175	8.937432804	9.506268668	9.716165658	9.321968817	8.813518889	8.509755208	8.395424443	8.51255177	8.722911729	8.472692811
153	Negr1	0.892485799	-0.743177342	-0.237528545	0.088220087	9.810257036	19.66627464	0.00018961	0.000806413	11.17933908	11.20137991	11.10123658	11.0823601	11.03609973	11.34636435	11.23867073	11.34400189	11.14833614	10.97834799	11.28369154	11.15888379
154	Edem2	-0.488576565	0.579581951	-0.033335197	-0.05767019	10.46464084	17.75709137	0.000287393	0.001123371	2.71709482	3.657820812	3.462220766	3.889275012	3.495193908	2.865546072	2.806504294	3.320536234	2.608800365	3.236187579	3.322096976	3.52597277
155	Rad23b	-0.902144665	0.944131594	-0.061091401	0.019104473	14.49092658	77.25225201	4.48439753901969e-07	9.86483838611383e-06	10.85396413	11.01947573	11.1961554	11.44441854	11.27116631	11.60849497	10.95601164	10.99213477	10.99709427	11.34483858	10.70679211	10.80551576
156	Hmbs	-1.280220039	0.827824129	0.115814701	0.336581209	13.48484107	96.30896476	1.60631707000821e-07	5.29180096315968e-06	13.02432891	12.94580477	12.97991088	14.23742992	14.17878707	14.24285494	13.5407341	13.4943827	13.30384976	13.37894077	13.32591712	13.23418552
157	Zfp715	0.304236086	-0.463705803	0.111155462	0.048314255	10.90213379	4.822660838	0.026063946	0.046786025	9.001003819	9.423038334	9.103868085	9.145454131	9.335927645	9.774790703	9.28904245	9.345910547	9.493011467	9.05414976	8.88856516	9.0794954
158	Cnot2	0.4741712	-0.404664791	0.101909745	-0.171416154	14.32086835	14.44757794	0.000651064	0.002179961	13.48624362	13.63032314	13.78508853	13.17439751	13.21043459	13.12817959	13.66669227	13.56085701	13.57596047	13.64871688	13.50278834	13.4908142
159	Ormdl1	-0.871679019	0.590451495	0.011695427	0.269532097	11.34845484	45.14582669	5.22522295708877e-06	5.33036680449178e-05	3.240766756	2.646164726	2.660336447	2.616830898	2.922228546	2.765550389	2.821622625	2.446109567	2.574295026	3.356180453	2.99924206	3.190504805
160	Inip	-0.422935145	-0.358916593	0.35419776	0.427653977	9.147881579	7.47000963	0.006970727	0.015397094	9.225326256	9.384555981	9.829690168	9.425016466	9.491620538	9.390190363	10.06623759	9.740785698	9.722054111	10.22411076	9.618524372	9.986261581
161	D730045B01Rik	-0.436384439	0.460047997	0.0335874	-0.057250958	8.189023166	5.90527367	0.014559341	0.028611508	8.164440418	7.911793227	8.22423341	8.597236633	8.67435242	8.338031319	8.023171957	8.159370066	8.046934358	7.800630034	8.164440418	8.163643729
162	Mcam	0.365459054	-0.620747497	0.154221376	0.101067067	14.99407057	11.90615824	0.001360392	0.003985025	15.04274409	15.05893036	14.88736491	14.64889742	14.74833384	14.49543095	15.37443577	15.30032386	15.08014506	15.04474408	15.21689549	15.030601
163	Olfr22-ps1	-0.651132	-0.062525106	-1.221672661	1.935329768	3.748851798	13.7366274	0.000791377	0.002560675	2.9572175	3.259570526	3.085279606	3.519367656	3.984644972	3.801885614	4.182101495	4.148807252	3.595728727	4.180852425	2.73892248	2.939686062
164	Pask	-2.444443347	2.603943047	0.287000495	-0.446500195	10.50630293	91.60156077	2.03004116403483e-07	6.08039874401332e-06	10.03713094	9.885816032	10.21712922	12.42626013	12.7198616	12.32728451	10.0670143	9.917145212	9.677417582	9.170867548	9.707020455	9.922687604
165	Gdpd2	0.018233481	-2.348608843	0.189929189	2.140446174	5.805767518	104.3334144	1.10430554333297e-07	4.19524278057077e-06	4.829506832	4.763666728	4.484687952	4.410980844	4.983823584	4.628356642	6.946770736	6.902881438	7.219335425	6.548390159	7.019060578	6.931749297
166	Gm19939	1.360814203	-0.49435475	-0.092225234	-0.774234219	11.54222808	15.81973229	0.000456106	0.001625194	12.1058672	12.22200111	12.54994685	10.99245496	10.99499536	10.80792223	11.47947412	11.48418484	11.31477784	11.06114422	11.56080311	11.93316517
167	Rasl10a	-1.051570552	0.660068581	0.714357145	-0.322855174	7.663497407	17.42623471	0.000310035	0.001193327	7.623212896	7.146244527	7.380871785	8.253496588	8.483401516	8.568142759	8.036238648	7.75843649	7.530159983	6.68081032	7.148178908	7.352774458
168	Mtf2	0.704633209	-0.628377819	-0.040106478	-0.036148913	13.22051746	22.36962998	0.00011117	0.000528697	13.32894138	13.46590061	13.47948853	12.62896483	12.83023752	12.70122854	13.22649481	13.37569244	13.44337709	13.23549664	13.45658212	13.47380501
169	Gsdmc2	-6.664472385	6.380286004	-0.18777165	0.47195803	4.375704821	163.3365224	1.33221808862341e-08	1.3097291510792e-06	2.455085548	2.456242358	2.650323962	9.256439251	8.78111024	9.51751953	2.396827489	2.416382298	3.601001222	3.578740883	2.61355023	2.785234845
170	3110068a07rik	0.28699302	0.629226038	1.044115718	-1.960334775	4.345213852	12.65578004	0.00108175	0.003304487	5.132318936	5.460279931	4.815702829	4.800711927	4.771045036	4.975565674	4.103957774	4.388809883	4.166876867	4.13819724	2.606948273	2.782151858
171	Parp1	-0.720227944	0.597325931	0.114473711	0.008428302	12.62650648	34.37874696	1.75523734143139e-05	0.000128882	12.42588492	12.45625466	12.35871115	13.10823892	13.0891488	13.20414685	12.47948552	12.60192293	12.52814832	12.55542735	12.33037002	12.38033827
172	Ccdc171	1.202379268	-0.518149931	-0.3158208	-0.368408537	9.845816917	12.60333908	0.001098854	0.003346743	10.50528583	10.27330363	10.45012415	9.331181301	9.326088677	8.964305826	9.593351495	9.698704329	9.883969773	10.50773803	9.980494939	9.635255027
173	Apitd1	-3.157313887	3.596999347	0.135597495	-0.575282954	8.887186601	335.0429361	4.31701467640044e-10	2.28282820907475e-07	8.309681129	8.166863455	8.578256114	11.48550924	11.59883055	11.44240257	7.984126223	7.995602664	7.756015433	7.543168284	7.911515657	7.874267893
174	Agpat9	0.145378173	-1.812868694	-0.049905391	1.717395913	12.5038122	152.6318842	1.83714558151673e-08	1.54877565147416e-06	11.88117108	11.69600935	11.50462498	11.47597806	11.6228048	11.54688803	13.19093296	13.53023529	13.36310873	13.47812144	13.4040986	13.35177311
175	Txnl4a	-0.866822069	0.722956559	0.071216728	0.072648782	12.95073501	30.29013599	3.05163471737908e-05	0.000194569	12.47006118	12.68033251	12.88930907	13.52191766	13.55168749	13.56656382	12.80692279	12.90914281	12.7552337	12.73904244	12.72689166	12.79171501
176	Fgf8	-0.023207597	-0.527520267	-0.365809047	0.91653691	7.711130157	28.34662239	4.06521737462811e-05	0.000242175	7.806980198	7.854751579	7.229162937	7.578390002	7.502707864	7.480635885	8.345432976	8.208565175	8.301409471	8.441498252	8.548929226	8.200343945
177	Arl4c	0.253318293	-0.015774155	-0.533908056	0.296363918	2.663475187	6.97398536	0.008701631	0.018545188	11.03993906	11.08530181	11.08715164	11.23445794	11.10852076	11.38696422	10.87101665	10.86703807	10.7972728	11.22890792	10.9990466	10.83907888
178	Foxred2	0.897886317	-1.122642139	0.137559049	0.087196773	12.31088419	56.9925535	1.8178016183926e-06	2.53089146037551e-05	12.46211632	12.42806228	12.48192425	11.40322349	11.58703521	11.68818521	12.61901788	12.69013129	12.73722115	12.42695023	12.67422354	12.53251941
179	Coa7	-1.043557547	1.04499233	0.093013903	-0.094448687	10.95228289	26.57126803	5.36629467339913e-05	0.000299578	10.73632057	10.59411489	10.81565764	11.76777332	11.78642636	11.72256606	10.6697204	10.89175277	10.58031557	10.27013943	10.84081703	10.75179058
180	Ptchd1	0.636594365	-0.08027691	-0.20140813	-0.354909325	6.260775881	8.341696305	0.004829179	0.011347147	6.842406234	6.586687865	6.514099404	6.178578752	5.974712883	5.880118773	6.108806846	6.065125373	6.100308919	6.127669009	6.173371823	6.577424696
181	Ighv1-53///Ighv1-62///V165-D-J-C mu///Igh-VJ558	0.634818308	3.203344191	0.642089106	-4.480251606	10.23312136	34.65608355	1.6943127473552e-05	0.000125741	11.81044039	12.56705778	13.03679021	12.30662519	10.93042557	12.2727827	9.651299104	8.052414134	8.196087643	8.331193819	7.344455293	8.297884452
182	Ntrk2	1.802152162	-1.60176423	0.484992388	-0.685380319	4.979379991	45.33016219	5.13036327443514e-06	5.26821838249364e-05	13.43647679	13.56085701	13.41068735	12.92674512	13.42002661	13.13636932	12.79881223	12.47792191	12.26995099	12.21896866	12.38661516	12.05700564
183	Polr1d	-0.77082083	1.077386072	0.051590243	-0.358155484	13.5945989	44.53368205	5.55578467769124e-06	5.58531296606307e-05	13.49825544	13.57283536	13.63313082	14.33866683	14.41358188	14.2644354	13.3195205	13.37127469	13.0937307	13.01266234	13.26610913	13.3509837
184	Stk19	0.296133546	-0.187576751	-0.202162373	0.093605577	12.55903966	7.469469062	0.006972375	0.015399223	12.67264558	12.61750472	12.62028223	12.38556294	12.43114784	12.20532112	12.62451318	12.55197813	12.40827085	12.71240908	12.77548153	12.70335867
185	Khdrbs1	-0.364808758	0.821352003	-0.21965846	-0.236884785	12.4324869	25.20847635	6.71680228261151e-05	0.000356535	15.63546533	15.81577835	15.86484702	15.66936553	15.70730889	15.66482534	15.50277169	15.34906336	15.38505658	15.62527301	15.54041146	15.46177916
186	Thbs2	1.405414252	0.389208864	-0.107022707	-1.68760041	10.28471178	27.04946268	4.97173717539295e-05	0.000282384	11.80981607	11.68702408	11.02302351	10.0917578	10.27837858	9.933484536	9.821880165	9.973262295	9.340851857	9.655559691	9.814319907	9.98718284
187	Fancf	0.484904427	-0.273502029	0.556542916	-0.767945314	7.632447617	7.879798827	0.005845932	0.013292866	7.783455317	7.960940612	8.251136027	7.325805509	7.624049897	7.59096327	7.69112666	7.655332086	8.014866015	7.264889245	6.974804564	7.452002205
188	Ikzf3	-0.63248051	-0.209147511	-0.28461788	1.126245901	7.344995805	21.86987903	0.000122173	0.00056865	7.940210649	7.008825661	7.719243897	7.565090589	8.080106463	7.499832019	9.207644588	8.674739918	8.976728859	9.687058764	9.752712966	8.883626395
189	Olfr1168	-0.001506315	-0.114938927	-1.007055392	1.123500635	2.819571411	14.42924038	0.000654286	0.002189122	2.533227263	2.530562457	2.463835368	2.470366703	2.502147789	2.559629541	2.503324862	2.576248433	2.797387521	3.067699562	3.831611015	3.998816416
190	Npy1r	0.505500084	-0.270658616	0.177910976	-0.412752445	8.10428426	5.892689382	0.014652698	0.028764834	8.16384467	8.503633027	8.51019558	7.818423144	7.865024619	7.977725261	8.053637886	8.289201739	8.130309247	8.195437966	7.908563767	7.835414209
191	Xrcc2	-0.791444955	1.01941898	-0.048403673	-0.179570352	7.846099311	34.18177258	1.80011708205641e-05	0.000131235	3.26172363	2.496577811	2.758516209	2.463063059	2.523707574	2.492485	2.4439834	2.492907853	2.608546538	3.222404319	3.342702858	3.544703822
192	Amigo1	0.78871325	-0.562200419	-0.20549079	-0.021022041	9.359969466	34.66507946	1.69237963639024e-05	0.00012566	7.54801238	7.328883824	6.959008788	7.165065274	7.116132991	7.193133729	7.126004837	7.388312905	7.179289903	6.964536101	7.052261066	7.10652215
193	Kcns1	0.032209794	0.006256831	-0.744313138	0.705846514	2.687784274	30.29881968	3.04784058290548e-05	0.000194373	2.469526288	2.677516808	2.439932156	2.469975156	2.54120446	2.479166253	2.429461528	2.461680424	2.580433424	3.301283395	3.09957509	3.303656307
194	Sh2b1	0.571675831	-0.514542789	-0.144970559	0.087837517	14.08392886	27.73420033	4.46588386486762e-05	0.000260017	14.28758607	14.22159224	14.14833679	13.64457851	13.74133422	13.55657489	14.18946671	14.14044988	14.15619939	14.38510399	14.31266415	14.22325952
195	Slc52a3	-1.252231575	0.152678905	0.388481403	0.711071267	9.712238184	17.54808011	0.000301455	0.00116769	12.63713176	12.54911577	12.15116327	13.31112613	12.92103132	13.23161674	12.9674321	13.47668377	13.51917528	12.6574967	13.00511192	12.71548171
196	Htr4	-0.048981999	0.032451947	-0.666627188	0.683157239	2.645629747	18.68786614	0.000233609	0.000952835	2.461035418	2.47656152	2.437790334	2.479367053	2.571804107	2.471162109	2.419150851	2.438656388	2.567170188	3.372367778	2.927099161	3.125392051
197	4930477O03Rik	-0.056483757	0.043075976	-0.638277546	0.651685326	2.635966031	12.62236213	0.001092612	0.003332467	2.457651496	2.471042156	2.438021794	2.485272071	2.583170781	2.467723864	2.415288338	2.430464092	2.561186356	3.408673364	2.856498671	3.05659939
198	Ivns1abp	-1.269573358	0.594617511	-0.011588025	0.686543873	8.268202555	21.0292462	0.000143804	0.000646861	14.53587133	14.66259171	14.80984073	14.57103858	14.58761762	14.58635882	14.97405091	15.46500266	15.14905477	14.93283135	15.428658	15.28485817
199	Itgbl1	1.28545688	-0.769356139	0.572675023	-1.088775765	7.572727315	4.808891705	0.026269661	0.04707458	8.267459485	8.538963782	8.079508717	6.791259937	7.117457226	7.12084418	8.595362636	7.878794484	6.863472638	6.757519144	7.447918482	7.414167064
200	AI426330	1.399478031	-1.05583691	-0.152409743	-0.191231379	11.57053233	33.2699614	2.02682106749928e-05	0.000143082	12.08005546	12.01551351	12.06679092	10.79978745	10.90886973	10.25526861	11.86501981	11.60443037	11.66198634	11.82666793	11.93031574	11.83168208
201	Cyp2j13	-0.606537981	1.17502065	0.228851371	-0.797334039	8.012112774	56.539868	1.88517292238177e-06	2.59135006472619e-05	8.104521091	8.253232826	8.248043451	8.95537353	8.859551991	8.610485791	7.800630034	7.535425879	7.564293449	7.323159695	7.341570991	7.549064563
202	Pigm	-1.017222013	0.927056497	0.217982429	-0.127816913	8.552162455	35.61922373	1.50163436203501e-05	0.000115438	3.905253491	2.905647456	2.621640557	3.356180453	2.837140517	2.459222713	3.298053059	2.959794991	2.559939727	3.487014949	2.7220508	2.92048815
203	Dnajc11	-0.672797606	0.098845026	0.195609184	0.378343396	5.667154987	4.772949624	0.026815893	0.047895174	10.65548375	10.71076884	10.8602906	11.10310422	10.8465575	10.94378595	10.88044707	10.94667632	11.03039493	11.21486649	10.9738853	10.86879992
204	Mbd2	-0.604912227	0.645720914	-0.220066491	0.179257804	12.10336721	10.46799784	0.002181785	0.005867008	12.07898031	12.06543446	11.60816586	12.57555575	12.45526887	12.53649269	12.01461698	11.85011596	11.76542163	12.16624021	12.04832652	12.07578731
205	Otx2	-0.214383459	-1.190067381	1.091884401	0.312566439	2.908207105	8.512337163	0.004508347	0.010713511	2.453471584	2.456400286	2.449614991	2.538493895	2.65331723	2.44826979	2.398362426	2.416164205	2.577253214	3.560988531	2.623910927	2.791279553
206	Zswim6	0.96145409	-0.245717494	-0.038270756	-0.67746584	10.31429784	47.10412063	4.31593904814249e-06	4.66382486964183e-05	12.99097922	13.01027801	13.14750096	11.79313917	12.04175259	12.10739536	12.52204295	12.59400075	12.5138775	12.06699105	12.40677203	12.43778527
207	Dfna5	0.528285899	-0.654372999	0.132675421	-0.006588321	5.776914708	5.831976428	0.015113338	0.029522358	4.023898961	3.945498439	3.583250248	3.618021022	3.527164901	2.898830282	3.526552851	3.063066134	3.897390753	3.911008606	2.602412776	2.773698294
208	Lamc3	0.066719006	-0.881118971	0.234596172	0.579803793	6.360107541	23.34548507	9.29345103651996e-05	0.000459304	6.06050951	6.08800484	5.936194708	6.195203156	5.903316742	5.786032141	6.78388908	6.808778987	6.935240886	6.699879235	6.727776033	6.396465168
209	Etfdh	-0.918663188	0.900264751	0.106730447	-0.08833201	10.0784922	52.77715552	2.57943245963046e-06	3.22647653424963e-05	14.1872626	14.23571119	14.38749983	14.80759194	14.85409893	14.86039823	14.18813342	14.29794372	14.21672222	14.14887659	14.02037551	14.2043069
210	4930431F12Rik	0.07653606	-0.133769682	-1.825672526	1.882906148	3.034960997	19.1598244	0.000211002	0.000879121	2.459422657	2.452952442	2.463137154	2.589942099	2.702372314	2.438516089	2.392332727	2.663762806	2.618432332	3.626568109	2.588744721	2.783959602
211	Bmp4	1.215528003	-0.924727422	-0.115151106	-0.175649475	11.23696448	35.07523669	1.6070006214341e-05	0.000120977	11.66198634	11.93384893	11.40752874	10.42889627	10.56105133	10.39909959	11.24452796	11.16397186	11.64816107	11.66170402	11.45852014	11.43568957
212	Tmem191c	1.522648176	-1.531419427	-0.017044187	0.025815439	9.446531082	104.9120269	1.0760361786254e-07	4.12772317800209e-06	12.91251912	13.02518997	13.08501522	11.61871921	11.75903533	11.52362526	12.83777038	13.04488318	13.1785621	13.15886655	13.11492487	12.97008536
213	Lepr	1.909239478	-2.621605834	0.036207072	0.676159284	9.6807447	280.3120051	1.01469817732383e-09	2.94707629333964e-07	9.695797135	9.919492601	9.643559447	8.029951469	8.097762288	7.872662668	10.40278936	10.71644837	10.37186705	10.49424167	10.32995432	10.46581593
214	Ihh	1.283631953	-1.860792291	0.080934842	0.496225497	7.914691719	68.31493082	7.91639513488995e-07	1.4283778604508e-05	8.757749969	8.768413906	8.120803809	7.650087896	7.474222356	7.580098402	8.412256214	8.812667267	8.166464622	8.036015117	7.731289608	7.60143216
215	Rspo2	1.245278069	-2.679386945	-0.110815412	1.544924288	6.710090848	5.173506849	0.021419208	0.039647319	6.561068377	5.811095981	6.457791863	6.222927532	4.372593095	4.498601387	6.431723883	8.567183373	8.133375594	8.609385101	6.044841099	8.810502885
216	Uqcrc2	-0.27289451	0.365165449	-0.134309937	0.042038998	15.79530577	8.117820798	0.005292847	0.012249301	15.76070491	15.73396949	15.72424597	15.99983132	16.04941242	15.98836016	15.70389505	15.69179457	15.54641794	15.88386966	15.75558318	15.70558453
217	0610009O20Rik	1.877353321	-1.598259245	-0.581238497	0.302144421	8.549346542	23.88994986	8.43296872653316e-05	0.000425362	7.845676635	7.547695171	7.801467333	8.203585854	8.255951585	8.25910648	7.772859924	7.769016995	7.318197947	8.036390163	7.568438773	7.542136925
218	Dlx3	0.708925406	-0.183510317	-1.050789953	0.525374864	3.059841144	5.447911603	0.018467048	0.03500714	3.386083221	2.559826495	3.765337941	2.489565359	2.494477993	2.600428086	2.534470978	2.665276684	2.935254728	3.062449057	4.025091641	4.19983155
219	Lncbate1	2.0097218	-2.659142378	-0.393993912	1.04341449	5.766980151	13.47005159	0.000853222	0.002723688	6.799883836	5.902621337	4.836100331	3.375207595	3.952027163	4.182205346	6.846089253	6.804791668	5.835986315	6.465926533	7.70254431	6.50037813
220	Bpifb4	-0.000761212	-0.119206024	-1.003331487	1.123298724	2.821205354	13.72704212	0.000793505	0.002565867	2.534305482	2.531336284	2.464953916	2.471211121	2.499436687	2.56223151	2.505502417	2.583722831	2.801272143	3.051475243	3.840432021	4.008584589
221	Il10	-1.486439769	1.187701608	-0.931739597	1.230477758	4.125018167	7.30573413	0.007493767	0.016363718	4.553363501	3.935446164	3.852406643	5.220922565	5.177458422	4.932282868	4.318096336	4.028762796	3.809846881	3.769231133	5.058521997	3.978592097
222	Foxa2	1.299745993	0.821653444	0.431989595	-2.553389032	11.90173181	53.90125237	2.34375658739733e-06	3.02401141919373e-05	13.46590061	13.14907576	13.4499304	12.26097147	12.2706863	11.60984706	10.69858045	11.53740077	11.24218733	10.63724537	10.8483074	10.88276298
223	Art1	2.062055079	-1.570922739	-0.116697022	-0.374435317	5.747057739	37.52932127	1.19205132939718e-05	9.73018831943955e-05	6.643762557	6.37415393	6.418973781	4.439021085	4.652098077	4.159605869	6.302564157	6.152299327	5.508629766	5.931763277	6.073129772	6.308691266
224	Arfrp1	1.017847562	-1.167511635	0.02913954	0.120524534	10.78768672	61.39292266	1.29359511825474e-06	2.00189291968345e-05	11.66018936	11.7703185	11.7991736	12.08387486	12.13910968	12.19655989	11.76279769	11.76995853	11.31348308	11.56397605	11.62016754	11.85212842
225	Foxo6	0.680945716	-0.767346331	0.063956845	0.02244377	12.63056069	16.8801148	0.000352308	0.001321795	12.90311308	12.7052359	12.71240908	12.05849513	12.09144602	12.12797975	13.00433775	12.78723261	12.78838954	12.52220458	12.90831449	12.95757029
226	Sly	-1.092901984	0.012061918	0.308804779	0.772035287	3.482950785	5.760083256	0.015681511	0.03045798	3.113708676	2.674838597	2.45097208	3.262866025	4.038872181	4.216487098	4.171812405	3.332500952	3.977726194	3.214050755	3.600029004	3.741545455
227	Fam118a	1.450116276	-1.125887186	-0.020612784	-0.303616306	12.23561603	58.34866907	1.63266854576301e-06	2.34448078447078e-05	12.84249558	12.76532706	12.6574967	11.29907295	11.4284272	11.18747036	12.63027545	12.44064705	12.22170957	12.56705778	12.36646754	12.4209451
228	Scn7a	1.848687249	-2.008755365	0.264083663	-0.104015547	6.999247795	29.62977281	3.35762138762089e-05	0.000209626	7.47733745	7.449875016	7.415006927	5.504650305	6.237609202	5.053898139	7.38028776	7.780428192	7.661707791	7.421512369	7.360970764	7.24768962
229	Ifi27l2a	-1.046718182	1.433088034	-0.401571489	0.015201636	13.89322859	18.52964775	0.000241835	0.000979038	15.25291217	15.1399852	14.68294997	16.00415989	15.76623901	15.83444619	14.38261879	14.87325948	14.43262384	14.8702787	15.41260355	14.99307811
230	Ccdc121	1.875394224	-3.883140671	0.370434214	1.637312233	5.716604312	50.01634028	3.29121329043403e-06	3.82753396819321e-05	5.281820216	5.346933423	5.193810955	3.309859766	4.087984403	2.798537753	7.440227539	7.195238647	7.21033775	6.309047965	7.62636601	6.799087318
231	Lct	-0.412002606	-0.276473217	0.12884038	0.559635444	8.404627597	5.389268344	0.019054675	0.035928936	7.841457509	8.023171957	8.104167921	8.513466082	8.628787043	8.062552081	8.903710015	8.711195915	8.419318928	8.427119352	8.802650825	8.417933541
232	Ppm1e	0.817928806	-0.839427078	-0.157063329	0.178561602	5.332815854	14.06645942	0.000722167	0.002373549	5.209477061	5.475874659	5.77649754	4.678493013	4.875715395	4.453854435	5.465206126	5.579067107	5.482070845	5.758188524	5.83855971	5.400785831
233	Vmn1r189	-0.033392754	0.009553142	-0.727153131	0.750992743	2.665319028	38.56819271	1.05608813950004e-05	8.94673990666405e-05	2.466537992	2.484183426	2.439066834	2.470636468	2.541522406	2.477807639	2.42764732	2.458909631	2.574750138	3.304342935	3.065400884	3.273022661
234	Gm4894	-0.013487888	0.014527548	-0.704997904	0.703958244	2.664666361	30.06829662	3.15052265011972e-05	0.000199677	2.536800327	2.481656334	2.438237567	2.472536338	2.548809084	2.475812472	2.429115912	2.453708391	2.570750946	3.324235039	3.022499059	3.221834862
235	Sdhaf2	0.549921859	-0.071536806	0.349029082	-0.827414136	6.570833475	33.71508347	1.91209689048127e-05	0.000137428	13.23707586	13.32156351	13.45246665	13.27861322	13.26034814	13.13189948	13.26120621	13.28176437	12.93222841	13.26352315	13.34807634	13.33336574
236	Spag9	0.761884492	-0.661459099	0.129051247	-0.22947664	14.13501439	37.47135453	1.20024161265984e-05	9.77963383144266e-05	8.951194217	9.389328611	9.337683773	8.601196701	8.375877253	8.663081334	9.05277876	9.363119748	9.343552592	9.232359653	8.919556437	9.257358877
237	Rtp3	-1.292532406	0.37849768	0.247854992	0.666179734	5.684070499	4.94463089	0.024323565	0.044163453	5.201502794	4.946238092	4.749910462	6.627189967	5.43981065	6.708247949	5.533408732	6.443734082	5.662612712	5.874956395	5.544522033	5.476712121
238	Rnf139	-0.377829479	0.31884623	0.215462956	-0.156479707	9.353675352	7.508510228	0.00685457	0.015172168	12.86964816	12.81626723	12.9438235	12.78402817	12.87922622	12.92500499	12.88618807	12.88733162	12.82829305	12.66206007	12.56418115	12.7439444
239	Nudcd1	-1.28611928	1.288215305	0.46161872	-0.463714746	7.260340166	37.98837792	1.12951563063149e-05	9.38337971208124e-05	9.085363903	9.502054514	9.621442404	10.9359591	11.04912081	11.24479607	9.631584869	9.5777984	9.373203977	8.734287029	9.371774032	9.472826291
240	Lrr1	-4.385721794	4.701720451	0.849543274	-1.165541931	6.740711328	100.4209808	1.32088819580714e-07	4.68956977908879e-06	5.823274828	5.921232453	6.299490798	10.2492838	10.42118231	10.53069735	6.128297635	5.855787626	5.111916847	4.401893724	4.471802107	5.673676456
241	Pdpr	-0.117056427	0.595147092	0.171306583	-0.649397248	5.584179674	20.04327532	0.00017537	0.000756932	12.16975426	12.038313	12.11574584	11.57993811	11.59329081	11.64462607	11.71746644	11.93010738	11.85457111	12.12229221	11.90561223	11.87291468
242	Dach2	-0.380345876	-0.400388533	0.058299275	0.722435134	7.782905643	9.818259991	0.002744307	0.00708268	6.982907884	7.379699469	7.573473012	7.715596222	7.783939853	7.577581917	8.13230647	8.029220186	8.116756935	8.192279834	7.748119414	8.162986519
243	Cdkn1b	0.648097758	-0.473660109	-0.145697228	-0.028740422	13.62890529	9.913862521	0.002651415	0.006882395	13.8548233	13.96813892	13.70221054	13.18133049	13.3195205	13.0800285	13.510648	13.62737606	13.86383574	14.03481009	13.77173257	13.63240883
244	Spin2c	-1.139538025	1.507441936	0.317648952	-0.685552862	10.48740099	72.53102216	6.0045336719153e-07	1.19199070469074e-05	10.39491817	10.39288586	10.60983798	11.53547589	11.66256193	11.61821828	10.21694884	10.14921006	9.927771384	9.628153141	9.652712132	10.06011816
245	Slc20a1	0.174009332	-0.661685849	-0.29109049	0.778767007	9.258586231	6.246126014	0.012282486	0.024802981	12.52259326	12.81737354	12.92897958	12.71041205	12.44922623	12.88063937	12.58128592	12.41826681	12.41780761	12.56197533	12.19540408	12.43368704
246	Slc19a1	-1.014532425	0.615415608	0.293542191	0.105574626	7.996666522	24.40513599	7.7057725475189e-05	0.000396773	7.744330161	7.784436583	7.32181492	8.71444584	8.738609479	8.44112362	8.019562945	8.003195018	8.025174153	7.661025003	7.707740813	7.798539726
247	Dnah2	2.310657951	-3.017794339	-0.043975728	0.751112117	10.90671946	111.2240089	8.1795479146555e-08	3.55431359094557e-06	3.41246584	2.804034864	2.864315918	3.092047504	2.904731163	2.437843654	3.252865085	2.419870775	2.61738267	3.787116134	2.581652021	2.781891294
248	Mcts2	-1.054328404	1.514958664	0.039542742	-0.500173002	11.71399973	156.8976451	1.61217511808315e-08	1.45736745915396e-06	11.76652387	11.62406233	11.68126915	12.79606154	12.74634777	12.69243124	11.25935399	11.24995066	11.18065992	11.07745055	11.30735981	11.18652598
249	Magt1	-1.55119943	1.664509905	-0.019187059	-0.094123416	9.929975228	104.865427	1.07828034504653e-07	4.12772317800209e-06	9.56017695	9.5291434	9.692781179	11.14095748	11.04422742	11.25051492	9.430663028	9.487742184	9.523764893	9.741944725	9.415616034	9.342170522
250	Htra1	-0.490849695	1.061895941	0.011348295	-0.582394542	16.16347197	29.96278291	3.19891143301256e-05	0.00020222	16.42068006	16.19299153	16.37368763	16.96327769	16.7870584	16.70957222	15.78329815	15.86484702	15.62607531	15.50737817	15.98525137	15.74754605
251	Ms4a4c	-1.318031953	2.127200244	0.315821196	-1.124989487	9.289513167	22.93461516	0.000100136	0.000487078	4.972836978	4.642950279	4.795027048	6.33974718	6.192890259	6.991718326	5.056146131	5.20258408	4.901880743	4.310795723	5.893333277	5.700661248
252	B2m	0.373766841	0.466384907	0.005933897	-0.846085645	14.13733973	12.90314188	0.001005271	0.003113324	14.22735325	14.83488431	14.73514998	14.45299891	14.02219642	14.24857278	13.90729473	13.87782311	13.65136609	13.93912525	13.68405995	13.70972056
253	Pknox2	-0.265294204	-0.233790869	-0.797706009	1.296791083	7.489600531	29.75335377	3.2976389102135e-05	0.00020698	5.162841958	4.886134418	5.339577271	4.237415102	3.926609374	2.598154974	3.824961823	3.817616529	3.627298108	3.086964284	4.126300065	4.322319343
254	Homer2	-0.518904926	2.046317346	0.176432126	-1.703844546	9.552014263	181.0127025	8.17757032952145e-09	1.00584115053114e-06	7.29265976	7.439764591	7.105289252	8.065844115	8.48167222	8.269822064	6.189587717	5.804849043	6.029609506	5.6759895	6.266512381	6.328296059
255	March11	0.470643162	-0.134771057	-1.076944397	0.741072293	3.048353297	5.328937823	0.019682802	0.036930786	2.929489536	2.610639033	3.654013551	2.499354739	2.489672999	2.793184897	2.543298703	2.688866506	2.954360598	3.067395221	4.080556176	4.269407601
256	Adora1	1.29713633	-2.769336376	-0.249658395	1.721858441	12.28917121	433.5589921	1.25194128423045e-10	1.69529913598989e-07	6.95188733	7.110273675	6.572802785	6.698422335	6.897697985	7.193998053	8.084428021	8.088387673	8.181971663	7.987597033	8.379671089	8.533433923
257	Pdcd11	-0.592608481	0.549843521	0.17195236	-0.1291874	6.956366344	11.10536931	0.001759682	0.004914533	3.726130987	5.083739705	5.181685452	4.026410076	4.134070661	4.145050639	4.67238487	3.861624187	4.806760074	4.715780653	4.030951407	4.636854576
258	Flnb	0.688581282	-0.829411952	-0.118249597	0.259080267	10.55715848	40.31034272	8.67653052294532e-06	7.74385509678732e-05	10.61514787	10.5704093	10.70242102	9.998473046	9.891955227	9.931806073	10.848111	10.8465575	10.6158017	10.75426335	10.97859434	10.9323613
259	Klc3	1.049760435	-0.824842879	-0.188752545	-0.036165011	11.98579007	22.68936361	0.000104755	0.000505127	12.38033827	12.45357798	12.10658621	11.22462877	11.5352128	11.03137958	12.17122303	11.95872869	12.13579807	12.12652979	12.38415152	12.32132612
260	Cdh10	1.336718046	-1.163114073	1.793721212	-1.967325186	3.518642263	21.5495018	0.00012992	0.000597178	7.431108811	7.172076091	7.521721664	6.642388369	6.671425447	6.540289267	7.879814775	7.827500848	7.765084653	6.456808554	7.563204653	6.959008788
261	Rag2	0.00276958	-0.154201799	-1.00788536	1.159317579	2.849852072	11.84893585	0.001385026	0.004045296	2.553566641	2.543793291	2.471211121	2.478456804	2.495333321	2.586472188	2.519976638	2.63301245	2.869878622	3.035754858	3.916785463	4.093983469
262	B3gat2	0.254013475	-0.413750659	-0.736520548	0.896257732	2.971786099	5.245478787	0.020593231	0.038348132	3.306267568	2.538268213	2.469336436	2.475925909	2.495585252	2.580320629	3.318696584	2.622487042	2.851900142	3.036724808	3.893956823	4.071963781
263	LOC102641942	-1.264976642	0.852887275	0.429265008	-0.01717564	4.647645945	8.341007238	0.00483053	0.011349321	4.728823389	4.072799041	3.896397626	5.357184401	5.39635902	5.739406562	4.437424204	5.249873698	4.246990257	4.082958249	4.544934603	4.018600284
264	Dnah17	1.061739911	-1.32269856	-0.126309654	0.387268303	4.742269151	7.24630969	0.00769452	0.016726636	3.301492455	2.528922792	2.498342632	2.470169882	2.497363438	3.01706034	3.272183443	2.575544859	2.782151858	3.045777728	3.819827781	3.988300192
265	Epc2	0.986902914	-1.078110687	-0.00570526	0.096913033	14.92406377	74.80598448	5.20520736195477e-07	1.08888487463048e-05	15.01325488	15.1586199	15.19940312	14.11665853	14.21736754	14.0765431	15.12404449	15.23363462	15.28722211	15.14129269	15.30255295	15.21817136
266	Extl3	0.844207695	-0.870504507	-0.03492181	0.061218622	15.49973947	24.92103938	7.05201627334212e-05	0.000370354	15.48690552	15.77856722	15.80126486	14.81879012	14.83885368	14.87647073	15.57270123	15.76950443	15.80342238	15.94483692	15.55065298	15.75490356
267	Rims2	1.617605744	-1.133753611	0.40255161	-0.886403743	7.261368911	9.933066712	0.002633214	0.006842649	7.457073431	7.485249921	7.51328324	5.852092559	6.030625978	4.298449623	7.12371798	6.47646227	7.130793126	7.339814825	6.708247949	5.939886803
268	Chpf	-0.653253859	0.808626187	-0.055719437	-0.099652891	11.298533	8.005330501	0.005546004	0.012728524	11.4107212	11.16849874	11.01770758	11.85038371	12.11208877	11.59421662	11.35205451	10.93859219	10.84016384	10.84632743	11.26020697	11.19143444
269	Jrk	0.110250858	0.330885098	-0.213071469	-0.228064487	9.510627707	5.822732633	0.01518499	0.029637887	3.947511775	3.624385919	3.014594802	3.270462226	4.255373183	3.698422904	3.710277095	3.552478362	3.542859087	4.211532962	3.606867811	3.756737537
270	Nkx1-2	-0.504399804	0.206763391	0.360368662	-0.062732249	5.68292788	9.70080788	0.002863854	0.007336956	5.686846568	5.364465217	5.442993879	6.010622385	5.919713247	6.077169445	5.757621398	5.839229698	5.790363808	5.323664438	5.675234358	5.307210122
271	Ogfrl1	0.444159055	0.196695557	0.254107418	-0.89496203	9.30076121	4.717036475	0.027692974	0.049215677	12.20902565	12.24889396	12.17499035	12.04883188	12.1910037	12.12360522	11.93603096	11.80190743	12.08514717	12.13258171	12.03804144	12.04959697
272	Tax1bp1	0.102499379	-0.231533386	-0.000711704	0.129745711	14.01171389	5.244964242	0.020598999	0.038352527	12.90284559	12.77655433	12.587674	12.83499144	12.72190195	12.92806506	12.70605482	12.62477027	12.64013693	13.09698486	12.43033205	12.26802666
273	Sec14l3	-0.014174603	-0.026065441	-0.86562811	0.905868154	2.717016708	40.89924145	8.13315203895531e-06	7.39673209070081e-05	2.48911292	2.49706492	2.444660182	2.460900503	2.516518499	2.495942829	2.446377718	2.497545973	2.607634463	3.193752278	3.380919447	3.57377076
274	Ccdc172	-0.016422343	-0.020463767	-0.843023674	0.879909784	2.707934519	45.19086711	5.20185103969331e-06	5.31978487289671e-05	2.484953167	2.495283203	2.443653511	2.461872557	2.519347102	2.49193725	2.443060558	2.493194303	2.598293348	3.209478055	3.324235039	3.529906137
275	Mcf2l	0.569872018	-0.90029208	-0.116309182	0.446729243	10.61872367	18.44253557	0.000246512	0.00099422	4.404300743	4.771045036	4.232370423	5.179004548	5.170338461	4.845582678	4.862955589	4.776314761	4.839015997	4.961794979	4.998308249	3.48271011
276	Dmpk	-1.013419194	1.060474434	0.006404941	-0.053460181	8.135406434	26.92312647	5.07247487567269e-05	0.000287017	8.1169263	7.852015986	7.752599186	8.919035369	9.009561824	8.833201861	8.046373655	7.705226084	7.828776014	7.729941735	8.110714982	7.720504212
277	Trav5-4	-0.426203337	-1.90054029	0.04269671	2.284046916	4.057435331	33.14707548	2.05994416600551e-05	0.000144762	2.596912609	2.60575412	3.191893855	2.896828666	3.382774205	3.393567723	4.826169309	5.55306224	4.995559914	5.344363663	4.466518212	5.435819458
278	Il22ra1	-0.991963271	0.082753419	0.158649173	0.75056068	5.368723056	21.70991045	0.00012597	0.000582348	4.95914626	4.505482766	4.652739789	5.511475383	5.762590879	5.819192367	5.601117592	5.501156023	5.742724758	5.539631301	5.307210122	5.522209433
279	P2rx7	2.079377133	-1.079109281	-0.413868145	-0.586399707	10.83545304	34.8994077	1.64294983142937e-05	0.000122703	11.7439758	11.7083302	11.80358665	9.898454015	9.879825901	9.239481329	10.98293595	10.32457087	10.94758227	11.15773965	11.29040703	11.04854684
280	Amotl2	0.799739221	-1.50039584	-0.128464243	0.829120862	11.4584364	41.72862416	7.43578225756566e-06	6.92335151336279e-05	11.37495467	11.46889246	10.98393338	10.29222868	10.57970646	10.5566277	11.78674576	12.12934512	12.01365949	12.32169689	11.88369798	12.10974822
281	Musk	-0.229092508	0.15823204	-0.586815141	0.657675609	2.694558043	7.100253207	0.008216104	0.017671041	2.457493518	2.471428745	2.436530426	3.01050722	2.572814144	2.46940885	2.587041356	2.435059124	2.555933613	3.378926351	2.879870259	3.079682906
282	Lamp1	0.202444556	0.248071931	-0.118942116	-0.331574372	15.21924738	6.195469474	0.012592247	0.025304784	15.4502723	15.38570076	15.56017063	15.31082255	15.30677566	15.17121181	15.1913138	15.02673397	14.82654646	15.26629229	15.03608812	15.09904016
283	Btbd6	0.020944136	-0.405692576	-0.234600543	0.619348982	11.60307907	16.29079464	0.000405986	0.001480013	11.29293928	11.47865307	11.3002799	11.39173233	11.4233428	11.19396472	11.803898	11.61323222	11.80898735	12.10658621	12.00715263	11.81618035
284	Ablim2	0.7559383	-1.75277651	-0.295905588	1.292743797	8.782137292	114.3920257	7.16804907264896e-08	3.34351866732419e-06	9.006011388	8.656157127	8.712458699	7.923650281	8.063957599	7.887544843	9.618224716	10.19824024	9.867490136	9.941585373	10.02261127	9.793007498
285	Crygd	-0.563721356	-0.282954012	0.092551037	0.754124332	6.59527898	8.182923673	0.005152689	0.01197665	6.117370626	6.048248042	5.996827481	6.358657405	6.619364274	6.875588539	6.89467698	6.760617324	7.047177951	7.237302516	6.55951431	6.628002318
286	Fam214b	0.318210391	-0.458917607	-0.105476186	0.246183402	11.35391966	10.85258274	0.001914158	0.005261421	11.36012413	11.40322349	11.24690119	11.13623954	11.0174476	10.9019305	11.58554694	11.43699539	11.40982813	11.6865498	11.66417693	11.39807228
287	Hsd17b13	0.356596732	1.356458636	-0.221617483	-1.491437884	3.591291539	13.09348129	0.000950828	0.002973973	4.212894119	4.735255238	4.496542747	4.272888221	3.592426679	4.509587009	3.326956252	2.416785284	2.561784466	3.527164901	2.638240246	2.804973304
288	Pyhin1	-0.893140106	0.800123962	0.953425117	-0.860408973	6.151414972	24.39380857	7.72092822263478e-05	0.000397235	7.439233097	7.698629366	7.419416324	8.459633711	8.20262681	9.108011738	7.863129991	8.095604893	7.723753407	7.348418222	7.061597928	7.751490998
289	Ptprk	-0.452934216	0.750520524	-0.071856992	-0.225729316	6.119036272	35.03649186	1.61484005249353e-05	0.000121283	2.532091202	2.450938489	2.460555709	2.587041356	2.689600976	2.439181799	2.392248601	2.419183907	2.606948273	3.615637586	2.582669181	2.772217468
290	Ccpg1	0.754621392	-0.715980423	-0.078981022	0.040340053	12.52514191	19.58833968	0.000192726	0.000817501	7.786887298	7.842373287	7.721684033	7.548357218	7.680136275	7.552175498	7.810008706	7.799536326	7.717394455	7.863974467	7.844450944	7.781455997
291	4930406M16Rik	0.206611598	0.634539493	-0.35240155	-0.488749541	5.605488774	8.535212354	0.004467316	0.010632844	6.263379388	5.913828239	5.791642868	5.862945157	5.613149253	5.872921291	5.296806976	4.918430109	5.230160137	5.77649754	5.509556289	5.216548043
292	Prr15	0.295609418	-2.605314236	-0.040816369	2.350521187	14.23579232	303.6149743	6.92228198970942e-10	2.4157154311065e-07	13.03797945	13.20275521	13.19317987	12.92601031	12.77599867	12.8450773	15.18523972	15.57224604	15.60554322	15.4195431	15.533496	15.53243899
293	Fam234b	0.126883149	-1.436088901	-0.221977363	1.531183116	12.00698301	80.69132493	3.66385660484339e-07	8.67189782528073e-06	5.943623718	6.133965462	6.374393794	7.985732727	7.783717253	7.673133428	7.142626611	7.297995548	6.95441731	7.261295575	7.181609417	7.095589581
294	Ankrd12	1.335879134	-1.178735425	-0.11789248	-0.039251228	14.23829497	62.97834647	1.150822284167e-06	1.84369101738896e-05	14.57166189	14.61698883	14.67543974	13.32954249	13.2998584	13.22705217	14.46623433	14.41609159	14.51033341	14.82319504	14.59282229	14.33031944
295	Acsl6	-0.547287016	1.262218364	0.653076235	-1.368007582	6.868712276	41.66546753	7.4862810285989e-06	6.95652791340579e-05	6.987317527	7.229372272	7.541185964	7.955177779	7.702243829	7.742315204	6.745609829	6.71394057	6.153531323	5.762216228	5.945487471	5.946149317
296	Focad	0.113298745	-0.823326886	-0.548085998	1.258114139	3.091300655	9.671505279	0.002894651	0.007404479	2.593979833	2.743947123	2.544842357	2.522756226	2.46993549	2.550181362	3.631401278	3.373552843	3.007899615	3.088419859	4.193419923	4.375271949
297	Pdlim4	1.018621923	-0.49017242	-0.021773306	-0.506676197	11.20582206	18.62465251	0.000236854	0.000963818	11.94169783	11.71996959	11.49610946	10.71302654	10.78106885	10.60781573	11.3565254	11.10852076	11.10738223	11.0863456	11.41578506	11.13561764
298	Alx1	0.557327124	-1.768991953	0.229183382	0.982481447	7.127095214	54.31829068	2.26298368388336e-06	2.94691927917446e-05	6.657779188	6.929161024	6.566731067	6.201637354	6.364505461	5.915547094	7.904385773	8.028257892	7.856022101	7.708407375	7.442828836	7.949879409
299	B230369F24Rik	1.159040989	-0.658790454	-0.179935452	-0.320315083	6.619304418	18.35229773	0.000251473	0.001009706	6.98248122	7.013087388	7.347049602	5.701084936	6.166684449	5.997725859	6.674186853	6.694182113	6.47349764	6.990132887	6.848539932	6.543000141
300	Strn4	-0.773866877	0.689241995	-0.260621943	0.345246825	9.905781783	5.7227163	0.015986951	0.030970848	9.427089087	9.855489523	9.531962803	10.46699547	10.31886353	10.35028304	9.966201653	9.741944725	9.36026968	10.35441284	9.651299104	9.844569947
301	Hacd4	-0.354390612	0.949861657	0.135248265	-0.73071931	11.24334365	34.88440817	1.6460612489997e-05	0.000122869	12.46482853	12.45722234	12.27401612	12.43368704	12.75165723	12.63862377	11.99536084	11.64883857	11.63158736	10.46229847	11.47795384	11.64841186
302	Abca14	0.063467955	-0.181553007	-1.040456605	1.158541658	2.893863964	10.53021923	0.002135565	0.005759233	2.575404638	2.556492275	2.639825913	2.489767728	2.491630111	2.599921123	2.533268021	2.662174564	2.930535398	3.040834908	4.014789307	4.191723584
303	Ap4m1	-0.38597993	0.789094219	-0.144796277	-0.258318012	10.47443484	23.3858918	9.22605996732624e-05	0.000456969	10.55305592	10.45370489	10.62313299	10.8701375	11.06389745	10.85379864	10.04648105	10.31714655	10.05692334	10.21195481	10.30207683	10.34090813
304	Cul7	0.608979079	-0.751674024	-0.026281244	0.16897619	15.53689563	41.4474107	7.66384432884513e-06	7.07134543955627e-05	5.293360357	4.836968704	5.39635902	4.750467452	4.70970141	4.29015097	5.199010035	4.838564976	5.033304159	5.512518279	5.38241161	5.140372189
305	Zap70	0.935471936	-0.83065054	-0.238420109	0.133598713	9.057718487	16.54868067	0.000381363	0.00140814	9.567246363	9.400062551	8.885867509	8.290737414	8.201959887	8.554063316	9.109929632	9.210538429	9.218244175	9.55590596	9.38559278	9.312473824
306	Coro1c	-1.172349645	1.460045026	0.519085297	-0.806780678	8.421968423	57.61329258	1.73007760987456e-06	2.44152457182862e-05	8.496200563	8.56000937	8.151290148	9.483018373	9.456269348	9.785261296	8.108902307	8.332510427	7.903001203	7.695516279	7.418508339	7.673133428
307	Bsn	-2.088475044	1.336582008	-0.034301024	0.786194059	6.661875138	63.51596866	1.10677585915992e-06	1.79032826545676e-05	6.273534332	6.298169407	6.335348432	7.322743098	7.255217457	7.569431768	7.471031668	7.634307572	7.689210052	7.712887404	7.972345641	7.538432955
308	Zhx1	0.553343673	-0.711502134	0.142063002	0.016095459	12.15429248	38.23162523	1.09798423932262e-05	9.2063800495112e-05	7.291504659	7.025608591	7.049950764	7.335031826	7.447660604	7.311568048	7.294067834	7.010483908	6.91136941	7.25136527	7.248799041	7.018756593
309	Tcf20	0.734951424	-0.579645872	-0.075087977	-0.080217575	14.24990921	29.07953772	3.64120881330434e-05	0.000222386	8.675217399	8.655399083	8.304145294	9.265817385	9.330129144	9.311185523	9.131591943	8.921157093	9.134966086	8.893375344	9.513547227	9.185893783
310	Ttn	3.747674317	-1.946504668	0.348194636	-2.149364285	4.351434565	68.44924176	7.84504880607772e-07	1.41884295940317e-05	2.514820924	2.51677744	2.455036216	2.463430708	2.500406961	2.530562457	2.476359972	2.53590139	2.698360975	3.07059196	3.674636203	3.832975035
311	Jup	-0.515290477	-0.101618066	-0.168736308	0.785644851	10.02380086	10.81385414	0.001939244	0.00531739	9.607285748	9.779715772	9.246018148	10.1761743	10.14460283	9.85811397	10.14163322	10.20449567	10.13761641	10.16733999	10.45928907	10.36332516
312	Rgs22	2.164105321	-2.093395194	-0.033257799	-0.037452328	5.656742557	100.044174	1.34434494683643e-07	4.73013280639233e-06	5.918748122	6.252874749	6.502805633	4.160658612	4.122056598	3.89939733	6.185745196	6.263963421	6.012589507	6.25407032	6.038408488	6.269592711
313	Gdf7	0.83848599	-0.376530019	-0.119666719	-0.342289252	7.87864843	11.33701604	0.00163114	0.004619733	8.398862154	8.226409343	8.242722203	7.420860301	7.681858929	7.2498165	8.02170045	7.650087896	7.810337441	7.828487065	8.167951176	7.844687703
314	1700093K21Rik	0.619348038	-0.977578979	0.08374701	0.274483931	6.301734804	10.44963659	0.002195654	0.005899017	2.498018399	2.832858357	2.622725965	2.459807366	2.509436722	2.505502417	3.382774205	3.5375904	2.628435215	3.154579405	3.515601424	3.670329611
315	Reln	1.327650157	-0.791100282	0.056755493	-0.593305368	11.14787086	19.33066431	0.000203476	0.000854086	11.61161632	11.8596355	11.81548981	10.57376303	10.34129117	10.38873697	10.90583716	11.31324115	11.4580137	11.48509753	10.91792505	11.10380295
316	Gabra4	0.647425159	-1.388526282	-0.173058008	0.914159131	9.982314938	25.47337423	6.42475421515714e-05	0.000344855	9.555474738	9.59772628	10.03786747	8.747989921	9.499799276	9.001003819	10.39491817	10.57290782	10.44654587	10.45170374	10.61721557	10.86462657
317	Aph1b	0.687390505	-0.370399376	-0.082990546	-0.234000582	12.34731944	17.02491378	0.000340457	0.001285985	12.0719483	12.20055679	12.32501281	11.64344582	11.73008052	11.80190743	11.70218244	11.88524255	12.10099809	12.02563766	11.81748376	11.81186811
318	Igh-V7183	1.809179679	2.848985371	1.12236176	-5.78052681	9.256423367	12.41440641	0.001163239	0.003504665	12.82114599	9.946404334	14.18762343	10.64706194	12.05622679	8.824345993	7.22081918	7.476065391	8.283794035	6.977161652	6.920331641	5.716100031
319	Senp7	0.985185203	-0.971508669	0.188916831	-0.202593365	12.02559623	26.23369686	5.6676880140354e-05	0.000312721	10.44413805	10.40832541	10.45322952	9.811086182	9.843701182	9.802840107	10.15558407	9.918231254	10.03025881	10.45512502	9.907003722	9.941585373
320	Olfr339	1.450716002	-0.59766275	0.079431895	-0.932485146	10.22709214	16.81318314	0.000357955	0.001338073	10.98726273	11.24953798	10.87166652	9.69670339	9.380119188	9.679496634	9.836206159	10.00308275	10.71001856	10.1323866	10.04836934	10.13025584
321	Vwc2	1.996044626	-2.21209398	0.338311115	-0.122261762	9.533082633	30.46112308	2.97796187326936e-05	0.000191162	10.34725582	10.18019073	9.498494127	7.913432251	8.462005155	7.662369391	10.30644334	10.34946912	10.01817627	9.613215182	10.15069001	9.895250201
322	Arf1	-0.755348262	0.472198119	0.180952465	0.102197678	13.94545202	29.93465416	3.21196234861953e-05	0.000202746	13.61777232	13.77818041	13.58488127	14.330915	14.4595807	14.45638309	13.98301125	13.91798454	13.92928865	13.72228828	13.68144058	13.88369817
323	Ap2m1	-0.78957346	0.609234113	-0.120450524	0.300789871	13.14176246	25.69478409	6.19233603545354e-05	0.000335257	3.693868608	3.95187476	3.572337682	3.839145424	3.840141019	3.872375071	3.473466202	2.928125683	4.014010551	3.86755509	2.892397289	3.092047504
324	Rbbp8	-1.059777521	0.412906139	0.931019378	-0.284147996	2.953209054	7.478725186	0.006944226	0.015345334	13.14134481	13.04200794	13.24653821	13.61939724	13.8067491	13.53650456	13.74684223	13.86249261	13.43760871	13.02037394	13.58735988	13.48519779
325	A330076H08Rik	-0.026832365	-0.752917958	-0.023663653	0.803413976	6.775699998	7.704069651	0.006299295	0.01413315	2.45309441	2.46352144	2.436568458	2.491026211	2.589942099	2.462698643	2.568427002	2.42475304	2.549350879	3.433260556	2.76392917	2.967774109
326	Tbxa2r	-0.26428497	-0.509632528	0.076299518	0.69761798	10.15792252	4.840639378	0.025798242	0.046396168	10.11425812	9.82216927	9.235474826	10.0670143	10.10994911	9.787793714	10.76315454	10.42363446	10.30686571	10.08299977	10.65393624	10.52782014
327	Ephx1	0.314291587	-1.257108039	-0.15523471	1.098051162	13.27301716	36.67971341	1.31918645430314e-05	0.000104943	12.09868912	12.40963904	12.04959697	11.84692655	12.22920298	11.76854782	13.08975021	13.02397989	13.20790645	13.61812929	13.16328783	13.05627532
328	Prmt7	-0.944282421	0.947038693	-0.042356222	0.03959995	10.169465	32.19134419	2.34113675136231e-05	0.000159527	14.12712835	14.27257733	14.28890862	14.76221409	14.690489	14.70309349	14.2525433	14.2950289	14.32916987	13.93347274	14.3381363	14.33351392
329	Ermard	1.095279496	-1.588941738	-0.000248993	0.493911235	10.44179943	68.71374418	7.70679878200352e-07	1.40463428165277e-05	10.65275299	10.79359572	10.31262428	10.53381603	10.24041406	10.19824024	10.82932014	11.02157119	11.15061682	11.35512315	11.36058437	11.26563145
330	Rac1	-1.138145546	1.026372108	-0.067776637	0.179550075	11.77632909	45.69312731	4.94957984046006e-06	5.13528889739182e-05	11.52345068	11.54522968	11.18820513	12.57811859	12.48964714	12.6035564	11.55414054	11.5655056	11.47255966	11.45521762	11.69669454	11.64362355
331	Gpbp1	1.299286684	-1.259540945	0.131926577	-0.171672315	12.22101487	34.47038671	1.73481817058703e-05	0.000127883	9.483325578	10.13456952	9.850927486	9.918505484	10.04371498	10.20950963	10.0860676	9.766145158	9.88339259	9.435729925	9.572357417	9.800198758
332	Ppp3cb	0.931034266	-0.712808714	0.078404698	-0.29663025	12.02359777	52.17722945	2.71689819757169e-06	3.34727211434817e-05	13.95158702	14.00996061	14.06882462	13.77650289	13.77296791	13.85846253	13.83595686	13.86954058	13.95991385	13.87835813	13.86443172	13.85591266
333	Btf3l4	-0.693569962	0.675572596	0.05483867	-0.036841304	11.33966024	15.49158367	0.000495464	0.001739031	11.78438386	11.95598162	11.92450773	11.49789617	11.51645926	11.34126006	11.70858641	11.67150896	11.83507785	11.9496914	11.63876943	11.70778761
334	Gnaq	0.61449942	-0.702813699	0.053795875	0.034518403	14.68847297	14.69079893	0.000610084	0.00206502	12.65254996	13.06758342	13.12817959	12.26173763	12.193368	12.0504348	12.93848683	12.8401737	12.97803653	13.62058521	12.77034093	12.91056298
335	Rbfox1	1.249637988	-0.635891823	0.541079933	-1.154826098	6.479688754	12.83441377	0.001025847	0.003164987	7.158623267	7.340301416	7.203799268	6.098483821	6.213041647	5.642284519	6.396465168	7.024050933	6.440969355	6.448940745	5.737392286	6.051912627
336	Hdhd3	-1.458608898	1.62605905	-0.163936757	-0.003513395	11.14920341	15.26222906	0.000525418	0.001826083	10.97456552	10.76520619	10.7421045	12.44517714	12.01580992	12.39671584	11.34205393	10.60066096	10.03681086	10.94265802	10.89237789	10.63630011
337	Rpl7a	-0.263750871	0.38739678	-0.009546505	-0.114099404	16.99369143	9.958990904	0.002608884	0.00679354	18.80069713	18.96888793	18.99305643	19.21717212	19.26796116	18.94925103	18.88861681	18.70887553	18.75730984	18.8076125	18.75730984	18.74782127
338	Htr2c	-0.002676557	-0.032604453	-0.739935016	0.775216026	2.6707355	10.06730807	0.002510109	0.006587773	3.571373862	3.368032077	3.391104982	4.194893627	4.907396889	4.746760338	4.132338477	4.77743923	5.954007253	5.24561813	4.737118421	4.966279854
339	Vps18	-0.63168018	0.498001941	0.307949646	-0.174271408	6.41558136	6.078592281	0.013343518	0.026602941	13.1030447	13.1639623	13.11450003	13.01187912	13.04200794	13.06842905	13.02477115	13.20228652	13.07757293	13.25047102	13.02092954	13.17360926
340	Slc25a12	-0.314618204	0.615077753	-0.110340789	-0.19011876	13.13155263	21.91936723	0.000121027	0.000564774	5.819909284	5.813467287	6.214868618	5.182813819	5.015849079	5.161876749	5.565368506	5.43981065	6.923116875	5.68720662	4.850679889	5.005507673
341	Casp12	0.780140198	-0.422683181	0.182551133	-0.540008149	12.45547376	16.87573506	0.000352675	0.001322728	12.94642035	12.7972494	12.88095556	12.08838483	12.21671122	11.97910866	12.56933781	12.58311707	12.39979937	12.18734626	12.55366492	12.26358968
342	Pias2	-0.615699287	0.460957625	0.278408579	-0.123666917	7.42862941	5.062398545	0.02277385	0.041750821	11.6254766	11.78833893	11.82884778	11.803898	11.98159165	11.89501236	11.75228748	11.90188832	11.56345114	11.42179169	11.93770362	11.94334059
343	Inhbc	-0.269127139	-0.553658739	0.534478629	0.28830725	5.950177173	5.434595224	0.018598551	0.035216386	2.593835677	2.57153091	3.639366402	2.511126356	2.480873439	2.592930954	2.54955428	2.711247895	2.970233444	3.066749572	4.130626327	4.328510239
344	Mmp9	1.429412485	-1.836957812	-0.272604607	0.680149934	9.767457093	46.9887216	4.36393586090806e-06	4.69652556983885e-05	9.929342542	10.17921467	9.45010199	8.730349896	8.342943101	8.197128745	10.43589388	10.26798632	10.07741497	10.5562908	10.48793516	10.55488304
345	Cdk13	0.71947495	-0.654470143	0.058915477	-0.123920284	8.055839979	9.858109086	0.002705118	0.006996382	11.45521762	11.01121336	11.12811927	10.5444755	10.57509095	10.51707634	10.97732829	10.94293391	11.01121336	11.67922273	11.2207726	10.983721
346	Ret	0.310450776	0.054959512	-0.830348579	0.464938291	2.771772797	13.32016058	0.000890555	0.002820727	2.57962939	2.56059876	3.720800083	2.611463536	3.543378846	2.601863478	2.536657378	3.264163417	4.740442556	3.03288653	4.041993151	4.218146259
347	Lrrc18	1.060739109	-0.387306268	0.61458348	-1.288016321	5.409141157	12.23966381	0.001226877	0.003657961	6.838100058	7.277278323	7.32058654	6.469809027	6.387371172	6.07278954	6.494691268	6.739560681	6.315207471	6.27248421	6.718908969	6.649691801
348	Fbxl21	1.414555815	-2.300340054	0.049847966	0.835936274	9.437524874	94.1069964	1.78969986904999e-07	5.65791493714132e-06	9.095372372	9.431103706	9.55572502	7.819204364	8.255417223	7.763912067	10.23173386	10.29179028	10.21602968	10.17381066	10.06178643	10.35441284
349	Myrf	-0.589701678	0.071639447	-0.45744532	0.975507551	5.845547936	19.00734817	0.000218005	0.000902452	2.980364814	2.728429764	3.375207595	3.515211122	3.616924872	3.919409929	4.317099596	3.527164901	2.894041289	3.015441373	4.59320697	4.132684305
350	Psph	-0.830930796	1.173195156	0.266645	-0.60890936	11.62440797	76.22773451	4.77060403194366e-07	1.02806631072302e-05	12.33751497	12.08037557	12.11732294	12.86933714	13.0360612	13.13913251	11.94216038	11.86454025	11.76614785	11.48893871	11.88611262	11.82699961
351	Olfr382	-0.148483904	-0.389178888	-0.349087767	0.886750558	5.658019518	6.60701994	0.010321935	0.021400676	5.290350009	5.023877278	5.480158326	4.985901298	5.53869867	5.715237356	5.757904871	6.057731409	5.591737707	6.218302152	6.381314458	5.855020677
352	Ttc23	-0.243476354	0.869899184	0.025952976	-0.652375806	11.76171223	29.74023088	3.30394668086563e-05	0.000207212	12.07366186	12.13758285	11.85038371	12.19168487	12.37320879	12.22716382	11.46915015	11.5352128	11.17799697	11.28599907	11.38776984	11.43073208
353	Olfr1151	-0.001170461	-0.099383254	-0.978382495	1.078936211	2.798523443	13.92571682	0.000750769	0.002450558	2.524578844	2.524637464	2.460858731	2.468507683	2.494971976	2.550106763	2.494311907	2.564733677	2.7526906	3.024337064	3.77578434	3.946762266
354	Helz	0.742317087	-0.652964824	0.013588656	-0.102940919	14.13039783	32.19089645	2.34127896637893e-05	0.000159527	14.36022101	14.35762831	14.37430188	13.59052843	13.7524903	13.5221812	14.20277148	14.2826561	14.33866683	14.15517225	14.30537331	14.32278289
355	Hoxd1	0.205865542	-0.011202946	-0.86465254	0.669989944	2.943641986	5.191135302	0.021213274	0.039327068	2.81255092	2.520353797	3.295924884	2.465176294	3.008858497	2.537198185	2.78011518	2.546010154	2.71871648	3.043797186	3.715546067	3.87945618
356	Eml5	1.140363187	-1.748866295	-0.178983742	0.78748685	10.22284574	90.81316753	2.11360439904634e-07	6.21490808858708e-06	5.088853676	4.995999954	5.403270083	3.601196847	3.529906137	3.136168939	5.395803995	4.895364191	4.779321869	5.839727564	4.665663351	4.659235543
357	Akr1b10	0.856075123	-0.648473937	-0.249638449	0.042037263	10.80016913	26.39009495	5.52557958132712e-05	0.000306645	10.81203545	10.77773653	10.99567999	9.927207426	10.04252265	9.765264056	10.50212228	10.02183135	10.53367872	10.7806895	10.35365896	10.31449369
358	Sh3kbp1	-0.325713188	-0.135913746	-0.004882333	0.466509267	10.29025511	10.58951258	0.002092614	0.005664781	12.98300786	13.1194665	13.04617822	13.21458056	13.12747971	13.18087623	13.44948933	13.39968612	13.29520791	13.13354282	13.26428446	13.37480679
359	Zfp9	-0.297544111	0.233550806	0.338207211	-0.274213906	9.775242906	4.904428563	0.024881356	0.045002366	7.291157062	7.424525774	7.65284014	7.614470988	7.720504212	7.629462507	7.476065391	7.328883824	7.493314983	7.234732831	7.164461011	7.376773567
360	A930005G22Rik	3.489789393	-3.311008725	0.153188671	-0.331969339	5.172660208	144.2593231	2.39963287837647e-08	1.84031810764484e-06	6.155116983	6.292515646	6.070752546	3.03136916	2.504859515	2.51278832	5.984137964	6.083374997	5.914530208	6.260356161	5.736373868	5.525747127
361	Abcd3	-1.174052963	1.1100956	0.240176536	-0.176219172	8.728433671	52.52784466	2.63551571020657e-06	3.28112959740264e-05	15.02347693	15.05117688	15.05117688	15.18889248	15.19250259	15.2127684	14.95890131	15.07434313	15.06016787	14.8647146	14.97000213	15.03414383
362	Sesn3	0.537182246	0.435690529	0.132976536	-1.105849311	14.68775415	40.5039121	8.49322283319523e-06	7.62712757839184e-05	12.38415152	12.16469685	12.35830956	12.33583168	12.71387998	12.52708788	11.42707291	11.57678943	11.48065319	11.22339161	11.47519013	11.5712485
363	Tmem37	0.963619528	0.297551777	0.091729634	-1.35290094	12.51877908	22.39451429	0.000110654	0.000526835	9.961663012	10.04982185	10.47304262	9.398617668	9.316018758	9.223289837	8.938891853	8.999665122	9.008825482	8.362424538	9.208430059	9.198620097
364	Shc2	0.344984439	0.402066976	0.394633092	-1.141684507	7.26118465	18.29886636	0.000254468	0.001018965	8.098411646	7.736382677	7.624049897	7.355350318	7.504950235	7.563590351	7.150211346	7.25136527	6.816113359	6.543000141	6.572154645	6.918635912
365	Enc1	-0.46802301	0.759095986	0.070630111	-0.361703086	6.753020377	8.019093981	0.005514259	0.012674405	6.960556502	6.577096107	6.85997331	7.255217457	7.308608661	7.237868831	6.718361606	6.410230961	6.395814425	6.875588539	6.336051291	6.100876831
366	Fam49b	-0.766973531	0.768613847	0.246851227	-0.248491543	11.15971295	30.12307645	3.12574878986462e-05	0.000198481	11.84852276	12.04521562	11.93907135	12.48794852	12.42738627	12.71220068	12.0031216	12.01270921	11.85635274	11.91324474	11.74028764	11.92788252
367	Olfr166	-0.712746213	0.196570812	-0.366444916	0.882620317	7.859013784	28.84111993	3.77301468163949e-05	0.0002288	7.523165842	7.3132315	7.150211346	8.084762731	8.294238352	8.225314765	7.871714521	7.896739347	7.993702085	8.07781746	7.991430335	7.564842593
368	AI593442	2.427910062	-1.612051366	0.064668484	-0.88052718	6.191989435	11.40469733	0.00159574	0.004538603	6.471302982	7.344455293	7.853431984	4.867019709	5.427682566	4.090757796	6.42129644	6.533805349	6.266512381	5.707626093	6.817890204	6.50209242
369	Tgfb1	-0.511505558	0.588252161	-0.068082502	-0.008664101	8.328598073	12.1559493	0.001258848	0.003736947	8.242324843	8.39157201	8.201959887	8.654037125	8.835455414	8.758432874	8.333694616	8.23365489	7.957471244	8.386987584	8.084762731	8.358857988
370	Leng8	0.85189317	-0.917935169	-0.325008767	0.391050766	13.09785406	33.21582559	2.04133324875638e-05	0.000143768	7.166177993	7.185833922	7.218659859	6.853474347	6.457179116	6.76082213	7.35623325	7.022434417	7.051288993	7.085377036	7.809732068	7.327327881
371	Gja5	-0.43614287	1.019761101	0.266973058	-0.850591289	10.0302326	8.59377779	0.004364299	0.010431218	5.456669459	5.591921183	5.150721375	5.928849379	6.030335501	6.280807347	5.495184378	5.570176653	5.57986252	5.494408057	5.652117107	5.14888565
372	Ankdd1a	0.54999106	0.502390923	4.21552104206135e-05	-1.052424138	3.408380384	4.727853215	0.027520644	0.048959667	4.75099241	3.732974814	3.732271814	3.487399776	3.902680332	3.176185752	2.708952309	3.366742522	2.983398259	3.469789969	2.698360975	2.89081568
373	Sertm1	2.230021159	-1.984142391	0.602334322	-0.84821309	4.925752439	16.47756072	0.00038797	0.00142693	5.748196292	5.78326919	5.738876597	3.862723279	3.835611522	2.881943802	5.763669596	5.094825223	5.674210958	4.371184511	5.616514766	4.738003533
374	Mgat1	-0.804996113	0.757344365	0.008218117	0.039433631	7.005931145	8.962241357	0.003777911	0.009243152	13.95107904	13.76479668	13.66429523	13.7141647	13.71802204	13.75123672	13.70355152	13.63499629	13.63633094	13.56148801	13.66977301	13.66529067
375	Psmc5	-1.255011944	1.124911408	0.238777404	-0.108676869	12.70027617	55.90638971	1.98458201736623e-06	2.68455268202504e-05	13.87535787	13.96284353	14.21394075	14.95705954	14.9843497	15.18241827	14.22735325	14.30166321	14.05304515	14.37184632	13.78836895	14.11716192
376	Btbd7	0.513767006	-0.636327918	0.099695015	0.022865897	11.63267138	24.80276495	7.19578900450822e-05	0.000375931	7.042554205	7.069778925	6.753331789	7.393889777	7.518208603	7.509930398	7.019777742	6.920025842	6.873276371	7.010646228	6.678024622	6.825153278
377	Gm15886	-0.5675048	0.000831888	-0.029920867	0.596593778	7.177662256	9.698608668	0.002866152	0.007340754	6.90792098	6.688432105	6.638555067	7.079829847	7.366032456	7.491560249	7.195238647	7.247175038	7.492513202	7.451037503	7.297539978	7.276112006
378	Chek1	-2.558070273	3.060979534	0.184123909	-0.68703317	7.772692775	136.2398639	3.14476878369516e-08	2.10081811588862e-06	7.463435932	7.774785483	8.050514167	10.29425102	10.55206152	10.58718678	7.485742695	7.517324524	7.351829894	7.066062793	6.2799404	7.155013937
379	Taok2	0.834876665	-0.79714256	-0.134841459	0.097107354	12.93173751	21.95287422	0.000120258	0.000562118	13.21620807	12.92964273	13.23098931	12.34728874	12.48499223	12.03992914	13.09698486	13.1432911	13.02336183	13.14303908	13.35330816	13.17181493
380	Alkbh3	0.287998398	0.06493258	-0.135561748	-0.21736923	13.55322313	9.13869276	0.003530898	0.008739977	13.8240449	13.73631664	13.7430318	13.4673278	13.44533713	13.52673322	13.37569244	13.38671513	13.48219283	13.62144729	13.49467465	13.53516372
381	Entpd7	-1.566354656	1.253262939	0.429131996	-0.11604028	8.624929101	39.99008134	8.99041057391453e-06	7.93744466006049e-05	8.983389188	8.676954194	8.796904964	8.340698502	8.644898834	8.530793778	8.597525423	8.791281671	8.831515416	8.617310443	9.144392588	8.888778045
382	Asns	-1.375255334	1.598799975	0.132011237	-0.355555878	12.97319896	46.58165445	4.53846555974732e-06	4.82210626784765e-05	12.91354349	12.59424968	12.81468759	14.21598985	14.22993725	14.00231967	12.71725215	12.57811859	12.3564761	12.11935852	12.74065335	12.39580126
383	Cntnap1	-0.342274733	0.43760821	-0.744400321	0.649066844	8.680702948	4.812689831	0.026212722	0.04700061	5.036054593	5.174169825	5.446015897	6.00076136	5.885471439	5.461883025	5.259578366	5.537468055	5.425397826	5.468575199	5.976862165	5.228507812
384	Pde4d	0.34447733	-1.024047543	-0.16260771	0.842177923	10.17632766	44.96172439	5.32208235681208e-06	5.40102577860609e-05	9.593351495	9.576865615	9.347774606	9.193133233	9.083203062	9.161780491	9.890157195	9.905323145	10.04201681	10.16340389	10.03195793	9.900488142
385	Sgms1	0.849588457	-1.133221343	-0.128231959	0.411864844	14.04350702	31.8251475	2.46101366065776e-05	0.000165779	14.08798209	14.00190762	14.15619939	13.31301248	13.34024153	13.04406972	14.11946155	14.43802137	14.53950484	14.66700215	14.54210415	14.27257733
386	Eml6	0.522131299	-0.389818343	0.009495843	-0.141808799	7.732429482	6.22780955	0.012393421	0.024987774	7.749763247	7.889730272	8.154984718	7.512507007	7.265443768	7.450133566	7.737050325	7.944330072	7.716158973	7.942392565	7.726013738	7.700645537
387	Ubfd1	-1.960563341	1.575839498	0.375494786	0.009229057	8.914578794	64.12287824	1.05947164408972e-06	1.74644066179535e-05	12.97029941	13.00958239	13.15498388	13.1030447	13.24195921	13.25826761	13.2031086	13.433735	13.2930057	13.22094828	13.11369673	13.222625
388	Enkd1	-0.607830016	0.808897929	-0.064193878	-0.136874035	11.48879817	50.10923357	3.26367758857085e-06	3.8063274010954e-05	11.44595727	11.32739555	11.49062564	12.00794096	12.06441757	12.01510998	11.25730711	11.24047872	11.16298889	11.28192178	11.34440911	11.22702545
389	Cabp5	0.075969027	-0.20760942	-1.081588351	1.213228743	2.922746628	9.971529927	0.002597213	0.00677022	2.589582686	2.569841888	2.65714023	2.507338352	2.482483015	2.598836355	2.546881817	2.702006191	2.962597974	3.048168916	4.103957774	4.304124344
390	Gm36633	0.372888435	-0.202850929	-1.075056001	0.905018495	2.992908122	5.545239916	0.017539071	0.033486318	2.587041356	2.567635231	3.552478362	2.504293815	2.484128639	2.60006719	2.543793291	2.69746255	2.955786591	3.046132377	4.090757796	4.285320262
391	Pik3c2g	-0.669958775	0.962465242	0.458436491	-0.750942958	7.151945901	18.72432701	0.000231762	0.000946603	2.584956489	2.565986843	3.727364314	3.246741485	2.485375072	2.601427554	3.562653279	2.689368043	2.947782823	3.039679594	4.076432656	4.263669479
392	Utrn	1.312735086	0.370227228	0.311300736	-1.99426305	6.612645008	45.8387867	4.87919721092732e-06	5.08789826212281e-05	12.91291157	12.50096117	12.18420789	11.90157839	11.72017933	11.76515486	12.15052907	11.93932204	12.24810804	12.93572638	12.16210669	11.9220977
393	Atp5s	0.41189207	-0.2795348	-0.09579698	-0.03656029	12.67689907	8.908470057	0.003857288	0.009412803	12.82417427	12.76996234	12.87216782	12.29751083	12.46706363	12.46605376	12.58665058	12.68927868	12.79330337	12.6829405	12.81923859	12.85444447
394	Mre11a	-1.289568215	1.291537634	0.106205021	-0.108174439	11.02834028	82.72399059	3.26388212163194e-07	8.14463643212205e-06	10.76760468	10.65393624	10.72860796	10.46542166	10.38957479	10.19385107	10.42363446	10.1522504	10.51428236	11.24315123	10.5128443	10.38235645
395	Ube2l6	-1.170285314	0.860900656	0.075738398	0.23364626	9.898852861	57.39619501	1.76016519560812e-06	2.47341642340133e-05	9.645023065	9.469735302	9.296813042	10.5785757	10.59616642	10.74768523	9.812580757	9.752948359	9.774196267	9.67236005	9.710664286	9.729485852
396	Bmp1	-0.577909524	0.899225548	-0.288986546	-0.032329478	8.182290238	16.13324938	0.000421973	0.001526685	13.58581145	13.30410162	13.19126144	13.45246665	13.45291092	13.26479511	12.85179544	12.50879612	12.55477045	12.78593743	12.97538191	12.7213642
397	Cpm	1.092333413	0.31183761	-0.503683907	-0.900487116	12.56913484	26.2710436	5.63335675262844e-05	0.000311169	7.420860301	7.597161031	7.668097171	6.208290723	5.913828239	5.65745105	5.838983217	5.868957192	6.247758399	7.589883225	5.522767831	6.062010655
398	Pcmt1	0.885110998	-1.08254834	0.380992029	-0.183554687	7.977545367	27.09889398	4.93297955802912e-05	0.000280679	12.94162552	13.00880103	13.03580401	13.14538057	13.32792239	13.2360302	13.24613278	13.2165271	13.15868718	13.0081325	13.30172612	13.32466249
399	C130057N11Rik	0.514200947	0.322952126	-0.114434927	-0.722718146	10.82066727	15.40149321	0.000506978	0.001773222	11.49587496	11.24315123	11.27852975	10.80123037	10.77654523	10.89717751	10.32005093	10.36380808	10.82223771	10.54755576	10.66830521	10.63354054
400	Nfkb1	0.998184474	-0.744082532	-0.188027656	-0.066074286	11.31188653	62.37608891	1.20270175002762e-06	1.89843013263477e-05	13.36275771	13.37160949	13.35602985	12.9286094	13.02336183	13.11762804	13.22050543	13.37696248	13.46944595	13.08995895	13.0937307	13.30537187
401	Mbnl2	0.78675914	-0.530101535	-0.127039877	-0.129617728	14.1864566	27.64133545	4.53072167652279e-05	0.000262637	14.59716943	14.50543429	14.33654194	13.7256986	13.67736172	13.67580793	14.14608667	14.24766794	14.27541824	14.47345489	14.34064045	14.23619713
402	Cdk2	-1.702441102	1.696466543	0.380380621	-0.374406062	6.804049875	68.13498968	8.01321119816328e-07	1.44180152565513e-05	6.106591935	6.236462433	6.521923013	7.168089435	7.287466409	6.99932988	6.180631913	5.881858879	5.743920589	6.358657405	4.897156514	5.471324289
403	Pparg	0.306763316	-1.250510493	-0.138715901	1.082463078	10.72495683	7.907251804	0.005778704	0.013161271	11.06173631	10.24743137	9.61543857	10.03195793	9.990979989	10.02157607	11.02533014	11.58164593	10.78646384	11.3639273	11.78343057	10.99962648
404	Ptprt	-0.007199487	-0.042682199	-0.918649319	0.968531006	2.74023052	25.42093339	6.48133469599015e-05	0.00034756	2.499592611	2.503575743	2.448314069	2.459274561	2.503821289	2.509985036	2.456302156	2.514820924	2.630004404	3.10918723	3.548537075	3.699351136
405	Cxcl10	-1.804744144	1.960903164	0.393967359	-0.550126379	10.1107243	11.51414243	0.001540433	0.004411401	9.877840884	9.594920998	10.03556696	11.62821813	11.02631649	12.26802666	10.25650601	9.453216626	9.330129144	9.308360485	8.458024375	10.09156484
406	Nacc1	-1.22407476	1.17965235	0.199411978	-0.154989568	6.211951514	65.05146536	9.91724649680681e-07	1.67086303440587e-05	4.637122227	4.912797751	4.471802107	6.378250098	6.165342978	6.137076052	4.787477779	4.498601387	4.388809883	4.30985174	3.269636677	3.487399776
407	Tbpl1	1.023886531	-0.890399514	-0.132149465	-0.001337552	7.374520586	20.06396643	0.000174626	0.000754591	10.25840347	10.26374166	10.22359318	9.648109444	9.840682648	9.752712966	10.33089357	10.70904512	10.56700695	9.880545491	10.46104212	10.62723028
408	Mak	0.049124415	1.561694768	0.326603704	-1.937422887	4.610818801	28.37331202	4.04876453956953e-05	0.000241692	5.793419832	5.281820216	5.45524122	5.905744508	5.360855813	5.1165077	4.028762796	3.895854281	3.773406642	4.145843794	3.172500548	3.399868265
409	Col2a1	-1.629217913	2.489133003	0.255883107	-1.115798197	11.65636458	35.89074078	1.45216754668797e-05	0.000112688	11.95598162	11.72489357	11.54809008	13.44429596	13.63240883	13.03991422	11.61019147	10.56105133	10.4779772	10.70777341	10.34177869	10.83201857
410	Dock4	1.292365022	-0.586364766	0.126710319	-0.832710574	9.742464802	24.61844051	7.42696668680179e-05	0.000385037	5.852372374	5.539631301	5.994955033	4.878352983	4.702771937	4.738003533	5.374486873	5.601698269	5.178048851	4.780221017	5.094547855	5.049872994
411	Naa50	-1.981338562	1.359579526	0.243180446	0.378578589	10.85654514	113.4564243	7.45023080748249e-08	3.39812047103593e-06	12.77068313	12.52658597	12.58881153	13.770944	13.58288555	13.73122394	12.98061475	13.02432891	12.97085073	12.91612188	13.107765	13.04978876
412	Aldob	1.922342162	-2.31756131	-0.659368009	1.054587157	4.556031548	12.91169018	0.001002746	0.003106361	2.453651103	2.746931388	2.829698641	2.482572644	2.574000101	2.466078715	2.89835602	2.429400574	2.543053525	3.386461481	2.805918855	3.016856316
413	Rmrp	1.060266926	-0.07198272	-0.445119152	-0.543165053	13.16497959	8.258092965	0.004996376	0.011672992	14.28425502	13.42694243	13.72752846	12.83982167	12.94620279	12.47190068	12.60308647	12.86933714	13.00144968	13.50804015	13.39559521	12.90559539
414	Cep104	-1.097719835	0.870908412	-0.00172386	0.228535283	8.857362511	35.1799011	1.58605174215188e-05	0.00011978	10.99870875	10.79475766	11.2502268	10.07536722	10.53798472	10.89940237	11.34872244	11.49964368	11.34275221	10.97292265	10.48777361	11.11795509
415	Sox30	-0.065503241	0.057974772	-0.576748471	0.58427694	2.613480009	6.811324831	0.009378997	0.019747612	2.450991118	2.460900503	2.435566917	2.492856518	2.590179716	2.460932028	2.407011027	2.423078881	2.539954037	3.438931881	2.72965486	2.931702617
416	Rbm20	-0.5413946	2.125534811	0.233692376	-1.817832587	8.177769782	52.47051126	2.64862036216916e-06	3.28919103143525e-05	8.780409195	8.87102295	9.02731085	9.316018758	9.586845485	9.400062551	7.156360361	7.253631053	7.516330949	7.576069226	6.521675932	7.127500077
417	Zfp770	0.249415701	0.024231148	0.140620476	-0.414267325	11.89272644	8.560010918	0.004423341	0.010541555	3.153059037	3.964016337	4.454225324	4.699899509	4.49692401	4.015621465	4.021638753	4.003452409	3.442186457	3.791723345	2.647324748	2.813057474
418	Tmem47	-0.68341849	0.40429749	0.602831086	-0.323710086	9.415703756	15.28531843	0.000522305	0.001817465	9.076315286	9.249570851	9.442103078	9.763329392	10.00425256	10.05066273	9.436109514	9.674800955	9.494441745	8.616147882	9.07297659	9.107734484
419	Arhgap31	0.904568894	-1.220993664	-0.039746082	0.356170852	12.94952498	27.9617358	4.31169036230204e-05	0.000253135	12.87394111	13.02272529	13.12588849	12.04832652	12.15224072	12.10828096	12.96939771	13.55268201	13.44974947	13.5670428	13.18151919	13.34250545
420	Pkib	0.970108738	-2.462323492	-0.214123886	1.70633864	7.176504541	256.2699534	1.55826421106202e-09	3.85688324170499e-07	6.586353287	6.403459277	6.868367564	5.652979637	5.693431036	5.601443243	8.144495272	8.146149334	8.044179786	8.39004845	8.245108852	8.342038748
421	Spdl1	-2.970095687	3.198531386	0.415232131	-0.64366783	8.052224167	122.7890418	5.13565988869547e-08	2.7040600803426e-06	7.46154244	7.477674862	7.643961079	10.32995432	10.49424167	10.66926945	7.527673753	7.509596568	6.860600962	6.943944736	6.52032318	7.187906975
422	Hoxd8	-0.23319356	0.361476838	0.122731636	-0.251014913	11.53904595	7.260374065	0.007646428	0.016634139	11.41048188	11.62672682	11.68950763	11.75161205	11.74948027	11.92520469	11.34235283	11.63824282	11.36127085	11.31976337	11.29409078	11.35981743
423	Usp9x	0.672738008	-0.604408574	-0.224197501	0.155868067	8.101496006	8.349456283	0.004814004	0.011319171	8.217095253	8.350905161	8.175387136	7.575721353	7.593471609	7.555980565	8.276509992	8.016194458	8.2456948	8.88230298	8.10641695	8.222271821
424	Gusb	-1.276463074	1.485285045	0.080268933	-0.289090903	12.64728364	106.5181189	1.0020220810039e-07	3.94317919435837e-06	12.40810294	12.45181078	12.47732884	13.88610044	13.73167689	13.68916492	12.38448032	12.18554873	12.04247536	12.2242582	12.13229491	12.379851
425	Dcp1a	0.323086596	-0.379224812	-0.084396018	0.140534234	12.04884475	10.93766529	0.001860405	0.005138141	5.202056973	5.199809431	5.223415187	5.57149119	5.306986796	5.267944007	5.220199658	5.132739415	5.478836946	5.674210958	5.62267484	5.235522639
426	Rab3a	1.112314023	-0.822409289	-0.218587771	-0.071316962	12.53834557	40.46683988	8.52796534725885e-06	7.64460262849261e-05	12.85998571	12.94006781	12.92013498	11.63291027	12.01308344	11.7372527	12.73472459	12.43505664	12.68069305	12.87423159	12.8510442	12.78096181
427	Prl2c3	-0.041893371	-0.816648232	-0.376352305	1.234893909	3.159557538	5.956599463	0.014185904	0.02798708	2.579176201	2.553082967	2.744916784	2.534408503	2.453006189	3.015441373	3.354659936	4.054343641	3.043797186	3.034826496	4.194505183	4.352526
428	4932442A14Rik	2.348616272	0.03704198	-0.110989195	-2.274669057	5.416912039	11.9066813	0.001360169	0.003984648	7.123453665	7.016403926	7.367586211	5.368080602	5.396783762	3.696730624	4.660227308	4.377519477	5.312722262	5.629228541	4.696114074	4.358094015
429	Mapk10	0.719334802	-0.955310745	0.864216043	-0.628240101	5.163137905	11.70308672	0.001450288	0.004195476	7.443847164	7.620215349	7.579883865	7.529602363	7.133736673	6.947451978	8.123420923	8.636241753	7.933917979	7.848573449	8.062864082	7.903356878
430	Mfng	0.330033062	-0.468101764	-0.161079966	0.299148668	11.87017249	4.765063999	0.026937551	0.048076224	12.1659093	11.7512521	11.61296783	11.38730219	11.66439231	11.48833554	11.97047602	12.01461698	11.95924233	12.20474836	12.40534311	11.81748376
431	Slc9a9	-0.557779198	0.319237108	-0.071205031	0.309747121	7.588087396	7.87221882	0.00586466	0.013328947	7.424250996	7.250480132	7.259979752	7.917028418	7.959730449	7.731289608	7.717872153	7.571207948	7.36125705	7.762672235	7.533843601	7.567436408
432	Heatr6	0.320927946	-0.695432639	0.101707608	0.272797086	10.82910575	7.499004998	0.006883029	0.015227294	13.13886694	13.10999963	12.6423487	13.06561448	13.02241201	12.98841876	13.03217265	12.9150164	12.92282866	13.29601463	12.89317029	12.89776997
433	Slc7a15	-0.476363334	0.112700029	0.108234381	0.255428924	6.304192801	5.093793024	0.022380917	0.041159529	2.583949858	2.565230665	4.609330985	2.503014866	2.483373983	2.60074554	2.541752656	2.693086823	2.94846329	3.027461629	4.082292696	4.270274496
434	Gcg	-0.157585775	0.103856806	-0.889584777	0.943313746	2.728818749	30.5356076	2.94654066641459e-05	0.000189577	2.581954782	2.563049141	4.1879376	2.500064588	2.484739323	2.601344491	2.538591075	2.686517023	2.943059019	3.021920071	4.066429499	4.246990257
435	Rubcn	0.581711247	-0.903616102	0.176669204	0.145235651	15.00831807	29.97255366	3.19439306574148e-05	0.00020203	5.008757544	4.46980857	5.309847762	5.782189363	5.658953515	5.57803259	5.12932949	4.761243499	5.878097728	4.76464014	5.234303765	4.947318909
436	Serinc3	0.442159168	-0.54271333	-0.15076576	0.251319921	16.08606766	12.41751287	0.001162144	0.003502304	14.17932745	14.25470276	14.3134446	13.85907558	13.91771674	13.90541405	14.11907387	14.33307512	14.32460708	14.04579602	14.18238133	14.24340397
437	Spata2l	-0.386113496	0.069406161	-0.160480934	0.47718827	9.780323116	9.629622605	0.002939366	0.007500531	9.516148578	9.562532686	9.377281258	9.822468681	10.01817627	9.773658057	9.816566559	9.760778245	9.828739725	9.934323344	10.08299977	9.870204214
438	Serpina3k	1.602301085	-2.987419516	0.457591628	0.927526803	5.369542261	12.52340129	0.001125557	0.003410766	2.562450957	3.210468551	2.476485052	2.486027837	2.487968085	2.596454016	2.693086823	2.650323962	2.89792095	2.996745689	3.971123027	4.148807252
439	Pnp	-0.900682442	0.880624594	0.218774888	-0.19871704	13.07345336	20.17201749	0.000170805	0.000741494	12.59382472	12.97008536	12.80658666	13.68781396	13.60290836	13.84822912	12.80424626	12.62352075	12.92601031	12.29850562	12.68105324	12.86050439
440	Ttll4	-1.119335269	0.786982145	0.210076916	0.122276208	7.295697976	28.6207418	3.89999729994952e-05	0.000234939	6.725254831	6.968828181	7.012537464	8.028496372	7.876534747	8.159595165	7.26076005	7.195046216	7.247873583	7.08977088	6.758530995	7.225147224
441	Tjp2	-0.676585444	0.972280048	-0.154384294	-0.14131031	7.804234763	13.20889069	0.000919547	0.002892463	7.886133867	7.872662668	7.474222356	8.618449124	8.287312769	8.357013331	7.402209245	7.340963233	7.602762601	7.913432251	7.461770079	7.433885632
442	Jakmip1	-0.196920443	-1.249962818	0.027712866	1.419170396	11.00737513	80.8134016	3.63822298363559e-07	8.62483003040057e-06	9.010009236	9.484350959	8.779324987	9.211872657	9.23990646	9.212304298	10.29452898	10.26017331	10.37548881	10.49389642	10.28303073	10.09742203
443	H3f3a	-0.140710306	0.225175339	0.189909379	-0.274374412	17.68221106	6.615692795	0.010279653	0.021328729	17.66509753	17.69938175	17.84575077	17.74924624	17.94495173	17.938163	17.74300199	17.64829665	17.56553631	17.34115107	17.53091494	17.5150408
444	St18	0.517280362	0.723921313	-0.604884226	-0.636317449	3.587811311	5.290044861	0.020100928	0.037585296	4.640266806	3.959247912	3.96001883	3.747306052	3.732271814	3.528114594	3.559647375	2.554544341	2.721736807	3.006190798	3.739136912	3.905253491
445	Scamp4	-0.808569356	0.614410473	-0.110380671	0.304539554	13.23827696	9.271505052	0.003357732	0.008377675	12.74579235	12.99884688	12.9897408	13.77922542	13.58488127	13.7959814	13.13110812	13.06439392	13.12135463	13.61678067	12.94620279	13.08501522
446	Ptpn3	-0.079735424	-0.312517578	-0.380150262	0.772403264	7.800237116	20.80355658	0.00015038	0.000669086	5.632969303	5.83650413	5.462291079	6.263016279	6.120899203	5.913557894	6.124090094	6.065603856	6.317427749	6.203718877	6.310759543	6.178173594
447	Rgl1	0.905124612	-0.268395165	0.038005174	-0.674734621	12.05191224	30.45264578	2.98156357000465e-05	0.000191258	12.52187595	12.73147575	12.56482654	11.75633466	11.66677765	11.67969209	11.97033349	12.01607325	11.92158316	12.12360522	11.79444149	11.87592767
448	Lancl2	-1.07537919	0.715359698	0.251113077	0.108906415	8.828436126	68.84046454	7.64160663907303e-07	1.39981523685971e-05	7.865024619	8.10641695	7.980186087	9.218244175	9.559633541	9.296119831	8.435869788	8.403465605	8.183180103	7.596965915	8.129984599	8.10641695
449	Pnrc1	1.631339824	-1.545764165	-0.100287456	0.014711796	14.15944477	16.19336469	0.000415785	0.001508138	14.34151422	14.71551961	14.69795323	12.99136185	12.8412367	13.02836904	14.30290376	14.49226283	14.70309349	15.35628049	14.04096185	14.40188011
450	Iglv1	-0.854523626	2.611049876	0.787868564	-2.544394814	11.08199725	8.788404558	0.004041898	0.00977744	11.5048494	10.3583561	10.2131057	13.898483	10.62752184	10.46415213	8.227406078	9.622222859	8.114261748	8.364772638	8.581658876	8.489204404
451	Mcph1	-1.567163523	1.15704814	-0.062299891	0.472415273	8.991468263	51.57830335	2.86304705733002e-06	3.47315150705693e-05	8.407969439	8.401948842	8.327215873	9.950713595	9.934697429	9.9532137	8.739496607	9.072740398	8.555243296	9.007183741	8.664893253	8.88230298
452	Eif1ax	-0.820933934	0.872173195	0.164346055	-0.215585316	14.77606088	36.03762757	1.42622629442479e-05	0.000111314	14.49375393	14.61373159	14.80511511	15.36512523	15.51664292	15.49363429	14.52121436	14.67210635	14.56556213	14.28218962	14.39554712	14.58810795
453	Pacsin1	0.626514237	-0.836599352	0.029974928	0.180110186	7.003308482	5.638445177	0.016702432	0.032150036	5.318854609	5.001091933	4.815336296	5.181075168	5.256732053	5.300185162	5.653243573	5.188934804	5.086380331	5.457990438	5.041734841	5.539850766
454	Ace	-0.580610741	0.327733766	-0.051384431	0.304261406	8.356685753	12.08008727	0.00128869	0.003811487	2.479748626	2.486204401	2.768974719	2.463137154	3.206395497	2.482798541	3.044350564	2.472738003	2.569841888	3.226775367	3.141647599	3.36981819
455	Cyp1a2	-0.027868783	0.003325675	-0.731893095	0.756436203	2.664293493	45.19250948	5.20100118276708e-06	5.31978487289671e-05	2.46538647	2.48358277	2.43727517	2.464657855	2.524758936	2.480433967	2.430242957	2.466811224	2.562819553	3.243906978	3.097977594	3.313668446
456	Abat	0.789168422	-0.7949593	0.073974863	-0.068183985	13.06045569	34.40706043	1.7488977341471e-05	0.000128521	2.46325249	2.480683072	2.625999761	2.466386088	2.528526479	2.47795124	2.426807878	2.461967738	2.557557329	3.263386183	3.043437375	3.262223937
457	Grb2	0.442804776	-0.603304299	-0.039519034	0.200018557	15.06988161	35.49075705	1.52574664109397e-05	0.000116629	15.02312015	15.15614141	15.09209828	14.6747193	14.64686181	14.62136441	15.22309812	15.21689549	15.31286481	15.29290282	15.24629384	15.33221885
458	Efnb2	0.26449448	-1.56279554	-0.021518312	1.319819372	15.30243856	67.91893188	8.13135362752203e-07	1.45768504605898e-05	14.48287301	14.64257314	15.01665009	14.29648546	14.55739568	14.49473165	15.83852762	16.08180505	16.11666674	16.06026309	15.93118337	16.11010788
459	Dct	0.259070076	-1.329964765	0.702502113	0.368392576	3.049494636	12.08737511	0.001285787	0.003804373	3.356360714	2.472668329	2.434291974	2.472321582	2.541752656	2.472036551	3.578239762	3.820290638	4.077474684	3.319159198	2.920131606	3.129207941
460	5330421F21Rik	-0.049080906	0.036561448	-0.62404378	0.636563237	2.626338906	14.02335953	0.000730784	0.002396622	2.45455363	2.467177824	2.433662563	2.477099558	2.556826582	2.468710594	2.415596119	2.435392099	2.54196417	3.358972174	2.848324494	3.05778706
461	Twf1	-1.220647173	1.22313029	0.170613875	-0.173096992	7.456079515	49.12019832	3.57177754011354e-06	4.0592761652307e-05	12.70710017	12.66268066	12.70880568	13.32216069	13.12614966	13.51795584	12.69601478	12.90883214	12.71266554	12.42915631	12.57295311	12.73247776
462	Sfxn1	-1.343997452	1.141042034	-0.073773031	0.276728449	12.63363308	109.2073444	8.91360193037046e-08	3.71204932193725e-06	3.880664566	3.859625422	4.268923009	4.183446066	2.574295026	4.226766071	4.216487098	4.378966171	3.853299419	4.702771937	4.814866375	4.646979577
463	Ccnd1	-0.402549144	0.072154173	-0.040605062	0.371000034	13.85434351	4.938036839	0.024414018	0.044285751	13.64794396	13.64641806	13.85792992	14.0808251	13.77986872	14.09177003	14.01599506	14.01130463	14.1328598	14.0188515	14.03053123	13.93183617
464	Dpep3	-2.02603551	1.714544659	0.094387677	0.217103174	3.441327663	11.23310561	0.00168735	0.00475262	3.514164279	2.459095489	2.434751071	4.613565563	4.519195304	5.3533565	3.788529218	2.950367814	2.603586359	3.442186457	2.707559211	2.909574692
465	Frs2	0.469280688	-0.351426234	-0.036758944	-0.08109551	13.72503155	10.83344689	0.001926504	0.005288576	12.71075404	12.88487331	12.93292785	12.33990379	12.38526579	12.4870373	12.78344869	12.82586316	12.80780824	12.5666887	12.49808278	12.70839984
466	Stard5	-0.834101569	0.800892193	-0.153694795	0.186904171	10.00176792	19.12694354	0.000212489	0.000883844	9.80942376	9.916123369	9.489095294	10.72255604	10.46721669	10.5271744	9.701084115	9.703551196	9.909635238	9.837200157	10.01402626	9.924128518
467	Mt1	-0.122500469	-1.530863679	-0.220768774	1.874132921	14.2221574	43.2322149	6.34644953256839e-06	6.14812506659053e-05	13.16537968	13.50520776	13.32982249	13.61472427	13.64641806	13.30384976	15.1399852	14.78102739	14.95651442	15.75104506	15.13692622	14.66700215
468	Golph3	-0.871491408	0.738972442	0.154166473	-0.021647507	10.01173048	26.14859638	5.74686453144006e-05	0.000316236	10.54028402	10.86941394	10.89350612	11.27834916	11.37571406	11.2394154	10.9669405	10.99732196	10.88185006	10.69058982	10.91926367	10.97732829
469	Psmc3ip	-0.429248957	0.987543307	0.023521734	-0.581816084	12.0128723	58.6658229	1.59270708025993e-06	2.30770799289158e-05	12.09944824	12.10900628	12.36330848	12.52814832	12.67636902	12.65499253	11.66148544	11.63076096	11.60463355	11.56374914	11.59004345	11.67252215
470	Sbno1	0.411983282	-0.604947472	-0.019488772	0.212452962	13.08729798	33.61923609	1.93612442486502e-05	0.000138724	13.06454553	13.10710115	13.09517186	12.73396399	12.6792207	12.61768399	13.19176694	13.34154251	13.31240166	13.27542082	13.31763047	13.31112613
471	Ahcyl2	-2.629300565	2.137042681	0.088461494	0.40379639	7.409247691	117.4850595	6.32261319594935e-08	3.07709622546214e-06	6.416086733	6.443937589	6.723702624	9.374721035	8.925648038	9.171259567	6.929161024	7.304340285	6.826999286	6.88495907	7.016403926	6.893753119
472	Clic4	1.053452895	-0.70337154	-0.258399042	-0.091682314	10.29837982	26.56610387	5.37075763847338e-05	0.000299716	10.79426302	10.65851818	10.56377068	9.640821673	9.770275327	9.445096199	10.22832082	10.2002831	10.53770389	10.46786744	10.75486313	10.51877438
473	Gucy1b3	0.303348356	-0.158131594	0.242106751	-0.387323513	10.84152701	5.553411217	0.01746374	0.033373632	8.963691903	9.042433691	9.180261742	8.712458699	8.88856516	8.72720581	8.746984948	9.026748291	8.667778265	8.67435242	8.728423305	8.594419553
474	Cib1	-1.541672382	1.687410177	0.10847521	-0.254213005	12.80840071	205.7200747	4.44762252697764e-09	6.95218996248193e-07	12.62917877	12.46570849	12.49443953	14.07193365	13.95270877	13.96621794	12.43090791	12.45181078	12.29144	12.13596408	12.58163344	12.4870373
475	Nim1k	0.607167726	0.258358427	0.443411805	-1.308937958	2.95570289	9.952681141	0.002614781	0.006802002	9.925567746	10.18790221	10.20158847	9.628153141	9.813712039	9.509513689	9.841666073	9.777320214	9.834790057	9.857887802	9.990144733	9.989044747
476	1110046J04Rik	0.970368048	-0.540386904	-0.305375114	-0.124606031	8.22071792	23.18956827	9.55912057749823e-05	0.000469795	9.704936814	9.793007498	9.981900373	9.172551728	9.342170522	9.308360485	9.512897158	9.626380591	9.743292511	9.81413428	9.879825901	9.807112324
477	G0s2	0.700703106	-1.484942176	-0.153373661	0.937612732	10.95296249	19.46260629	0.000197883	0.000834438	11.07103687	10.65897692	10.36301216	9.954743479	9.73837607	10.29779709	10.99567999	11.67297112	11.77709206	11.55158475	11.7887738	11.5655056
478	Sparc	-1.532620184	1.517876253	-0.046659872	0.061403803	14.73317069	22.57518899	0.000106993	0.000513318	15.40341552	15.0832733	14.94625816	16.25130367	16.44691344	16.14801257	15.5630322	15.08553394	14.73630682	14.71332773	15.37270871	15.35801279
479	Whamm	0.745527006	-0.63243027	-0.182151926	0.06905519	11.64122003	28.73881387	3.83133367451775e-05	0.00023164	11.91446714	11.75413882	11.84723056	11.05846848	11.20657511	11.0142119	11.72017933	11.74195474	11.71441223	12.09252732	11.86303672	11.76743805
480	Trrap	0.867321276	-0.810393231	-0.051047731	-0.005880314	14.43364013	37.14051459	1.24830807146935e-05	0.000100764	10.8031728	10.75978975	10.61946731	10.43286457	10.51707634	10.08160887	10.74401538	10.64736138	10.75689335	10.93836999	10.84530362	10.78468354
481	Efcab3	-0.387227022	2.646244811	-0.499626451	-1.759391338	4.646119444	30.78115873	2.84574921810516e-05	0.000184764	5.525070141	5.43981065	5.696864119	6.265710512	5.528556408	6.029159057	3.48965495	3.49424688	2.900789715	2.983942356	4.241629551	4.157998989
482	Bcl9	1.352090117	-0.776323267	0.059858011	-0.635624862	7.280879438	16.38036244	0.000397223	0.001454781	11.5966439	11.47227777	11.56497972	11.45702929	11.57360326	11.4107212	11.14212807	11.0174476	11.25504249	11.544328	11.5048494	11.25675819
483	Slc7a6	-0.637758586	0.627184817	0.508167901	-0.497594132	8.288797161	12.42249755	0.00116039	0.003497486	9.217465421	9.002752016	9.425657431	9.465360611	9.596290762	9.545977777	9.248600617	9.351812524	9.161780491	9.150873163	9.27180395	9.161181421
484	Pex19	-0.628807714	0.530838611	-0.20115599	0.299125093	10.52979388	7.447530271	0.007039643	0.015523422	11.89680096	11.75532398	11.50231457	12.10658621	12.17031055	12.2227008	11.73395874	11.84770338	11.80540914	12.04410887	11.90512287	11.88140953
485	Nrxn2	0.880981707	-0.463789202	-0.080135424	-0.337057082	8.684392562	12.5688312	0.001110287	0.003373802	10.05517419	9.908948015	9.823128319	9.756223447	9.918231254	9.726704859	10.01282576	9.758044092	9.993680858	10.0670143	10.58193106	9.932137089
486	Rnls	-0.36583677	0.180210668	0.0813133	0.104312801	7.517116702	5.498800779	0.017974682	0.034201962	7.299871566	7.277506367	7.482140419	7.644221769	7.779670607	7.733136284	7.465864651	7.668097171	7.482434834	7.370485403	7.457501064	7.544470289
487	Tnfsf12	0.704278289	-0.087671683	0.172524462	-0.789131067	8.332326826	8.079723416	0.005376996	0.012405781	9.057003646	8.479708624	9.04278018	8.153207078	8.381423941	7.932026565	8.466874255	8.066955116	8.195843263	8.059324221	8.148128016	8.004647011
488	Utp6	-1.074441799	0.880145666	-0.012658293	0.206954425	11.55118366	42.03827596	7.19405572434401e-06	6.75998690351596e-05	11.07694253	11.28947018	11.18036902	12.16818412	12.28273899	12.319184	11.33837781	11.28026227	11.51103004	11.22498133	11.4286136	11.51405007
489	Hsf2	0.909961826	-0.637105017	0.589220345	-0.862077154	7.276595793	58.07375399	1.66829003470245e-06	2.3827119537511e-05	6.89256436	6.827580307	6.580027711	6.670331813	6.910963253	6.853474347	6.813128507	6.39708053	6.128478331	6.401249511	6.161761393	6.334560769
490	Cela2a	-0.00269642	-0.05986353	-0.928734984	0.991294934	2.754631083	17.53781792	0.000302166	0.001169909	2.508871705	2.509985036	2.452623031	2.460932028	2.494213435	2.524423569	2.468977717	2.529845457	2.660336447	3.031747374	3.627298108	3.786319093
491	Nmb	0.746376326	-0.261683161	-0.137340849	-0.347352316	11.91095387	26.96088063	5.04211471817145e-05	0.000285804	12.23670129	12.28168678	12.39828989	11.4969762	11.70218244	11.47839034	11.78072063	11.86396568	11.81791216	11.91019854	12.00664809	11.95777438
492	Dlg1	0.60974005	-0.651196598	0.107885762	-0.066429213	14.84093924	20.65997578	0.000154753	0.000684162	14.88164522	14.96053021	15.15667683	14.26585926	14.43753851	14.46623433	15.03779743	15.00056933	15.08485514	14.985084	14.84581937	14.96866124
493	Atp5e	-0.742009257	0.764652493	-0.083188421	0.060545186	16.45044402	35.2816857	1.56599439795978e-05	0.000118723	16.17345992	16.36668016	16.22625859	17.03528132	17.07555792	16.8815872	16.31286089	16.15058818	16.23501989	16.27263639	16.37254481	16.30285303
494	Pth2	-0.396530291	-0.18294689	-0.327417289	0.90689447	5.542909189	5.917714018	0.014467753	0.028466456	9.737282648	9.892819153	9.499220088	9.471405452	9.686503771	9.388732806	9.919954156	9.708421046	9.877164145	9.772411352	10.22733657	10.13982939
495	1110035H17Rik	1.04061878	-0.996931928	-0.185477939	0.141791088	5.984058383	9.84123554	0.002721629	0.007034235	6.267684694	6.214454909	6.176921455	4.617518954	5.85829551	5.061390254	6.247284362	6.061660827	6.219055314	6.331564074	6.343416665	6.409453581
496	Rnf121	-1.395118445	1.268595063	0.43857136	-0.312047978	8.757310233	121.965689	5.30105542522232e-08	2.75569183755956e-06	10.70308487	10.82675898	10.87294858	12.08861801	12.02059276	11.95369659	10.93081952	10.87455141	10.80697697	10.62007806	10.76873803	10.89400751
497	Ethe1	-0.501599785	0.821834687	0.00357313	-0.323808033	11.61189463	36.71170577	1.31411129838634e-05	0.000104632	12.09144602	12.01510998	11.95777438	12.5070727	12.62565886	12.28251697	11.76416844	11.65655062	11.552108	11.54150939	11.72733126	11.69669454
498	Chrm1	-0.026033099	-0.068245535	-0.667235784	0.761514418	2.682810825	41.34595091	7.74819278937303e-06	7.1301746318887e-05	2.465646619	2.484039346	2.437376898	2.463219194	2.520756657	2.481186308	2.638465869	2.46940885	2.562024045	3.228836117	3.111603831	3.331166168
499	Tyrp1	0.5961009	-0.10513873	-0.181319824	-0.309642346	2.670050501	5.413306075	0.018811131	0.035526262	2.736980814	3.319159198	3.709760029	2.963643777	2.566230955	2.47661594	3.400267058	2.459422657	2.690864666	3.265589781	3.017808316	3.231311273
500	Efcab11	-2.764417199	3.500267705	0.241837544	-0.977688049	4.389792035	148.5474474	2.08898337740071e-08	1.70057601598237e-06	3.950893106	4.298449623	4.131874394	6.475220346	7.164866339	7.034382036	3.536759086	3.56171116	3.07519536	3.282819232	2.979337466	3.185996277
501	Mdm2	0.639063255	-0.642045587	0.00038199	0.002600342	12.33844818	18.42785615	0.000247311	0.000996728	9.134243835	9.161371665	8.691390966	9.006685548	9.179679327	9.304115229	9.149951543	9.214714758	9.35996763	8.787090284	8.96973219	9.165493674
502	Mslnl	1.51607308	-1.172980783	0.052706939	-0.395799236	8.767116774	57.01689408	1.81426210689386e-06	2.52722297821197e-05	9.227724299	9.281065063	9.483784419	7.809405732	8.040428011	7.5945208	9.133744746	8.887630211	8.941921933	8.952834538	8.933306166	8.919035369
503	Olfr283	-0.050450736	-0.127561639	-0.445389793	0.623402167	2.663550126	7.074563181	0.008312192	0.017838232	2.453300864	2.465518463	2.432932094	2.47795124	2.557557329	2.467595059	2.915136649	2.433286517	2.537365377	3.360964308	2.825590967	3.035402646
504	Marveld3	-1.338151713	0.440717578	-0.039686749	0.937120884	10.8643181	50.03935809	3.28436425132138e-06	3.82154328937674e-05	9.862157504	10.20490683	10.14635991	11.47865307	11.37495467	11.37427165	10.78091418	11.08183325	11.04297922	11.06355467	10.95228349	11.00894873
505	Rab11b	0.599654419	-0.797613794	-0.079965838	0.277925212	10.42977061	30.50239353	2.96050233431504e-05	0.000190204	10.47905313	10.48055621	10.42252986	9.894713646	9.868331636	9.820130653	10.59616642	10.85379864	10.52605226	10.88898755	10.67396732	10.65295996
506	Ntng1	1.300606848	1.386474031	0.086216259	-2.773297138	3.66567015	31.78424394	2.47485850370123e-05	0.000166569	11.52688709	11.60309191	12.6393533	9.807800542	10.25087179	9.562127182	10.48592328	10.60495716	10.61623652	10.31172881	10.58240832	10.56901416
507	Efcab6	3.422823441	-0.946589438	1.678062189	-4.154296192	4.124974464	19.20706328	0.000208888	0.000872412	2.448546984	2.456462505	2.434993901	2.498705738	2.596912609	2.458006866	2.403881079	2.419996289	2.536657378	3.46142658	2.671150304	2.850846757
508	A930041C12Rik	2.072209099	-2.279574298	-0.311802027	0.519167226	4.255273018	16.83756157	0.000355886	0.001332219	4.879242027	4.129611621	4.76622291	2.501780548	2.601344491	2.455324222	4.558528128	4.297345342	5.541298684	5.865202706	4.354092867	5.113282664
509	Aurkb	-3.812070485	5.199047822	1.442750736	-2.829728073	7.192698248	28.65364286	3.88071590339705e-05	0.000233975	7.326701608	6.97417917	7.580690159	10.71100139	11.34968389	11.25709712	7.087820127	5.7315944	4.9012244	5.01484344	2.624331673	5.753211606
510	Clec9a	0.485411181	-1.07952909	-0.032920153	0.627038063	7.957434928	16.8603365	0.000353966	0.001326465	7.769978601	8.020915226	7.529602363	7.261081658	7.07042375	7.53275724	8.204325553	8.548929226	8.349595138	8.183535409	8.704156146	8.313918823
511	Mylip	1.667407435	-1.416170549	0.057629472	-0.308866358	14.27661928	119.7452486	5.78019177906219e-08	2.89769124175748e-06	14.76021594	14.85486168	14.88541323	13.280574	13.22346584	12.9942287	14.45773619	14.66630084	14.62274316	14.49727563	14.48182126	14.59479489
512	Chrm3	1.245373167	-2.094752753	-0.103062324	0.952441911	6.641874799	72.17771363	6.14158750647847e-07	1.20629138903424e-05	4.593930422	4.650318787	4.287452678	5.105386664	4.601844819	4.658595224	5.482352231	5.777588103	5.710088227	5.97441655	5.697129044	5.583747797
513	Zfp7	-0.002084923	-1.177789349	0.12539823	1.054476042	13.2637941	54.96354167	2.14452224577507e-06	2.83947360177359e-05	6.685084053	7.263609919	6.548171566	7.697340345	7.925817592	7.391185699	8.172737012	7.86557379	8.008730696	7.890989468	7.8468175	7.871714521
514	Gm6460	0.346753377	0.090847887	0.300039066	-0.73764033	5.493186257	5.283285973	0.020174674	0.037695007	6.115647007	5.806851015	5.698556976	5.766561219	5.49571355	5.318520098	5.15985456	5.839472371	5.308924275	5.101975016	5.108622448	5.197536544
515	Pced1a	0.683106917	-0.666460897	0.021784276	-0.038430295	12.5309564	19.95822845	0.000178467	0.000767722	10.12842303	10.18103511	10.16004908	9.558478099	9.531682561	9.579698499	10.27782027	10.01715808	10.26915671	10.6359134	10.24276126	9.973764316
516	Sik1	0.23050127	-1.846799479	0.26397007	1.352328138	9.411383442	62.5076726	1.19112995371304e-06	1.89036572729789e-05	8.737489111	8.679564289	8.763503119	8.447548769	8.584675623	8.456828315	10.14190662	10.53139195	10.35615258	9.663709067	10.23939292	10.33443895
517	Fkbp8	-0.694833061	0.502068527	-0.217481545	0.41024608	11.62407655	4.75237286	0.027134741	0.04836871	11.26869654	11.63898157	10.99116879	12.08167918	12.01665757	11.88500933	11.49324336	11.41767269	11.56622445	12.10717931	11.59611637	11.42628945
518	Phka2	1.312863078	-0.724231838	-0.541669079	-0.046962162	10.15339577	19.79900079	0.000184443	0.00078831	10.85320477	10.45818851	10.61013638	9.427089087	9.478085582	9.077765755	10.13025584	9.933484536	10.09189556	11.01595189	10.51428236	10.25040892
519	Epc1	0.897514257	-0.900457874	-0.033846442	0.036790058	13.55169338	64.03488238	1.06617691679716e-06	1.75246281850432e-05	12.06002742	11.63158736	11.64816107	11.29844502	11.33128678	10.86007225	11.45941786	11.19753776	11.45233568	12.24143269	11.70093944	11.47127313
520	Kdr	0.123985208	0.033430125	-0.985111208	0.827695875	2.76037535	19.40211365	0.000200424	0.000842769	2.468275003	2.444097797	2.474627802	2.611224756	2.703465193	2.425355063	2.383239064	2.425906807	2.670796505	3.650110915	2.53590139	2.803732455
521	Tmem177	-0.543832544	0.541736351	0.225374161	-0.223277968	9.246855812	21.05229246	0.000143152	0.000644444	11.42901078	11.45504385	11.5655056	11.17549473	11.19000409	11.06803325	11.29557571	11.18036902	11.33471039	11.1699152	11.45521762	11.27528666
522	Asphd2	0.66731919	0.322965635	0.125845362	-1.116130187	11.071809	22.51145055	0.000108268	0.000518193	11.77095829	11.48968778	12.03508158	11.03137958	11.14352395	11.11886655	10.87564167	10.73111278	10.71811872	10.39174368	10.79426302	10.7613304
523	Rb1	0.438544578	-0.660737277	0.3077918	-0.085599101	11.71016895	11.56110796	0.00151741	0.004356553	11.59140853	11.66813523	11.84503373	11.27916729	11.30981472	11.16632984	12.08434004	11.80053038	11.86303672	11.66439231	11.80249993	11.45504385
524	Atxn3	0.217890312	-0.354558776	0.021694762	0.114973701	11.83350027	4.891208742	0.02506812	0.045292849	9.568607299	9.817721464	9.907525328	9.711534931	9.793845031	9.839047264	9.772754199	10.0832255	10.01596717	10.00353701	9.670526987	9.807284762
525	Serpina3i	0.232557634	-0.313872025	-0.536990175	0.618304566	3.747809365	7.496607774	0.006890229	0.015240976	3.65533883	3.594126186	3.643667086	3.807252432	3.220654943	3.167551825	3.761788244	3.390642059	3.984644972	4.225604467	4.172098417	4.350342914
526	Cep55	-3.963946872	5.181717312	0.501585126	-1.719355567	7.983040776	180.109479	8.37437694942817e-09	1.02167398783024e-06	6.651362981	6.686336665	6.86189883	8.976728859	9.510996937	9.387413495	6.241755684	5.746102287	5.698176304	5.475175437	5.684246551	6.022916811
527	AI661453	-0.289598322	-0.815341516	-0.146810066	1.251749904	13.78060481	91.42508299	2.04839499190681e-07	6.10693018183184e-06	13.00331225	13.22149171	13.13229441	13.50452021	13.40972267	13.31165046	14.21360956	14.15184929	14.30645904	14.43838767	14.39130432	14.2826561
528	Gm29571	1.424123953	-1.132670631	-0.154256172	-0.13719715	3.487469564	8.028736371	0.005492149	0.012634552	4.249179804	3.670870256	3.931939451	2.51250799	2.475925909	2.591183751	3.505130398	4.13355564	3.338943506	3.021419724	4.110897955	4.308080382
529	Dbr1	-0.175576361	0.443294268	-0.021813251	-0.245904655	11.95000456	5.597399727	0.017064824	0.032734969	12.04350342	12.12323388	11.93681103	12.10203534	12.15754292	12.37069916	11.86237984	11.78739476	11.65062001	11.54660943	11.8296054	11.98961955
530	Trgv2	1.896984126	-1.241831052	-0.073944845	-0.581208229	9.871095228	8.952740224	0.003791792	0.009274091	4.9313615	4.289693013	5.274374851	4.149649395	3.810990034	3.111190308	4.369041396	4.050536844	4.439021085	3.011721629	4.086313446	4.276471533
531	Ywhaq	-0.307107292	0.452961013	-0.011658076	-0.134195646	15.39745271	12.68497113	0.001072368	0.003280895	15.81577835	15.83444619	15.79342476	15.96576775	16.07262635	16.16542863	15.70558453	15.86269692	15.74754605	15.82998593	15.65410211	15.71697162
532	Piga	-0.76133888	0.581217056	0.132644742	0.047477082	8.527067016	10.82731399	0.001930481	0.005297233	11.96475728	12.09202045	12.319184	11.86191863	11.78051964	12.12652979	11.95797157	11.92081453	12.19540408	12.0258486	11.97775675	12.04037763
533	Dtl	-2.864661035	4.802465536	0.513892909	-2.45169741	8.962407347	116.2327798	6.64957831385931e-08	3.16509286185766e-06	9.431754953	9.128653147	9.470444599	12.15879562	12.33345848	12.13258171	8.193271663	7.00138258	7.022784954	6.433528513	6.948583953	7.293648004
534	Mobp	0.137766118	0.033479711	-0.728130752	0.556884923	2.692379874	5.908899587	0.014532575	0.028568884	4.654158747	3.704989044	2.748364209	3.938019257	3.926132776	3.584514214	2.526051986	2.648579702	2.882615814	2.970532034	3.962122692	4.138768589
535	Opa1	-1.635324025	1.697064053	-0.027969916	-0.033770113	10.85233025	91.64444622	2.02561104610041e-07	6.07748812514233e-06	11.83507785	11.84740537	11.94115343	11.54550382	11.56898544	11.36324956	11.91127265	11.95248555	11.90233607	12.03292971	12.06909874	11.99380443
536	Defb12	1.46564692289353e-05	-0.148464593	-1.263810563	1.412260499	2.908458281	82.36160964	3.33117552562729e-07	8.23519274094945e-06	2.54545108	2.537365377	2.472036551	2.481409315	2.485980204	2.587419519	2.519096806	2.637233762	2.843872249	3.781386119	3.914268591	4.095979796
537	Apex2	-1.006329359	0.888099759	0.136413477	-0.018183877	10.72879544	31.02175335	2.75099870814565e-05	0.000180137	4.905846663	4.135921465	4.502390983	5.106874582	5.06963745	4.870647156	4.415598522	4.159344883	3.948632888	4.153190103	3.891934899	4.074436152
538	Slfn3	-0.950826845	0.857141785	0.355696872	-0.262011812	6.295088451	36.85445006	1.29175179792766e-05	0.00010329	3.33668524	2.529366737	2.931006319	3.516999944	3.939626472	4.548946994	2.671678651	2.995359447	2.77702393	2.960615707	3.846638869	4.021936613
539	Cetn3	-0.447748415	0.585885943	0.049848357	-0.187985885	14.04208495	22.36033469	0.000111363	0.000529449	14.74611136	14.71085557	14.76499709	14.96219095	15.19532088	15.1264702	14.7442022	14.61287643	14.60359083	14.54445571	14.68397473	14.62714228
540	Cypt3	-1.052053059	0.906851913	-0.762345921	0.907547067	3.191317319	5.327088671	0.019702443	0.036956858	2.766794618	2.523878316	2.704678068	3.1143261	4.328222173	3.708961907	3.112825	2.573212655	2.744916784	2.967774109	3.788933831	3.961284263
541	B430218F22Rik	-0.365979538	0.850332631	0.287208307	-0.7715614	5.295551881	12.43495985	0.001156019	0.003486176	5.664865847	5.459983051	5.42925796	5.692536721	5.68312074	6.276388011	5.169633485	5.053061112	4.878352983	4.490704915	4.609050068	5.139667676
542	Olfr1023	0.025481513	-0.068455021	-0.935249811	0.978223319	2.769198954	14.68518506	0.000610994	0.00206779	2.592066139	2.514042094	2.454702144	2.463021997	2.49097078	2.53037306	2.475162064	2.537365377	2.67720346	3.000667644	3.665487984	3.829324705
543	Tango2	0.294529356	-0.107279507	0.434613131	-0.62186298	6.892648441	4.741208197	0.027309646	0.048643889	12.62178455	12.51324147	12.52039717	12.56296443	12.69848084	12.70880568	12.40770344	12.48923097	12.46605376	12.43172271	12.39754491	12.38977815
544	Esyt3	-0.548873289	1.780052999	-0.156303586	-1.074876125	10.47631272	65.83390667	9.3866276769979e-07	1.61343930255855e-05	10.87101665	10.96937753	10.90643089	11.75336159	11.25361378	11.38646958	9.648355436	9.564623762	9.840306744	10.08901838	9.742077876	9.691100446
545	Snrnp200	0.367654821	-0.359968343	-0.165277868	0.15759139	15.17082267	9.638791188	0.002929507	0.007478764	15.19940312	15.26850399	15.20787334	14.91068027	14.8989583	14.76317742	15.14352101	15.21569333	15.29350668	15.59910068	15.28003275	15.2694212
546	Cmtr2	-0.530342826	0.355869471	0.160961808	0.013511548	9.32071598	11.14942957	0.001734318	0.004857859	12.3645042	12.47582858	12.21170745	12.64013693	12.57053879	12.70179417	12.36134227	12.32669415	12.45336066	12.20352306	12.20647898	12.3111992
547	Frmd4b	0.877693266	-1.08866155	-0.028324156	0.23929244	13.31987996	77.37489577	4.45154206584304e-07	9.81869283293102e-06	9.410110042	9.31693475	9.139345386	8.807587706	8.998472264	8.58780571	9.508162823	9.515185301	9.52209721	9.333249336	9.636667854	9.420182832
548	Arpin	-1.543083875	1.383358109	0.159204406	0.00052136	8.358994619	112.97278	7.60135001568794e-08	3.44260168664483e-06	10.79475766	10.81203545	10.58002312	11.99011764	11.88629912	11.96450028	11.12636945	11.0922457	11.07103687	10.96249298	11.07866407	11.01485635
549	Zfp385b	-0.089652737	0.080720138	-0.955663291	0.96459589	2.724637991	64.2676062	1.04855367531528e-06	1.7322491506548e-05	4.258269469	4.265591143	4.49366106	3.489283851	4.339423271	2.914676893	4.326488015	4.549872922	4.373360316	5.144830415	3.2676169	3.49230197
550	Olfr1239	0.167846975	0.053962929	-0.785678766	0.563868862	2.764814847	13.90690567	0.000754694	0.002459982	2.473263752	3.01358949	2.676932312	2.661502762	2.511572921	2.487168947	2.437766317	2.487647383	2.572942144	3.179520349	3.22364962	3.452222172
551	Eea1	-0.713897915	0.586671861	0.322831615	-0.195605562	8.040951038	13.89412032	0.000757376	0.002467653	7.792469307	7.851452847	7.994792154	8.546634364	8.419964662	8.813809027	8.000600648	8.059035327	7.960756493	7.67112366	7.405850038	7.974923925
552	Ppia	-0.936410356	0.821876109	-0.137810466	0.252344714	14.30538552	25.37013069	6.53672179637457e-05	0.000349614	13.98573567	14.09580909	13.87369439	14.89808393	14.93086351	14.87801531	14.1436088	14.09880005	14.11829201	14.53199956	14.07457545	13.99292632
553	Tcf7l2	0.947799746	-0.775200923	0.184060357	-0.35665918	12.69723981	36.39392775	1.36558754402555e-05	0.00010772	13.00113919	13.03950699	13.15886655	12.06864927	12.18342541	12.10403882	12.7718588	12.94211664	12.96774081	12.78504974	12.54398106	12.80050438
554	Gps1	-0.468046975	0.27245307	-0.137495208	0.333089113	15.28631705	11.89543703	0.001364967	0.003994285	15.10692288	15.03989363	14.96458715	15.59910068	15.43589473	15.48054917	15.28398649	15.24179795	15.17240092	15.46758323	15.34859143	15.29449634
555	Sik3	0.990637129	-1.139314045	0.046433731	0.102243185	15.42110621	41.30705145	7.78082849469534e-06	7.15728110286463e-05	15.55229821	15.58260768	15.6832005	14.64833298	14.73514998	14.46271204	15.65410211	15.86046169	15.74957334	15.47969339	15.88037454	15.76476802
556	Hyou1	-1.021988513	1.174960438	0.054368777	-0.207340702	13.98372598	10.22188663	0.002376832	0.006296296	6.155744955	6.221414409	6.560674372	6.245172345	5.930131714	6.703817753	6.083374997	6.150865273	6.06428645	6.202709297	5.477275411	5.755330666
557	Fam50a	0.224768346	-0.17594305	-0.057325102	0.008499806	13.13175068	5.310150836	0.019883457	0.037235068	13.14873224	13.20173163	13.24360856	12.98460094	12.97959816	12.95556828	13.08374828	13.21120779	13.15264047	13.20765702	13.19642641	13.21548842
558	Derl1	-0.956030975	0.86731007	0.012814402	0.075906503	11.62164681	47.37431274	4.2060287024364e-06	4.57802224676697e-05	12.92934349	12.7495179	12.70275605	13.7344937	13.7386421	13.9162062	12.78036228	13.16254545	12.91899476	12.63435372	12.99730781	12.99396134
559	Rps19	-0.530113558	0.853127718	0.11902822	-0.442042381	5.05962935	7.835763235	0.005955746	0.013494854	5.389689216	4.96245054	5.002955532	5.500213901	5.706634066	5.738587993	5.07655969	4.451634136	4.85785898	5.006058656	4.245841365	4.777068125
560	Cd320	-0.805738749	0.908171575	-0.093157706	-0.009275121	12.15567155	58.08663554	1.66660013101734e-06	2.38180967295678e-05	10.39429218	10.41214156	10.39140301	11.7512521	11.75827978	11.6604322	10.42866785	10.44772227	10.43286457	10.01691224	10.57290782	10.48117995
561	Tlr2	0.121429907	0.359301784	0.209950962	-0.690682654	11.87332011	5.461336647	0.018335601	0.034796058	12.17921347	12.21482169	12.18055642	12.20352306	12.14648076	11.90540559	11.95984894	11.64914149	11.65307936	11.05604152	11.71223106	11.90211442
562	Nfatc2	0.331042669	-1.302640253	0.038220491	0.933377093	8.333107956	51.65167766	2.84464126879792e-06	3.45641189308353e-05	4.255045992	3.792094045	4.072799041	4.315691739	4.626945639	4.257914855	4.566908471	4.578776698	4.439578841	5.130196237	4.294228452	4.800244865
563	Mpdu1	-0.290864763	0.432103475	-0.160387217	0.019148505	13.1363036	5.332846751	0.019641358	0.03686993	13.22561589	13.07656286	12.98015112	13.51166895	13.45268192	13.19057328	13.0816287	12.87354568	12.90343936	13.17288197	13.14170345	13.02518997
564	Tcl1b2	-0.930856201	-0.309367754	0.376994904	0.863229051	6.394640132	10.85157544	0.001914805	0.005262624	5.792303911	5.545534167	5.570350412	6.308032787	6.710966873	6.681757434	6.712694258	6.857671273	7.058494824	7.073982715	6.291380449	6.13251248
565	Ces2g	-0.590148906	0.846573569	-0.032231932	-0.224192731	10.40771932	14.18477891	0.000699133	0.002309599	10.52247346	10.45620671	10.16232917	10.94542113	11.21667801	10.74935692	10.26354411	9.901004492	10.20718674	10.1190882	10.1421562	10.20718674
566	Olfr410	-0.661719715	-0.090542726	-0.105863965	0.858126406	4.880990086	10.1131497	0.002469666	0.006501036	4.509166922	4.249673572	4.180048345	4.928650906	5.05282546	4.942571617	5.004017384	5.006783656	5.184875121	5.152702034	5.559854096	4.800711927
567	Slc22a17	0.481103969	-0.660810036	-0.103273201	0.282979268	11.18793362	10.65615541	0.002045575	0.005559509	9.810765315	9.897850042	9.158293273	9.678542537	9.651966095	9.351230971	9.884561056	9.645906383	10.18344157	10.07705406	10.07273159	9.927771384
568	Fnbp4	0.7791949	-0.599575228	-0.286014878	0.106395206	10.8940787	17.72926658	0.000289219	0.00112894	11.16020829	11.10441646	11.05692586	10.46614721	10.23689028	10.28092842	10.95794002	10.87643198	10.9483196	11.52711694	11.15370309	10.9599162
569	Cnnm3	0.933934254	-0.799572066	-0.318064112	0.183701924	8.527879774	26.51153029	5.41819579040929e-05	0.000301839	8.593777651	9.035381502	8.617926059	7.843879008	7.928541229	7.672862212	8.608769859	8.457193675	8.778035112	8.980351727	8.87102295	8.946816307
570	Selt	-1.817604676	1.800419074	0.119469671	-0.102284069	8.73351012	70.82729863	6.70146338525096e-07	1.28398586914994e-05	13.21152672	13.29829072	13.51712529	12.41780761	12.61369724	12.63300213	12.9277397	13.04137528	13.25424894	12.98035641	13.34080703	13.38512095
571	Bcl7b	-0.200905312	-0.226887261	-0.167772552	0.595565125	10.29541581	11.8076247	0.001403145	0.004088031	10.05097864	10.1515496	9.765521929	10.20950963	10.17275316	10.18850332	10.51978901	10.35492175	10.37671713	10.48349015	10.59513319	10.6761222
572	Lrrc48	-0.026914833	0.32310384	0.273680118	-0.569869125	7.930737273	6.665255002	0.010041985	0.020903041	8.088802142	8.14270433	8.190062821	8.07781746	8.352678099	8.071818233	7.693846233	7.968276678	7.870879362	7.905294746	7.280284759	7.526382413
573	Aco2	-0.423310143	0.468267162	-0.159537567	0.114580549	15.63532427	15.632882	0.000478034	0.001688914	4.032195482	4.116254111	5.029750321	4.219911523	3.715015037	3.947747642	4.593930422	4.68936142	6.066845982	5.342534655	5.694695406	5.051002059
574	Olfr1499	0.027368865	-0.428128773	-0.848034121	1.248794028	2.960051448	8.826384379	0.003982373	0.009658359	2.608979776	2.563564987	2.49097078	2.511476911	2.475616738	2.594315297	2.696668002	3.212413262	2.956714	3.007899615	4.10209661	4.299901403
575	Kcnn2	1.203083176	-1.658487655	0.130018965	0.325385514	9.668098403	138.4134287	2.91812801678441e-08	2.02728838054939e-06	9.520112577	9.707020455	9.736345954	8.49161915	8.75881757	8.417655778	10.01518603	10.1846593	10.29757511	10.14407974	9.908730414	10.03376728
576	Klhdc8a	0.378521258	-0.185031555	-1.028176368	0.834686664	2.970221922	4.835839487	0.02586886	0.046508161	2.57245614	2.555278141	3.585924708	2.496814	2.481716445	2.599564769	2.533802355	2.674150056	2.925237468	2.976041244	4.032195482	4.209482257
577	2210409E12Rik	0.541775537	-1.532639666	-0.512267357	1.503131485	5.697404342	39.49992636	9.49776364713515e-06	8.25967693780422e-05	4.972582417	5.174738784	5.480726769	4.604393442	4.847190135	4.551137781	5.87051964	6.211515196	6.518605519	6.922863596	6.357298894	6.857279936
578	Rgmb	1.227309669	-1.252343853	-0.157210634	0.182244818	12.22015111	58.82461285	1.57314306897676e-06	2.28745977645982e-05	12.40912927	12.4746589	12.54168817	11.37887899	11.17753287	11.18713548	12.50764452	12.486258	12.50667637	12.85353482	12.74241716	12.37625881
579	4930408K08Rik	0.003478084	-0.1580551	-0.997005527	1.151582543	2.849426325	9.719341624	0.002844579	0.007295879	2.553082967	2.543133995	2.475050908	2.484739323	2.484272938	2.591821358	2.523988622	2.645464225	2.865546072	2.952199527	3.946434787	4.127381184
580	Clec4a1	-0.139534773	0.036509568	-0.98566782	1.088693025	2.88644278	6.658468338	0.010074136	0.020957075	2.655549077	2.534470978	2.470868534	2.480122236	2.485044573	3.1143261	2.515997809	2.633850458	2.820115937	2.94694117	3.898066344	4.081960149
581	Cabs1	-0.001220084	-0.13138986	-0.982098511	1.114708455	2.824125268	10.39624036	0.002236593	0.005987925	2.535231834	2.531927623	2.468812486	2.477183765	2.485195215	2.577253214	2.511876615	2.625023932	2.796901228	2.946502813	3.877091112	4.056503383
582	Hoxa10	0.842799715	-0.428326888	0.052137045	-0.466609872	14.86012663	28.92769603	3.72449717900801e-05	0.000226572	15.32017799	15.1841564	15.3689573	14.34941056	14.54333294	14.45214904	14.92418723	14.91944108	14.78624491	14.87549962	14.88541323	14.71254923
583	Pgm5	1.045165211	-0.51944928	0.116199208	-0.641915139	16.69353296	55.95796548	1.97625567745239e-06	2.67650656099734e-05	10.01193163	10.22455291	9.821682312	9.614457288	9.591961383	9.603812052	9.664981738	9.577212119	9.729702415	9.470748241	9.539109499	9.545225572
584	Olfr800	0.07754777	-0.053080372	-0.814404573	0.789937175	2.936806532	4.863778934	0.02546103	0.04588098	2.918523588	2.522167091	2.853787409	2.46866569	2.486865485	3.106303604	2.923170484	2.568250552	2.72965486	2.956134841	3.767393701	3.940761072
585	Klra9	0.996929336	-0.950020946	0.139422718	-0.186331107	8.598718596	5.685975044	0.016294272	0.031479509	8.655399083	8.79914874	9.264234589	8.012793913	8.017171993	7.698028499	9.068778501	8.856178125	8.653100619	9.318211987	8.710716847	8.130860257
586	Speer4f1	2.563942052	-2.277314552	0.02840549	-0.31503299	8.344000949	30.98287827	2.76604770122423e-05	0.000180881	8.989000286	9.491800479	8.925403989	6.759759842	6.712863073	6.241755684	8.997103308	8.732243408	8.816975538	8.05471499	9.149951543	9.256439251
587	4930440C22Rik	-0.001509968	-0.063884157	-0.924312004	0.989706129	2.755819422	15.27816164	0.000523268	0.001819875	2.509719285	2.511572921	2.453708391	2.461816516	2.489634588	2.528079398	2.472188332	2.535231834	2.663762806	2.992180519	3.644193772	3.807744695
588	Bcap31	-0.655571461	0.884856932	-0.050702617	-0.178582854	9.900887563	19.39568781	0.000200696	0.00084352	14.93889544	14.82780295	14.8258347	15.18775071	15.18842369	15.29924757	14.86936193	14.99365324	14.99945475	15.07939695	14.9446063	14.95972363
589	Col8a1	1.580312017	-0.429407156	0.143543446	-1.294448307	11.36413615	14.26635376	0.000683767	0.002268541	8.25872118	8.41666123	8.451239113	7.247441248	7.913432251	6.965733297	7.869085662	7.004664671	6.816753482	6.555091902	6.568667237	7.059708613
590	Olfr1333	-0.004640904	-0.020393502	-0.811152864	0.83618727	2.69660399	37.48261549	1.19864522147783e-05	9.7683943845925e-05	2.477840078	2.492208253	2.470366703	2.45754095	2.505539781	2.491257016	2.441874554	2.494581494	2.579062204	3.143876273	3.289499147	3.515601424
591	Uimc1	0.490198902	-0.196078631	-0.132593563	-0.161526709	13.72130618	14.32410077	0.000673136	0.002240368	6.554822579	6.450168488	6.986926138	6.132154382	6.23669996	6.092468913	6.440969355	6.426377843	6.32376903	6.558101084	5.876747072	5.933734003
592	Tfpi	-0.943215781	0.675411523	0.311078297	-0.043274039	10.14758859	24.2640145	7.89718001815703e-05	0.000404446	5.807098247	6.467845243	5.854376114	6.106282571	5.963241903	6.124402441	5.952014786	5.456073983	5.859871318	5.607432393	4.853891115	5.384984579
593	Boc	0.461759893	-0.814774022	0.148992567	0.204021562	11.37366906	13.38576836	0.000873976	0.002778061	11.57558027	11.48472985	10.98924023	10.87455141	10.94019029	10.84952897	11.6593704	11.69935314	11.74986919	11.59140853	11.45752083	11.61268566
594	Orm2	1.413067564	-2.803204852	-0.097882013	1.4880193	7.103318905	10.90451724	0.001881128	0.005184561	8.046373655	6.570120799	5.594645493	4.765666769	5.327827266	5.87844322	8.445462041	8.000600648	7.935489121	8.265479822	8.949742558	7.45997547
595	Prl2c5	0.420456077	-0.972026851	0.447153641	0.104417134	4.554697712	4.802584991	0.026364535	0.0472164	4.651271009	3.959683002	4.87649025	4.410617791	4.197437219	3.618021022	4.847537978	5.316002731	4.978615876	4.623450308	4.626945639	4.550299717
596	Pnpla2	0.674353222	-1.065296696	-0.056645233	0.447588707	15.4222344	16.82885458	0.000356623	0.001334428	15.58161765	15.36780524	15.1941461	14.63781884	14.69959672	14.78309377	15.45371115	16.09644925	15.76623901	16.0683702	15.83444619	15.58351873
597	Txndc9	-0.449304497	0.284719242	0.24332484	-0.078739585	12.39990051	9.704619079	0.002859878	0.007327603	7.103922009	7.264889245	7.399040525	7.667838523	7.660040293	7.870879362	7.259300657	7.663607372	7.434283635	7.183360597	7.235984957	7.035885378
598	Tff2	-0.11600725	2.538990644	0.860661347	-3.283644742	5.309771525	30.53234636	2.94790801741774e-05	0.000189584	6.633356339	6.644237568	6.844686333	6.852671099	7.058494824	6.559136066	4.692540459	4.027233957	4.13355564	4.669928826	2.700316458	2.901100732
599	A730054J21Rik	1.455084559	0.035344676	-0.026179497	-1.464249739	10.45891573	29.90332058	3.22657590049796e-05	0.000203437	11.57052297	11.58900844	11.52453843	10.11234358	10.30862253	9.897850042	10.55516945	9.791300741	9.866311931	10.07153344	9.983323471	10.2364637
600	Mycn	-1.190407062	0.98956184	0.035349887	0.165495335	6.636222758	26.12605693	5.76805799032237e-05	0.000317053	11.74501638	11.53354757	12.1371081	12.48586045	12.30802788	12.43172271	11.45975602	12.18482761	11.86120305	11.58954167	11.85656983	12.03804144
601	Prdx2	-0.555369816	0.862382377	0.112912682	-0.419925244	13.71230526	30.52245757	2.95205881539722e-05	0.000189824	16.23501989	16.26594486	16.56721911	16.48815292	16.72996641	16.59909222	16.06026309	16.20699484	15.96080521	15.93429146	15.98195554	16.02748551
602	Cdk7	-0.839786886	0.56830308	0.008303807	0.263179999	8.360364436	31.49730167	2.57466822310583e-05	0.000171105	10.83396882	11.06803325	11.19340826	11.69935314	11.93553688	11.91751338	11.27259027	11.22808886	11.06201325	10.6158017	10.77292997	11.15015649
603	Fyn	0.183509151	0.482264448	0.107028522	-0.772802122	10.8576687	29.08639199	3.63750238265552e-05	0.000222249	11.16397186	11.22867999	11.4286136	11.13021523	10.88276298	10.93946555	10.5271744	10.58240832	10.49069498	10.59956387	10.6146153	10.39288586
604	Ppme1	-0.678417866	0.270218693	-0.006298216	0.414497388	8.718674837	9.435805398	0.003157448	0.00796269	8.434977252	8.457193675	8.138017765	8.985566822	9.063185215	9.016690253	8.741436005	8.654037125	8.85931308	9.012534809	8.682560015	8.578586034
605	Foxp1	1.439784874	-1.724434621	0.052056841	0.232592906	10.4119159	67.29340651	8.48543863358923e-07	1.50808320729143e-05	12.12360522	11.87427689	11.96653262	11.47795384	11.29349924	10.8682059	11.93479836	12.01308344	12.07468605	13.11762804	12.15454036	11.91870989
606	Slc10a7	-0.503190514	0.65298589	0.005236159	-0.155031535	9.688518037	10.11311688	0.002469695	0.006501036	9.513124506	9.551767981	9.851888922	10.2646723	10.16864182	9.993038838	9.550278693	9.690061438	9.227055149	9.423677385	9.48629372	9.541715698
607	Aar2	-0.510710654	0.403972021	0.284985487	-0.178246854	9.122015828	4.950384944	0.024244963	0.044041534	8.919822699	9.099572417	9.017250544	9.519244247	9.388032323	9.661501051	9.017873549	9.192025089	9.146962921	9.267978744	8.396731984	8.837194371
608	Zfand2b	-0.173934547	-0.107572761	-0.058773774	0.340281082	13.68847576	6.365788202	0.0115864	0.023606996	13.51848915	13.45967667	13.49046925	13.69115687	13.78508853	13.51419332	13.77951756	13.71319562	13.82044382	13.78214402	13.88423219	13.82310211
609	Speer2	-0.012702959	-0.024595439	-0.409901078	0.447199476	2.562884202	9.497427604	0.00308606	0.007819454	4.01928678	3.685490791	3.61605765	4.562414747	5.076164749	5.169889125	4.95914626	5.13598446	5.324498333	5.308924275	5.145533666	4.136330553
610	Med14	-1.027015571	0.055200502	0.25297926	0.718835809	6.951180729	56.41453173	1.9043560038957e-06	2.60975033739351e-05	6.837176232	7.204981036	7.208214248	7.452231167	7.386109043	7.325805509	7.612548816	7.488971607	7.606314244	8.132608629	7.680654591	7.368152633
611	Exosc1	-0.478442666	0.579093517	0.084694924	-0.185345774	10.00465189	20.17381358	0.000170742	0.000741293	9.901805282	9.817466953	10.15034891	10.42477135	10.36440772	10.51577007	9.86075712	9.886780818	9.820130653	9.797357961	9.737991887	9.778233972
612	Myh8	0.603388548	-3.507836095	0.544715067	2.35973248	6.583390365	100.0705572	1.34268628616142e-07	4.73013280639233e-06	2.469671347	2.441576765	2.475263567	2.612648825	2.692212574	2.422038754	2.38102446	2.426389286	2.673781738	3.645268236	2.5279932	2.80043472
613	Ndufs8	-1.257960636	1.462887386	0.133765883	-0.338692633	12.31199116	68.36517405	7.8896145306173e-07	1.4252594981514e-05	11.96344648	12.15644629	12.28032478	13.33219032	13.47441929	13.36748983	12.1110334	11.87898685	11.79541704	11.97213044	11.62078182	11.79122738
614	Ppp1r27	-0.336700057	-0.485156618	-0.396421308	1.218277983	9.18404628	7.053523868	0.008391893	0.017980402	8.840238555	8.391259187	8.538015061	8.70478302	8.91471225	9.160117703	9.378205361	9.426654446	9.430223021	9.075368312	10.41501446	9.933963979
615	Stat6	0.199736199	-0.281660856	-0.030326478	0.112251135	12.84011907	5.325554471	0.019718758	0.036976675	11.44764549	11.31391965	11.1947427	11.39757066	11.21975039	11.05038815	11.27546043	11.33790206	11.30365674	11.6593704	11.37693272	11.1769118
616	D430032J08Rik	0.462861056	-0.25368416	-1.078803829	0.869626932	3.015615032	5.768989957	0.015609745	0.030340638	2.85321834	2.552464302	3.492970718	2.534470978	2.453522586	2.522076628	2.53507429	2.740688933	2.995359447	2.998541156	4.17304685	4.33594615
617	Pcnt	0.416488255	-0.600153912	-0.168484189	0.352149846	14.71510893	20.7329472	0.000152512	0.000676764	14.73079314	14.73221591	14.59282229	14.32760485	14.40682808	14.07193365	14.77631916	14.84173582	14.98877334	14.98786178	15.07674496	15.04767413
618	Cdk12	0.975803729	-0.772517661	-0.130464068	-0.072822	8.740833818	12.38713208	0.001172905	0.003524823	7.162533454	7.171837605	7.164866339	6.688432105	7.101880974	6.61848754	7.657156902	6.944600967	7.457239744	7.257195021	7.214703249	7.037077291
619	Rps5	0.329151087	-0.450105788	0.014334589	0.106620111	18.27437558	7.650846547	0.006444877	0.014409655	18.15395865	18.30032928	18.44502102	17.92297672	18.0355319	17.95334708	18.25245548	18.52672393	18.48299364	18.28367004	18.4525056	18.48299364
620	Slc11a2	-1.337014602	1.249307856	0.014136171	0.073570575	8.819729849	38.99292701	1.00593482985608e-05	8.63397028988775e-05	8.396262893	8.534172841	8.40503487	9.899416035	9.46429779	9.982800585	8.394550428	8.549535592	8.654504821	8.647819989	8.330392718	8.577969623
621	Pcdhga7	0.889931001	-0.579235318	-0.201685815	-0.109009867	15.02457979	46.62389949	4.51996629301075e-06	4.80926122852181e-05	14.60002138	14.73700704	14.5342962	13.88236966	13.87975078	13.65803816	14.26658035	14.23286965	14.38788872	14.60069258	14.5924001	14.48669564
622	Ftsj1	1.362842869	-1.066981385	-0.184617787	-0.111243698	6.438277125	31.47814935	2.58150139557224e-05	0.000171458	6.781945458	6.835307119	7.025039836	5.639170259	5.545090418	5.369503128	6.539341811	6.567626826	6.647739322	7.164037935	6.585009074	6.55951431
623	Plekhs1	0.845850267	-2.119865232	-0.02286183	1.296876796	14.20797778	140.6799167	2.70244455932351e-08	1.95372571567316e-06	17.14167337	17.46171078	17.5009567	16.10530092	16.45742104	16.06688975	18.23925924	18.4525056	18.41265563	18.32040977	18.32040977	18.30741186
624	Gramd1b	1.048328007	-1.156629139	-0.129449017	0.23775015	14.69816995	59.11772143	1.53778587114262e-06	2.25330641396118e-05	10.72255604	10.77689071	10.62007806	11.16800971	11.40965256	10.94519368	10.51898393	10.32127871	10.52159741	10.20926466	10.64615051	10.85349535
625	Cdk5rap2	-0.151575794	0.62438449	-0.186928462	-0.285880234	10.23225565	7.031391009	0.008476731	0.018140592	10.18283748	10.41163297	10.55763136	10.42105127	10.59251763	10.59326029	9.752948359	9.986261581	9.994465783	10.40503509	9.89868651	9.99073951
626	Hmgb1-rs17	-0.308559211	0.768307802	-0.188887973	-0.270860618	15.71664402	7.555297106	0.006716532	0.014911715	15.88666468	15.70960117	15.87020371	16.07914033	16.16905993	16.14394694	15.3430154	15.25516793	15.48904046	16.01750979	15.34668406	15.28969386
627	Asb15	0.006777765	-0.175330197	-1.009180611	1.177733043	2.865707452	9.306333228	0.003314027	0.008288841	2.563175924	2.550181362	2.479134289	2.492583084	2.481281848	2.598293348	2.530254382	2.661502762	2.906391726	2.954006323	3.995084801	4.17659958
628	Ubxn11	-0.528714506	0.410272805	-0.171092593	0.289534294	7.584126953	6.28346986	0.012059986	0.024429286	7.476264431	7.455585406	7.118013146	7.935840453	7.923947508	7.776218541	7.664119804	7.334057351	7.407010933	7.783211164	7.615989202	7.5192655
629	Urb2	-0.661674918	0.442467554	0.076944324	0.142263039	10.73815881	10.81541477	0.001938226	0.005315244	10.29680795	10.56929053	10.58101897	11.1022296	10.97197478	11.35793782	10.58352407	10.72828505	10.79293041	10.58539384	10.5617972	10.72671553
630	Il10rb	0.364987996	-0.412215709	0.033269931	0.013957782	14.18467359	10.91687175	0.001873372	0.00516793	14.14932919	14.29648546	14.33605801	13.90729473	13.97148119	13.80813275	14.35092084	14.26022824	14.31240672	14.20277148	14.26658035	14.35439417
631	Ass1	-1.806941431	0.891045754	-0.323012802	1.238908479	11.68575935	26.24178264	5.66023375001136e-05	0.000312423	10.60761932	10.68252858	10.79582096	12.73795975	12.3347532	12.43408022	11.34344151	11.51421587	11.97599853	12.34191952	11.80927205	11.65150275
632	Kdm3a	0.620259561	-0.46614192	-0.112116086	-0.042001556	12.39172189	9.618606522	0.002951265	0.007527907	10.1025748	10.37548881	10.15391199	9.794680475	9.822797601	9.604486091	10.02110432	9.973764316	10.09818459	10.30591103	9.985760839	10.1845612
633	Terf2	0.882346008	-0.514658883	-0.288860577	-0.078826548	12.09179936	13.34563056	0.000884074	0.002803752	12.54277187	12.25737031	12.47190068	11.64914149	11.69935314	11.27651019	12.22771023	11.91823186	12.02303939	12.58281221	12.30080134	12.15194965
634	Psma8	-0.321278767	0.778466432	0.072260788	-0.529448452	8.38688286	5.131334617	0.021921676	0.040448808	8.440424272	8.412057926	8.807184395	8.558191387	9.222253699	8.843057809	7.772541606	8.253232826	8.262329167	7.539174496	8.142409845	8.389736895
635	Vps26a	0.540215983	-0.450130731	0.023042712	-0.113127964	12.25401872	13.75872282	0.000786497	0.00254815	12.29779244	12.44780908	12.57402652	11.89501236	11.99620357	11.80776417	12.33810511	12.34634799	12.36491919	12.26254403	12.42626013	12.29144
636	Meis2	1.312469209	-0.866019483	0.021213049	-0.467662775	16.44472118	74.10801953	5.43599164517901e-07	1.1227794173005e-05	16.5150303	16.63092048	16.75899544	15.31286481	15.4047158	15.19349458	16.14600473	16.06186008	16.15706962	16.43591935	16.15984098	16.23928934
637	Trmt44	-0.605574589	0.307823987	0.227356194	0.070394408	10.20506806	6.985398582	0.008656351	0.01846617	9.997072464	9.925350255	9.962491773	10.45756661	10.54596557	10.69810607	10.10651318	10.3764682	10.29518492	9.678026586	10.21287635	10.20519478
638	Dkkl1	-2.587676274	2.426668344	-0.186015816	0.347023746	9.433457363	77.71537372	4.36184071829071e-07	9.69103232253761e-06	8.533013651	8.94735136	8.498226117	11.63076096	10.86990261	11.24095638	9.026748291	8.817267469	8.617599156	8.968946936	8.986112765	9.064602664
639	Yme1l1	0.690632739	-0.882864933	0.102123131	0.090109062	10.86951481	20.29393049	0.000166613	0.000726098	8.952213996	9.066737221	9.148859619	9.034052254	9.190255273	9.079693824	9.05005113	8.742489089	8.809816954	8.78111024	8.697303373	8.765316363
640	Gpr173	-0.191696244	-0.264305769	-4.10E-05	0.456042971	7.224753413	9.317608593	0.003300024	0.008259785	7.032330615	6.924680115	6.889443588	7.000891363	7.10071871	7.319932977	7.354487401	7.361646648	7.498326307	7.409010511	7.515132798	7.290439922
641	Ctdp1	-0.001196689	-0.006843693	-0.750511636	0.758552018	2.675221617	42.16974766	7.094296420141e-06	6.69400620922045e-05	2.526771063	2.485319468	2.437732503	2.458682109	2.510814253	2.483916737	2.433985621	2.481186308	2.558772251	3.181315069	3.153059037	3.391104982
642	Tmem44	0.799472375	-0.978055965	0.562858812	-0.384275222	6.179973322	22.61832829	0.000106141	0.000509952	5.355968833	5.909007484	5.652979637	5.302617256	4.826793209	5.020970708	6.059482718	6.129599687	5.862531513	5.882517763	5.290867252	5.494408057
643	Itga1	1.234489303	-1.335207043	0.032250721	0.068467018	11.53635285	60.06779444	1.42958659611726e-06	2.14633001308662e-05	10.63457365	10.34725582	10.32671263	10.42070512	10.6140555	10.39691266	10.4901044	10.48857599	10.43475035	10.65022612	10.32163258	10.22160494
644	Eaf2	0.535707177	-0.430933645	-0.278194306	0.173420774	11.11905524	7.736876813	0.006211528	0.013966165	10.05873368	10.06861131	10.8186197	10.44476562	10.06731706	9.976286412	9.473145033	9.777885562	9.729232896	9.696998296	9.759185806	10.08199584
645	Dcaf17	0.715515632	-0.56072522	-0.125413441	-0.029376972	12.3950275	25.57146874	6.32050700386901e-05	0.000340519	10.01596717	10.07837102	10.2364637	9.930745897	9.961663012	10.04760062	10.04779447	9.897408935	10.08450402	10.08581613	9.920328919	9.955397448
646	Trim34a	-0.418731375	0.460918219	0.24794372	-0.290130563	8.59248075	7.743229915	0.006194702	0.013933902	10.11373755	10.1304159	10.08901838	9.105297263	10.74877396	10.92330208	10.68977075	10.8956205	10.8066636	10.42978263	10.39140301	10.83445038
647	Bcl11a	1.14687647	-2.257882058	0.129195944	0.981809644	10.78156948	111.463492	8.09730778378047e-08	3.5398328335497e-06	10.40663464	10.69885054	10.52976918	9.357331838	9.607901185	9.229391923	11.81748376	11.63738935	11.51339801	11.31737982	11.58164593	11.68165753
648	Bmpr1a	-0.481117809	0.533687525	0.224243482	-0.276813199	8.258306996	16.73625726	0.00036458	0.001357988	13.71894904	13.7631517	13.90028148	13.22346584	13.4575403	13.40996919	13.62538443	13.60663684	13.60699055	13.42270753	13.2274098	13.53243373
649	Syde2	0.85737439	-1.23551761	0.269008565	0.109134655	11.34436048	24.21765214	7.96131070125836e-05	0.000406582	11.18190656	11.62459026	11.50415701	10.45265527	10.59275533	10.69312005	11.57748857	12.01510998	11.85248493	11.44595727	11.44708414	11.74501638
650	Senp2	0.982267821	-0.740565651	-0.090981116	-0.150721054	12.07100099	43.10949824	6.4277974729327e-06	6.20558839023127e-05	7.340582735	7.946587109	7.596472784	7.396908982	7.127500077	7.124514421	7.463128581	7.116355882	7.789360154	7.841253569	8.729263504	7.52092134
651	Bcl2l11	1.650679828	-0.897908339	-0.067684751	-0.685086739	12.87834383	57.56882107	1.73619008238581e-06	2.44708218938147e-05	6.897941215	6.938820782	7.14729753	6.353871787	6.178173594	5.969106577	5.659638275	6.042803523	6.532711119	6.394743014	6.822156462	6.138829488
652	Cald1	0.474709426	0.221681248	0.029166522	-0.725557195	12.57066836	13.92361563	0.000751206	0.002451452	13.83595686	13.77571381	13.89893216	13.23938751	13.39845185	13.40244258	13.45456661	13.35864809	13.19419743	13.63274495	12.82072474	13.08847487
653	Ccdc66	0.424760373	-0.11613197	-0.077478974	-0.23114943	11.04932139	5.960071562	0.01416106	0.027948382	7.471031668	7.401357293	7.380458839	7.158192822	7.168633799	7.268101585	7.263609919	6.916862174	6.961789137	7.660404035	6.253668213	6.568667237
654	C920008N22Rik	0.846459859	-0.821070334	-0.03556034	0.010170814	10.87468524	45.38551253	5.10228622857392e-06	5.24413247350539e-05	10.96371042	11.07103687	11.23556737	10.18231358	10.28844819	10.26017331	10.99985456	11.14450265	11.04978888	11.11953781	11.03006234	11.15122696
655	Kazn	-2.073356589	1.413660733	0.284358176	0.375337679	8.421948559	99.69411157	1.36658847333784e-07	4.76907596067619e-06	11.29040703	11.53699724	11.64568083	11.39200312	11.43394464	11.51839389	12.42626013	12.32296165	12.38359969	12.34052777	12.25708063	12.29468412
656	Mmrn1	0.900005011	-0.451491096	0.112804238	-0.561318153	12.11762794	15.28736367	0.000522031	0.001816977	2.448788532	2.445492803	2.444738971	2.542204996	2.641318106	2.444523813	2.39437916	2.415537775	2.553888034	3.554001021	2.576248433	2.718971116
657	Ccdc138	-0.567325932	0.984778737	-0.064858732	-0.352594072	7.652549701	15.10285094	0.000547523	0.001887753	7.663032294	7.608406593	7.838250924	8.310878012	8.248043451	8.252746146	7.447313922	7.416270648	6.993746829	7.697615698	7.180618743	7.173673153
658	Trub1	-1.194288797	0.624393319	0.202910668	0.36698481	8.625057145	38.55194496	1.0580658760662e-05	8.95843701499872e-05	12.96091342	13.00003051	12.9546236	12.91000405	12.8255821	12.91441015	13.17808258	13.2274098	13.24255445	13.30289592	13.45967667	13.26703093
659	Exoc3	0.68470454	-0.691597074	0.056866205	-0.04997367	13.49741337	21.30332561	0.000136278	0.000620322	12.02059276	11.78456863	11.85212842	11.44739322	11.56823363	11.49265987	11.70938937	11.71190823	11.78456863	11.53838125	11.79339763	11.75257287
660	Npsr1	-0.144174693	-0.172928549	-0.195162645	0.512265887	5.662479155	5.984670267	0.013986537	0.027646363	2.455617338	2.443016503	2.456302156	2.584678913	2.671150304	2.436830741	2.389553689	2.419331252	2.58952433	3.59967113	2.550529685	2.740904366
661	Mlec	-2.394678596	2.102353574	0.218370132	0.07395489	9.134870841	243.3064486	1.99704417444655e-09	4.4070066002566e-07	8.98740875	9.180766531	9.122003466	10.29880844	10.18814135	10.00295152	9.446356776	9.474214241	9.147213753	9.967958941	9.369932274	9.305554978
662	Cycs	-1.698194201	1.723398943	-0.012823857	-0.012380885	14.60461557	151.0258082	1.93154890276781e-08	1.59842772986767e-06	12.74548827	12.58881153	12.77971453	14.06852407	13.9066936	14.25352176	12.72584406	12.81923859	12.770994	12.51594912	12.55275188	12.62565886
663	Dmxl2	0.735406231	-0.733248211	0.076069855	-0.078227875	11.36400301	19.49179613	0.000196671	0.000830828	8.904939846	9.030667782	9.009121112	8.450361049	8.279869376	8.369621512	8.840823348	8.870529825	8.943789399	8.997349372	8.619275571	8.841191256
664	Frrs1	-0.196052455	0.719578312	-0.025848351	-0.497677506	12.36478858	22.11120624	0.000116703	0.000548981	12.60034951	12.51202607	12.60085335	12.98015112	12.76077989	12.5604553	12.08757059	11.97485641	12.08022437	11.98739539	12.17657424	12.05622679
665	4933404O12Rik	-0.902947885	0.854410508	0.252135084	-0.203597707	9.281005329	37.83186076	1.15038261089401e-05	9.48844345497002e-05	2.667647839	2.80043472	3.221077425	4.217462699	4.33380288	4.222528561	2.526691142	2.744627146	3.006438221	2.956714	4.168222362	4.30985174
666	Mbd1	0.488021995	-0.360693753	-0.201142307	0.073814064	13.50481356	12.3704473	0.001178866	0.003539665	8.939859516	8.9042596	9.082382215	9.127621181	9.220243934	9.106443063	9.127284476	8.963362125	9.473145033	9.468776473	9.536965561	9.492751196
667	Ostf1	-0.601975615	0.284737882	0.107515305	0.209722428	14.07230588	12.73783991	0.001055625	0.003239852	4.635282131	4.835152354	3.837366789	5.07348083	4.805630921	5.680871417	4.457134398	4.661715774	4.3429356	4.264158942	5.171930824	4.334420376
668	Acat2	-0.740715279	0.487985965	-0.180609459	0.433338774	10.40999168	7.061778599	0.008360513	0.017925966	10.24601621	10.19102979	9.722841531	10.71411495	10.87956436	10.78835406	10.14570391	10.232561	10.53981055	10.32636646	10.71730984	10.41622754
669	Scarb2	-0.99114268	0.88375878	-0.002312518	0.109696417	11.43154549	39.86192495	9.11984002333545e-06	8.01765342728778e-05	11.25180471	11.14315399	10.99351052	12.07796383	12.10270127	12.18123215	11.24095638	11.3000795	11.16958503	11.1539576	11.13068643	11.43291445
670	Pkp1	-1.222634049	2.030919093	-0.028078727	-0.780206317	7.278948379	7.170713597	0.007959341	0.01720098	8.199970077	7.668761679	6.242506365	8.143910907	9.406263339	8.228966022	6.299960985	6.997949851	6.388472153	6.952426026	6.185998869	6.632194276
671	Dennd6a	0.193958418	-1.115354303	0.227104252	0.694291634	9.187465167	26.69780136	5.25832682183775e-05	0.000295088	8.694175965	8.813337801	8.98858491	8.500756203	8.789840864	8.623626355	9.599846504	9.950713595	9.709726233	9.25592979	9.629252357	9.69379143
672	Gbp9	-1.388430594	1.649576683	0.387721786	-0.648867875	6.542103744	43.28067718	6.31466663694453e-06	6.12625605418555e-05	10.23124406	10.40474409	10.36357661	11.15562107	10.65177265	11.01520551	10.28844819	10.28270204	10.28326277	10.25942847	10.42252986	10.27216155
673	Prim1	-0.715560045	0.894582907	0.00268303	-0.181705892	13.44260948	26.14221807	5.75285240144105e-05	0.000316449	13.32406389	13.23460588	13.50303519	14.0093692	14.2339337	13.96508219	13.11889568	13.19703815	13.20870255	12.97873315	13.19419743	13.34365671
674	Nck1	-0.320088148	0.203586654	0.122283567	-0.005782073	11.86922407	5.920118979	0.014450128	0.028440447	11.64671417	11.77168152	11.86617084	12.04631394	12.2025958	11.99592122	11.90888586	11.86602545	11.85915969	11.7781249	11.66364676	11.82544863
675	Zfp280d	1.026740785	-0.935551062	-0.012286858	-0.078902866	13.00283221	69.21654454	7.45200921854522e-07	1.37715332923017e-05	4.995010643	4.952407695	5.795650444	3.312516953	3.907108999	3.465422208	4.849437947	4.878596111	5.532500376	2.951428492	4.022306609	4.203480303
676	Cox7a2l	0.947068349	-1.271644068	0.010023813	0.314551906	16.19484793	55.80382045	2.00126680905226e-06	2.70144015621933e-05	16.13909809	16.26778032	16.40862091	15.19349458	15.43500835	15.34579134	16.39967137	16.72072837	16.66882674	16.53861133	16.55171697	16.66882674
677	Pik3ap1	-0.149147751	-0.777351743	0.023145966	0.903353528	9.713749417	28.38092699	4.04408502130033e-05	0.000241551	5.543951359	6.068585459	5.041315764	6.049393585	5.966117886	6.163185047	6.677871314	6.386106211	6.509668271	6.308691266	6.166911382	6.157214724
678	Pclo	-0.835102027	-0.75879374	-0.022087558	1.615983325	7.455566745	136.3349836	3.13441572348711e-08	2.10081811588862e-06	2.540921982	2.53507429	2.472466265	3.363304763	2.909213667	2.640437455	3.045333974	3.086315942	2.829447092	2.925237468	3.912694885	4.096325189
679	Olfr57	-0.933140847	0.034516929	-0.394701719	1.293325637	4.268181443	13.47229282	0.000852678	0.002722401	3.164963954	3.6042416	3.691520974	4.379693316	4.397615791	4.482839962	4.47703562	4.40165799	4.277904671	4.39431538	5.284672285	4.661715774
680	2010003K11Rik	1.103802012	-2.153957472	-0.494153505	1.544308966	6.636894316	8.349603355	0.004813717	0.011319087	7.532363919	6.460795115	4.799527101	5.021468622	5.071978384	5.387833095	7.244814286	7.737781729	6.960556502	7.739521016	8.381423941	7.304668077
681	Slc25a25	-0.140827019	-0.6717237	-0.00108921	0.81363993	11.38565117	33.35813793	2.00344906082545e-05	0.000142056	10.0799313	9.922402718	9.668112585	10.52734568	10.52618225	10.75408777	10.86941394	10.93118587	10.70608235	10.40769362	10.88483956	10.84016384
682	Ankrd24	0.67593419	-0.764203328	-0.012053034	0.100322172	13.75621345	17.77150238	0.000286453	0.001120475	5.090221205	4.478476331	4.45984719	4.822135604	5.073203077	5.060421003	5.668559935	5.131979112	5.02446206	6.818904149	5.701542594	4.881165665
683	Rabggtb	-0.805530711	0.951939895	0.21659222	-0.363001404	7.618344514	20.43332534	0.000161972	0.00070951	7.531364797	7.545598087	7.555980565	8.371160531	8.206989255	8.471385795	7.727403208	7.351829894	7.114482794	7.010872703	7.11120738	7.421859154
684	Lmbr1	0.641133584	-0.740921746	-0.128176682	0.227964843	11.74945147	47.7517582	4.05808562159008e-06	4.46558050630023e-05	7.11332872	6.782983085	6.763447243	6.77248616	6.869968298	7.044121836	6.912612121	7.186371009	7.133736673	7.139749638	7.1366473	7.301529558
685	Cntn2	0.108816263	0.053696269	-0.757298656	0.594786123	2.701293037	10.29848659	0.002313952	0.00615841	2.508119081	2.509471475	2.684601322	2.461201064	2.486827661	2.526691142	2.470636468	2.534712931	2.9237409	2.965547142	3.636942941	3.798523708
686	Prdx1	-0.764183053	0.76630855	-0.108975153	0.106849655	15.32735111	30.68112795	2.88629891400134e-05	0.000186689	15.02963145	15.21520754	15.08553394	15.89616995	15.88386966	15.84288248	15.18586286	15.12567515	15.01245843	15.26330642	15.05459634	15.33301915
687	Svs6	-0.002768073	-0.047964213	-0.899737612	0.950469898	2.735977204	17.04256324	0.000339045	0.001281415	2.500406961	2.504293815	2.450253142	2.458383862	2.488876467	2.515997809	2.461414114	2.523707574	2.62202909	2.994340865	3.577942232	3.734080516
688	Rorc	2.15484507	-2.623887705	-0.18062856	0.649671195	11.86923509	161.9227369	1.38831040951482e-08	1.34406361323738e-06	12.09440923	12.05320339	12.23719108	9.908483427	10.09798124	9.913803822	12.27255764	12.63815989	12.88121408	12.83166464	12.66438226	12.83777038
689	Egfr	0.662542672	-0.322966931	0.281398095	-0.620973837	13.61508265	11.61450801	0.001491734	0.004293516	9.334157886	9.115853567	9.069243591	9.555181555	9.43307285	9.489452679	9.29307122	9.67374221	9.38559278	8.91205824	9.225903581	9.349278716
690	Fuom	-0.317415515	-0.737582093	-0.0944479	1.149445509	13.29483829	36.52164174	1.34461216045402e-05	0.00010642	12.61638015	12.70379768	12.67294306	12.9438235	13.26834485	12.73319909	13.7087069	13.80427684	13.64512998	13.6798426	13.95318189	13.80843294
691	Baz1a	-1.651488322	1.527246424	0.205640685	-0.081398787	9.843525289	40.57940436	8.42300101557142e-06	7.58268535703109e-05	9.212901947	9.438621381	9.608303963	11.1347453	10.72084358	11.35870338	9.594673948	9.659673678	9.378205361	9.175334551	9.243383809	9.596912572
692	Srek1ip1	-0.38415494	0.418816099	0.03587443	-0.07053559	11.46314822	7.367342311	0.007292253	0.015987284	11.43049588	11.36904912	11.38068102	11.79421144	11.90043216	11.63804724	11.45191144	11.36111265	11.26321846	11.10591492	11.43179303	11.43091131
693	Nfrkb	0.517802843	-0.599548572	-0.179669659	0.261415388	11.3395226	19.77024683	0.000185548	0.00079228	11.4717601	11.45076356	11.22702545	10.97732829	10.86754669	10.7512656	11.5077526	11.37229669	11.514737	11.80007964	11.59582745	11.53788818
694	Rela	0.408953067	-0.636427993	-0.045995033	0.273469958	13.53396154	13.21215728	0.00091868	0.002890782	9.634068043	9.350044564	8.975556152	9.431754953	9.4052189	9.127284476	9.714028199	9.559633541	9.540143898	9.361565754	9.752410442	9.701762478
695	Zfp85os	-0.667120744	0.735452271	-0.600706436	0.53237491	2.812322931	12.63953659	0.001087013	0.003318314	2.451617697	2.464018693	2.672959308	3.179520349	3.437842069	2.972595514	2.415200133	2.436568458	2.531832527	3.313668446	2.828254795	3.043797186
696	Sfxn4	0.924650074	-0.827571015	-0.207965917	0.110886857	11.45256784	22.43874261	0.000109744	0.000523686	8.06357422	8.197823189	8.127050394	7.761797204	7.944668655	7.974240488	8.182606902	8.356105662	8.651780801	9.000580432	8.707114427	8.39157201
697	Casc5	-2.58713005	3.420393796	-0.146791826	-0.68647192	8.056247131	85.8379987	2.74835301026621e-07	7.32280868472601e-06	5.378076385	5.166228749	5.466300104	8.499720303	8.630012214	8.847059833	4.904664036	4.403897216	4.109316801	4.871062482	4.296624107	2.949967939
698	4930449A18Rik	-0.059588689	-0.081981503	-0.420891885	0.562462077	2.635898269	4.852669323	0.025622266	0.046120079	2.44751404	2.457251637	2.430213411	2.4830085	2.56964771	2.461088945	2.407082684	2.82461378	2.5279932	3.386966613	2.714647644	2.920751061
699	1500004A13Rik	1.98232599	-1.73897118	-0.316475779	0.073120969	6.920981377	25.57114501	6.32084767781287e-05	0.000340519	7.047177951	6.934475149	7.450749653	6.149709148	5.935960317	6.073129772	6.493827648	6.391852687	7.268101585	7.568145108	7.270835156	7.163502679
700	Zfp68	0.71691534	-0.33351537	0.068604156	-0.452004126	14.40319395	21.0224226	0.000143998	0.000647602	12.87131916	13.11847127	13.15434726	12.39659169	12.44517714	12.5911786	12.60403277	12.71041205	12.75555092	12.52106773	12.44123457	12.60807629
701	Aanat	-0.497423628	-0.160244732	0.297138319	0.360530041	6.116603587	4.720208239	0.027642309	0.049129514	5.845623666	5.675559061	5.691911513	5.817469523	6.360210602	6.527685	6.278333014	6.466610249	6.441156058	6.379008258	5.96859098	5.947085125
702	Deb1	-0.42754208	0.329449619	-0.014222191	0.112314653	12.62347914	8.223508564	0.005067574	0.011806855	12.51611901	12.44287278	12.43298374	12.84249558	12.91311144	12.91899476	12.50096117	12.58858614	12.5967056	12.38415152	12.70122854	12.64353944
703	Glyr1	0.581570566	-0.623075452	-0.049486047	0.090990933	9.777258661	20.64974957	0.00015507	0.000685209	9.776546054	10.01339997	9.878636021	9.304698151	9.18981319	9.429359006	10.01744404	9.974116811	9.801535847	9.965161343	10.03872409	9.937669416
704	Klk10	-1.350827248	0.021062829	0.207386653	1.122377767	8.156711541	5.45784927	0.018369638	0.034851836	6.943632379	7.871714521	6.802560645	8.552624423	8.547119818	8.570645051	8.236968303	9.167997719	8.202234783	8.378633477	7.644923291	8.961484078
705	1810026B05Rik	1.076897493	-0.961715144	-0.101080893	-0.014101456	15.72706919	68.48123507	7.82816841737763e-07	1.41822029789915e-05	13.12670634	13.15211092	13.22823844	11.69910083	11.77168152	11.86501981	13.01049957	13.37217016	13.32835896	12.43193868	13.23764667	13.24903439
706	Bco1	-1.527998815	1.691598226	-0.4942024	0.330602988	3.037001522	21.31159228	0.000136059	0.000619824	2.445537815	2.877646324	2.516568632	4.405267034	3.929735336	4.088746845	2.396359185	2.415021235	2.537574116	3.521841774	2.590179716	2.719540245
707	Ereg	-1.118298199	0.597145422	-1.11449828	1.635651057	4.652986987	13.62941797	0.000815577	0.002623859	2.446623875	2.445537815	2.441106882	2.525514069	2.62743265	2.446293309	2.395362652	2.414936635	2.542614884	3.532168683	2.581481796	2.714647644
708	Rai14	1.041616766	-0.647367855	0.079492392	-0.473741303	9.31764222	69.02960994	7.54553244502231e-07	1.38590281358635e-05	9.758286973	9.838830555	9.788014369	8.764788711	8.766780863	8.728712024	9.338510951	9.450382568	9.413491642	9.389879074	9.352517016	9.221511896
709	Sgsm1	-0.756917581	0.876193106	0.150437816	-0.269713342	11.89500704	19.4377083	0.000198924	0.000837872	11.70311277	11.68276103	12.02320079	12.64674685	12.2887652	12.74431527	11.5777552	11.66018936	11.81330344	11.49854467	11.69649656	11.40489333
710	Clic5	1.07346624	-3.251904066	0.149222853	2.029214974	11.71332848	240.0090966	2.13155628421045e-09	4.54657456491495e-07	10.82356292	10.98573124	10.98005136	9.898942939	10.00022143	9.66978243	12.90166934	13.37738752	13.04560213	12.76847073	13.11022435	12.99829535
711	4930452B06Rik	-1.720324692	0.802867527	0.290578567	0.626878598	6.453439702	76.96176939	4.56339024385877e-07	9.97477501119677e-06	7.503826865	7.53814703	7.659320256	8.913503993	8.972605181	8.950587851	8.627125333	8.733064655	8.146766956	8.096383226	8.537257875	8.262329167
712	Xpr1	0.561315889	-0.55553721	0.014088821	-0.0198675	13.83885764	24.56777176	7.4920777073141e-05	0.000387899	7.369312814	7.489454325	7.332342301	7.077897038	7.035361956	7.140116072	7.353926116	7.440857001	7.466158669	7.26672976	7.27146159	7.265102584
713	Ppp1r16b	0.942557147	-1.262803672	0.165710762	0.154535763	10.3951581	11.31877998	0.001640839	0.004642822	6.695323923	6.842773752	6.737142331	6.536525158	6.830031167	6.696791172	7.007757933	7.017714094	7.244250901	6.945672988	7.140659997	6.726817037
714	Hbq1b	-1.323523966	0.398258675	0.312121568	0.613143723	5.379978172	9.285597223	0.003339965	0.008343981	5.144413991	4.423896855	4.425173933	5.682100576	6.237994724	6.043961379	5.575605323	5.546540383	5.647134948	5.580058806	5.499696097	4.753161046
715	Cadps2	0.61286248	-0.207631226	0.10282109	-0.508052345	9.407093803	10.97021688	0.001840322	0.005094552	9.890157195	9.816339111	9.659394662	9.124118815	9.10932624	9.293858472	9.331181301	9.363612595	9.455403307	9.512897158	9.188632186	9.140204589
716	Il16	1.229494416	-0.867723073	-0.024045544	-0.337725799	9.755101949	38.16551411	1.10644778089744e-05	9.24806279250669e-05	12.32296165	12.24449651	12.01765839	11.55576918	11.45212569	11.45702929	11.90459481	12.09807002	12.09927903	11.7703185	11.8596355	11.92703999
717	Rnf25	1.08715539	-0.898633421	-0.053603391	-0.134918577	9.65879274	14.1333874	0.000709027	0.002337049	8.787770657	8.822186087	9.05435138	7.986991754	7.962688476	8.197473761	8.783258474	8.720055536	9.104229833	9.654882381	8.7324318	8.662137385
718	Polb	0.641187028	-0.593428098	-0.036243192	-0.011515738	10.25142002	19.91501965	0.000180065	0.000773489	10.32277398	10.37090085	10.5859315	9.780296084	9.763168402	9.812580757	10.48253097	10.38204383	10.27175474	10.28920219	10.43453363	10.5213233
719	Atrn	0.383018348	-0.568360644	0.155333887	0.030008408	12.79194293	9.289040163	0.003335641	0.008335267	4.714683998	5.074763476	5.074763476	4.532821222	4.462928499	4.959488739	5.173060257	5.284672285	5.630781537	5.165400308	4.440555682	4.534376905
720	Runx2	1.927345934	-2.416279425	0.074696069	0.414237422	11.30998414	148.1144219	2.11805648082302e-08	1.71186116074849e-06	10.07960299	10.27238869	10.62644385	8.627371975	8.53684895	8.48625611	10.64615051	10.89813573	11.07328459	11.10053722	10.87136673	10.71443328
721	Prpf31	-1.235889098	1.029402128	0.158814838	0.047672133	10.54854817	80.96497674	3.60669568417717e-07	8.57719103593702e-06	14.86212212	14.77376287	14.73028516	15.40341552	15.41805811	15.46102736	14.58280246	14.53784586	14.70512187	14.55569663	14.79881303	14.74687355
722	Itgal	0.903618938	-0.468802279	0.076845607	-0.511662266	10.02257895	8.085726921	0.005363629	0.012380599	7.963708807	7.866796018	7.808235598	7.565426705	7.507646232	7.735820514	7.720504212	7.599086234	7.698028499	7.467166403	7.969716139	7.727403208
723	H3f3b	0.906096752	-0.668454737	0.017685573	-0.255327588	17.64669414	43.28791883	6.30993387205879e-06	6.12595650317754e-05	17.70940416	17.73429036	17.94495173	17.30531184	17.42844362	17.51958357	17.68548673	17.67015492	17.63976313	17.62693262	17.73429036	17.66509753
724	Eif2s1	-0.944602645	0.919469522	0.042447436	-0.017314313	13.58187356	65.52909158	9.5891676597104e-07	1.63889578475643e-05	13.22507669	13.36892989	13.437298	14.27912242	14.21027665	14.37571344	13.42136159	13.36644569	13.31889666	13.27843066	13.32523853	13.37569244
725	Lrrc72	0.119221731	-1.14377021	-0.690118799	1.714667278	3.291459713	21.41503904	0.000133348	0.000610004	2.541066715	2.535458547	2.832858357	2.483683155	2.479953651	2.58808162	3.270028086	4.279194076	3.433806893	4.127880507	4.82154717	4.103957774
726	Ccdc88a	0.719853705	-0.14151995	0.051734837	-0.630068592	12.49191443	18.03045758	0.000270176	0.001069069	4.270966543	3.644193772	4.710829316	4.279913024	4.097327067	3.993692711	3.702588399	3.354659936	2.683684594	3.801387924	3.703767283	3.875748117
727	Bcl6	1.093533656	-0.747281341	-0.227659338	-0.118592977	14.4855654	12.23638868	0.001228109	0.003661392	15.07178329	14.69278485	14.86091227	13.85379252	13.46381177	14.02727516	14.60166805	14.2765942	14.70846122	14.42014704	15.00056933	14.84898512
728	Zp2	-0.006809176	-0.034015334	-0.859630468	0.900454978	2.713940444	21.26129961	0.000137401	0.000624107	2.488061611	2.497010109	2.445683114	2.45635373	2.491110955	2.503717676	2.450675672	2.510899737	2.591652955	3.025471812	3.457891264	3.648756693
729	Enkur	0.930834681	-1.171748278	0.276536006	-0.035622408	11.42971835	26.45888061	5.46444134315282e-05	0.000303852	11.62950755	11.49941961	11.70438552	10.58193106	10.88533383	10.57354373	11.982508	11.85313072	11.72041475	11.29957633	11.7703185	11.65655062
730	Rnase2b	-1.124278633	1.411156139	-0.77789995	0.491022444	3.117743527	29.96177154	3.19937956789288e-05	0.00020222	2.956714	2.960168403	2.4400305	4.062642228	3.704221884	3.962884689	2.439019487	2.492030232	2.565230665	3.123867497	3.232945608	3.473167128
731	Rab23	0.783010033	-0.446221304	0.268396756	-0.605185485	11.73281293	20.98270868	0.000145131	0.000651461	12.12295085	12.10099809	12.26822805	11.20793116	11.46159929	11.47361644	11.93226099	11.81274922	11.73680058	11.52202474	11.4613987	11.69319709
732	Mgat5	0.601785636	-1.183182446	0.052246789	0.529150021	12.56332664	49.97799736	3.3026606715415e-06	3.83756039365481e-05	4.890629036	4.436022499	4.293659155	4.954770163	5.054167312	5.08343429	5.340866678	5.358047162	5.638488969	5.653755417	4.873979786	5.324075167
733	Ralgps1	-1.463971871	0.565045412	0.237945918	0.660980541	7.071782166	31.13258658	2.70863284559233e-05	0.000178063	6.59021269	6.844927884	6.807248383	6.507710216	6.605603119	6.383181548	7.119646539	7.20130241	7.019777742	7.562189745	6.904451497	7.039475431
734	Plcb3	-0.711083864	0.411158771	0.011865385	0.288059708	10.77889967	17.66192559	0.000293695	0.001142845	10.40923823	10.47304262	10.48011665	11.2489405	11.11567426	11.13103434	10.76790987	10.88872504	10.60553788	10.59603505	10.77371504	10.85682655
735	Mkln1	0.748380284	-0.749772682	-0.029381473	0.030773871	12.00627361	33.04838402	2.08701943188114e-05	0.000146186	11.33039669	11.35386689	11.4623068	11.77709206	11.79085552	12.07986135	11.52963139	11.79472878	11.45163351	11.71350195	11.32027115	11.53699724
736	Zfp870	0.465557664	-0.488230147	0.099984271	-0.077311788	10.19969231	14.94675739	0.000570269	0.001955393	10.65959171	10.79710614	10.77952461	10.22339361	10.36841007	10.4779772	10.71443328	10.99567999	10.90336639	10.65871014	10.73217919	10.85128816
737	Nrcam	1.587247759	-2.086712284	0.404325216	0.095139309	7.552406865	23.94227958	8.35543434210164e-05	0.000422113	8.807846712	8.819959478	8.953956942	8.176224003	8.428713108	8.271223008	9.46299032	9.59234529	9.203270878	8.66736676	9.370584575	9.109636078
738	Oosp1	0.29871244	1.739588484	-0.942867724	-1.0954332	4.258884726	9.286819984	0.003338429	0.008341069	5.103615467	4.710829316	5.916793078	5.524442938	4.419097657	5.331118998	3.540785409	3.12437953	3.553683673	4.479869558	2.555553452	2.71380749
739	Ppp1r2	1.202616031	-1.424913608	0.142522377	0.079775201	9.046955274	30.83054906	2.82598125760957e-05	0.000183764	11.6834192	11.97910866	12.17087324	11.56179274	11.70568941	11.65187963	11.88290872	12.0467114	11.8898615	11.70513756	11.58720463	11.87941779
740	Iars2	-0.237789199	0.471728936	-0.00922783	-0.224711907	13.05290535	17.42142258	0.00031038	0.001194364	13.107765	13.15560553	13.06099236	13.44071156	13.3099644	13.28705453	12.83748217	12.85677878	12.92828272	12.94662262	12.81228048	12.89132406
741	Sst	-0.460495368	-0.068940163	0.981743796	-0.452308264	3.03517576	9.841363335	0.002721504	0.007034235	3.325038066	2.962597974	3.560988531	4.071665824	4.106409129	4.147720903	4.064635332	3.165260652	4.004307042	4.293659155	4.209279086	2.743132409
742	Usp7	0.734732409	-0.670671172	0.082796207	-0.146857444	11.42491148	12.29394747	0.001206669	0.003607744	15.09555744	14.99992151	15.14295656	14.98162456	14.85177169	14.79116525	15.09005889	14.93937932	15.05893036	15.37270871	15.12743406	15.0485756
743	Trav3n-3///Trav3-3	1.673727296	-1.359574608	0.414188898	-0.728341586	8.87399017	11.56474243	0.001515645	0.004352876	9.745813316	9.649145511	9.45305034	7.272565997	8.10001042	8.371427628	9.600104365	9.25671818	9.087868076	8.352678099	9.009121112	9.359294132
744	Enah	0.968033912	-0.489010279	0.167338167	-0.646361799	10.02803465	10.88301187	0.001894721	0.00521532	10.66353754	10.29680795	10.52680074	9.584440755	9.647094658	9.72530403	9.887131885	10.35244779	10.17129564	10.35859483	9.844569947	10.03872409
745	Syne4	-0.744117741	-0.033674157	-0.133688697	0.911480596	12.1993377	15.22517523	0.00053046	0.001839913	11.60139002	11.59140853	11.58017187	12.17184712	12.574623	12.25885352	12.50515878	12.18769055	12.4134968	12.23068349	12.73472459	12.54200413
746	Chl1	1.308277798	-1.976288496	-0.053062192	0.72107289	9.778013869	72.0001065	6.21190846494199e-07	1.21585954467286e-05	2.8648526	3.410299789	2.509186957	2.552464302	2.430596113	2.480720067	2.51975964	3.01706034	3.001933796	2.916717306	4.153674446	4.286670112
747	Ecel1	0.181598854	-0.540034083	-0.158338717	0.516773946	8.601018561	7.120014487	0.008143099	0.017540002	8.55787807	8.434977252	8.289992621	8.17468787	8.194985404	8.368378106	8.751289042	8.745885628	8.860978959	8.524106773	9.28926066	9.019802349
748	Rbm48	0.810092269	-0.826154152	-0.040077472	0.056139355	10.51121771	27.87595363	4.36905637950871e-05	0.000255653	9.431103706	9.371972554	9.690061438	8.425733964	8.578821952	8.342943101	9.268226316	9.299328946	9.453466459	9.951259646	9.326310887	9.227724299
749	Ninl	0.938647559	-0.460609255	0.499629341	-0.977667645	10.77357892	14.48484847	0.000644573	0.002161446	11.28095178	11.27084634	11.56470377	10.20628296	10.5738973	10.52037896	10.83907888	10.89291531	10.95039279	10.06825844	10.36873727	10.74650324
750	Rtn3	0.712553449	-0.532333715	-0.143593367	-0.036626367	8.515531594	13.54803294	0.000834545	0.002674943	5.346665901	5.691491082	5.739406562	4.80752674	5.125144293	4.816864234	5.650399937	5.16474983	4.186026608	5.984439961	4.272325102	4.807958308
751	0610040A22Rik	-0.125708156	-0.078943476	-1.066431119	1.27108275	2.943611365	7.073115722	0.008317646	0.017845952	2.575544859	2.553429124	2.500778209	3.014203753	2.456201362	2.536471543	2.536156552	2.730830331	2.976720203	2.971463401	4.148807252	4.32272979
752	Pja2	0.632592787	-0.355889614	-0.065485538	-0.211217635	15.08896268	12.50617691	0.001131413	0.003426205	15.3906532	15.38833688	15.32828315	14.64686181	14.76097387	14.80165919	15.20088191	15.00774112	15.06854068	15.37966486	15.06722149	15.02673397
753	Olfr1109	0.205756043	-0.44545786	-0.794351673	1.03405349	3.448010262	8.017826139	0.005517174	0.012678516	3.629684536	2.55716635	3.356180453	2.946502813	3.391560405	2.587699991	3.597105271	3.289499147	3.37553237	4.256423457	4.097327067	4.291441285
754	Pik3c3	0.559052368	-0.675095066	0.121327726	-0.005285028	8.05904699	13.86760128	0.000762976	0.002483203	10.80421814	10.85732562	10.7670098	11.18124555	11.18943421	11.10251419	11.02400303	10.99931182	11.0225478	11.00997726	10.96882258	10.99499536
755	Hnrnpa2b1	-0.511800912	0.606241293	0.056350104	-0.150790485	15.33193109	16.14121684	0.000421146	0.001524539	15.89616995	15.90700146	15.95468874	15.58064762	15.47842611	15.65205822	15.96576775	16.05213502	15.99983132	16.18090625	15.92427114	15.94336763
756	Itpripl1	-0.495622197	-0.995974949	-0.024303084	1.51590023	13.82555162	156.7861613	1.61761650932825e-08	1.45933565362861e-06	12.96064467	12.97274017	12.91593033	13.37006775	13.46067359	13.50544043	14.33307512	14.51033341	14.48069808	14.3381363	14.52265203	14.53622753
757	Htt	-1.698419938	1.300714949	0.040497988	0.357207001	10.74875482	116.2272449	6.65106812234516e-08	3.16509286185766e-06	10.87455141	10.99644893	11.18943421	10.61201288	10.53381603	10.71214009	11.04854684	10.94786469	11.11434819	11.28073416	11.08702272	10.97015486
758	Olfr90	-0.403909797	-0.28055041	-0.662179771	1.346639977	4.81055123	10.08643497	0.002493138	0.00655202	4.483648476	3.890088547	4.231659182	4.888588665	4.264777548	4.663759382	4.85446845	5.081880074	4.722428302	5.327827266	6.081628808	5.235860063
759	Irx2	0.340122524	-0.079348898	-0.929633991	0.668860364	2.852587487	7.661998851	0.006414039	0.014351967	3.108013728	2.516831771	2.881943802	2.466327795	2.481371272	2.538722661	2.483144567	2.555933613	2.685390241	2.910935549	3.713734595	3.88870025
760	Snx32	0.269239774	-0.443416948	-0.369860706	0.544037881	10.17997273	12.24996478	0.001223011	0.003648629	10.07837102	10.01897568	10.10584003	9.828385977	9.87301	9.694071433	10.38050122	10.07960299	10.26561405	10.71033447	10.82932014	10.29564576
761	4921536K21Rik	0.014787324	0.056390343	-0.911420532	0.840242865	2.815436988	7.210957466	0.007817021	0.016950947	2.915597206	2.510641687	2.454363665	2.462416406	2.4830085	2.89081568	2.473884904	2.538591075	2.654593577	2.925759901	3.654426918	3.821144333
762	Vmn1r32	-0.00433936	-0.039850443	-0.880341958	0.924531761	2.723529027	17.44504659	0.000308691	0.001189681	2.493118125	2.499930782	2.447742482	2.456681117	2.487261226	2.509867126	2.455539843	2.518118793	2.599702163	2.983398259	3.533792768	3.697195644
763	Eif2s2	-0.871120402	0.823557044	0.255903564	-0.208340206	14.6438186	24.12098602	8.0970558247675e-05	0.000411833	12.39659169	12.28935627	12.22920298	12.61369724	12.70478529	12.64971511	12.14741335	12.1700435	12.13910968	11.70260796	12.13958388	12.21671122
764	Pole2	-2.693366909	2.885794448	0.311357558	-0.503785097	9.448894527	122.1435302	5.26479284560006e-08	2.74000513668467e-06	8.774174446	8.923997827	9.150645603	11.46765075	11.5897946	11.87147325	8.79847101	8.659255224	8.813809027	8.524402811	8.027758784	8.785300991
765	Rc3h1	0.65826824	-0.768154223	0.040533565	0.069352418	13.97777965	28.26038298	4.11893376766577e-05	0.000244303	10.67225701	10.80843734	10.78757412	10.05755372	10.15749089	9.94742061	10.71629873	10.62843323	10.81151248	11.46492849	10.66482309	10.64394724
766	Hist2h4	-0.382394897	1.09355673	-0.59639955	-0.114762283	13.0881761	8.086443299	0.005362037	0.012379515	13.42755293	13.19703815	12.97258413	13.57675359	13.86292554	13.30468077	12.05972474	12.53207366	12.87189131	13.32287986	13.03419533	12.89581318
767	Cntln	0.523298522	-0.286844364	0.026964828	-0.263418986	12.07388743	7.188790642	0.00789503	0.017080857	6.825464862	6.575168059	6.537568493	5.963454539	6.077169445	6.224656412	6.05228013	6.322023804	6.5129876	6.661562431	5.856685751	6.14635972
768	Trim44	0.316270207	-0.477493087	0.009960997	0.151261883	12.9403907	9.962855745	0.00260528	0.006786121	12.88337622	12.92828272	13.01235225	12.63027545	12.5513451	12.69358003	13.04595546	13.11664986	13.14507452	13.3076294	12.97363002	12.99653742
769	Olfr881	-0.024953271	0.003127188	-0.697327325	0.719153409	2.648962793	41.02170182	8.0253681556401e-06	7.32237583361585e-05	2.460431502	2.477759791	2.434247515	2.458345562	2.509867126	2.479085932	2.428576037	2.468564354	2.540776666	3.187060904	3.054010644	3.288827485
770	Tbpl2	-1.579374719	1.075400669	-0.075213654	0.579187705	3.946118821	6.044199091	0.013574776	0.026990074	3.739432137	2.702372314	3.399649657	5.227043039	4.312812405	5.039722822	3.911008606	4.162129019	3.280238635	4.050060162	4.293334525	3.235622535
771	Snx2	-0.632958047	0.318634983	0.204023297	0.110299766	11.73569153	7.717399723	0.006263455	0.014066761	14.90952469	14.78825834	14.90689369	14.82232837	14.82192213	14.92609532	14.84052861	15.24629384	15.06523682	14.92609532	14.99567779	15.07041686
772	Klhl6	-0.531091012	0.768727051	0.545717514	-0.783353552	8.584175625	13.85465478	0.000765728	0.002490719	8.551583639	8.865113417	8.464138785	8.877026213	9.186067344	8.990871777	8.593777651	8.437645286	8.095921844	7.871963671	7.936515368	8.21022584
773	Uck2	-1.497170865	1.623511314	0.098022584	-0.224363033	13.11122379	63.97172172	1.07102132398807e-06	1.75565161147624e-05	12.77768354	12.81691107	12.87922622	14.39736409	14.13153338	14.43643597	12.48837595	12.78482888	12.82159466	12.50968938	12.41181614	12.87922622
774	Ddx58	-1.41890773	1.166893735	0.307154844	-0.05514085	8.474078064	35.05319304	1.61145517671326e-05	0.00012115	10.96085716	10.66040413	10.61981824	11.60284988	11.32692461	11.38068102	10.6548294	10.46939848	10.49265388	10.8615641	10.3770854	10.23715341
775	Tmem14c	-1.461486338	1.48023435	0.126972701	-0.145720713	12.94636787	79.10355452	4.0179489546151e-07	9.20040824205813e-06	12.51358117	12.54851296	12.80424626	14.117888	14.00005161	14.1328598	12.75926527	12.68105324	12.36977786	12.38011097	12.49472748	12.5543398
776	Lifr	-0.685087258	-1.21243057	-0.516500644	2.414018473	10.94650837	144.8886527	2.35071396095332e-08	1.82141895170734e-06	8.601022238	9.146962921	9.141970942	8.316452659	8.841899984	8.516232584	10.16385464	10.41545986	10.30005162	10.15018049	9.995835298	10.29425102
777	Slc22a6	-0.96275873	0.066210147	0.082788147	0.813760436	5.301323249	14.48246553	0.000644986	0.002162242	4.507904063	4.703835366	4.687429505	5.521304216	5.398594559	5.867546348	5.488283612	5.498370382	5.602160689	5.800693955	5.362013081	5.177743207
778	Gata1	-0.712357879	0.484316026	-0.742474324	0.970516177	5.316729265	7.394530939	0.007205399	0.015829676	5.682476916	4.924903333	4.909929231	5.706019332	5.428262466	6.010764645	5.515625477	5.217089072	5.545769841	5.302981923	5.640235997	5.281489394
779	Rfx8	-0.026942946	-1.169450391	0.999176445	0.197216893	3.122306489	7.916018528	0.005757432	0.013124775	2.572942144	3.07649664	2.652065801	2.488175878	2.577941473	3.316216072	3.739767571	3.77472428	4.376192747	3.413615276	2.65653119	2.823008796
780	Fosl2	0.170399562	-0.820855038	0.141061403	0.509394073	11.80273218	11.65647268	0.001471923	0.00424763	11.37345028	11.48102683	11.81163195	11.40070907	11.35845046	11.39575084	12.01052037	12.43852041	12.1684347	11.9904098	11.84740537	12.3564761
781	Rplp0	-0.25161518	0.406381286	0.041700603	-0.196466708	16.0089188	9.211298012	0.003434934	0.008536234	16.05213502	16.1110187	16.10530092	16.34822228	16.46110399	16.07262635	16.04582967	15.80011478	15.93271479	15.78921338	15.85267088	15.91935327
782	Smo	0.335779231	-0.015603324	0.084081534	-0.404257441	15.98949919	9.07657755	0.003615569	0.00891232	8.308825704	8.660713684	7.555337004	9.302042384	9.135820402	9.19591264	8.252177111	8.041830316	8.303607743	7.490498758	8.310878012	7.957471244
783	Tlr4	0.747551314	-1.013164591	0.339532094	-0.073918817	12.3422658	25.65093233	6.23755214230634e-05	0.000337138	12.35945258	12.39795974	12.51471975	11.68037931	11.68143698	11.58260753	12.51534359	12.89530002	12.78272426	12.10014376	12.36591049	12.72604507
784	Setd7	0.977736387	-0.361072534	0.130200463	-0.746864316	13.46462363	41.089246	7.96665622686937e-06	7.28504834493613e-05	14.40437229	14.58495059	14.60166805	13.45925891	13.56920768	13.39773419	13.96027572	14.12936631	13.97389586	14.00041873	13.84716956	14.0669952
785	Tpra1	0.148211633	-0.645941973	-0.069936757	0.567667098	10.76080265	15.88932551	0.00044825	0.001603188	10.61351886	10.64040781	10.34059192	10.43427738	10.58002312	10.1355832	11.04184551	10.93994919	11.10591492	11.12543288	11.15225785	11.01982917
786	Prtg	2.838678838	-1.878390994	-0.17992185	-0.780365995	12.21032142	233.2782373	2.44170670903249e-09	4.72073583082112e-07	13.38833442	13.40046338	13.27666597	10.58581013	10.51209903	10.4515181	12.1454247	12.56786533	12.47131021	12.48324381	12.63435372	12.60676825
787	Gnat2	-0.749341448	1.060122309	0.094361034	-0.405141895	6.983524109	53.89485315	2.34502284961689e-06	3.02401141919373e-05	6.796614918	7.085046384	7.043847004	7.802968167	7.782459227	7.588105256	6.714813713	6.701839406	6.576512605	6.625540276	6.583765887	6.500776459
788	Tmx3	-0.440894096	0.486023612	0.118319905	-0.163449422	9.103577647	12.21213115	0.001237283	0.003683215	3.019548731	2.803270887	2.456618315	3.8008903	4.030292037	3.956335045	3.080936532	3.303656307	3.314032536	3.597769242	2.535279125	2.732677146
789	Cep95	0.528765492	-0.404703485	-0.072903187	-0.051158819	9.992928954	7.40113853	0.007184479	0.015792968	10.92613001	10.86928316	11.04503498	10.31033004	10.48031585	10.48180004	10.82257007	10.86552463	11.04144163	11.28947018	10.67302576	10.76628508
790	Slc5a5	-0.206333422	-1.006738115	-0.021144029	1.234215566	5.725638074	15.86999186	0.000450416	0.001609145	4.970015106	5.070550325	5.146133398	5.170338461	5.22267869	5.412681942	6.441156058	5.983507869	6.401249511	6.76082213	6.402298708	5.726224687
791	Rbsn	0.597301047	-0.459387522	-0.034365544	-0.10354798	12.32456943	18.05151308	0.000268903	0.001065359	12.51434475	12.40810294	12.68033251	11.96961876	11.96589705	11.87536125	12.3025293	12.43804723	12.4484631	12.37374177	12.47190068	12.44649381
792	Csrnp3	-0.046901887	3.058133094	0.419952673	-3.431183881	6.5474068	341.4598532	3.94150242149437e-10	2.28282820907475e-07	4.678850635	4.250970152	4.381643894	4.230582428	3.692010694	3.934922951	2.525888504	2.737990907	4.148333527	2.926520035	4.152606398	4.30260876
793	Adamts14	-0.541518448	0.298479108	-0.52913186	0.7721712	7.627579068	6.844413485	0.009236206	0.019485239	5.699958245	5.544522033	5.188558696	6.02648646	5.837307806	6.21687605	6.03318847	5.555338964	6.232634539	5.612611044	6.474144013	5.830270211
794	Zfp474	0.102472305	-0.360153281	-0.941833917	1.199514893	2.943987037	7.430743779	0.007091642	0.015621252	2.765550389	2.54797231	2.502395736	2.537875546	2.449073912	2.521552064	2.53249464	3.074104734	2.982361991	2.947782823	4.150988554	4.315691739
795	Zkscan5	0.641250028	-0.455983015	0.075022	-0.260289014	12.45419324	7.194156908	0.00787606	0.017048008	10.08299977	10.24021045	10.03498902	10.03591038	9.941851119	9.777885562	9.90212612	9.913074201	10.09511181	10.27355595	9.790483521	10.00261815
796	Pde4b	0.635237433	-0.27887685	-0.033996257	-0.322364326	10.02715043	9.1026656	0.003579713	0.008845731	9.525804253	9.451181859	9.774531336	8.78111024	8.585419389	8.996300449	9.319234411	9.677786222	9.113547837	9.048290455	9.24729461	9.385852077
797	Plcb2	0.501733498	-0.759584235	-0.032898123	0.290748859	8.04943159	8.014534566	0.00552475	0.012690745	8.394356162	7.985436213	7.733352823	7.298555466	7.58722212	7.722167117	8.327215873	8.293342725	8.266138809	8.105482753	8.294238352	8.585670669
798	Dynlt1a	1.060292958	-0.971740451	0.109956065	-0.198508572	11.55693633	58.29438012	1.63962964838559e-06	2.35285220126674e-05	11.7670389	11.92416797	11.99011764	10.84678097	10.96907967	10.684585	11.80131774	11.79518707	11.81916218	11.69809284	11.67519758	11.71250838
799	Dbnl	-0.892252204	0.700350263	0.013612763	0.178289178	12.49723742	17.72541958	0.000289472	0.001129732	12.43193868	12.20925087	11.90369023	13.11022435	13.17970699	12.93170505	12.40700422	12.3025293	12.41105209	12.28806197	12.48234829	12.30933705
800	Trmo	0.02797118	-0.321845837	0.002398769	0.291475889	10.90472597	6.848128765	0.009220337	0.019457232	10.63935586	10.91686028	10.73992724	10.76597338	10.79475766	10.65149881	10.95905484	11.13021523	11.08849729	11.1347453	10.96148248	11.07434327
801	Atp5f1	-1.034540185	1.099066256	0.130145243	-0.194671314	13.21198887	95.58230638	1.66421390122019e-07	5.40935605813217e-06	13.06149892	13.0429235	12.95003708	13.99444756	14.03799021	14.12564229	12.94957807	12.97959816	12.93170505	12.68629779	12.87216782	12.91197995
802	Ppil1	-1.2402252	1.005783423	0.127378633	0.107063143	14.09093132	121.2514308	5.44976514008014e-08	2.78792644404691e-06	13.68068175	13.66717251	13.7386421	14.86762417	15.00614218	14.93340561	13.87421388	14.01274799	13.90285981	13.78787314	13.76830215	13.8515105
803	Cmtr1	1.071822381	-0.766317217	-0.112165623	-0.193339541	11.73605362	55.52704866	2.04714037818581e-06	2.74934861411601e-05	12.19206646	12.04066765	12.15342706	11.16158008	11.10953188	10.89958207	11.85177551	11.75083526	11.8670349	11.96187229	11.96961876	11.87465149
804	Fstl5	-0.20521393	0.151337097	-1.114509467	1.168386299	2.815256204	45.65511842	4.96814681365643e-06	5.14506632751749e-05	5.279555751	4.997443357	5.081880074	5.614568386	5.926071567	6.07784444	5.833873066	5.651565463	5.841588938	5.795650444	6.532711119	6.046100619
805	Klf13	0.513949403	-0.557216429	-0.148978466	0.192245492	12.33737295	8.640384563	0.004284356	0.010265762	12.64898672	12.39411313	12.17784665	11.92416797	12.05373383	11.7011965	12.53561295	12.38510992	12.43002471	12.51080729	12.82829305	12.45858263
806	Katnal2	-1.076973976	1.320408473	0.164506602	-0.4079411	8.521090372	17.51754765	0.000303578	0.001174296	5.780800964	5.458619995	5.380007528	6.843108701	7.375075833	6.608628052	5.537468055	5.823717933	4.639482622	5.477275411	5.278484888	5.491316463
807	Ubxn1	-0.413582945	0.464057569	0.093305982	-0.143780606	11.14843058	12.51929746	0.001126949	0.003414294	16.03957378	15.91760042	15.77209258	15.9465261	15.98195554	15.98973919	15.76070491	16.07405316	16.02448161	15.9051199	16.04434919	15.98973919
808	Spns2	-0.556602214	-0.953079921	0.048106431	1.461575704	13.76407427	116.5155562	6.57399693583237e-08	3.1417005738567e-06	12.95885744	12.82159466	12.86587566	13.57921774	13.28520515	13.45171151	14.32386975	14.35869136	14.49281305	14.30459992	14.43886887	14.28758607
809	Nbea	1.334612942	-1.500782029	0.144749685	0.021419402	10.82590178	116.8159994	6.49482597249241e-08	3.12118179509898e-06	12.93820539	13.20887375	13.18454389	12.64045745	12.71590507	12.57035056	13.59052843	13.45054164	13.54903904	13.69349103	13.43081934	13.47267706
810	Fam151a	-2.114702075	1.370524244	0.183627778	0.560550053	6.401425726	8.71693553	0.004156842	0.010009775	6.252604716	6.019587556	4.367512437	7.982244558	7.279179885	7.72238649	6.291708666	6.353871787	6.226657749	5.87009787	5.926717819	6.524539178
811	Iqsec3	-1.062132263	2.54632093	0.765903419	-2.250092087	8.241329724	41.91916389	7.28590098313109e-06	6.81764062478893e-05	8.970328293	8.807184395	8.950587851	9.824968272	10.17077851	9.918750549	7.349748137	7.759608408	7.166177993	5.886265438	7.443343462	6.648215379
812	Pip4k2c	-0.023576588	-0.419147347	-0.201736474	0.64446041	14.09954849	27.43138586	4.68154144885481e-05	0.00026954	13.89583029	13.8446149	13.72512959	13.92432244	13.87156004	13.74042206	14.26743462	14.26723871	14.25907326	14.41159292	14.58881294	14.39855015
813	Nvl	-0.604494813	0.652585373	0.442903185	-0.490993744	7.080424219	6.904920372	0.008981797	0.019038635	6.634323654	7.291984184	7.265906936	7.618164877	7.520738319	7.866796018	6.804791668	7.192050082	7.051101345	6.727403301	6.078651934	6.913178307
814	Ggt5	-0.029546447	2.169907035	-0.214410957	-1.925949631	12.85930114	128.4171699	4.1575074709545e-08	2.41566873038897e-06	10.42042343	10.86256214	10.69445343	10.7754497	10.13275604	10.34975167	8.674739918	8.993251631	8.873062176	9.048693064	8.641500694	8.85931308
815	4930507A01Rik	-0.003569524	-0.041620205	-0.878002436	0.923192165	2.723873829	16.02608095	0.000433283	0.001559693	2.494130519	2.500338372	2.448189032	2.456868257	2.485232936	2.511265303	2.457251637	2.520421398	2.600554077	2.959413693	3.547120452	3.705700274
816	C1qtnf5	0.662173682	0.13032604	-0.486790065	-0.305709657	12.91862399	7.726709714	0.006238569	0.014018563	11.96589705	11.73412481	11.36777393	11.04162293	11.37887899	10.83548024	10.84325618	11.21001056	10.4850946	11.33616494	11.59476122	11.21257032
817	Gamt	-1.242783519	1.352873124	-0.061327169	-0.048762436	11.62954007	123.7852876	4.94377786488648e-08	2.64805795569807e-06	11.43546071	11.44595727	11.36904912	12.56446878	12.68228337	12.54790324	11.44240257	11.13339539	11.27727496	11.35386689	11.39963528	11.26266857
818	Mir99ahg	0.871565705	-0.745843483	-0.080414173	-0.045308049	8.675429429	57.40914361	1.75835303604271e-06	2.47212795054874e-05	10.09141814	9.729983911	9.661999464	9.277178599	8.840823348	9.105785136	9.472399652	9.347774606	9.610985505	9.588203831	9.890459411	9.442541638
819	Scn3a	1.380114197	-0.014951497	-0.016648673	-1.348514027	2.703762239	59.22245482	1.52538502442931e-06	2.24138033854359e-05	4.414643312	4.308080382	4.485787228	4.293334525	3.210468551	3.698113402	3.189732578	3.406237865	3.12146004	3.068570958	4.863447899	3.502410389
820	Cep78	-0.875503253	0.70837593	0.022985185	0.144142138	8.962772012	13.3582322	0.000880889	0.002796408	8.54257967	8.803403885	8.652252944	9.439798678	9.480334941	9.704612641	8.897322545	8.732763942	8.869531982	8.51394618	8.781497304	9.135219428
821	Ppp6r1	1.127452542	-0.948084326	-0.130539567	-0.048828649	8.417127947	34.17332352	1.8020729308267e-05	0.000131335	16.26968717	16.30092966	16.63299379	16.08180505	16.18520101	16.06479758	16.29604035	16.53861133	16.49806464	16.3224171	16.42794871	16.46824969
822	Slc38a1	0.557572749	0.820869937	-0.130246598	-1.248196088	13.80541269	102.9491573	1.17565564051284e-07	4.36680409443951e-06	10.52090789	10.54130039	10.65080628	9.833265009	9.87413771	9.906652383	9.330129144	9.797527466	9.73552378	9.255141828	9.690885398	9.878636021
823	Ino80c	-1.550768691	1.439155723	0.144161935	-0.032548967	9.176845393	51.31592929	2.93004917171959e-06	3.53537801159132e-05	11.0142119	11.01619885	10.85396413	11.58900844	11.55177741	11.55654909	11.20447376	11.14974571	11.09585625	10.92437369	11.30258567	11.2005511
824	A330040F15Rik	0.747762096	-2.706614632	0.269594912	1.689257624	7.579646613	103.0890751	1.1681960200182e-07	4.34267947392068e-06	6.530266914	7.00184611	7.031565767	6.12694669	6.034506678	6.158939136	8.501752363	8.95813231	8.980351727	8.754601074	8.274863977	8.601986612
825	Dlx4os	-0.046891761	-0.07601261	-0.449276778	0.572181149	2.630447361	6.997086332	0.008610275	0.018382687	2.447641178	2.458641906	2.428576037	2.473189382	2.538268213	2.464076809	2.410730017	2.768512154	2.524330062	3.323285574	2.753685754	2.97443124
826	Tmem171	0.582707899	-1.320593795	-0.019373436	0.757259331	10.77333665	20.44763309	0.000161504	0.000708358	10.6337878	10.32886839	10.67302576	9.919492601	10.26043798	9.707627684	11.13673693	11.46915015	11.24345256	10.889309	11.52764885	11.49050211
827	Klk4	0.560058772	-0.690399192	-0.0237972	0.154137621	8.600281483	10.47001621	0.002180267	0.005863649	8.71444584	8.750504487	8.54257967	8.099015915	8.143189172	8.085148595	8.561832844	8.809129721	9.027588694	8.647309621	9.108337685	8.714295552
828	Pdcd10	-0.45824932	0.411183422	-0.020393557	0.067459456	12.8538008	12.47884655	0.00114078	0.003449235	13.91871254	13.97623382	13.96247629	14.2644354	14.32808914	14.27541824	14.08393857	14.05939717	14.05221684	13.95229189	14.11829201	14.10009931
829	Egfl6	-0.219393275	3.913352726	0.567726885	-4.261686336	8.635353306	158.6541176	1.52928956905968e-08	1.42242888057704e-06	10.40178104	10.78988256	10.5165857	10.79491665	10.6686182	10.90289428	6.891373556	6.852395971	6.882601422	6.477217381	5.578831531	6.867141383
830	Fam65b	-0.245068135	2.144100582	0.46341929	-2.362451736	8.342318054	75.69039588	4.92951355800957e-07	1.04885632066952e-05	9.325773968	9.31947612	9.394016109	9.651299104	9.327901806	9.795269693	7.677126283	7.638197088	7.026845487	7.08956746	6.60274375	7.259599779
831	Letm1	-0.718808774	0.762447203	1.319865569	-1.363503997	4.533085051	7.043353147	0.008430751	0.018053349	4.59320697	4.870647156	4.651651265	5.36701955	5.343205221	5.561706944	4.812439423	4.652385534	4.519765148	4.740817066	2.582796883	2.70137945
832	Arid5b	0.948703151	-0.95945207	0.066755944	-0.056007026	14.30232442	15.25572793	0.000526298	0.001828155	14.32589195	13.64871688	13.40671537	14.7356598	14.82142655	14.50317891	14.05071919	13.42002661	14.01461113	13.63240883	14.63422588	13.47466971
833	Tsga13	0.433652172	-1.367706865	1.021319357	-0.087264664	3.320221771	4.971659393	0.023956981	0.043596708	3.264639871	3.531537213	2.854634836	2.729228675	3.09350854	2.527118188	4.230975023	3.949992949	4.272008028	4.123646071	2.572285035	2.693086823
834	Gkn3	1.523341915	-1.022374685	0.277564389	-0.778531618	10.47728324	5.460951445	0.018339357	0.034801538	11.16929941	11.28667445	11.07800643	9.279304584	10.34315182	9.341498138	10.27306104	10.97333402	10.78468354	9.92059407	11.25596001	10.02183135
835	Klhl29	1.23222545	-1.183559383	0.134707319	-0.183373386	8.579041975	28.63100898	3.89396793003929e-05	0.000234637	8.821588575	8.934042203	9.079693824	7.878458317	7.716158973	7.544030962	8.919822699	9.118490032	8.651013668	8.994577412	8.724754511	8.565872521
836	Ppfibp1	0.420643509	-0.083305217	-0.04627483	-0.291063463	13.01757491	8.669031688	0.004236093	0.010167437	14.3564992	14.3449758	14.23085081	13.81756693	13.84872695	13.88641561	13.92886286	14.20710468	14.25470276	14.16979944	14.04817516	14.16067066
837	Lss	-3.084380958	2.742819526	0.127486035	0.214075397	8.534411627	284.6232889	9.43201673049944e-10	2.86273887176537e-07	7.828214786	7.667473536	7.377533219	10.67365211	10.80334741	10.64936489	7.935840453	7.963454309	7.998611075	7.950971204	7.897133257	7.667343271
838	Pum2	0.676412356	-0.684992203	-0.129094594	0.137674441	13.3553656	15.00703685	0.000561352	0.001928933	13.31014246	13.51040849	13.6431644	12.80817594	12.87106865	12.7552337	13.37910203	13.54308448	13.56726838	13.91003646	13.42926343	13.53743878
839	Timm13	-0.92929309	0.791955119	-0.087840408	0.225178378	15.44928623	54.42212266	2.24339805268186e-06	2.93073980080185e-05	15.02767437	15.04647572	15.11940045	16.08028854	16.03957378	15.86484702	15.24879989	15.06016787	15.18241827	15.42440759	15.21072629	15.13603427
840	Eef2k	0.472038894	-0.445842971	-0.057623532	0.031427609	9.312918928	5.766913427	0.015626442	0.030371779	10.92899134	11.02124276	10.85208971	11.21099954	11.1239282	10.61815997	10.83104147	10.73632057	10.77618829	10.79262321	10.60674487	10.69707889
841	Tmem261	-0.510024275	0.372273906	0.259031505	-0.121281135	13.84007925	7.975277923	0.005616087	0.012865103	13.70423609	13.73353393	13.68759761	14.20532559	14.2795086	14.17060625	13.73506468	14.01461113	13.78894292	13.25023976	13.75317033	13.75811412
842	Adam10	-0.551970458	0.489118177	0.181652289	-0.118800008	9.150901576	21.4062504	0.000133576	0.000610812	9.046194626	9.106705858	8.927787195	9.578187631	9.512347905	9.646063517	8.950587851	9.09605486	9.222601811	8.860978959	8.908304974	8.955003722
843	4933432I09Rik	-0.608887588	-0.136845279	-0.510648079	1.256380946	7.05887089	10.53845373	0.002129537	0.005746075	6.549619144	6.39689532	6.271847155	6.999708409	6.826999286	7.218316688	7.195046216	7.042197317	7.218316688	7.095589581	8.13230647	7.759608408
844	Mrpl3	-0.982458325	1.036141491	0.17794853	-0.231631696	12.27368474	38.73622095	1.03589438911686e-05	8.82018007077816e-05	8.299886051	8.335338687	9.159746807	8.106070933	7.842978193	7.941949282	8.00223545	6.657779188	8.754601074	8.258057423	8.678652455	8.123420923
845	Srd5a1	-1.990481218	1.639944571	0.08838892	0.262147727	5.543046813	32.59040339	2.21842534500173e-05	0.000153291	5.092950181	4.869506855	4.71430921	6.801209421	7.103543406	6.743457073	5.102918901	5.708111289	4.917345997	4.963240208	4.989095052	5.510874167
846	Yipf2	-0.665455193	0.724410713	0.040186285	-0.099141805	11.38304714	14.52178708	0.000638218	0.002143646	12.70312604	12.6393533	12.41873595	12.82249786	12.80817594	12.55331634	12.43298374	12.44084826	12.52106773	12.47852897	12.55971375	12.50667637
847	Erbb2	-0.96368461	-0.247707065	0.114502363	1.096889313	8.207899016	19.16266283	0.000210875	0.00087867	11.85872197	11.54837835	11.46159929	11.81878403	12.29913101	11.55850974	12.80717228	12.48679668	12.83808882	13.0280571	12.82020405	12.44517714
848	Srsf5	1.247560863	-0.937729678	0.039087912	-0.348919096	14.78344733	11.96799326	0.001334363	0.00392232	15.14766863	15.3964372	15.23596953	14.06414759	14.18762343	13.78562175	15.14295656	14.69248186	15.01514338	14.38411251	15.24094343	15.10826212
849	Cars	-1.493198075	1.540189602	0.257664521	-0.304656048	9.810529542	139.0971707	2.85094254711663e-08	2.0130585095963e-06	9.529486807	9.578187631	9.467751313	11.10753449	10.839763	11.10772248	9.510172866	9.473895735	9.450382568	9.365091872	9.127621181	9.168744554
850	Olfr1220	0.013841163	-0.197712579	-1.025651692	1.209523108	2.883100581	8.456580875	0.004610273	0.010915854	2.572351544	2.55443232	2.487852859	2.509798785	2.469975156	2.593339294	2.536414208	2.693537678	2.936299085	2.927099161	4.068798227	4.247308659
851	Ms4a6c	3.146250016	-0.157563913	0.697129348	-3.685815451	3.586861683	23.31116724	9.35115360197948e-05	0.000461556	9.691495602	9.485590917	9.480086924	10.24743137	10.38898128	10.81542293	9.230984099	8.888235281	8.81463805	8.113879125	8.737489111	9.544592569
852	Spry4	0.004617415	-0.16820504	-0.995456437	1.159044062	2.855366443	8.519322382	0.00449577	0.010688137	2.55443232	2.544295821	2.478860483	2.494213435	2.474299125	2.595223818	2.527764203	2.660717038	2.879870259	2.901100732	3.984644972	4.168975107
853	Akr1b7	-0.666662133	1.101776829	0.120723589	-0.555838284	8.105894447	14.91622266	0.00057485	0.001968404	8.531546903	8.100813343	7.928541229	9.082846131	8.75925721	8.718784534	8.16384467	7.562545944	7.529166774	7.527673753	7.668097171	7.697615698
854	BC038268	-0.664035908	0.001816745	-0.652803494	1.315022657	7.685989247	9.358291524	0.003250091	0.008152028	7.312489212	6.847331779	6.917188454	7.366154413	7.651748864	8.051213892	7.779670607	7.539666166	7.744330161	7.839719378	8.780409195	8.401948842
855	Ifng	0.365239014	0.209312879	1.204570883	-1.779122775	5.921197376	20.5465002	0.000158317	0.000697098	6.470450491	6.457179116	6.375420406	5.958895832	5.802163477	6.796174193	5.993253705	5.222455575	5.248241112	4.217150453	5.532500376	4.897156514
856	Tmem45a2	-0.000754093	-0.127165618	-0.968157813	1.096077523	2.81624801	9.169308627	0.003490044	0.008655509	2.531192724	2.529545589	2.46944222	2.479987082	2.476359972	2.576095758	2.511188497	2.628435215	2.774315953	2.885357454	3.875232774	4.057822875
857	A930006K02Rik	1.727993456	-1.165609141	-0.217900184	-0.344484131	11.47207775	77.5243975	4.41188335993613e-07	9.76951131813106e-06	9.816013777	9.286064304	9.295784642	8.227115707	8.292886154	7.985033082	8.617599156	8.751528433	8.925648038	9.490099819	9.620820794	8.962385092
858	Mif4gd	0.207940271	-0.734481659	-0.049635997	0.576177385	14.02944861	10.04911468	0.00252638	0.006620829	13.91734125	13.70005344	13.79986728	13.5215444	13.78970392	13.48219283	14.59038162	14.22378429	14.18272021	14.02122391	14.49375393	14.63081628
859	Nav1	0.975367883	-0.818775235	0.01121945	-0.167812099	7.657997068	17.07700135	0.000336311	0.001273143	8.283794035	7.796188168	7.868838475	7.046853682	6.9791477	6.996715646	7.790754107	8.028637494	7.659651132	7.987988518	7.83636565	7.621030214
860	Crtc2	0.894467049	-0.856686153	-0.158306544	0.120525647	13.49126127	27.30389254	4.77608497365265e-05	0.000273445	13.48896818	13.73382997	13.85977738	12.78961037	12.8450773	12.76448671	13.68089507	13.5670428	13.72129496	14.05540553	13.64093041	13.74781653
861	Zbtb33	-0.935478823	1.24410061	1.855424189	-2.164045976	4.925606515	23.43241337	9.1491988961134e-05	0.000453961	11.37005887	11.28000632	11.4056493	11.44464256	11.50814804	11.44643755	11.22339161	11.00966009	11.01191296	11.02788876	11.23392483	11.10354634
862	Sema4d	-0.909738737	0.46129615	-0.415506781	0.863949368	6.462445337	7.424545846	0.007110957	0.015656139	9.211872657	9.177382565	8.676443713	9.616058259	9.602626855	9.702898979	9.425657431	9.354841015	9.484350959	9.573830894	10.1684514	9.439564002
863	C230066G23Rik	0.847641533	-0.300868623	-0.957084868	0.410311957	3.089689999	25.29844936	6.61584589735666e-05	0.000352796	3.414663052	3.243597607	3.348886203	2.46005998	2.480812122	2.52335016	3.207467611	2.533588487	2.625772032	3.838113692	3.617564636	3.782404405
864	Ide	-0.622095835	0.830726985	-0.084372901	-0.124258249	12.94670946	36.86721288	1.28977506186486e-05	0.000103214	12.85807636	12.75958694	13.00556027	13.54493828	13.46508426	13.47948853	12.63125285	12.72253783	12.64353944	12.86881541	12.69935004	12.68228337
865	Zmiz1os1	-0.063106139	-0.740480801	-0.084915441	0.888502381	4.618219319	9.177068156	0.00347978	0.008633859	4.276471533	4.131874394	4.129915434	3.99402429	4.234453137	4.499102352	5.199474606	4.813278252	4.936269324	5.536965072	4.603535703	5.063267729
866	Hpx	1.788746491	-1.346913393	-0.247110988	-0.19472211	7.221272554	110.6414395	8.38385094060458e-08	3.6013759698868e-06	7.760175553	7.79111569	7.931502693	5.887759553	6.103810691	6.124984219	7.5471	7.3132315	7.29696314	7.773371408	7.581021314	7.544234883
867	Fkbp1b	-0.912743317	1.115084822	0.006780271	-0.209121776	10.00541748	33.73233044	1.90781159575164e-05	0.000137251	9.908483427	9.951259646	9.780549354	10.79060144	10.85649341	10.73142752	9.924719649	9.484350959	9.624197302	9.632519694	9.506795375	9.873612029
868	C920021L13Rik	1.219638652	-1.005864788	1.075038941	-1.288812806	3.169663817	26.75308181	5.21198066923696e-05	0.000293291	5.327827266	5.124336498	5.211347054	4.872548552	4.359842863	4.671155753	4.905639691	4.35187667	4.858658252	5.017912919	4.664252708	4.989787561
869	Notch1	0.436413363	-0.7203684	0.153696894	0.130258143	11.38239424	17.53967632	0.000302037	0.001169644	11.44412407	11.24859351	11.47111529	10.7512656	10.98121241	11.12211477	11.66364676	11.65150275	11.70054847	11.57291304	11.52579595	11.4558983
870	4930562F07Rik	0.816971409	1.307415551	0.552518014	-2.676904973	8.489998532	45.12768279	5.23467378166101e-06	5.33517193350273e-05	10.19066874	9.695229931	9.797794433	9.128653147	9.360168109	8.743957622	7.840013898	7.97607374	7.494444587	6.690604546	7.348729944	7.613643693
871	Vps13a	-0.833951162	0.59502007	0.04039369	0.198537402	9.542749038	31.87790975	2.44329264650809e-05	0.00016498	8.413758882	8.399795278	8.460187702	9.002446066	9.159250379	9.075368312	8.569367942	8.913833797	8.763503119	8.525901711	8.547817666	8.567721096
872	Cngb1	2.036836311	-1.877404939	0.059289385	-0.218720758	6.145408986	22.25497549	0.000113585	0.000537796	6.50209242	7.105082002	6.640293868	4.943233574	4.639769635	4.553956147	7.168813456	6.028772237	6.571588479	6.817046646	6.605898381	6.16836099
873	Pole	-1.332935678	1.721629367	-0.120008813	-0.268684876	11.46649012	78.3108579	4.21013916785957e-07	9.47224483244175e-06	11.23793648	11.27579715	11.37906891	12.61869245	12.84344012	12.429477	10.87154232	10.86644804	10.98873112	10.80400007	11.13400122	11.14874662
874	Stam	-0.618630094	0.494372285	0.372954195	-0.248696387	8.710990963	6.707609848	0.009844099	0.020559575	11.07866407	11.27937837	11.25504249	11.32624696	11.44595727	11.48146638	11.19916752	11.28095178	11.2117517	10.99116879	11.17278649	11.22724914
875	Sox1	-0.733832343	0.021748882	0.032705596	0.679377864	6.301770774	19.98658935	0.000177427	0.000764051	5.762590879	5.898690314	5.650060877	6.567030029	6.570120799	6.375688271	6.47064461	6.407120632	6.56982721	6.454665982	6.62443508	6.270374601
876	Irs3	0.632202572	-2.562201591	0.073893312	1.856105707	5.28144578	79.15944093	4.00480290744676e-07	9.182171020327e-06	4.779321869	4.640266806	4.059322047	3.705700274	4.195269439	3.681333294	6.390142451	6.531663237	6.347102093	6.563182745	6.351142962	6.132902137
877	Dus2	-0.345198842	0.489237431	0.068194345	-0.212232935	12.35538892	12.64491956	0.001085266	0.003314102	12.40158011	12.30030027	12.37259088	12.73147575	12.71420977	12.66438226	12.24543182	12.32169689	12.07522679	11.97635801	12.29237266	12.16904179
878	Cyhr1	0.654943311	-0.755623831	0.018638893	0.082041627	14.37147998	39.89486721	9.08635709246444e-06	8.00350593868142e-05	12.38938826	12.58018591	12.72405646	11.66974308	11.85517438	11.9550313	12.37609618	12.4902197	12.36134227	11.8670349	11.93704433	12.21837641
879	Rbm25	1.185136287	-0.845535101	-0.215999958	-0.123601227	13.2477861	27.37264353	4.72481909732763e-05	0.000271338	13.44734075	13.59092829	13.76021252	13.67580793	13.65460925	13.81665576	13.62848831	13.45246665	13.41206786	13.96881962	13.39809355	13.51622062
880	Gm4890	-0.029256294	0.369674943	0.409535955	-0.749954603	7.848057826	14.06742288	0.000721976	0.002373267	8.256277324	7.820199634	8.26353424	8.050514167	8.141563879	8.235702033	7.728646512	7.879674867	7.710433871	7.385658286	7.181014158	7.523474944
881	Ddx1	-0.667209036	0.740430714	-0.103921307	0.030699629	14.02459313	42.54372181	6.81951845749191e-06	6.49325469372612e-05	12.57836851	12.51040248	12.43002471	13.16852821	13.07727583	12.98415757	12.25542435	11.92247409	12.16733054	12.80717228	12.28523438	12.07428059
882	Orc3	-0.415857568	0.351696188	0.04880193	0.01535945	10.94998868	13.38567948	0.000873999	0.002778061	8.527096407	8.526569253	8.614905252	8.59198931	8.615178068	8.950131076	8.538749473	8.693174251	8.359370664	8.947605173	8.040929644	8.359146336
883	Mettl4	-0.799740826	0.970177782	0.343565579	-0.514002535	6.983573911	74.83518408	5.19581272418431e-07	1.08742490570585e-05	4.186026608	3.746827463	3.938019257	5.186878941	5.205768224	5.259578366	3.510585381	3.558620136	3.660442338	3.507467336	2.575723682	2.690033722
884	Plxna3	0.400633599	-1.006793004	0.15903453	0.447124876	11.36328819	21.80686287	0.000123652	0.000573872	6.665525557	6.84909876	6.736897695	7.236522948	6.971121938	6.992314464	7.534430384	7.559257517	7.379450396	7.714232102	6.821889796	7.335649591
885	Calb2	-0.026125491	0.01078095	-0.460351525	0.475696065	2.565414562	15.81955285	0.000456127	0.001625194	2.446436723	2.440169335	2.44220173	2.542614884	2.634166197	2.441874554	2.39251698	2.414801473	2.544842357	3.547385155	2.552734436	2.687251506
886	Dync1h1	0.317734052	-0.556889747	0.087786321	0.151369374	15.53324448	6.413492979	0.011322182	0.023171432	15.76950443	15.42657238	15.34906336	15.33664005	15.28969386	14.9656041	15.67198821	15.78329815	15.80732089	15.52960687	15.72850931	15.74113211
887	Ifitm1	1.350030048	-1.962786393	-0.175452286	0.788208631	15.76595848	47.95289818	3.98181213936739e-06	4.4020928018183e-05	15.67295372	15.78329815	15.80342238	14.30604795	14.92460859	13.97892756	16.23809212	16.52241536	16.3374358	16.56410729	16.48077957	16.57941328
888	Gpc2	0.196674152	0.576340209	0.010454533	-0.783468895	8.655639999	9.727794166	0.00283584	0.007276367	9.404709998	9.202157462	8.674920594	8.960255714	8.893977301	8.837532582	8.260475551	8.194455201	8.507814217	8.090365994	8.49118912	8.349826256
889	Ccdc58	0.788623229	-0.55753173	0.08233975	-0.313431248	10.96870905	11.08446984	0.001771869	0.004940715	13.47041336	13.40093689	13.52507883	13.94813299	14.00686985	13.67247236	13.31667248	13.23843312	13.26610913	13.12779054	13.59257524	13.44533713
890	Nes	-0.390073154	-0.557646829	-0.120631338	1.068351321	11.62188643	15.43228391	0.000503007	0.001760974	11.16097753	10.861051	11.21147416	11.41879126	11.59259542	11.28667445	12.11798011	11.6604322	12.2410744	11.88880175	12.40353258	12.13325769
891	2900017F05Rik	1.911589499	-1.469642057	0.105064697	-0.547012139	7.631434163	44.59590106	5.52105647928181e-06	5.56276796594576e-05	8.342943101	8.299886051	8.426885148	6.692834681	6.607262373	6.034848749	7.663234492	8.169403909	7.911233572	7.785944154	7.821366864	7.821366864
892	Ppt1	-1.695243503	1.98964554	0.276292962	-0.570695	6.008152488	56.43349738	1.90143818782107e-06	2.60813358742623e-05	12.07151391	12.13072359	11.94820871	12.47006118	12.48947858	12.47387139	11.84086408	11.85068996	11.69809284	11.67997311	11.59183425	11.8159465
893	Nsun7	1.779580978	-1.713096228	0.43458897	-0.50107372	9.183240517	55.03947449	2.13107920467232e-06	2.82666245244368e-05	9.624797729	9.796192198	9.889086211	7.986469757	8.07014199	7.914721457	9.809984402	9.73696782	9.563669665	9.100206308	9.658358214	9.048290455
894	Ntsr1	1.446892688	-1.936260551	0.071888819	0.417479045	5.872401731	19.51891281	0.000195553	0.000827001	5.836294412	5.851831123	6.334113995	4.321468619	4.765666769	4.594426077	6.286204028	6.607047245	6.597091847	6.991718326	5.724046758	6.558911579
895	Mrps23	-1.02287134	0.840527877	0.04086285	0.141480613	11.75305723	49.50467004	3.44800733758135e-06	3.95672684994232e-05	11.32856523	11.51552281	11.40506209	12.44922623	12.39331125	12.47522668	11.59206173	11.59723891	11.60687988	11.39634265	11.55263542	11.72461391
896	Ptch1	2.520304601	-1.642906012	-0.128142692	-0.749255896	8.706944843	82.76685647	3.25603093795229e-07	8.13761380133692e-06	11.37887899	11.06265064	11.97101611	8.771615418	8.953196329	8.567721096	10.5865517	10.94125277	10.41047714	10.70203784	10.06477989	10.45209514
897	Btc	-0.682960272	0.092339919	0.258639111	0.331981242	8.113724053	6.026245243	0.013697409	0.027184675	7.579542599	7.754823637	7.802634522	8.380758165	8.500756203	8.304367207	8.00515507	8.580398247	8.323308502	7.696563709	8.163195126	8.273185652
898	Snx14	0.561851258	-0.379654885	-0.014651848	-0.167544525	13.54051793	16.25732264	0.000409321	0.001489516	13.67580793	13.79011453	13.83932543	13.23418552	13.16608013	13.21942847	13.4470342	13.66267569	13.64894889	13.56852377	13.58382861	13.65026194
899	Prkg2	1.231896369	-0.451562102	0.075966237	-0.856300504	8.620661325	29.50174619	3.42115512077163e-05	0.000212393	9.170867548	9.320417573	9.52209721	8.255417223	8.224589462	7.837686538	8.418624985	8.682560015	8.57119453	8.518449334	8.414398903	8.511632583
900	Gtf2h2	-0.567116746	0.632473186	0.088174695	-0.153531134	11.56919835	19.37684223	0.000201497	0.000846491	11.97775675	11.9821686	12.30882033	11.55177741	11.61512671	11.53838125	12.09944824	12.03146751	11.99808597	12.31003532	12.0997321	12.0997321
901	Hspb7	-1.298824758	2.285270648	0.246206687	-1.232652577	9.245846058	28.34069688	4.06888108662322e-05	0.000242356	9.907003722	9.684855918	8.924239907	10.84267722	10.89175277	10.60736114	8.842747226	8.083334953	8.354096082	7.719594501	8.726481564	8.508525096
902	Fkbp15	0.401690666	-0.908111703	-0.036223023	0.542644059	8.790138851	61.13585709	1.3187130996851e-06	2.03168467904257e-05	7.366721049	7.269306122	7.471732046	7.765809707	7.69112666	7.851452847	7.208047297	7.555337004	7.509596568	7.244250901	7.020977597	6.95188733
903	Cebpz	0.452749633	-0.435119165	-0.095799377	0.078168909	10.89749195	26.07543605	5.81600054814827e-05	0.000319259	12.93745993	12.96800045	13.08068005	12.84152992	12.74156649	12.87721146	12.90368013	12.94844425	13.02308751	13.43313586	12.74579235	12.77478895
904	Them7	-1.26533189	1.29097385	-0.218455941	0.192813981	3.901937559	5.912787068	0.014503943	0.028525055	3.510585381	3.485831047	3.635018317	5.084647567	4.888055016	4.454727831	3.68994963	3.934316421	2.930242813	2.91630835	4.056881551	4.236686788
905	Jak3	-1.553925309	1.042780249	-0.129899528	0.641044588	7.941960499	20.69103639	0.000153794	0.000680911	7.478398959	7.511897126	6.805999195	8.75429568	8.762220659	8.941554868	8.057981211	7.640381084	7.631368165	7.786202347	8.135465494	7.797761203
906	Spock2	1.254383763	-1.652438012	-0.412467422	0.810521672	12.14978761	43.60464381	6.10706177318371e-06	5.98189092482995e-05	12.10789076	12.33751497	12.038313	10.90219773	10.87294858	10.94542113	12.32209428	12.54139976	12.81438744	13.42359613	12.74156649	12.75012112
907	Smap2	-0.496540995	0.529321322	-0.073399415	0.040619088	9.711623939	8.129642679	0.005267059	0.012196515	9.587997068	9.861151331	9.783892906	10.27175474	10.27385732	10.31262428	9.891675329	10.09717969	9.890157195	10.41739958	9.641035743	9.917336272
908	2310033P09Rik	-0.037042293	-0.391524101	-0.041919965	0.470486359	13.12404735	11.73028696	0.00143784	0.004166904	12.92729769	12.88337622	12.85939685	12.92500499	13.06182524	12.79436741	13.2911378	13.38021813	13.284414	13.18990485	13.53516372	13.35646126
909	Serinc1	0.595170674	-0.428522564	0.017531268	-0.184179378	15.84153171	26.43578846	5.48487476098842e-05	0.000304724	16.05918829	16.11010788	16.06479758	15.43731532	15.56099411	15.4502723	15.85402655	15.92962425	15.95049862	15.85267088	15.93271479	15.89616995
910	Kcnab3	-1.011797302	1.369292735	0.158698242	-0.516193676	6.308171755	27.99080323	4.29245815383443e-05	0.000252269	6.202709297	6.19361168	6.424613144	7.255737662	7.415006927	7.185581438	5.915547094	6.211997402	5.620903326	6.101077925	5.475175437	5.696099732
911	Egr2	0.994786189	0.686451023	0.322873295	-2.004110506	10.13000592	10.80462849	0.001945279	0.005330845	11.27567769	11.23793648	11.55440618	10.24190825	10.21551271	10.52058845	9.991762869	9.566528117	9.453644025	8.653100619	8.996553773	10.43979521
912	Ikzf5	0.498718906	-0.303632775	-0.023826134	-0.171259996	5.144048513	5.232755979	0.020736422	0.038570105	11.20754712	11.39757066	11.64914149	10.76915403	10.84530362	11.06929373	11.25240922	11.36087976	11.47377499	11.47199453	10.92413521	11.23178849
913	Ces1g	-0.108879112	0.046306035	-0.90292274	0.965495816	2.774768472	9.153072975	0.003511638	0.008700384	2.507812152	2.509377019	2.45440524	2.462582915	2.478239307	2.857409525	2.47380452	2.540850286	2.644658835	2.89081568	3.653765291	3.823500889
914	Hnrnpab	-0.768483851	0.507631985	-0.024252091	0.285103957	15.84244015	21.3087833	0.000136133	0.000619978	8.321177656	8.360410476	8.513466082	8.829194525	8.698425747	8.765796916	8.725773861	8.938041635	8.759620276	8.607925793	8.857419566	8.833898049
915	Hinfp	-0.926570205	0.925614223	-0.094942125	0.095898107	9.725736642	91.26360571	2.06536439545219e-07	6.13315134264293e-06	9.468776473	9.499704193	9.44116104	10.42215415	10.34552587	10.42167231	9.470748241	9.504018112	9.437743299	9.615105819	9.512897158	9.56933305
916	Pecam1	0.407091566	-1.19221759	-0.033341239	0.818467264	6.051271983	16.13628053	0.000421658	0.001526024	10.68977075	10.67864623	10.41200295	10.63123002	10.83769385	10.72328322	10.60437164	10.66424393	10.75408777	10.56652991	10.60866879	10.48449443
917	Fgf9	0.950745661	-2.328416751	-0.03763517	1.41530626	10.70206479	99.0837611	1.40644282557829e-07	4.85210251181893e-06	10.25991532	10.3196345	10.14497079	9.090916489	9.248365964	9.533001172	11.25378774	11.88018961	11.72355653	11.60333958	11.64644321	11.72065661
918	Ndnf	1.433711785	-1.286976777	0.50742425	-0.654159259	6.55802802	23.95843381	8.33167327390692e-05	0.000421291	6.955725653	7.11376023	7.280552717	5.480444433	5.953575911	5.6148829	6.83422572	7.164866339	6.910741517	6.081283849	6.714452378	6.591824598
919	Ceacam18	-0.007427168	-0.029026087	-0.80366315	0.840116406	2.692547801	20.91721839	0.000147024	0.00065792	2.478456804	2.492856518	2.443332458	2.453708391	2.486560741	2.496658153	2.446293309	2.505427201	2.572285035	2.993484814	3.361758216	3.579751966
920	Mgat5b	-0.011445655	-0.019912386	-1.009536992	1.040895033	2.737207522	15.10529775	0.000547175	0.001886734	2.47023279	2.4886331	2.439982629	2.453267631	2.490398381	2.489519473	2.439982629	2.496113432	2.556826582	3.044968646	3.990151993	3.48641298
921	Klhl20	1.011917588	-0.885437766	0.113700401	-0.240180224	7.800468959	46.56674916	4.54501443096758e-06	4.82792495642516e-05	8.221864724	7.950272366	8.263203013	7.117457226	7.145931442	7.136198669	7.903830961	8.086697342	8.065372332	7.910956588	7.899687946	7.904154898
922	AW552889	-1.043247806	0.29125169	0.166629729	0.585366386	5.038060469	8.762084956	0.004083777	0.009863377	4.794001562	4.162129019	4.372593095	5.39773738	5.422747901	5.637981812	5.372974712	5.167602373	5.044134937	5.462291079	4.739486388	4.883045368
923	Aim1	-0.668557188	-0.353603924	0.029820163	0.99234095	13.63461938	38.67898286	1.04272056662427e-05	8.8618452838005e-05	12.81757206	13.06821735	13.00577429	13.68982215	13.52074333	13.68666978	13.89292435	14.03118029	14.0339424	13.84362039	13.88298724	14.14197891
924	Lin7a	0.911101472	-1.168189019	0.487783246	-0.230695699	10.59891832	46.64556293	4.51051507734835e-06	4.80464192898426e-05	9.694689179	9.754621392	9.96186648	10.46436566	10.22701881	10.35223493	10.16951569	10.37877514	10.0201609	9.160117703	10.04694174	9.80573212
925	Naa30	-0.570783653	0.066789023	0.406685213	0.097309417	8.829420477	6.054420746	0.013505546	0.026867854	8.420115194	8.668823672	8.52025679	8.951791861	8.928111268	9.441643485	8.945953639	9.20894076	8.966285146	8.576557852	8.444168147	8.880397907
926	Dapk2	1.455401034	-1.676173019	-0.087259427	0.308031412	14.15873322	45.94243717	4.82984775422124e-06	5.05181427043521e-05	14.16536606	14.49281305	14.51296877	13.19511279	12.92806506	12.68176694	14.48894614	14.67595471	14.66856299	14.38228744	14.84431906	14.86863562
927	Fam217a	0.782032164	-0.818741865	0.144200997	-0.107491296	6.223323615	7.623245835	0.006521968	0.014550779	6.248456019	6.461289206	6.599835938	5.253839146	5.7567101	5.952935425	6.320742355	6.444566708	6.654401203	6.623825853	6.153389015	6.209892406
928	Ptprj	-1.624271817	0.742431084	0.372965702	0.508875031	6.393954106	21.94299818	0.000120484	0.000562864	5.698556976	5.62267484	5.599389817	7.301046476	6.954243579	7.53814703	6.126678616	6.910963253	6.528501963	5.968902131	6.108806846	6.369537749
929	9430040K09Rik	1.006861613	-0.065231062	-0.279544997	-0.662085554	10.24659213	13.35013735	0.000882933	0.002800923	11.13925878	10.76459259	10.7938583	10.06011816	9.834533182	9.782473491	10.16041486	9.801717061	9.910686092	10.56883676	10.22411076	9.918505484
930	Slc18a1	-0.584071194	1.164209521	0.187799984	-0.767938311	6.203607139	43.65371436	6.07633888859551e-06	5.95698223185524e-05	6.534835266	6.338540599	6.310449637	7.083261142	6.928615913	6.924162028	5.677094044	5.796460254	5.969856222	5.826143506	5.371390146	5.682476916
931	Ostc	-1.273766269	1.444211983	0.152898443	-0.323344156	14.21414021	122.1531648	5.26283687740597e-08	2.74000513668467e-06	4.075786612	4.056881551	4.424526986	3.229180823	3.673158764	4.314839045	3.852910616	4.427607747	4.085966399	3.87164418	2.628435215	2.77646403
932	Rdx	0.999715606	-0.977755218	0.063829234	-0.085789622	7.573657243	12.07592	0.001290354	0.003814879	13.2814225	13.31635659	13.46212332	13.30147037	13.25787769	13.3099644	13.37640502	13.62814542	13.433735	13.48863414	13.44496917	13.50572852
933	Drc7	-0.660513261	0.040200248	0.148671066	0.471641947	5.494253985	6.21904023	0.012446959	0.025070226	4.940356862	5.184570592	5.043483337	5.596986828	5.807472569	5.745491176	5.510630388	5.694099758	5.824619684	5.955819925	5.327827266	5.29968944
934	Dnajc16	-0.863299294	0.593478052	-0.040140909	0.30996215	10.31127159	44.29104629	5.69375683894185e-06	5.68466501165412e-05	11.22972771	11.26212633	11.64205438	10.87975416	10.9849825	10.96568518	11.49876917	11.48370786	11.27567769	11.30405783	11.54981491	11.46976003
935	Atg3	1.084759339	-1.095587486	0.241429076	-0.230600929	7.375834967	43.35774588	6.26451736233434e-06	6.09500848535914e-05	6.52996298	6.685802853	6.807511799	7.484004765	7.047177951	7.484331565	6.542236805	7.266461087	6.914248274	6.511307153	6.41068035	6.640293868
936	Insig2	0.660980607	-0.514989339	0.06319415	-0.209185418	13.59105756	19.58724827	0.00019277	0.000817611	13.8209554	13.84335153	13.8709837	13.15916166	13.25491309	13.13827407	13.68451578	13.77296791	13.63983315	13.45558236	13.69141877	13.76073325
937	Grrp1	0.469093999	-0.711317261	-0.113582025	0.355805288	14.61324225	22.63476919	0.000105818	0.00050886	14.69184786	14.45638309	14.59479489	14.21091178	14.04614775	14.07868431	14.72617423	14.75611753	14.98740386	14.96787467	15.0534327	14.78913433
938	Helb	-0.657915411	1.185067451	0.126055691	-0.65320773	6.472887555	7.725196887	0.006242605	0.014026232	9.343552592	8.915725424	9.18637741	8.952506535	8.913833797	8.801268139	8.396262893	8.520539447	8.715358223	8.972605181	8.612227283	8.412629021
939	Trim52	0.029296003	-0.01711588	-1.075748193	1.06356807	2.78739886	7.451052011	0.007028792	0.01550595	2.447951759	2.439019487	2.44424214	2.558607586	2.639825913	2.439638481	2.390680595	2.415240378	3.152342194	3.559647375	2.54202124	2.686517023
940	2210407C18Rik	-2.145786317	2.134461256	-0.478209125	0.489534185	3.107730125	37.06485855	1.2596240196987e-05	0.000101463	2.451072182	2.438279043	2.448854977	4.841961531	4.367512437	4.566091184	2.388816774	2.417377766	2.565986843	3.574425587	2.533459432	2.698923739
941	Ncam1	0.95529183	-1.858318201	0.175709879	0.727316492	15.32050849	110.338176	8.49263844109681e-08	3.61117027861315e-06	6.54977417	6.781356615	6.362603855	7.042554205	7.048047435	6.777479745	7.601069432	7.183360597	7.571809312	7.222260454	7.337609388	7.424752238
942	Thoc2	1.196706095	-1.077080912	0.148257756	-0.26788294	6.934436647	12.91664605	0.001001286	0.003103119	13.08847487	13.01508105	13.12458024	12.59522031	12.56705778	12.60447472	12.81580947	12.83187401	12.85554596	12.99908187	12.77750005	12.7394763
943	Hecw2	1.299958243	-1.673591321	0.204564514	0.169068564	10.21460849	131.5174094	3.71487010385895e-08	2.2957613712177e-06	10.30963466	10.41910872	10.48302454	9.130115217	9.134243835	9.047534146	10.66022724	10.77952461	10.89291531	10.43691908	10.63564474	10.6464098
944	Sntg1	0.01414616	-0.935241985	0.342718515	0.578377311	2.811209904	8.342975945	0.004826673	0.011343034	2.542614884	3.2676169	2.507486216	2.55629587	2.425837491	2.48046913	2.514820924	2.733753404	2.987630848	2.87924364	4.129915434	4.260528042
945	Wfdc18	-4.287236008	4.698945017	0.201662361	-0.61337137	7.201119078	41.78710631	7.3893870767261e-06	6.89012898550239e-05	6.353394735	6.249328447	6.554017331	11.52425389	9.340237049	11.1539576	6.427958933	6.107594653	5.3860599	5.739156409	5.35841468	6.219055314
946	Gm5111	0.029929222	-0.227924257	-1.043553929	1.241548965	2.892353445	8.289515677	0.004932729	0.011545864	2.570750946	2.550922592	2.498175713	2.528727209	2.455324222	2.546010154	2.533911672	2.718971116	2.96095157	2.92479007	4.117472665	4.30223341
947	Iqgap1	-0.669109212	0.400908399	-0.026295219	0.294496032	11.24327293	6.282028806	0.012068482	0.024443195	10.92301145	11.00442812	10.87852467	11.68201147	11.54012537	11.59115503	11.22842523	11.05604152	11.32609993	11.63213144	11.01569796	11.04162293
948	Gabra2	-0.421877533	-2.718121003	-0.4736171	3.613615636	5.405088055	79.3799142	3.95344488859806e-07	9.10364102275742e-06	2.57153091	2.553248357	2.680636468	2.516089912	2.517965017	2.583722831	4.79543886	4.993354679	5.200071786	6.403213343	4.553625542	5.739406562
949	Zfp668	-1.237927737	1.120556288	-0.090310763	0.207682212	10.07367162	82.10684709	3.37948770331455e-07	8.28637131959774e-06	9.726485342	9.787225281	9.535068204	10.97880357	10.92270747	10.861051	9.770528553	9.820380216	9.809984402	9.77319641	9.932137089	9.966491961
950	Rapgef4	0.905696322	-1.354077027	0.22331385	0.225066855	8.657947043	17.78619243	0.000285499	0.001117678	6.003019649	5.922163257	6.272201836	5.952935425	6.240762502	6.176710197	6.378250098	6.13097651	6.570120799	5.976862165	6.146645475	6.149979471
951	Ggh	-0.398471689	-0.185975826	0.330047642	0.254399872	12.94468109	6.859471921	0.009172089	0.01937358	13.42438739	13.49395213	13.48920622	13.85846253	13.9158363	13.93303699	13.97623382	14.02727516	14.11245004	12.71075404	13.82728281	13.95991385
952	Dcun1d5	-0.773824054	0.875883863	0.217789503	-0.319849312	12.41657798	18.36974186	0.000250505	0.001006446	13.44371061	13.54903904	13.64422369	13.9227629	13.9697564	14.02906663	13.55657489	13.51880975	13.46892601	13.09327338	13.44572108	13.57514296
953	Nphp3	1.486813519	-0.922672848	-0.134999068	-0.429141603	11.59587133	94.63503744	1.74351564225248e-07	5.57058816060483e-06	12.29111624	12.33691001	12.29066205	11.55701612	11.57801653	11.59816528	11.88830323	12.05782401	12.04273567	12.05320339	12.20209437	12.1976644
954	Fn1	-0.616426229	0.671419841	0.34468238	-0.399675992	13.22297996	14.65117299	0.000616544	0.002082188	13.45171151	13.30214795	12.90003797	13.89170113	13.80748296	13.79522436	13.43707042	13.03501611	12.97678862	12.59788724	13.01332663	12.95281885
955	Pde4dip	-0.883520271	0.715308355	0.197121519	-0.028909603	7.260651692	17.73882188	0.00028859	0.001127072	6.868781283	7.136198669	7.009858187	7.857305193	7.657291718	8.150802041	7.077474673	7.206331133	7.235668082	7.126743182	6.757519144	7.043847004
956	Acvr2a	-0.808818589	0.486275864	0.21845904	0.104083685	8.602002875	10.55692514	0.00211609	0.005716955	4.388129921	3.812767157	3.451711622	2.874248675	2.473361799	2.579332442	3.762121539	3.531537213	3.232317605	2.860010062	3.887493526	4.074708529
957	A430005L14Rik	-0.214543621	0.259695189	0.038341549	-0.083493118	15.45557354	5.09911743	0.022315086	0.041069553	15.37887454	15.47969339	15.44372848	15.65205822	15.67780689	15.61606216	15.34134389	15.41409634	15.41140148	15.19532088	15.38891294	15.46758323
958	Gm10216///Tug1	0.450008152	-0.173995645	0.004269255	-0.280281762	11.42279103	6.573434603	0.010487656	0.021699297	11.64167785	11.81065722	11.57076483	11.11311519	11.23527518	11.32468508	11.37104109	11.28438189	11.53963941	11.29928483	11.47361644	11.40935335
959	Taok3	0.421124291	-0.58152627	0.056352583	0.104049396	14.59431126	13.35417835	0.000881912	0.002798472	14.59647741	14.48961399	14.81434708	14.2402717	14.13397342	14.26282048	14.70309349	14.88682711	14.79172382	14.84105493	14.65194716	14.71958458
960	Usp10	-0.622019148	0.483659852	-0.149560417	0.287919713	12.93535777	16.83877328	0.000355783	0.001331946	12.65896206	12.60676825	12.75411937	13.30289592	13.20731877	13.37569244	12.92013498	12.70379768	12.81099492	12.86905363	13.07953396	12.93502124
961	Dync1li2	0.805898695	-0.851307674	-0.068460939	0.113869918	14.54353842	48.82837598	3.66931145938638e-06	4.13686609763727e-05	9.787432174	10.4648824	9.62291683	9.931004145	9.921758484	10.07356764	9.861151331	9.491800479	10.32411753	9.863950287	10.12905025	10.2031436
962	Fam222b	2.133703919	-2.115939184	-0.408773009	0.391008275	9.619778347	67.36252365	8.44541247688013e-07	1.50334353058201e-05	7.281712151	6.880152199	6.611896351	6.853017497	6.857279936	6.982656281	7.130643524	7.151850513	7.28085711	7.508253904	7.199898553	7.026496146
963	Slc45a4	1.175113432	-1.858564598	0.099323389	0.584127778	8.609306314	138.6653409	2.89315480611541e-08	2.01928748932874e-06	8.487914265	8.565872521	8.70478302	7.289175793	7.532363919	7.411689799	9.152291676	9.406852964	9.249778666	9.221511896	9.070739882	9.218701362
964	Zfp583	-0.373180478	0.320362671	0.238292743	-0.185474936	7.422356592	10.2527796	0.002351228	0.006240145	7.375753422	7.447313922	7.263609919	7.658116944	7.665379076	7.882722676	7.360970764	7.586164372	7.297995548	7.116850701	7.186371009	7.227030745
965	Ighv4-2	0.493697769	3.270490272	-0.079076911	-3.68511113	7.093681034	11.50803356	0.001543459	0.004416982	9.634201666	7.07674346	10.52734568	8.955003722	9.313222173	7.488971607	5.153309268	4.768543666	6.023873752	6.261412395	5.000172384	4.921372638
966	Ccnb3	-0.473044841	-1.058016657	0.002581332	1.528480165	8.419025359	81.79452853	3.43987304958744e-07	8.38420167549148e-06	7.285155425	7.550733671	7.771747101	8.034132909	7.981641926	8.010995887	8.983389188	9.074544113	9.14288739	9.047940741	8.956719935	9.188416019
967	Mcmbp	-0.940413988	0.685737524	0.122446643	0.132229821	10.9375003	26.20112127	5.69783959218724e-05	0.000314191	12.71619511	12.69923178	12.76847073	13.00511192	12.9546236	12.93820539	12.74548827	12.82989949	12.73319909	12.86843889	12.78983296	12.78723261
968	Fubp1	-0.539718883	0.644993328	0.067010021	-0.172284467	9.490371274	26.64965674	5.29909589189109e-05	0.000296858	8.828800395	8.849032453	9.132086478	9.396142389	9.537844082	9.525029649	8.763503119	9.048290455	8.830365884	8.768183224	8.737163741	8.816535385
969	Rasal2	0.646627488	-0.386680965	0.09143428	-0.351380803	12.94482603	14.04840468	0.000725761	0.002382894	6.845793767	6.010622385	6.813128507	6.047344593	6.378720958	6.263379388	5.620903326	6.311295349	5.785780792	6.510902015	5.748196292	5.36170563
970	Spsb1	0.617393266	-0.885430006	-0.202732607	0.470769348	8.97170142	16.95757882	0.000345907	0.001302446	9.079238338	9.179458543	8.565347762	8.404356382	8.36812878	8.199379683	9.039600387	9.244597104	9.343957374	9.509049037	9.48391984	9.243383809
971	Pgk1	-1.339470432	0.822257633	0.172596201	0.344616598	15.28500963	97.44109446	1.52087763924479e-07	5.11328376127872e-06	14.61236553	14.63948768	14.53784586	15.89727502	15.81037633	15.99198012	14.98058275	15.2571657	15.17679783	14.9774116	14.78825834	14.90986865
972	Sost	2.174156685	-5.515382245	0.633641984	2.707583576	7.113081673	41.12805081	7.93315995462327e-06	7.25736628403231e-05	6.32376903	5.915015081	6.038408488	6.632194276	6.897941215	6.750094407	6.724995256	6.611684551	7.032898808	6.767883922	6.730342013	6.175559996
973	Ly6g6d	0.093610143	-0.932125356	-0.011706027	0.85022124	11.41772609	17.70843925	0.000290594	0.001132933	10.60594296	10.82625033	10.90361119	10.76459259	11.12304386	10.47241924	11.61627419	11.81234809	11.72753421	11.41949265	11.96075369	11.74286275
974	Cdr1	1.944689641	-1.497244527	1.476609496	-1.924054609	4.768114583	5.344005263	0.019523628	0.036688707	6.083998998	6.017935321	5.439551451	3.895854281	4.033191369	3.778371199	5.864048876	5.012112634	5.322988921	5.62267484	2.598947399	3.547699704
975	Setd6	-0.325258125	0.493399707	0.035376003	-0.203517585	12.86332514	10.58233275	0.002097759	0.005674956	12.83206467	12.77478895	13.01792259	13.14620169	13.0816287	13.3727202	12.69819878	12.80628566	12.61586703	12.6215754	12.6333828	12.75926527
976	Ccdc60	0.292180702	0.344179578	0.410305211	-1.046665491	6.811015105	12.98841482	0.000980428	0.003049182	7.160666643	7.163349684	7.590433842	7.211349621	7.006297056	6.820261386	6.794722021	6.739344326	6.471302982	6.261888975	5.986540777	6.526023944
977	Rcan1	-0.56173911	0.794683264	0.546784186	-0.779728341	6.725750916	33.47117492	1.97396118102032e-05	0.000140829	11.34275221	11.26770317	11.24636141	11.36058437	11.39708389	11.34251053	11.09373593	11.4659859	11.31248173	11.23580384	11.16209824	11.24243088
978	Tmem185b	-0.299550554	0.285026925	0.181965935	-0.167442306	9.881246836	6.235485418	0.012346786	0.024909858	9.701309829	9.968748971	9.863707799	10.02385048	10.06593409	10.3426337	9.824320832	9.941025158	9.811991496	9.742077876	9.570599117	9.718762689
979	Calca	1.346065006	-2.581613257	0.111857456	1.123690795	6.037825854	34.40356743	1.74967834955611e-05	0.000128557	6.694963203	6.494691268	6.416337805	6.847819203	7.288139279	7.015099213	7.6700266	8.173597489	7.958079852	7.487687139	7.938057932	8.040929644
980	Fitm2	0.545783017	-1.656430874	0.019484112	1.091163744	11.06642738	141.062038	2.66800231058616e-08	1.94349721711922e-06	7.133376027	7.738168112	7.12960257	8.564902447	8.390312939	8.566258647	8.727945236	8.590447414	9.10932624	8.715358223	9.041305959	9.037420386
981	Ddo	0.57139474	-0.374431283	-0.000209478	-0.196753979	11.46490702	5.725790534	0.015961554	0.03093156	11.64734342	11.84321316	11.62799861	11.17593958	11.23198246	10.99644893	11.33409936	11.51735374	11.67621171	11.23708119	11.71596499	11.57524706
982	Slfn5	0.302119042	0.587235325	0.230909928	-1.120264295	13.67390691	33.80485307	1.88991843259706e-05	0.000136281	8.023171957	8.292089965	7.723990862	8.87471407	8.313639706	8.640579931	7.17120487	6.600528172	7.213965895	7.338799069	6.550387307	6.932596961
983	Stx8	0.713605329	-0.60781757	-0.046678566	-0.059109192	10.20090795	15.51482019	0.000492546	0.001730407	13.79476856	13.77855517	13.81303197	14.03177616	14.07158822	13.93460312	13.91161382	14.13238839	14.12712835	13.83869452	14.05428749	14.11245004
984	Snrpn	-0.804136228	-0.155036266	-0.07763901	1.036811503	9.811766514	11.1061984	0.0017592	0.004913635	8.712837637	9.542322996	9.080048742	9.92124001	9.772202451	10.0541756	9.940405378	10.22912672	10.04319476	10.4256421	10.00233796	10.01766383
985	Xlr4b	0.75993804	-0.525976672	-0.058245554	-0.175715814	8.668935426	5.45754766	0.018372585	0.034855959	13.43346146	13.64794396	12.43817371	11.68677519	12.55388513	11.20657511	11.73988032	13.56109691	13.08340994	13.40046338	12.38359969	12.86587566
986	Rap1a	1.032242981	-0.664579254	-0.088965233	-0.278698494	11.36334604	53.91869325	2.3403096162607e-06	3.02052919451905e-05	11.85248493	11.69424616	11.80226092	10.83907888	10.68058324	10.73260096	11.35793782	11.38321361	11.5048494	11.41604594	11.5777552	11.51909539
987	Gm39214	0.034079946	-0.243740399	-1.028835557	1.238496009	2.88646703	7.938427999	0.005703483	0.013023859	2.557770152	2.538058687	2.503014866	2.548809084	2.439982629	2.507812152	2.526000871	2.729228675	2.972595514	2.897267431	4.129611621	4.287452678
988	Fas	0.562373779	-0.999377795	0.1330804	0.303923616	11.80819217	61.90700923	1.24507250882451e-06	1.95162514631831e-05	11.67252215	11.72609627	11.68841853	11.14679738	11.22593399	11.17450135	12.00020168	12.24810804	12.18970109	11.96797311	11.99808597	11.96373126
989	Calml4	-1.645182121	1.65692321	0.273410736	-0.285151825	12.00324214	23.46707811	9.09242893462608e-05	0.000451592	11.60606533	11.84262927	11.54981491	13.42214752	13.05144919	13.46045917	12.18877773	11.39046416	11.38404436	11.01925555	11.29957633	11.82422216
990	C1rl	-0.117260704	-0.33942547	-0.206785967	0.663472141	9.332715547	6.251634887	0.012249355	0.024743851	9.243874393	9.183888676	8.642319307	9.094084707	9.261278746	9.066501035	9.513765056	9.368796468	9.557579374	9.409749834	9.879615691	9.771133273
991	Nf2	-1.30209427	1.185027277	-0.147299613	0.264366605	7.484823514	21.49727884	0.000131239	0.000602069	12.35921716	12.24514418	12.41518732	12.11996325	12.05834244	11.9314194	12.32536985	12.32921172	12.32296165	12.54277187	12.28555522	12.32536985
992	Astn1	1.175593892	-0.807042151	0.211585758	-0.5801375	7.188768593	17.87970712	0.000279512	0.001098286	3.946064046	3.529417641	3.730906444	4.146858425	3.99121	3.920599149	3.736054039	2.902769273	4.327892231	4.477420718	4.881836004	4.969401672
993	Gosr2	-1.695181949	1.90381086	0.076626906	-0.285255817	7.932963762	55.91738752	1.98280299816638e-06	2.68386832593457e-05	7.547695171	7.646592706	7.703630493	9.386759081	9.207800254	9.388904883	7.60717095	7.422682008	7.242178682	6.89944154	7.617683233	7.525026147
994	Ptges3	-0.254572471	0.368587263	0.071191436	-0.185206228	15.10893368	5.648420993	0.016615756	0.032014042	13.43263366	13.5577659	13.77951756	13.77221031	13.97389586	14.04061712	13.43043288	13.60637336	13.67247236	13.57222264	13.40622262	13.51795584
995	Ncapg	-4.254927902	5.228556405	0.521318678	-1.494947182	9.164716492	118.428807	6.08896353735527e-08	3.00169967522071e-06	4.189297231	3.575354331	4.217462699	8.28261191	8.606103442	8.855887462	3.619694668	3.988300192	2.796647973	2.855922093	3.913952383	4.10209661
996	Fgfbp3	0.679389302	-0.537265716	0.025442367	-0.167565954	9.415350559	16.41121216	0.000394257	0.001445921	9.556067034	9.635601578	9.796192198	8.949297341	9.156006367	8.844389196	9.523340554	9.521551785	9.516597712	9.374393843	9.596065347	9.514703759
997	Gfap	0.45641121	0.252894264	0.37477926	-1.084084735	2.944437061	5.2233865	0.020842638	0.03873406	5.835147822	5.571777602	5.706634066	5.952014786	5.725695328	5.120868301	5.909892659	5.887099941	5.959383438	6.19590111	5.365158137	6.021599916
998	Dmd	2.650428984	-2.60275924	0.322110799	-0.369780543	7.659265449	229.7014079	2.62863849801153e-09	4.95129907545955e-07	12.32707929	12.43916159	12.30440817	11.19916752	11.16762716	11.22242488	12.35534829	12.83206467	12.66129921	12.20956059	12.41668944	12.59079288
999	1110015O18Rik	0.03955303	-0.181419226	-0.804397305	0.946263502	2.794033961	8.395970989	0.004724237	0.011143022	2.511038848	2.513662005	2.570968526	2.466429191	2.473923722	2.536657378	2.481146369	2.878899201	2.6612224	2.851389403	3.701293599	3.881776884
1000	Slc37a2	-0.458793383	0.912380619	0.051178971	-0.504766207	7.599465328	4.726014372	0.027549849	0.048996133	7.757764457	7.766442721	7.648858852	8.419318928	7.95543938	8.17468787	7.692214308	7.200250432	6.919839582	6.901668079	6.820261386	7.936837944
1001	Cdc42ep1	0.808033844	-0.859873381	-0.063258916	0.115098453	14.76762801	61.23605304	1.30885354786593e-06	2.01925870520317e-05	14.99116137	14.85226684	14.9402777	14.08723704	14.16773933	14.10462801	14.98197418	14.93696154	15.02028879	14.99567779	15.16152977	14.9717937
1002	Krt10	0.151791429	-0.693337717	0.32400447	0.217541819	12.79316234	6.348505193	0.01168395	0.023773471	12.56756344	12.6913616	12.66508948	12.54506357	12.55217081	12.37140584	13.47870695	12.73521511	13.33473132	12.85231181	12.96851275	12.75581541
1003	Ptprq	0.197236632	-0.14094114	-0.746459581	0.690164089	2.787010165	8.148572096	0.005226079	0.012120325	2.897267431	2.689144669	2.447144424	2.45513462	2.479085932	2.507626075	2.45455363	2.822696898	2.587419519	2.905647456	3.510909726	3.687491607
1004	Lrrn3	-0.945307953	0.696841411	0.49943431	-0.250967768	7.307202726	9.916799649	0.002648621	0.006876334	6.888110093	7.000891363	7.325501676	8.127494549	7.806175505	8.116756935	7.194554601	7.563204653	7.202143502	6.883983327	6.308032787	7.269583715
1005	Ffar4	0.373421275	-1.223344532	-0.198340353	1.048263609	6.864324455	9.318587358	0.003298812	0.008257669	6.855804461	6.757090583	5.83650413	5.708807917	6.141510488	6.478816943	7.116355882	7.763499154	7.119313906	7.620843109	7.772695088	7.200651805
1006	Slc36a3	-0.358522667	-0.048438912	-0.440025951	0.84698753	5.012189027	9.745768432	0.002817365	0.007235146	2.471428745	2.489371356	2.440690362	2.452481157	2.485439498	2.970233444	3.046132377	2.50023678	2.556492275	2.986032963	3.280815568	3.523919162
1007	Olfr724	-0.011665781	-0.019219676	-0.743500779	0.774386235	2.668512181	25.30817166	6.60504667729501e-05	0.000352347	2.467423369	2.486310748	2.439099322	2.452269156	2.487338156	2.488223469	2.439264792	2.495179927	2.551045089	3.013896622	3.226775367	3.475320155
1008	Abcc3	0.331632749	1.484597683	-0.256765138	-1.559465294	11.26009557	53.09120143	2.51082144474943e-06	3.16794169842292e-05	12.25232807	12.22743589	12.0810191	11.84434884	12.01963334	11.70190264	10.62435771	10.26941002	10.21832404	10.45489767	10.41589978	11.01158974
1009	Cd40	-0.279024772	0.74544776	0.284492801	-0.750915789	8.074487805	16.3165951	0.000403438	0.00147311	8.38808748	8.310016581	8.083498564	8.492033005	8.613118701	8.492033005	8.087478641	7.802968167	7.673700949	7.233721489	7.592439815	8.032550184
1010	Col6a1	-1.533606768	1.876177076	-0.102936141	-0.239634167	14.16369051	36.69526081	1.31671712159747e-05	0.000104802	13.87329674	14.13899725	13.76522582	15.56979458	15.27610656	15.53243899	13.8548233	13.43396753	13.46101808	14.14788027	13.47203042	13.43870662
1011	Rttn	0.974224675	-0.788798564	0.205703604	-0.391129715	9.801441277	22.63322436	0.000105849	0.000508927	10.10225596	10.06011816	10.40503509	9.051221407	9.334702577	9.258811198	9.84484584	10.03044448	10.13584055	9.69237866	9.894980594	9.806660808
1012	Gfra3	0.109532938	-0.60262351	-0.16124221	0.654332782	9.131899603	10.37964198	0.002249507	0.006016772	8.974238652	8.789504152	8.853538191	8.576919061	8.827246607	8.884516514	9.198885859	9.421845013	9.475821841	9.146351208	9.761717679	9.672210456
1013	Pcf11	0.535320079	-0.722142093	-0.087083615	0.273905629	12.26535153	13.4873983	0.000849024	0.002712658	12.35607078	12.31003532	12.18589282	11.64054527	11.65150275	11.95399066	12.22601932	12.5502339	12.63621174	12.73772125	12.39127738	12.54471717
1014	Jazf1	0.15919356	-0.609514666	0.129685599	0.320635507	12.00523982	7.17425781	0.007946683	0.017177747	8.300609165	8.44112362	8.750113528	8.313918823	8.226083192	8.815021106	8.864292043	9.239223566	9.010287824	8.718942735	8.835455414	8.925648038
1015	Fut2	-1.818832519	4.371007232	0.110405348	-2.662580061	6.58087965	40.47470823	8.52057716072604e-06	7.64102276138576e-05	5.340041868	5.45078785	5.338819971	6.239209888	7.46090646	7.615817858	5.565731997	5.392750743	5.529612493	5.628015994	5.096786513	5.465206126
1016	Myo9a	1.366740108	-0.815826388	-0.268431831	-0.282481889	5.69572936	8.233231524	0.005047435	0.011766023	6.347734803	6.360210602	6.779338558	5.96673392	5.976363601	6.148066102	6.357686775	6.32904213	6.264919286	6.996156347	5.61628289	5.87844322
1017	Zfhx2	0.908417195	-0.461501398	-0.150863688	-0.296052109	6.800331853	15.69552418	0.000470544	0.001666196	6.388707177	4.692166462	6.156980235	5.027376664	4.908953869	7.576357837	5.53068546	5.633983539	6.529362453	5.490452754	5.438141915	5.194417044
1018	Krt9	-1.245546879	0.418519457	-0.130963453	0.957990875	4.904521908	7.678400185	0.006369009	0.014263601	4.059938699	4.058383799	4.322319343	5.46545318	5.440252344	5.271576955	4.514749197	4.869506855	5.537468055	5.037549749	5.594645493	4.682419224
1019	Arhgef6	1.692158614	-2.040948443	0.16506746	0.18372237	10.31282382	63.67745427	1.09394468709162e-06	1.7785193905197e-05	10.2131057	10.61914269	10.97595788	8.962707806	8.947975481	8.821047137	10.92923291	11.05170566	10.87363718	10.83133787	10.6337878	10.8942477
1020	Usp29	2.238666608	-1.190401055	-0.486927943	-0.561337609	6.807542647	10.06948319	0.002508172	0.006583842	3.314032536	2.442503377	3.298481213	3.232317605	3.518410875	3.649688602	3.883585784	3.967026659	4.338507138	4.245534172	2.592066139	2.699751678
1021	Pdzd3	1.365948257	-1.8429109	-0.262349251	0.739311894	5.869397376	98.21199829	1.46582734878924e-07	5.01814567207557e-06	5.862531513	5.894461367	5.963454539	4.741490435	4.440225881	4.440886332	6.213041647	6.456027974	6.482265727	6.89467698	6.577779587	6.465926533
1022	Crb1	0.348243201	0.050034541	-1.073245017	0.674967275	2.8498902	13.44548794	0.000859208	0.00273859	3.435784646	3.683237197	3.98078542	2.503324862	3.161463759	2.447031311	3.042074134	2.414138178	2.993484814	3.473978181	2.576095758	2.677516808
1023	Pcdhb8	-0.199539112	0.797111	0.197435888	-0.795007776	6.297366516	7.679526472	0.006365931	0.014258495	6.158939136	6.853017497	6.774923328	6.77549855	6.707953257	6.90204549	6.007054236	6.471933144	5.515176918	5.699724927	5.759674451	5.942457255
1024	Gipc2	-2.26297665	1.867782538	0.30727915	0.087914962	10.00271966	69.41726831	7.3531394748342e-07	1.36878006313927e-05	9.014426017	9.307533977	9.626634684	11.4623068	11.57944592	11.69577191	9.686802857	9.912110862	9.535263295	9.102375548	9.564188212	9.545775803
1025	Il20rb	-0.177998579	0.892748485	-0.0762735	-0.638476407	13.20773745	14.72571627	0.00060446	0.002050144	13.29021378	13.68198564	13.53243373	13.7390463	13.67657838	13.62300421	12.57154925	12.70880568	13.0800285	13.06517554	12.58554156	12.93848683
1026	Dot1l	-0.539550579	0.533272259	-0.055660563	0.061938883	5.999085812	6.050508995	0.01353199	0.026915703	5.889955423	5.714374587	5.937101592	6.382416523	6.311056566	6.466610249	5.546993097	5.830270211	6.183003252	5.939170525	6.014959702	5.773118022
1027	Pitpnb	-0.71775767	0.761171674	-0.088705338	0.045291334	9.533560548	9.499391039	0.003083818	0.007814652	9.223289837	9.361337696	9.476327861	10.02729952	9.945020632	10.24190825	9.31894668	9.384366601	9.227400099	9.80541096	9.136823976	9.254594459
1028	Tfap2a	-0.512441751	0.124595253	-0.310038351	0.69788485	7.353929879	5.738710642	0.015855345	0.030755357	4.774090582	3.009502294	3.067117113	4.188555625	4.379988776	4.147356018	3.692010694	3.348886203	4.42650589	3.840432021	2.520353797	2.709395492
1029	Tmem210	-0.760676264	0.049090504	0.008963016	0.702622744	7.58633593	12.35083766	0.001185919	0.003556334	7.133868721	7.060066337	6.933909156	7.766810457	7.885298091	7.757764457	7.649582315	7.678188634	7.934830545	8.066180911	7.696901719	7.472629816
1030	Athl1	0.67051717	-0.502755259	-0.139778514	-0.027983397	13.15593675	12.39252473	0.001170987	0.003520665	13.35576536	13.46381177	13.29792997	12.81017953	12.79436741	12.50140865	13.26479511	13.06262332	13.28680294	13.51917528	13.36965677	13.14472486
1031	Npas2	0.73212692	-1.055923861	0.024714187	0.299082754	6.807599758	7.658611345	0.006423388	0.014369819	7.111915313	6.647739322	6.745080058	6.260356161	6.059482718	5.988515053	6.568667237	7.604296306	7.303161973	6.916587596	7.054054917	7.431340443
1032	Fasl	0.666173444	-0.183163498	0.383197987	-0.866207933	6.878645605	19.76520003	0.000185743	0.000792961	7.11832225	7.43821854	7.381650257	6.773241836	6.600229883	6.465622506	6.818123545	6.94499957	6.809195816	6.534835266	6.292843818	6.551396673
1033	Rhbg	-0.904960737	-0.309343594	0.106859922	1.107444408	6.902917602	5.830473285	0.015124962	0.029542499	6.13097651	6.47349764	5.684246551	7.022784954	7.200250432	6.780567525	7.318197947	7.946587109	6.666848636	7.065304524	6.938578452	7.60717095
1034	Rrm1	-1.609563938	2.107846948	0.074599114	-0.572882124	13.16580931	157.8799068	1.56517410957753e-08	1.4409204103264e-06	2.547039001	3.67839503	2.505013956	2.554737237	3.958856039	2.941968481	2.518794001	2.728861534	4.477946531	2.868607089	4.122992029	4.26524006
1035	Atp5a1	-0.80675334	0.711524517	0.038811054	0.056417768	17.33115762	39.14693424	9.88462360460527e-06	8.51321954146011e-05	13.61063255	13.7759693	14.01022116	12.86416042	12.9310309	12.87131916	13.46313353	13.44917502	13.47041336	13.48075946	13.56777063	13.58288555
1036	Nabp2	-0.71668936	0.611323829	-0.342160467	0.447525999	10.89000089	7.608446371	0.00656376	0.014628811	10.37433112	10.66518053	10.67830535	11.33058296	11.28947018	11.24783195	10.68799834	10.62946688	10.71644837	11.45329172	10.87822039	10.72888288
1037	Rapgef5	0.522132507	-0.690318382	0.121502993	0.046682882	11.84886454	19.58392241	0.000192904	0.000817813	9.839327758	9.644362195	9.730231464	9.485877267	9.437743299	9.48713319	9.879000587	9.809984402	9.923946573	10.06056699	9.788258947	9.689454747
1038	Espnl	0.02176001	-0.214063652	-1.027730746	1.220034388	2.885184173	8.028137656	0.005493519	0.012637058	2.568250552	2.550683564	2.493684889	2.523114269	2.458994042	2.565230665	2.534210904	2.708816215	2.946502813	2.902769273	4.092879509	4.277073388
1039	Cftr	-2.591200436	2.557217269	0.322929306	-0.288946139	9.539091919	76.95807888	4.56440457662831e-07	9.97477501119677e-06	8.466200379	8.98819648	9.424248327	11.76341114	11.40095812	11.40909469	9.096990488	8.955003722	8.827814295	8.421554132	8.626429217	8.972973213
1040	Slx4ip	-2.089120219	1.759573681	0.267768954	0.061777584	4.870493699	25.87748171	6.00815679440625e-05	0.000326661	4.244365025	3.807252432	4.699530383	6.18924658	6.365072538	6.464189379	4.872267457	4.832611316	4.034908682	4.628356642	4.063993552	4.244130398
1041	Clmp	0.55438393	0.049988627	0.100200726	-0.704573283	15.85922967	26.84604514	5.13514761947153e-05	0.000289946	13.26352315	13.49554501	13.47267706	13.03950699	12.93502124	12.80082713	12.85304051	12.1747167	12.55971375	12.69751304	12.24304155	12.48923097
1042	Iqsec1	0.487470072	-1.074060653	-0.180118343	0.766708925	11.71595776	51.5018202	2.88238582971335e-06	3.49231266062543e-05	11.6985945	11.58164593	11.63804724	10.14547201	10.46436566	10.09882762	11.94736722	12.15286066	12.11692482	11.59611637	12.36881167	12.21144326
1043	Jakmip2	1.386511658	-0.241105778	-0.380088036	-0.765317844	6.416763799	15.50961948	0.000493197	0.001732289	2.557960647	2.545626508	2.482925149	2.503858891	2.467723864	2.591992497	2.530901064	2.677516808	2.899231303	2.878899201	4.021638753	4.203731621
1044	Cog4	-0.448327919	0.364198315	0.002240145	0.081889459	12.37714313	11.50538522	0.001544773	0.004419439	3.940761072	3.322096976	3.14926578	3.308376229	2.861328298	2.592218126	3.659518375	3.340251975	2.882233365	2.869140802	4.004949738	4.183006651
1045	Crybb2	0.047883495	-0.699368731	-0.156339772	0.807825007	5.7889238	19.98051998	0.000177649	0.000764714	5.523021434	5.209966943	5.575212964	5.355251493	5.394542298	5.414757064	5.946149317	6.397759608	5.918748122	6.278932374	6.27248421	6.180259778
1046	Ripply3	-0.626232093	0.154319538	-0.158903925	0.63081648	8.664132409	14.78779183	0.000594614	0.002023458	8.062864082	8.314240429	8.318571868	8.801268139	8.815633948	8.957470571	8.682145797	8.615749358	8.813518889	8.690232709	8.953956942	8.94393617
1047	Rag1	-0.216655453	-3.683678907	3.321547119	0.578787241	4.581626039	28.20396537	4.1545383883841e-05	0.000245864	3.489283851	4.230975023	2.502786452	3.495785323	3.500135249	3.877091112	7.760175553	7.940945322	6.222927532	3.885416833	3.945498439	4.128491778
1048	Spcs2	-0.529765	0.651956732	-0.123385331	0.001193598	13.45142527	24.10385233	8.12140646314099e-05	0.000412838	15.16799186	15.3298044	15.38119115	15.57088402	15.59812077	15.64836441	15.20869632	15.33088623	15.37787143	15.21773151	15.3665228	15.34214022
1049	Nubp1	-1.963443099	2.186377758	0.147673366	-0.370608025	12.5443441	199.0036768	5.2095743117912e-09	7.6725714610214e-07	12.26760292	12.12105662	12.21694746	14.14535251	14.09278914	14.25779465	12.09328549	12.04273567	11.80078186	11.69649656	11.79541704	12.00186933
1050	Gabrb2	-1.608648054	3.987109445	1.16539855	-3.543859941	7.381504333	145.5355279	2.30167940008659e-08	1.79336798152556e-06	7.204981036	6.980277398	6.72084028	8.921496118	8.448699004	8.956719935	6.312088612	6.381615372	6.226896803	6.393626899	6.95658714	6.002573211
1051	Chmp4c	-0.418605703	-0.448758139	0.071961063	0.795402779	8.51257128	9.845889327	0.002717063	0.007023644	7.922685679	7.968117226	8.085881692	8.296362786	8.637633823	8.298505097	8.749273814	8.996300449	8.833201861	8.345252512	9.040660476	8.976979946
1052	Pcnx4	0.587089264	-0.350193624	-0.007220473	-0.229675167	12.45756668	10.23217128	0.002368271	0.006276629	10.55406381	10.56946857	10.6889324	11.04267582	11.10545253	11.15697541	10.64663552	10.88200763	10.68998789	10.15524328	10.62575426	10.66233084
1053	Olfr1512	-0.000287421	-0.310634807	-0.6135046	0.924426828	2.792911202	5.942724833	0.014285706	0.028152422	2.497669668	2.502964465	2.451372114	2.458472648	2.474894697	2.519501165	2.464784507	3.31493569	2.605052734	2.863818445	3.597960325	3.76350796
1054	Mustn1	0.807153542	-1.25835605	0.003892316	0.447310193	10.64380419	52.67805379	2.60155163256602e-06	3.2487281940321e-05	10.80865647	10.64154392	10.41269281	9.885994114	9.940665905	9.614772548	11.09984365	11.03499609	11.08166098	11.0697302	11.07935966	11.0557339
1055	Ubtd1	-0.498693454	0.533449666	-0.094986385	0.060230173	11.11933554	5.447074036	0.018475286	0.035016859	11.27651019	10.97534432	10.71302654	11.51050532	11.49854467	11.45191144	11.04912081	10.91385635	10.89763526	10.80724309	11.25730711	11.08102138
1056	Ctr9	-0.249892566	0.587403559	-0.078534559	-0.258976434	12.696346	17.12713059	0.000332379	0.001261319	12.88366449	12.67116753	12.79415212	12.97910834	13.05500798	13.06454553	12.33990379	12.55275188	12.4437955	12.63815989	12.45923606	12.4746589
1057	Erap1	-0.915715424	1.16157821	0.13800235	-0.383865136	11.43483134	62.13994511	1.22381081085529e-06	1.92500052701199e-05	11.26712376	11.30471914	11.51816049	12.20290629	12.2234138	12.41082956	11.16236579	11.17519289	11.01485635	10.91354101	10.9042641	11.12060287
1058	Ccdc173	0.684363346	-0.3070941	0.340032296	-0.717301543	8.290582128	8.036803544	0.005473733	0.012594762	5.271576955	4.954479894	5.152702034	3.957506479	4.840781373	4.638291043	4.685775757	4.998726741	4.786415941	4.039288615	3.094903373	4.639769635
1059	Mrpl20	-0.868291749	0.979838251	0.031776527	-0.143323029	15.02184948	30.80648098	2.83559349266923e-05	0.000184283	14.93632751	14.90893832	14.76021594	15.72753404	15.69952483	15.78329815	14.72470659	14.78392159	14.76221409	14.41762459	14.90562125	14.85226684
1060	Arhgap18	0.13437157	-0.797170108	0.056166433	0.606632104	11.49341366	24.94975763	7.01763110270698e-05	0.00036885	11.15888379	11.32609993	11.14396297	10.90583716	11.07992161	11.24007321	11.74840945	12.01736575	11.8515671	11.93479836	11.68637119	11.82767345
1061	Tbcc	0.48789575	-0.441849868	0.013535727	-0.059581609	15.31175701	11.72318323	0.001441079	0.004173334	15.49524067	15.4425864	15.4425864	14.88541323	15.0493388	14.98197418	15.34214022	15.4303408	15.4697948	15.21186802	15.49253151	15.49726912
1062	Cxxc5	0.295497776	-0.416706426	-0.103008861	0.224217511	12.90383679	11.55169697	0.00152199	0.004367482	12.82809607	12.82586316	13.02010487	12.66022473	12.57234439	12.55500164	13.03895309	12.9451526	13.05358434	13.27425489	13.03254751	13.03991422
1063	Tmem260	1.208032951	-0.643556568	-0.183978121	-0.380498262	8.952269134	8.356569054	0.004800146	0.011291303	8.941554868	8.942148187	9.212707747	8.529487469	8.522092218	8.79016697	8.934752698	8.953196329	8.900808416	9.214524657	8.830710352	8.96190021
1064	Nhlh1	-0.046672421	0.036757112	-0.525316757	0.535232065	2.588472054	8.114035473	0.005301137	0.012262812	2.442234802	2.453810771	2.425505744	2.470432693	2.530187453	2.460948432	2.408067473	2.427919786	2.515309985	3.297644416	2.705540383	2.924062714
1065	Klf6	1.003118987	-1.539424527	-0.002161501	0.538467041	14.87039802	129.2269457	4.03601959645735e-08	2.37818756797535e-06	13.25342979	13.35602985	13.16465926	12.24514418	12.25318603	12.08081889	13.63764076	13.56389417	13.74641777	14.31076204	13.63187651	13.68553108
1066	Son	0.99366874	-0.772449158	-0.165469079	-0.055750503	16.78251627	34.37422746	1.75625185610399e-05	0.000128931	9.868042219	10.26826177	10.08418297	9.415616034	9.374393843	9.62749911	9.917145212	9.903109173	9.729983911	9.683348789	9.726704859	9.670291327
1067	Stambpl1	0.810860372	-0.479273206	0.121790218	-0.453377384	11.1679492	11.96255866	0.001336626	0.003927435	11.62016754	11.39157355	11.68897519	10.78860292	10.79359572	10.68593652	11.33487184	11.17278649	11.19829645	10.81004067	11.34275221	11.18779125
1068	Ppm1f	-0.834049788	0.970781632	0.167125231	-0.303857074	5.59021385	37.05527354	1.26106647460404e-05	0.000101558	5.600608559	5.404557474	5.470379864	6.208661428	6.381006022	6.388027811	5.58035225	5.332030725	5.152967392	5.134148181	5.135687332	5.294139162
1069	Zfp367	-2.084926582	1.652842605	0.534201125	-0.102117149	5.442743331	66.59162514	8.90508422372007e-07	1.55987969487716e-05	9.102182532	9.242712345	9.588983461	9.923656589	9.808330442	10.21712922	9.800198758	10.12540286	9.684389396	9.411989031	9.414540514	9.589414454
1070	1700001J03Rik	2.130751019	-2.577465242	-0.854927193	1.301641416	8.061571709	18.66236143	0.000234912	0.000957385	8.596073342	8.522663861	7.352774458	6.338858693	6.821704751	4.91869516	8.791481506	8.186560583	8.833612242	9.688169452	9.34315801	9.345108449
1071	Rac3	-0.529621518	-0.933502484	-0.199961221	1.663085223	13.20255567	149.752471	2.01057655702459e-08	1.65168130372506e-06	12.32132612	12.29023934	12.25422848	12.83023752	12.97153542	12.65288555	13.82687569	13.667557	13.76073325	13.95570651	13.91734125	13.98200185
1072	Vmn1r47	-0.824590755	-0.112329764	0.378662626	0.558257894	6.21737426	5.219109966	0.020891335	0.038816546	5.880118773	5.375135382	5.65704175	6.290322781	6.479424368	6.616321021	6.500036236	6.467845243	6.755175984	6.874156987	5.869534247	5.843378352
1073	Thsd1	0.696866956	-0.82423789	0.121161403	0.006209531	11.70238704	22.65885292	0.000105348	0.00050729	11.86519826	11.73196314	11.93246458	11.04750322	11.30640092	11.08512097	11.93010738	12.12229221	11.85933919	11.72461391	11.97929183	11.84434884
1074	Tnfrsf25	0.689355558	-1.573857693	0.302189332	0.582312803	12.11468243	45.77476168	4.90998440094735e-06	5.10670703825377e-05	11.9404462	11.88923879	11.93126776	11.00770339	11.17781606	11.50736663	12.68690887	12.97343092	12.75411937	12.27598306	12.64971511	12.582193
1075	Myrip	0.927943138	-0.499209088	0.027285026	-0.456019076	9.262522316	19.56357741	0.000193729	0.000820595	9.612788691	9.830938385	9.70336207	8.859551991	8.685672246	8.818035494	9.218483921	9.201845134	9.44055794	9.498494127	9.160716638	9.119821152
1076	Sdk2	0.946594261	-0.382654804	-0.485273786	-0.078665671	8.216182822	6.528242505	0.010715728	0.022120353	8.635183084	8.156974469	9.048290455	7.885016095	7.739895708	7.375753422	8.176895669	7.624049897	8.34768407	8.521840677	8.564160984	8.518449334
1077	Pax7	-0.986860137	0.048490956	0.207331131	0.731038049	4.418439625	7.622587891	0.006523819	0.014552381	3.815258023	3.704221884	3.743638442	4.660227308	4.76394435	4.799527101	4.675146594	4.358094015	5.044985283	5.037196357	4.338860954	4.080175187
1078	Pard3b	1.082649254	-0.716537788	-0.222460012	-0.143651454	9.939960628	17.90137439	0.000278146	0.001093685	8.210976802	8.212332403	8.210404064	7.723753407	7.630553258	7.396475308	8.0150865	7.975494921	7.91878443	8.263203013	7.619159339	7.682595155
1079	Myoz2	-0.766550917	-1.068598299	1.806799536	0.02834968	3.657204485	10.12950807	0.002455424	0.006471607	3.223053653	2.845487044	2.930535398	3.414663052	4.119234073	3.764831721	4.142802575	5.201866608	5.15985456	3.848191453	2.506705006	2.729228675
1080	Il24	-1.062642164	0.296142455	-0.500677279	1.267176987	5.591902401	18.64793146	0.000235653	0.000959884	2.465605557	2.432478379	2.467889221	2.602041167	2.881943802	2.761485607	2.376840768	2.42360715	2.637792304	3.59677817	2.502585489	2.733892046
1081	Sass6	-0.530385287	1.128746343	-0.006270729	-0.592090327	8.964838719	10.29977308	0.002312914	0.006156009	8.915923756	9.006685548	9.081142035	9.651966095	9.562127182	9.791058004	9.075974597	9.323051049	9.133902264	9.049615134	9.593899614	9.533438289
1082	Elmod1	1.032535902	2.444704928	-0.094144995	-3.383095836	4.500548024	33.06783845	2.08164844670443e-05	0.000145877	5.124884655	6.672573945	5.779958439	4.894995783	4.284653973	5.185365913	2.593339294	2.810039528	3.679995787	2.852458651	4.11421818	4.250970152
1083	Pan3	1.238684415	-0.906712925	-0.427940787	0.095969297	7.314623555	22.9458842	9.99293175626938e-05	0.000486374	2.548809084	2.983942356	2.504071941	2.553760528	2.432427389	2.495333321	2.520227125	2.72581328	2.969346425	2.865168433	4.116674946	4.26609567
1084	Apip	-0.290017521	0.581450215	-0.021766845	-0.269665848	13.12003671	26.15212084	5.7435590351303e-05	0.00031617	13.15498388	13.16790774	13.24052928	13.46341468	13.53923945	13.43081934	12.95146981	12.94470607	12.79294694	12.86258736	12.95918956	12.93264644
1085	Phf20	0.508065123	-0.466513111	-0.060612998	0.019060985	11.48300116	7.187203889	0.00790065	0.017089731	9.446021499	9.774790703	9.969570268	9.69427615	9.782715901	9.780296084	9.761717679	9.772411352	9.742566813	10.0760135	9.374393843	9.698171496
1086	A430068E04Rik	0.927694833	-0.949838417	0.520214071	-0.498070487	7.076603772	11.43062797	0.001582422	0.004510129	7.253414927	7.519516123	7.509596568	6.457179116	6.166101965	6.876162038	7.351250143	7.489454325	7.508253904	6.659705292	6.910294178	7.218316688
1087	Atf2	0.610616572	-0.466749702	-0.158353952	0.014487082	12.52785087	24.05785153	8.18722161187158e-05	0.00041548	12.74666362	12.71266554	12.6792207	12.14225055	12.09676808	12.06768152	12.53310362	12.51434475	12.65950089	12.86785	12.70710017	12.60706094
1088	4933425B07Rik	0.018984991	-0.208891236	-1.022935563	1.212841809	2.881808944	7.918716018	0.005750905	0.013111889	2.565474549	2.549709497	2.492420488	2.52136334	2.459095489	2.570190733	2.533494158	2.704678068	2.939151044	2.892775379	4.084810831	4.268543749
1089	Atxn7l3b	1.153540027	-0.650999891	-0.273624705	-0.228915431	9.377031097	20.65458714	0.00015492	0.000684683	9.801288947	9.60746964	10.1360814	8.606722416	8.920763245	8.556734244	9.377518859	9.180261742	9.479438978	9.498795308	9.751828746	9.60746964
1090	Tmem147	-0.656464893	0.867632608	-0.155745938	-0.055421777	13.43033817	39.43371499	9.56891651649951e-06	8.3128808131952e-05	13.42863516	13.20870255	13.36127026	13.97269882	14.00808453	13.98721929	13.18280829	13.0816287	13.10066783	13.17069296	13.39443988	13.26720979
1091	Nap1l3	0.331827556	-1.157596751	0.086031846	0.739737349	9.563576864	41.28072887	7.80300658719806e-06	7.16889286821392e-05	6.112888102	5.951309048	5.94329974	5.085011722	5.688139236	5.467055055	6.773675467	6.626527288	6.762636907	7.0237331	6.314082099	6.014000968
1092	Tmeff2	1.052212071	-0.390138012	0.171200321	-0.833274379	9.852634745	6.945516505	0.008815824	0.018746848	10.30363838	10.04319476	9.384150605	8.831067188	8.838385503	9.099974087	8.920489999	9.509864579	9.341498138	9.223935104	9.047401431	9.490270361
1093	Mfhas1	0.718726092	-1.35814615	-0.139267184	0.778687242	14.32031545	72.60809736	5.97512701501281e-07	1.18916121999048e-05	13.96027572	14.21169933	14.2644354	13.36495865	13.45054164	13.46473188	14.80700834	14.70512187	14.84254042	15.03608812	14.71130192	15.02508214
1094	Pbrm1	0.07659094	0.393697835	-0.1038246	-0.366464175	11.11530106	6.026010538	0.013699021	0.027185298	10.32183269	10.23961216	10.32636646	10.1678607	10.23392856	9.879615691	10.13331651	9.989999279	9.807800542	9.972062647	9.989381376	10.04718408
1095	Ptgir	0.546444439	-0.584716952	0.124978924	-0.086706411	10.3167829	13.84888712	0.000766958	0.002493638	10.57723814	10.41958852	10.3996808	9.838138418	10.03530765	9.88372806	10.6359134	10.38489425	10.49051734	10.24067811	10.42105127	10.47465883
1096	Bptf	0.827197056	-0.885436521	0.035663355	0.02257611	15.1758739	50.55335417	3.1358073684118e-06	3.71396411763121e-05	13.85591266	13.65803816	13.7524903	12.69791484	12.7587664	12.83808882	13.50961336	13.57173311	13.73382997	14.25694653	13.58607924	13.57283536
1097	Sh3gl1	-0.453460248	0.588591137	-0.163345805	0.028214916	12.06000436	5.652680078	0.016578915	0.031955368	11.79085552	12.08677399	12.04247536	12.50288934	12.44780908	12.3297872	12.06717298	11.68878488	11.75875435	12.29602648	11.80540914	11.903314
1098	Armc8	0.58753088	-0.674050323	-0.131726699	0.218246142	10.87885524	50.99977412	3.0133159131493e-06	3.60014479241388e-05	10.94519368	10.95088082	10.9525652	10.40455287	10.31419053	10.36730366	11.03155239	11.06649624	11.0101494	11.10528998	11.26740172	11.13068643
1099	Gnb3	0.162682958	-0.381487028	-0.207798964	0.426603035	6.068553034	4.822789947	0.026062026	0.046784444	6.17074713	5.763182226	5.909686635	5.85410915	5.65745105	5.844006918	6.181129591	6.170482149	6.148416462	6.234341858	6.766269019	6.122814218
1100	Zbtb21	1.301398989	-1.068133975	0.189658141	-0.422923155	9.126207593	23.90133477	8.41602665419244e-05	0.000424602	6.283592942	6.026270394	6.478227963	5.569236085	5.935107778	5.584773549	6.256661134	6.006423931	5.855787626	5.488283612	5.518653393	5.644123169
1101	Cc2d1b	0.959049126	-0.850003913	0.05936903	-0.168414243	8.683490839	22.25226027	0.000113643	0.000537901	15.84745661	15.85020011	16.04150934	15.49524067	15.49524067	15.44666852	15.70231907	15.77062078	15.7110871	15.67581398	15.78488429	15.80482046
1102	Rangap1	-2.067367649	1.975571557	-0.126635322	0.218431414	11.8666295	135.8538061	3.18721404263446e-08	2.11516262410554e-06	7.936067021	7.833190231	7.433554449	9.925038996	9.639577161	9.92211837	7.704257293	7.67682214	7.789985924	7.776563672	7.457073431	7.687637445
1103	8030453O22Rik	0.092261141	-0.199212407	-0.724424591	0.831375857	2.788302064	7.884593454	0.005834123	0.0132713	2.498484949	2.503441993	2.728429764	2.459139187	2.473189382	2.521244713	2.911148135	2.534470978	2.605591389	2.847269138	3.604011202	3.773203936
1104	Slc26a3	-0.000505358	-0.189603731	-0.718032628	0.908141717	2.756483989	8.663945644	0.004244614	0.010185716	2.494213435	2.500957894	2.450213516	2.457290597	2.473884904	2.515725418	2.461534627	2.958348677	2.595828809	2.85761388	3.573413387	3.738782729
1105	Azin1	0.315487369	-1.347276893	0.329428145	0.702361379	7.971097086	54.87174568	2.16091052228986e-06	2.85194576055247e-05	7.412288268	7.593669682	7.843335657	7.333376287	7.251877853	7.317577362	8.603989573	8.789307632	8.551364975	8.211361052	8.430080295	8.314936397
1106	Brd9	-0.070047113	0.309320634	-0.001170552	-0.238102969	11.74904048	5.615065031	0.01690771	0.032479253	11.95108292	11.90394856	11.697587	11.92559391	11.7998282	12.03733771	11.63368951	11.58703521	11.6140732	11.71250838	11.5342131	11.59158809
1107	Paxbp1	0.849216868	-0.903320222	-0.05159612	0.105699474	12.6272007	46.83229602	4.43002863342861e-06	4.75628497542784e-05	12.75737609	12.76558968	12.87569685	11.87592767	11.91674191	12.05834244	12.71685713	12.87947312	12.96464243	12.79949395	12.93882485	12.97744225
1108	Tmx4	0.925115254	-1.03945563	0.011425236	0.10291514	13.01125977	73.10465178	5.78978466320821e-07	1.16567319306041e-05	9.834098855	9.759509641	9.87301	8.970934314	8.937744044	8.863764966	9.691705626	9.656149596	9.909940926	10.10157043	9.898302835	9.633046109
1109	Tmem128	-0.723281501	0.29466451	0.052035842	0.376581149	12.27192244	10.85135618	0.001914946	0.005262624	13.39335824	13.6041117	13.66717251	13.67104831	13.76908536	13.74727514	13.91288351	13.84173802	13.77818041	13.56109691	13.70036813	13.83358653
1110	9530052C20Rik	-0.21399616	0.587358686	0.275901277	-0.649263804	6.009579942	8.111866428	0.005305894	0.012272555	6.052608202	6.311295349	6.271308903	6.470450491	6.235520486	6.571229956	5.815651363	5.936882632	5.762590879	6.049105526	5.251865107	5.386450409
1111	Cacul1	-1.184998724	0.728645554	0.107807126	0.348546044	9.164399686	13.1809795	0.000926997	0.002911959	10.76078575	10.85649341	11.03732428	10.93769058	11.07800643	11.31439303	11.08183325	11.22415879	11.06478184	10.91819988	10.95558393	11.02609482
1112	Galntl5	-1.460198837	1.554455161	-0.478478896	0.384222572	3.15413196	9.344244711	0.003267228	0.008189081	2.993828934	2.468120379	2.687822754	3.855234059	5.081530933	3.593603586	2.876858026	2.464523044	2.525622024	3.134696793	2.969346425	3.198396564
1113	Depdc1a	-3.708313199	4.855701116	1.502370701	-2.649758617	6.34876699	107.8735932	9.44292682458462e-08	3.82167755069004e-06	6.260083704	6.357686775	6.495155491	9.732198064	10.04779447	10.45787303	5.840451641	4.84986803	4.98044255	4.113723369	2.880640972	4.169285778
1114	Slfn4	-1.584526515	1.249936504	0.706210768	-0.371620757	4.533565254	5.798852106	0.015371993	0.029944455	4.331373533	3.78047823	4.328222173	6.139949494	4.767748946	6.28595504	5.014282922	4.099556382	4.330004666	4.470281737	2.802620826	4.052309102
1115	Fblim1	-0.675900006	0.769283135	-0.04915365	-0.044229479	5.609868722	15.49294111	0.000495293	0.001738702	5.427903193	5.567348501	5.430638923	6.271308903	6.19126267	5.991019063	5.631488443	5.169889125	5.344363663	5.343073655	5.57803259	5.372095936
1116	H2-M2	-0.147762841	0.772533641	-0.123949914	-0.500820886	13.67995492	10.61870243	0.002071852	0.005618681	14.27331107	14.14887659	13.50804015	14.1342888	14.02037551	14.23015143	13.55521299	13.26055178	13.3282343	13.41245916	13.63675074	13.57544569
1117	Mmp14	0.200801763	1.03339186	0.07016731	-1.304360932	11.68475426	24.27866977	7.87703785927554e-05	0.000403706	12.24172074	12.64674685	12.22031243	12.45772921	11.76341114	12.28523438	11.16158008	11.14833614	11.09628293	11.30133311	10.80509453	11.08926958
1118	Sync	-0.947184296	0.940498072	0.329107155	-0.322420932	7.905535405	10.66134313	0.002041967	0.005551044	8.108019817	7.662369391	7.472629816	8.610485791	8.73337265	8.740713469	8.031269123	7.618164877	7.613643693	7.956054848	7.219713703	7.099987677
1119	Olfr669	-0.537925533	0.529893717	-0.460131451	0.468163267	2.688408158	4.831571394	0.025931849	0.046595353	2.438021794	2.441664419	2.424947798	2.799296946	3.060451288	3.058662377	2.398747072	2.416320382	2.513662005	3.416013471	2.593835677	2.699274664
1120	Carhsp1	-1.716992183	1.845228485	-0.108357827	-0.019878476	9.397835081	78.2364131	4.22875214479957e-07	9.49002811837423e-06	13.34173109	13.61759803	13.50278834	13.20978529	13.34319491	13.05957377	13.43435276	13.24290637	13.2289805	13.22546837	13.19703815	13.21173268
1121	Odc1	-1.709395225	1.756733651	0.191603507	-0.238941933	11.85882317	73.6792189	5.58390381920321e-07	1.14335141902152e-05	11.50304819	11.54879478	11.45729039	13.15347924	13.00275278	13.48108701	11.61377207	11.36199562	11.39135039	10.99016158	11.39708389	11.40506209
1122	Adamtsl4	0.214621332	-0.646667193	0.009822415	0.422223446	9.703497307	15.85585363	0.000452008	0.00161368	9.687392846	9.520994851	9.422368245	9.294267112	9.409213333	9.2834115	10.03195793	10.04091011	9.854025489	9.961010528	10.15469868	9.781717071
1123	Dmrtc1a	1.407287161	-2.861526496	-0.102163293	1.556402628	8.325014887	229.1089726	2.66124372488226e-09	4.9711149380394e-07	8.00118997	8.072127129	7.699211461	6.449638087	6.499057863	6.601971128	9.204623277	9.410878188	9.519745101	9.601008879	9.290448872	9.550278693
1124	Aspm	-3.354870211	5.134325272	2.360230812	-4.139685873	5.93163632	110.3338476	8.4942034523388e-08	3.61117027861315e-06	2.448121434	2.434853059	2.443704807	4.063590788	4.298449623	4.184934772	2.388468527	3.128103881	3.264639871	3.560722776	4.236686788	2.670796505
1125	Adnp	-0.596772974	0.687226882	0.029494524	-0.119948432	9.432690967	6.211253651	0.012494731	0.025146987	11.24315123	11.65676746	11.8576421	11.31703353	11.51957318	11.51265154	11.7372527	11.68037931	11.17051751	11.12342306	11.35258594	11.60477346
1126	Tmem151a	-0.719527295	-0.683251591	0.152509207	1.250269679	9.627322824	5.891371924	0.014662513	0.028779082	9.296813042	9.309040441	7.746683092	9.714028199	9.18940537	9.607684893	10.11711056	10.25070383	10.19305885	9.755373036	10.03764254	10.31033004
1127	Iqgap3	-4.078624715	6.101371423	1.021542281	-3.044288989	6.848127333	38.46684243	1.06849815761748e-05	9.02339230896608e-05	2.453607314	2.434105902	2.45165873	2.582303693	3.162749475	2.625266358	2.385728246	2.418221234	2.576095758	3.57689453	2.516089912	2.69483601
1128	Zc2hc1a	0.512575577	-0.688193574	0.146275308	0.029342689	12.43493715	11.90596323	0.001360475	0.003985025	12.42359212	12.48450681	12.68950189	11.75457155	11.91800002	12.00234159	12.04692209	12.18525967	12.71299391	12.11732294	12.66564892	12.5911786
1129	Gng3	-0.716733616	0.095371083	-0.056566306	0.677928839	4.981854072	9.32278693	0.003293617	0.008247418	4.684297675	4.342124805	4.407120996	4.989095052	5.50308969	5.091559581	5.249873698	4.984489645	5.063267729	5.317194575	5.162624501	4.987510916
1130	Fxyd4	-0.696716408	-1.334011313	0.150943937	1.879783785	16.81318899	105.7076595	1.0385754732113e-07	4.03360303627994e-06	15.43437036	15.70231907	15.84745661	16.6292083	16.20699484	16.23809212	17.66509753	17.64430344	17.76692823	17.57100835	17.5150408	17.53744824
1131	Lsm2	-1.858140598	1.50342795	-0.123177436	0.477890084	9.013845179	150.681136	1.95256474458991e-08	1.60742797346908e-06	8.383669853	8.420830033	8.218978153	10.18001502	10.1922476	10.22563721	8.672338439	8.742640658	8.672636886	8.642319307	8.869866329	8.944962655
1132	Dclre1c	0.343054585	-0.236655524	-0.354776301	0.24837724	10.11676335	5.949533134	0.014236628	0.028072328	6.222551254	5.884218797	6.209486626	6.042490879	5.447381217	5.635609505	5.806515248	5.716100031	6.13097651	5.840147529	5.869909466	5.713754747
1133	Rasl12	0.887198585	-1.692284396	0.280526394	0.524559418	13.81377871	34.36967584	1.75727429552538e-05	0.000128968	13.75978679	13.57374505	13.7759693	12.76824326	12.95885744	12.7208047	14.45845438	14.70157329	14.3647309	13.80563354	14.56640541	14.31114044
1134	Umad1	-0.505118055	0.262513303	0.214204278	0.028400474	9.561437572	5.465102504	0.018298931	0.034733788	9.205563032	9.431900552	9.464756673	9.671731272	9.875749813	10.07009334	9.53437335	9.641909251	9.653751909	9.169650547	9.37586188	9.641909251
1135	E430018J23Rik	0.193238748	-0.380884591	0.0234975	0.164148343	9.468066763	9.269767921	0.00335993	0.00838223	9.468124313	9.474214241	9.342945157	9.250539655	9.308360485	9.146667326	9.639856308	9.527411669	9.680953262	9.594920998	9.523902088	9.658905654
1136	Clip3	1.35440732	-1.251702287	-0.162140779	0.059435746	12.28362403	32.22643538	2.33002325228778e-05	0.000158983	12.32536985	12.7610684	12.81269129	11.31602026	11.25425586	11.26563145	12.3481617	12.53276438	12.71008836	13.00511192	12.52631079	12.54601406
1137	Olfr854	-0.12871233	-0.16231589	-0.858768194	1.149796414	2.915659665	5.603574306	0.017009709	0.03264872	2.54955428	2.539712504	2.480559488	2.500406961	2.466496729	2.989059571	2.52755871	3.047768269	2.867583951	2.850323524	3.993119832	4.175772157
1138	Trappc12	-0.731056223	0.813570758	1.619634646	-1.70214918	4.650538376	8.4648906	0.004594908	0.010885884	13.93021435	13.82661853	13.82461933	13.59184006	13.6598545	13.4588189	13.6858946	13.85537078	13.7759693	13.83498703	13.8196232	13.84940156
1139	Unc13b	-0.081766924	-0.561000259	0.030333141	0.612434042	9.422689599	17.13356627	0.000331878	0.001260162	6.812137204	6.933909156	7.158192822	7.478727657	7.520060542	7.672136094	7.312761055	7.626052972	7.683740674	6.815559524	7.56107611	7.596965915
1140	Ssbp2	0.816744032	-0.297860205	0.060688361	-0.579572188	7.509294484	20.44266032	0.000161666	0.000708794	6.967511781	6.762636907	7.016403926	6.430884656	6.199219141	6.543663552	6.540289267	6.296071794	6.592705131	7.188366044	5.267944007	5.748196292
1141	Prkdc	-0.513679917	0.624901965	0.030156462	-0.14137851	10.15999062	38.16679638	1.10628287777954e-05	9.24806279250669e-05	10.05466176	9.993038838	10.02316662	10.6548294	10.61914269	10.46011355	9.879615691	9.997540423	9.866054383	9.922687604	10.02486662	9.933031118
1142	Zbtb5	0.572658192	-0.379283233	0.065199842	-0.258574801	12.90715672	8.552228697	0.004437085	0.010569832	12.10850081	12.09894172	12.07059685	11.73344693	11.70778761	11.56664482	11.77168152	11.67048688	11.90470392	12.25572613	11.87704477	11.69910083
1143	Prkrir	-0.868571623	0.822059271	0.140416944	-0.093904592	9.795281799	17.19599243	0.000327067	0.001245467	10.44772227	10.23463723	10.26586571	10.69665762	10.526453	10.77588693	9.846849608	9.779258603	9.884910446	10.64936489	9.608555245	9.566319094
1144	Spef1	0.890375607	-0.281548703	0.04365381	-0.652480714	14.50915057	60.17908129	1.41752264290293e-06	2.13639217737543e-05	15.02814858	15.06903572	15.04402982	14.10061613	14.21091178	14.15855939	14.46369458	14.37825714	14.47278169	14.34615527	14.45299891	14.3846178
1145	Gtf2ird2	1.413523329	-1.10805278	-0.122966937	-0.182503612	8.843081794	72.19722376	6.13392143274708e-07	1.20613701253085e-05	12.03992914	12.21576396	12.21880267	11.54030896	11.55057362	11.46159929	11.95951179	12.01629666	12.05216075	12.23187044	11.9404462	11.97142456
1146	Ppm1h	-1.037976144	1.113091488	-0.013739808	-0.061375536	7.082068773	37.69783948	1.16862092175109e-05	9.59667578536855e-05	6.944600967	6.3101034	6.472187453	7.76450174	7.623832376	7.885016095	6.640293868	6.891010732	6.881409932	6.693787369	6.822508864	6.849831314
1147	Tmem266	0.608595803	1.274350117	0.552411014	-2.435356933	9.851349956	16.06482818	0.000429152	0.00154705	11.94216038	10.26248247	11.04458101	10.41861811	10.23961216	10.76520619	8.981687906	9.130509362	9.488188832	9.237883075	8.43847135	8.266798635
1148	Smchd1	0.879938379	-0.408310705	-0.269930164	-0.201697509	9.005488223	17.12871609	0.000332255	0.001261063	14.51355872	14.77760702	14.93559471	14.3687862	14.43838767	14.53312118	14.64131821	14.71171682	14.73700704	14.41198003	14.57562173	14.79404956
1149	Tmem186	-0.660769142	0.864265238	-0.112226116	-0.091269979	9.658263778	18.50467305	0.000243165	0.000983804	10.82332574	10.70552053	10.69031531	11.09828775	10.99814524	10.9042641	10.526453	10.55552582	10.57468478	10.6697204	10.91041025	10.80334741
1150	Tmbim6	-0.055934221	-0.04977907	-0.27913732	0.384850611	15.08338061	6.254448538	0.012232475	0.024715298	15.06628086	14.96116658	14.81282079	15.06458617	15.00652319	14.93696154	15.05661334	15.03989363	15.06090114	15.48129719	15.32828315	15.18523972
1151	Gpalpp1	-0.648810737	0.627833883	-0.034115035	0.055091889	8.597390575	16.34754726	0.000400407	0.001464298	8.301023523	8.556229406	8.391259187	9.012726077	9.056043505	9.126174745	8.273893717	8.551583639	8.485965321	8.309487447	8.574812867	8.529487469
1152	Eda2r	0.036947599	0.149886906	0.836462227	-1.023296733	7.127437652	12.6544641	0.001082175	0.003305338	10.32005093	10.36502424	10.55230028	10.15895833	10.51428236	10.40108438	10.54238639	10.40581482	9.808330442	9.37354359	9.888364106	9.832633528
1153	Ccdc130	0.594489009	-0.524589426	-0.121853405	0.051953822	11.46499836	13.81325553	0.000774609	0.002515063	8.994577412	9.058338664	8.972973213	8.626229642	8.611712159	8.431500613	8.831969946	8.656369593	8.946946115	8.891087647	9.085532944	8.771869962
1154	Hdlbp	-1.787137505	1.959962815	-0.017354373	-0.155470936	13.17712095	137.6909807	2.99120343635956e-08	2.05271335820175e-06	10.09913851	9.847836424	10.16892504	11.19000409	11.24668291	11.26869654	9.658358214	9.663359183	9.739251707	10.20286976	9.601877898	9.617189968
1155	Aldoa	-0.438266172	0.04665202	0.087995985	0.303618167	17.6439492	10.11660489	0.00246665	0.006494539	17.24749608	17.45371375	17.38051392	17.83410301	17.77817277	17.78424648	17.89118368	17.72939165	17.63599087	17.65967207	17.70597356	17.62693262
1156	Prmt1	-1.030595388	1.062888215	0.00878272	-0.041075548	14.71652113	17.97684557	0.000273453	0.001078582	14.5822594	14.64332664	14.2060571	15.4195431	15.48584434	15.61804186	14.52984952	14.3527661	14.45214904	14.02951821	14.60069258	14.67820571
1157	Rwdd2a	0.961718717	-0.887756308	-0.049855635	-0.024106774	8.536985621	21.87589031	0.000122033	0.000568352	8.779324987	8.840432104	8.786040699	7.765084653	7.963708807	7.791848178	8.511310913	8.927437202	8.745162446	8.516466667	8.804070566	9.012940234
1158	Ydjc	-1.853733948	1.640943587	0.163124392	0.04966597	10.91556382	47.39212147	4.19890367870575e-06	4.57247812791425e-05	10.45928907	10.2068555	10.49340419	12.3056694	12.29171185	12.12336934	10.76723962	10.68422685	10.34645336	10.01779278	10.66535817	10.62539571
1159	Dnajc3	-1.500217193	1.799211925	0.051589537	-0.350584268	11.03685766	73.00808545	5.82527940669529e-07	1.16850841019432e-05	12.27219619	12.18970109	12.51825117	12.77768354	12.60952529	12.80658666	12.05563661	11.92646106	11.90512287	12.02770048	11.68449012	11.79404443
1160	Zfp236	-0.143696452	-0.387773176	0.181490722	0.349978906	8.813752998	9.630090901	0.002938861	0.007499669	10.18974429	10.31206797	10.73217919	10.08843665	10.22786918	10.34059192	10.83948862	11.08884081	10.82696984	10.41622754	10.61763137	10.76915403
1161	Tceanc2	-1.010865907	0.745434047	0.249411097	0.016020763	9.337950388	26.93733278	5.06102500677638e-05	0.000286666	12.54398106	12.76048856	12.82630548	13.07032832	13.099696	13.09646743	12.70379768	12.68204336	12.61926936	12.30802788	12.5138775	12.67226708
1162	Psmb7	-1.07630339	1.095971939	-0.154843412	0.135174863	12.76584988	77.03453351	4.54344653914072e-07	9.96282885041582e-06	12.3889636	12.57093326	12.4437955	13.53516372	13.55359585	13.54384296	12.55731921	12.40005377	12.38731372	12.70802743	12.54471717	12.55647234
1163	Plcb1	-0.044463446	-0.352506243	-0.206879648	0.603849337	8.850608456	20.50664456	0.000159593	0.000701684	8.693832095	8.625332415	8.448699004	8.608769859	8.581288078	8.711195915	8.983001018	9.022035809	8.953735755	9.311867383	9.09845238	9.169091762
1164	Rnf213	-0.914669985	0.921202969	0.239702771	-0.246235755	6.72651814	15.07406881	0.000551634	0.001900332	6.648215379	6.349394364	6.685518743	7.713668534	7.226127862	7.487342045	6.74208662	6.601971128	6.319471787	6.002573211	6.592169074	6.349678935
1165	Mmgt1	-0.652161551	0.732687143	0.097264067	-0.17778966	11.08455259	37.51417197	1.19418529237976e-05	9.73910027035367e-05	5.615139175	6.209892406	5.953575911	6.855456801	6.784857286	7.081538418	5.741625354	5.632580927	5.958229117	5.481607452	4.756346954	5.382777729
1166	Zfp148	0.945243605	-1.0211438	-0.049124034	0.125024229	14.94701814	92.75675006	1.91467871152837e-07	5.87960479096753e-06	14.34325254	14.43886887	14.52697169	13.67950053	13.69141877	13.67736172	14.37379705	14.21027665	14.41828253	14.67778468	14.19547313	14.22694968
1167	Ncapd2	-2.084145416	2.412470341	-0.192347468	-0.135977457	10.96706274	362.8461977	2.94481122081534e-10	2.0945680452625e-07	12.71266554	12.92013498	12.83687753	14.57025119	14.75272158	14.62105542	12.50017026	12.37564101	12.46530529	12.45722234	12.26670524	12.51434475
1168	Dnajb13	-0.234243258	0.720835368	1.286649246	-1.773241357	4.160537847	13.25482522	0.000907443	0.002863082	5.420456537	4.312812405	4.267537255	5.001570536	5.269240206	4.432725228	4.124812963	4.314839045	4.101377858	3.448706358	2.570750946	2.661624823
1169	Trpm1	2.174055779	-3.576020173	0.362593735	1.039370659	5.790589055	40.86754307	8.1613354062405e-06	7.41188213270395e-05	3.774084395	3.714382919	2.80043472	3.82130889	3.998438135	3.294759135	3.435387978	5.866091306	4.906581348	3.514522456	2.538268213	2.648227203
1170	Hipk1	-1.183010289	0.857291974	0.074151543	0.251566771	8.516556546	81.69920252	3.45856259891574e-07	8.4069962785091e-06	8.093710655	8.082099565	8.053637886	9.196707653	9.220433623	9.361337696	8.363005498	8.494593509	8.349004043	8.393705206	8.236631759	8.353811455
1171	Rps19bp1	-0.470390284	0.547843198	-0.119915239	0.042462324	12.96676163	16.3100388	0.000404084	0.001474744	13.41206786	13.50023795	13.59645757	13.89380001	13.88140903	13.84194991	13.5645365	13.59016334	13.52507883	13.37792669	13.72300243	13.68982215
1172	Pggt1b	-0.407727372	0.389962287	0.176389756	-0.158624671	7.951175364	7.468564187	0.006975134	0.015403805	7.956225466	7.731650191	7.942785921	7.617133326	7.747348877	7.766186517	7.876273015	7.804032519	7.835706075	8.095390725	7.51222054	7.675408143
1173	Zfp286	1.232652669	-0.897560913	-0.021675767	-0.313415988	12.98009213	48.83617846	3.66666219747861e-06	4.13513859853227e-05	13.35774096	13.4943827	13.49902304	12.2017493	12.32209428	12.12934512	13.03064341	13.13304182	13.1821862	12.92700852	13.1847598	13.29913042
1174	Kif1c	-0.483369812	0.168826524	-0.12451157	0.439054857	12.76187186	17.20722007	0.000326211	0.001243047	12.41159217	12.46717799	12.47911944	12.96690035	12.82072474	13.02037394	12.72425575	12.80692279	12.77034093	12.85751746	12.90656723	12.91096949
1175	Slc35a5	0.119003227	-0.690441647	-0.317135502	0.888573922	11.04839817	10.00065849	0.002570342	0.006712203	10.71474118	10.64167262	10.7830239	10.71954323	10.3481436	10.71474118	10.7378185	11.52362526	11.59230919	11.45729039	11.78706596	11.56080311
1176	Harbi1	0.428734513	-0.295144517	-0.088958662	-0.044631335	11.37451236	6.267838721	0.012152524	0.024584655	11.49062564	11.61451187	11.47361644	11.1699152	11.1947427	10.92789251	11.29096519	11.30735981	11.57965897	11.54981491	11.39117697	11.50386807
1177	Xrn1	1.291258619	-1.074726714	0.029514724	-0.24604663	9.986886063	19.42253447	0.000199562	0.000840086	8.374332137	8.414100894	8.161356906	8.119562403	7.986469757	7.868126036	8.113482998	8.053637886	8.404356382	8.959079122	7.979035691	8.049302319
1178	Airn	1.271186497	-0.80635223	-0.059410252	-0.405424015	11.86014585	42.85345185	6.60161608692839e-06	6.33535606483356e-05	10.08803238	9.722841531	10.52659109	8.943617824	9.248838165	9.102943877	9.510996937	9.699048131	9.649396968	9.146067612	9.407735047	9.495411917
1179	Tspyl4	0.729632754	-0.206680175	-0.522648337	-0.000304241	7.650651694	12.47814607	0.001141022	0.003449501	8.069427016	7.990351062	7.831844184	7.383793764	7.286031428	7.032898808	7.610384143	7.409615604	7.30276478	8.209250168	7.974240488	7.707218882
1180	Nipal4	0.885204957	-0.087331288	0.804481707	-1.602355376	6.691543243	18.37820688	0.000250037	0.001004834	8.31819612	8.231940224	7.795394033	7.958446776	7.973041713	7.608016418	7.596472784	7.2524485	7.060066337	6.156980235	7.05189952	7.144080192
1181	Ndufa8	-0.598010414	0.582383202	0.087601418	-0.071974206	14.67847484	14.91798249	0.000574585	0.001967795	15.520732	15.49581946	15.62180179	15.89524611	15.93830152	16.09066654	15.61189613	15.89101571	15.63667849	15.32828315	15.73640561	15.70491765
1182	Gk	-0.89283145	0.469627839	0.142454831	0.28074878	8.431495333	24.35672591	7.77079558184977e-05	0.000399117	5.010902853	5.268799064	5.383542983	6.135060696	6.19664166	5.928408048	5.62267484	5.317450878	4.46619976	5.348902087	5.038592474	5.27088532
1183	Sohlh2	-0.810709781	-0.038203246	-0.276800326	1.125713353	7.464623386	6.624709841	0.010235914	0.021248749	6.856972361	6.745080058	6.702815618	7.382266255	7.711017623	7.643713502	7.341570991	7.443081011	8.066955116	7.38277417	8.47173308	7.827500848
1184	Ccdc13	0.391320248	-1.0629361	-0.12840507	0.800020922	7.009483397	37.54216711	1.19024544000878e-05	9.7210575504926e-05	6.820977513	6.638222196	6.759013085	6.391504028	6.443261397	6.209486626	7.599538705	7.231759203	7.401762443	7.352973759	7.515865747	7.749436056
1185	Cdh5	0.909444645	-1.046422788	0.135644288	0.001333855	13.21941856	31.7901112	2.4728668201277e-05	0.000166478	13.31976179	13.38931937	13.52752401	12.36296466	12.65057908	12.49472748	13.53023529	13.57103482	13.54626949	13.66135509	13.24228386	13.33696778
1186	Upf3b	0.742315075	-0.608360969	-0.207407891	0.073453784	11.92557635	10.87317071	0.001900981	0.005229673	11.88658421	12.35805852	12.13419788	11.4409115	11.36670641	11.34427747	12.00896768	11.66974308	12.29826752	12.17150022	12.18554873	12.24215301
1187	Acvr2b	1.218183799	-1.294692067	-0.172486842	0.24899511	11.03480581	33.28050425	2.02400934127631e-05	0.000142996	11.3771513	11.39252811	11.00424834	10.14976359	10.11285322	9.856759539	11.10330557	11.21257032	11.68757665	11.53148357	11.47075428	11.51867522
1188	4930555F03Rik	-0.002625411	-0.030415563	-0.639238628	0.672279602	2.635505646	7.187675154	0.007898981	0.01708694	3.311293145	2.542853644	4.097601624	4.429795549	4.320699657	3.19402796	2.529366737	3.736054039	2.88657639	2.845093335	4.015205101	4.195675692
1189	Barx1	-0.039250818	-0.126707367	-0.982810488	1.148768672	2.861741219	7.354630573	0.007333292	0.01606551	2.549230094	2.539228459	2.481281848	2.502319852	2.595648672	2.58952433	2.527630386	2.671377479	2.868607089	2.839861888	3.996468417	4.179716113
1190	A130013F12Rik	1.477785847	-1.323445658	-0.188219576	0.033879388	9.458119036	57.6422979	1.72610490162635e-06	2.43821118485771e-05	9.791951804	9.786328637	9.994761652	8.335338687	8.509424978	8.294920888	9.456269348	9.680643626	9.973108555	9.764608491	9.950201503	9.959870264
1191	Fam110b	1.13523006	-1.143764587	-0.142360597	0.150895124	11.74149584	54.8205305	2.17011958966297e-06	2.86242143824927e-05	11.86501981	11.94192329	12.14939471	10.8138116	10.88872504	10.848111	11.83645274	12.03933717	12.10615149	12.28096746	11.96011774	12.16793799
1192	Fam175a	0.641187843	-0.449314528	-0.067559528	-0.124313787	9.693765622	4.944443635	0.024326128	0.044164725	10.06731706	10.08450402	10.14902712	10.15087101	10.34177869	10.07105252	10.10125194	10.26043798	10.21269703	10.13404024	10.34620928	10.36264237
1193	Dguok	0.685138111	-0.526375895	-0.199566592	0.040804375	14.13391143	14.48856782	0.00064393	0.002159932	14.4775177	14.23196095	14.2945776	13.66589026	13.78836895	13.4943827	14.21736754	14.11285733	14.19754473	14.16594201	14.59125945	14.36926791
1194	Kyat1	-0.439268465	-0.453996808	-0.217693353	1.110958626	13.18435272	52.02242266	2.75379396907323e-06	3.38070076083279e-05	12.60807629	12.58163344	12.53072915	13.13543864	12.96091342	12.94189221	13.34545945	13.51093229	13.54384296	13.74407396	13.77986872	13.52937207
1195	Csf3	-0.913468627	0.100486787	-0.033976985	0.846958826	8.738096552	6.011941899	0.013796062	0.027333471	7.763213013	8.01883367	8.502186003	9.063805929	9.104654513	8.856178125	8.86339453	9.437743299	8.422040378	9.014095616	8.866256915	8.944756632
1196	Tmtc4	-0.607217142	0.647476599	-0.027947801	-0.012311657	11.81758906	39.12353905	9.91092877758031e-06	8.53097880896961e-05	11.63876943	11.68578217	11.71223106	12.28032478	12.27095822	12.30715109	11.55057362	11.68201147	11.6834192	11.60374825	11.71190823	11.68419121
1197	Adck5	0.511294965	-0.321708702	-0.210018512	0.020432249	13.57217108	5.415992019	0.018784151	0.035494665	13.63240883	13.70972056	13.88472058	13.21389404	13.48234317	12.99672786	13.78013294	13.33219032	13.54576791	13.87246817	13.75388619	13.66179236
1198	Kitl	0.553704486	-0.498293396	0.099740951	-0.155152041	11.78733453	9.954166438	0.002613391	0.006800557	11.9723856	11.96424594	11.93031574	11.50085647	11.54688803	11.38090206	11.62998124	11.89553087	11.96829448	11.81330344	11.88225861	11.73344693
1199	Opn5	0.101762631	-0.177313088	-0.733159377	0.808709833	2.779966756	7.006668236	0.00857272	0.018312501	2.495649068	2.501964486	2.755413469	2.458256566	2.470432693	2.519049871	2.464705562	2.917123638	2.597849194	2.818261719	3.596063083	3.764831721
1200	Arhgef2	-0.340821146	0.631951622	0.115421791	-0.406552266	7.49451161	15.37646743	0.000510233	0.00178253	7.459260208	7.717394455	7.574526363	7.993298917	8.00765046	7.772695088	7.412288268	7.242741815	7.222759516	7.391185699	7.09192445	7.048414078
1201	Prorsd1	-0.656888437	0.773572937	-0.288515624	0.171831124	10.74197529	15.44356959	0.000501561	0.001757415	10.54811009	10.56989219	10.5738973	11.28161268	11.22560775	11.15534446	10.57713469	10.24338809	10.5213233	10.50974889	10.94394051	10.75370355
1202	Rnf165	1.59477393	-2.233318332	0.41258226	0.225962142	10.14993844	107.6956439	9.51638294879049e-08	3.82849443778955e-06	10.10881448	10.3078361	10.58086529	8.593208978	8.866256915	8.753728186	11.01982917	10.88027238	11.01304753	10.41526723	10.54710852	10.71302654
1203	Fgf7	-0.041328389	-0.757335723	0.307554453	0.491109659	8.993289516	9.185207503	0.003469053	0.00861009	8.572698926	8.972973213	8.435869788	8.744884029	8.54088637	8.819756695	9.128937378	9.576865615	9.671731272	9.011023376	9.133902264	9.309945264
1204	C8a	-0.231241831	0.203587356	-0.68542588	0.713080354	2.701299932	7.879484401	0.005846707	0.013293958	2.460723887	2.479134289	2.435059124	3.102153559	2.483208421	2.483280812	2.434187665	2.489565359	2.534127699	2.980853241	3.135166083	3.39813904
1205	Fign	1.154924498	-1.100528225	0.070105284	-0.124501557	9.472331665	25.31906191	6.59297536624897e-05	0.000352037	7.56107611	6.933394456	7.129327321	6.328296059	6.431495216	6.403731707	6.702095105	7.045203912	6.861653835	7.209998322	6.374393794	6.565756964
1206	Dio3os	0.836558333	-0.906728889	-0.328035449	0.398206005	8.980658945	6.563114434	0.010539221	0.021796153	9.05005113	9.339348521	8.828713512	8.402325072	8.382165584	7.923947508	8.582059014	9.171259567	9.675306251	9.914578198	9.216831289	9.281321691
1207	Os9	-0.395808853	0.725527552	-0.124597629	-0.20512107	8.823682708	6.866807714	0.009141049	0.019320706	7.125230821	7.415006927	7.168813456	7.183065047	7.096468473	7.100368391	7.24696775	7.444673128	7.707218882	7.425642818	7.243009033	7.44364738
1208	Macf1	0.964183605	-0.829523842	-0.084826008	-0.049833755	13.02792024	42.17479894	7.09049696402922e-06	6.69182373850456e-05	4.158446066	4.032738043	4.047509452	3.104337881	3.369236096	2.473654378	4.1265359	3.283763964	4.389526617	3.106303604	2.947782823	3.183605029
1209	Lats2	0.46215572	-0.769925973	0.160931569	0.146838685	12.15689781	32.59610617	2.21672873501267e-05	0.0001532	11.90043216	11.92703999	12.05834244	11.22593399	11.32790134	11.5684237	12.06289585	12.4835568	12.21996507	11.89553087	11.81685662	12.06768152
1210	5430434G16Rik	0.940282598	-0.843611707	0.158145968	-0.254816859	11.60601875	22.18887575	0.000115006	0.000542869	11.861501	11.81710206	12.10828096	10.9525652	10.83853943	11.17493159	11.84414463	11.88830323	11.76442349	11.4592615	11.79235243	11.7708195
1211	Zfy1	-0.035240902	0.021384876	-0.546589655	0.560445681	2.59507309	14.48236681	0.000645003	0.002162242	2.444303334	2.45761818	2.4261408	2.458746227	2.509471475	2.465567317	2.413963576	2.441272914	2.514393901	3.207467611	2.783330583	3.018601162
1212	Cnih2	1.110684882	-0.618315754	-0.217912679	-0.274456449	9.436782036	41.23794922	7.83921348172928e-06	7.18895319862474e-05	9.749743086	9.943378479	10.02535739	8.817267469	8.85304181	8.716115026	9.545775803	9.330503893	9.365091872	9.767492955	9.592732283	9.534884365
1213	Olfr1065	1.831078537	-1.296318657	-0.453678286	-0.081081595	11.73235984	14.94784594	0.000570106	0.001955019	12.31989599	12.33368158	12.37869196	10.71811872	9.913401316	10.90751388	11.59115503	11.79645723	12.04037763	11.77147595	12.1092343	12.90831449
1214	Scamp1	0.529455327	-0.637776785	0.055983749	0.052337709	13.93158109	20.84032339	0.000149285	0.000665992	13.91325154	14.04763591	14.11045294	13.44835742	13.49208453	13.54253245	14.06449772	14.29000411	14.04180293	14.02727516	14.05572585	14.14535251
1215	Cdkn1a	-0.974002068	0.904313706	-0.044627235	0.114315596	9.165423428	13.37362182	0.000877018	0.002786082	8.839646344	8.649014565	9.118325424	9.595794308	9.658358214	10.17058431	8.666346896	9.181545444	8.996044972	8.792994862	9.075368312	9.182358956
1216	Gm10021	1.077879779	-0.472714022	0.33505561	-0.940221366	12.95163241	10.57331993	0.00210424	0.005690777	13.58063395	13.43025876	13.81145469	12.41319742	12.59637222	12.57913841	13.27641745	12.84372129	12.88671138	12.19206646	13.03950699	12.77010985
1217	Mro	-2.346807621	3.794191201	-0.005483022	-1.441900558	3.719616225	544.5516168	4.18084775194263e-11	1.16593239704851e-07	3.922107173	3.92864388	4.349573603	4.40221552	4.67699633	4.686944267	2.92479007	2.800807728	3.765656856	3.597769242	2.602685894	2.72320696
1218	Tnf	-1.113431673	0.92257768	0.342175087	-0.151321094	6.353324343	6.647009786	0.0101287	0.021053368	6.243926236	6.226657749	5.818006672	7.362797518	6.709896459	7.333376287	6.806910056	6.025084012	5.780437116	6.169098239	5.001091933	6.433528513
1219	Swt1	0.843901226	-1.166325417	0.128139408	0.194284784	12.76049727	24.90078685	7.0763874307773e-05	0.000371288	10.76520619	10.81827038	11.22808886	9.755145863	9.872496185	9.885816032	10.89717751	10.70088494	10.8382231	11.03439523	10.55696002	10.72147192
1220	Fahd2a	-0.681934001	0.603040121	0.16604357	-0.087149689	9.432255797	13.06557607	0.000958584	0.002992408	11.86303672	12.00948465	11.88658421	12.21694746	12.12838254	12.01699047	12.00044806	11.87629763	11.46706855	12.06729718	11.86780966	11.75228748
1221	Phrf1	0.435258033	-0.39120804	-0.083863549	0.039813556	13.09686768	16.69134182	0.000368516	0.001369817	13.18911207	13.18587831	13.24523352	12.85424382	12.8114524	12.64875358	13.16852821	13.17725694	13.14228877	13.19511279	13.30653747	13.23801431
1222	Ippk	0.256077244	-0.872441225	0.264085967	0.352278014	9.250702139	23.98121642	8.29830094808129e-05	0.000419886	11.80751379	12.05972474	12.04175259	11.87427689	11.89908329	12.24584792	12.64971511	12.83332419	12.57689803	12.21372694	12.23982407	12.41450562
1223	2610301B20Rik	0.362354904	-0.219892149	-0.141792517	-0.000670238	11.26230404	7.003618647	0.008584651	0.018335808	11.28111388	11.35205451	11.53285967	11.07760889	11.0697302	10.93162425	11.24813086	11.2001019	11.29040703	11.49560476	11.30714173	11.36127085
1224	Mul1	0.576550958	-0.734809494	-0.086800479	0.245059015	12.17982831	35.01191779	1.61983615363729e-05	0.000121496	12.1615	12.3331933	12.1747167	11.60065583	11.66657914	11.67252215	12.26704084	12.35025235	12.52689242	12.43817371	12.52902678	12.43738655
1225	Dars	0.654446971	-1.161001665	0.37839878	0.128155915	9.73234823	21.09095978	0.000142067	0.000640582	11.71516078	12.09360528	12.05355659	12.22061634	12.4746589	12.54741487	12.20325048	12.21482169	11.77095829	11.44540859	11.83738813	12.0769552
1226	Zfp316	0.830861875	-0.837094026	0.237529315	-0.231297164	8.174588136	29.48301848	3.43056994727015e-05	0.000212812	7.069425807	7.32058654	7.112241635	6.573875287	6.743924524	6.574910373	6.51380565	6.453114924	6.61848754	6.924979888	6.637985347	6.449248215
1227	Znrf2	-1.319505183	1.104065529	0.149131997	0.066307657	8.658308858	42.65166618	6.74260581736556e-06	6.43635769054629e-05	8.322838021	8.226083192	8.225065992	9.573830894	9.435110826	9.723561033	8.338947578	8.784995803	8.296362786	8.369621512	8.221864724	8.381423941
1228	Prss50	-0.769821455	-0.277018208	1.376411269	-0.329571605	3.637980313	6.981888533	0.008670246	0.018490555	3.144022133	3.306267568	3.746572355	3.714382919	4.058820381	3.961284263	3.681960676	3.454529974	3.565098315	4.388129921	3.024646495	2.694509617
1229	Hivep3	1.203766637	-0.7314558	-0.172690354	-0.299620483	9.789120736	33.3304817	2.0107444447649e-05	0.000142416	3.90683092	4.001359768	3.858468571	4.614308771	4.372941252	4.696576135	3.832072977	3.929735336	3.580093094	4.339423271	2.503324862	2.70081273
1230	Klhl12	-0.563944849	0.343956508	0.282283889	-0.062295549	7.26762066	5.489534247	0.018063153	0.034339823	7.003722112	7.288139279	6.969772358	7.653240621	7.678188634	7.622039041	7.188740638	7.37847133	7.354386804	7.015099213	6.650032286	7.409615604
1231	Lgr4	-0.437968009	-0.272166917	-0.773382554	1.48351748	6.623299756	5.437965851	0.018565159	0.035163511	2.525408657	5.447660535	2.509019493	2.565230665	2.404758082	2.453006189	2.493479773	2.71709482	2.973346302	2.766794618	4.088746845	4.197724912
1232	Pde3b	-0.119358124	-0.83717256	-0.015462787	0.971993472	8.980313767	45.38171295	5.1042076732837e-06	5.24413247350539e-05	8.374948414	8.458522494	8.571558683	8.69793541	8.46318194	8.601986612	9.327281977	9.61943786	9.327901806	9.555181555	9.359294132	9.406534318
1233	Kcnj6	1.180631682	-0.526925153	-0.512109191	-0.141597338	4.650026222	11.9351873	0.001348097	0.003954944	5.420805166	5.652979637	5.104025066	4.611201734	4.135030015	3.736663836	5.05737852	4.899378268	4.677182058	5.354969918	5.040099936	4.700918274
1234	Gm9789	-0.565379144	-0.497457576	0.306638268	0.756198452	5.464039809	14.65994371	0.000615107	0.002078427	4.832412246	4.926627774	4.672823766	4.70621397	5.123532513	5.687629998	5.567006781	5.764469072	5.701542594	5.57803259	6.189012693	6.226156411
1235	Fam92a	-0.074852765	0.603586915	0.040407746	-0.569141897	13.60437922	26.62232515	5.32241005330931e-05	0.000297608	13.00473626	13.18343509	13.35646126	13.13804591	13.36838856	13.15498388	12.81604791	12.51626124	12.61115403	12.28487391	12.47582858	12.63644742
1236	Pgk2	0.10976681	-0.594187751	-1.11095603	1.59537697	3.221643607	32.52100005	2.23919930025767e-05	0.000154253	2.555836481	2.539782338	3.091788675	2.536073743	2.445175295	2.876858026	3.475139828	3.217404261	2.948126226	4.198773351	4.505842044	4.268923009
1237	Tnrc6b	1.173514319	-0.839696866	-0.243248605	-0.090568848	12.0043442	47.30592637	4.23352502420021e-06	4.59773518853769e-05	13.861365	13.96621794	14.03481009	13.05698956	13.05725051	13.10274931	13.65632877	13.62112405	13.90184666	14.35366486	13.50830347	13.61725173
1238	Bmp2k	0.80899114	-0.53714844	0.035150272	-0.306992971	12.68667568	15.71382963	0.000468382	0.001659893	9.65860855	9.688717705	9.752712966	9.133532338	9.42340182	9.061070686	9.44184278	9.54629398	9.372876822	9.149121757	9.349851928	9.516874958
1239	Myh10	-0.250919541	0.597395756	0.083281935	-0.42975815	11.36978034	14.54405487	0.000634423	0.002133128	11.54213863	11.60207184	11.35911667	11.78242346	11.78259882	11.69106348	11.23623615	11.00839121	11.21927113	10.84351229	11.17933908	11.19120132
1240	Dgcr2	-1.188077144	1.036294656	0.021086926	0.130695563	10.61708225	11.25904145	0.001673104	0.004719582	11.18378503	11.22462877	10.79044585	11.73036049	11.65014297	11.74935852	11.20137991	11.17352384	11.39290479	11.05468139	11.09402568	11.23597979
1241	Thsd7b	2.878244477	-4.170485733	0.065625292	1.226615964	6.062573517	159.7778847	1.47895207029784e-08	1.39287582218971e-06	6.065603856	6.257319562	6.134337578	3.022499059	3.080936532	3.719091973	7.692434398	7.014652508	7.626897858	7.346506126	7.5424396	7.248163161
1242	Foxc2	0.798563591	-0.194621441	0.165089533	-0.769031683	8.815363292	10.78520715	0.001958056	0.00536146	9.200881498	9.38111025	9.492751196	8.384195558	8.694175965	8.600680648	8.433648009	9.028738701	8.800529785	8.691023352	8.412057926	8.664566618
1243	Trank1	0.682606318	-2.145608759	-0.634232853	2.097235293	8.434756761	28.96704822	3.70269300891728e-05	0.000225498	7.654450608	7.578163862	7.913432251	7.016012396	7.142323879	6.939891492	9.01689604	8.41690606	10.10125194	9.887475079	9.935171702	9.615105819
1244	Zbtb11	0.474934585	-0.348731514	-0.134270633	0.008067563	10.45510669	9.500763932	0.003082251	0.007811121	10.6536387	10.54482691	10.61165703	10.13960745	10.07493293	10.17077851	10.32040735	10.53584572	10.57526035	10.79943612	10.47288508	10.56200413
1245	Oas2	-2.339794302	3.262991035	0.07523522	-0.998431953	9.825433407	86.16889154	2.69955644788217e-07	7.23815557896127e-06	2.892775379	2.527058459	3.336047676	6.424858525	5.950638639	6.365752657	2.908065522	2.637505402	2.755825434	2.791047736	3.882202554	4.070313625
1246	F5	-0.698446681	2.166103817	0.199677092	-1.667334228	7.989179489	31.54445183	2.55793871583369e-05	0.00017037	8.696118551	8.828402714	8.270425715	9.811364977	8.741055391	9.337866654	6.844018576	7.544234883	7.003722112	6.94499957	6.655894644	7.192050082
1247	Ccnk	0.476003948	-0.536438544	0.075290629	-0.014856033	8.588035855	10.84344279	0.001920043	0.005274055	8.796178182	8.617039701	8.673708721	8.139159269	8.297483671	8.222271821	8.573978323	8.780748077	8.913503993	8.810858328	8.610485791	8.621014385
1248	Csnk2b	-0.403315205	0.194712223	0.007699081	0.200903901	15.19845057	8.128814634	0.00526886	0.012200059	14.93397415	15.03012389	15.02163711	15.38119115	15.35628049	15.45820913	15.17679783	15.20935607	15.22539019	15.32119119	15.06388047	15.2033752
1249	Src	-0.161860652	0.418193164	-0.084708589	-0.171623923	6.402550643	5.712115979	0.016074897	0.03112381	10.00702847	9.849510969	9.727210694	10.05148126	10.05215682	9.780783559	10.03102729	10.05023605	9.875192997	10.10706897	10.31539661	10.01282576
1250	Ppie	-0.294305811	0.45452044	0.023710318	-0.183924948	12.34325272	11.29523431	0.001653466	0.004672314	12.2227008	12.49472748	12.34970519	12.64748293	12.66742811	12.63513986	12.13879663	12.11732294	12.33037002	12.14046777	12.12838254	12.24650831
1251	Rab22a	0.815733861	-0.688160922	0.144275131	-0.27184807	13.58183538	11.19580828	0.001708093	0.00479694	13.64348524	13.84278079	14.17060625	12.91873967	13.04837657	13.24255445	13.65136609	13.81106183	13.81172554	13.7386421	13.39640826	13.70627771
1252	Ppara	0.647150085	-0.545473553	-0.311644449	0.209967917	9.783533102	11.57642422	0.001509991	0.004339131	9.872075076	9.91930013	9.906652383	9.242434981	9.270121602	9.378205361	9.650227404	9.551226864	10.11883656	10.38898128	9.939704175	9.911586066
1253	Ube2a	-1.517763557	1.576869907	0.230812135	-0.289918485	11.89758154	93.66736277	1.82928134393239e-07	5.73459130349048e-06	11.57360326	11.63608035	11.60650695	13.07389451	12.96690035	13.32868637	11.52345068	11.66677765	11.44864319	11.17663513	11.2502268	11.51957318
1254	Gmps	-0.934224862	0.90310068	0.066581955	-0.035457773	11.26403269	34.20131535	1.79560298436179e-05	0.000131033	11.02466169	11.31248173	11.20303443	10.71474118	10.40178104	10.45170374	10.91547581	10.38752932	11.07381902	11.83318115	10.83104147	10.67700522
1255	Stc1	2.061620219	-3.321909469	-0.820478001	2.08076725	10.01465251	29.11988674	3.61945550338697e-05	0.000221531	10.57723814	10.81924693	11.88412339	9.021264677	9.8549646	9.050299769	10.88898755	12.80596603	13.1096655	13.05213869	12.86933714	13.65088669
1256	Smoc2	0.32642933	0.417133557	0.072770817	-0.816333705	12.64486209	15.24853561	0.000527274	0.001830839	11.89553087	12.34167195	12.32859584	11.81573688	11.96187229	12.26200481	11.69775871	11.57608168	11.33616494	11.85212842	10.8791419	11.36990281
1257	Apc	0.555154083	-0.742219293	0.025413323	0.161651887	11.26340801	22.2366648	0.000113976	0.000539051	6.986926138	7.134612534	7.435139548	6.943214747	6.736302198	6.924391734	7.140384562	7.096468473	7.14729753	7.392947854	6.626292823	6.994516723
1258	Copg2	-0.569048415	0.810875831	0.238021563	-0.479848979	11.70660169	38.82415843	1.02551172841981e-05	8.75028184040995e-05	11.78833893	11.78259882	11.69600935	12.16010076	12.23982407	12.40083348	11.44739322	11.66755527	11.71350195	11.25905474	11.38565525	11.55177741
1259	Dclk1	-1.628624556	3.152007067	0.312251357	-1.835633868	9.653934301	147.8607681	2.13531339598245e-08	1.7196339617234e-06	9.081816172	9.211607662	8.85040564	11.46618361	11.56271647	11.58126098	7.405850038	6.695323923	6.444566708	6.8191862	5.889439891	6.849494553
1260	Cdv3	-1.043097892	0.950198604	-0.06850439	0.161403678	9.257954371	20.47528943	0.000160605	0.000704827	13.57975119	13.6798426	13.84989944	14.04367532	13.9227629	14.32278289	13.62947111	13.65712433	13.76021252	13.29792997	13.60119244	13.64093041
1261	Gli3	0.836570106	-0.75614498	-0.065773697	-0.014651429	12.07495223	51.94265265	2.7730417924124e-06	3.39691960301555e-05	4.548946994	5.154900934	5.177743207	4.679908711	4.27602791	4.327892231	4.754005534	4.75250877	4.788962556	4.576552293	3.102558885	4.717011409
1262	Acer3	-2.133494964	2.150375907	0.073645635	-0.090526579	10.62347902	77.48914135	4.42119731574737e-07	9.78051404227593e-06	10.15703216	10.00209735	10.19174198	12.44064705	12.03080347	12.27990585	10.14851311	10.17921467	9.972500883	9.660373383	10.0374041	10.38151427
1263	Wnt11	3.315916147	-5.967821018	-0.077167435	2.729072307	11.42269371	315.5356646	5.7556977352847e-10	2.4157154311065e-07	10.87583617	10.98662264	10.85682655	7.42877211	7.840425303	7.502339509	13.6497623	13.561823	13.46341468	14.21835793	13.52485652	13.16328783
1264	Hivep2	0.387349968	-0.125121367	0.11299813	-0.375226731	10.27001933	7.206290074	0.007833369	0.016973311	10.42866785	10.53512133	10.61487277	10.10351288	10.07173379	10.24136538	10.19000079	10.42215415	10.17982121	10.2212392	10.09958163	10.13216092
1265	Calb1	0.733088103	-2.384685736	0.782574811	0.869022823	14.97893891	14.79877558	0.000592892	0.002018514	13.86882106	14.77104147	14.7454152	14.01748242	13.08681224	14.19970862	16.33487083	16.27997133	15.74561874	14.92957168	14.96504207	16.04150934
1266	Tmem174	-0.801006562	0.600312707	-0.023312378	0.224006234	7.876143745	20.49684262	0.000159908	0.00070266	7.584578255	7.610153665	7.514419328	8.300100335	8.610485791	8.201584808	7.85551433	7.680654591	7.775063891	7.8542102	7.778840334	7.748119414
1267	Zbtb38	1.259907223	-0.512813401	-0.310332331	-0.436761491	8.866157871	7.466068617	0.00698275	0.015416844	9.578492911	9.335927645	9.516874958	8.346093709	8.25910648	8.046373655	8.770690328	8.72320517	8.696118551	9.83524346	8.725084615	8.560682968
1268	Ap2a2	-1.887133471	1.502020181	0.431474773	-0.046361483	7.08747766	109.2909372	8.88163459625975e-08	3.7038276270257e-06	9.400522762	9.349580964	9.426654446	10.94173262	10.83230164	11.06134244	9.654882381	9.856759539	9.485877267	9.718762689	9.519444436	9.633605051
1269	Cd247	3.471982113	-2.022977136	-0.309225199	-1.139779778	5.295896136	130.3960962	3.86808004088965e-08	2.33421914068535e-06	9.227400099	9.059896262	8.385278004	7.370755805	7.377533219	7.832670307	8.100587967	8.721524997	8.178942466	8.381763244	8.577678517	8.567183373
1270	Sertad2	0.679881983	-1.09759015	0.000507086	0.417201081	13.43069079	37.90246255	1.14091286229659e-05	9.43973814278035e-05	13.19014743	13.55219303	13.43346146	12.62405487	12.77215054	12.73995056	13.74781653	13.84752336	13.83358653	14.01193706	13.6497623	13.7657058
1271	Lrp1	1.181164671	-0.448875671	-0.200327893	-0.531961108	12.21670039	22.0607746	0.000117821	0.000553036	14.7442022	14.72032371	14.42766119	14.2852148	14.10462801	13.76073325	14.26723871	14.12881545	14.20229022	14.51076307	14.38002311	14.3002515
1272	Mtx1	-0.200877597	0.362307179	0.045427878	-0.20685746	14.94053627	17.03157593	0.000339923	0.001284426	14.93440361	14.9774116	15.0353507	15.189319	15.20686995	15.15360975	14.81972126	14.8204824	14.8226735	14.78453391	14.7788822	14.76317742
1273	Plekha3	-0.125481744	-0.254598458	-0.053782662	0.433862864	11.91552641	6.548380808	0.010613367	0.021932209	9.632298188	9.867490136	9.647094658	9.976286412	10.0091278	9.967958941	10.1072736	10.13960745	9.962636251	9.872251323	10.10225596	10.15954801
1274	Myh4	0.073322585	-2.601185493	0.675717304	1.852145604	4.751573136	35.92587629	1.44591093160323e-05	0.000112372	3.892513131	3.677661859	3.454529974	3.567041295	3.734080516	3.503615398	5.811457119	6.521675932	6.275160637	5.808807925	4.736043879	6.036289972
1275	Skp2	-0.965163134	0.955619201	0.346786925	-0.337242992	7.834703053	36.18100629	1.40144181766384e-05	0.000109951	9.232637892	9.479081201	9.648873718	10.02486662	10.11512604	10.3700311	9.395874463	9.528440368	9.404189093	9.259604004	9.250868099	9.224373277
1276	Olfr1122	0.109434973	-0.336357184	-0.170507592	0.397429803	6.891530368	5.919809106	0.014452397	0.028443344	6.949856056	6.724170367	6.6143769	6.516359623	6.551745276	6.891993505	6.898687485	6.964536101	7.10594637	7.007757933	7.215739777	7.257195021
1277	Mxd4	-0.991746265	0.68668277	0.075072499	0.229990996	11.37844706	17.2861463	0.000320267	0.001223816	7.206331133	7.468361988	7.264889245	7.111439643	7.126362759	7.052965259	7.269148289	7.290829061	7.610384143	8.068702303	6.336766318	6.985401859
1278	Ocrl	0.931643619	-0.907646135	-0.098934382	0.074936898	10.47794734	50.31520569	3.20360749542703e-06	3.76455239439139e-05	13.76479668	13.82577033	14.03613412	13.22823844	13.20948187	13.3136383	14.02951821	14.1148955	14.10061613	13.93183617	13.91356616	13.94550866
1279	Sec13	-1.612273431	1.665196178	0.299235099	-0.352157846	7.999437116	65.2138721	9.80419257848366e-07	1.658020817048e-05	7.755226794	7.72967351	7.608016418	9.291173694	9.267978744	9.370584575	7.726214312	7.755503619	7.452430548	6.999039564	7.367586211	7.669817408
1280	2700057C20Rik	0.027268789	-0.229779393	-1.001534943	1.204045547	2.872984179	7.290838141	0.007543492	0.016448364	2.549709497	2.534712931	2.500064588	2.547294203	2.438401492	2.516984954	2.524084654	2.715101957	2.952832217	2.842552024	4.09902564	4.255045992
1281	Rgs3	-0.855493973	1.460829602	0.132275081	-0.737610711	11.28963452	45.45367645	5.06796360085183e-06	5.21723268655723e-05	11.21513712	11.1215557	10.71704603	11.87346423	11.64914149	12.13035411	10.45460252	10.26609764	10.55516945	10.08013193	10.25565205	10.31689448
1282	Fcgrt	0.67828925	-0.40286924	-0.109431304	-0.165988707	14.51272493	8.945413222	0.003802539	0.009294821	15.02028879	14.81773068	14.53992879	14.22844151	14.24069993	13.87393907	14.52848218	14.49940203	14.52380402	14.68200944	14.6747193	14.5232534
1283	Npr2	1.542174385	-1.840588052	-0.057547477	0.355961144	8.566309339	79.75406784	3.86809369496129e-07	8.96788157836916e-06	11.63428326	11.77845059	11.50736663	11.02879778	10.83104147	11.02302351	11.51791256	11.43179303	11.68364863	12.12268788	11.58444585	11.48534384
1284	Apoc1	1.505288334	-3.036003706	-0.146624376	1.677339748	11.90270927	20.60353785	0.000156513	0.00069037	12.41381605	11.71359829	10.30363838	9.5291434	10.49558491	9.890459411	13.18798363	12.95616151	12.87905369	13.18675178	13.49807336	12.77824682
1285	Lactb2	-1.188244373	1.400135095	-0.019966801	-0.191923921	9.312096145	59.22394622	1.52520930941447e-06	2.24138033854359e-05	9.347453108	8.989790097	9.010722932	10.24173739	10.18174444	10.48921743	8.923997827	8.914968443	8.873327702	8.905880165	9.060266364	8.806047846
1286	Rad51c	-1.289699586	0.847652486	0.326053771	0.115993328	7.778984104	31.77040451	2.47956406579408e-05	0.000166807	7.221924939	7.253414927	7.475807437	8.395741967	8.707323969	8.717180124	7.659651132	7.897133257	7.720504212	7.145931442	7.565090589	7.588105256
1287	9430022A07Rik	-0.000106524	-0.120570108	-0.936251469	1.056928101	2.800972845	7.385899182	0.007232837	0.015877988	2.524383651	2.52536861	2.46988283	2.483144567	2.465605557	2.571204539	2.509131783	2.633342104	2.739191101	2.777428195	3.864147649	4.048843549
1288	Itpr2	1.412262371	-2.552485426	0.076776916	1.063446139	16.50191191	329.1758792	4.69872264103851e-10	2.28282820907475e-07	7.856985863	7.944083873	7.654973414	7.135267146	7.284764699	6.867538675	9.212304298	8.882081389	9.06137211	9.727457319	9.062886384	8.87079816
1289	Olfr344	-1.14015807	0.543555801	-0.742590641	1.339192909	3.812375839	5.06902975	0.022690168	0.041624689	3.576357775	2.761168994	2.792635813	4.093588871	4.074436152	4.382611768	3.934020167	3.567420101	3.418529119	3.888010467	5.346665901	3.913064942
1290	Ick	0.704451802	-0.640215729	-0.106275328	0.042039254	11.81084779	22.00703671	0.000119027	0.000557409	10.08036101	10.04462879	10.01744404	9.430528652	9.065173537	9.322440876	9.264005068	9.436749997	9.423929544	9.485085542	9.627905739	9.458477689
1291	Phb	-1.043505608	1.132210984	-0.088160345	-0.00054503	13.40566518	32.55431581	2.22919800651883e-05	0.000153894	13.18830152	13.17756398	13.13543864	14.258395	14.36744802	14.00597795	13.22920026	13.05389074	12.95209701	12.92346913	13.35602985	13.22017006
1292	Rnf157	-0.705909539	1.016648602	0.619565973	-0.930305036	4.739974552	7.930601102	0.005722256	0.013057813	5.415578336	5.02026088	5.188934804	3.634734616	4.86053726	3.576357775	4.219911523	3.826799501	4.16031907	5.111726919	3.582884696	5.08557817
1293	Tbc1d10c	1.266964449	-0.91386437	-0.10927118	-0.243828899	10.69765923	14.97375525	0.000566254	0.001943968	11.17450135	11.45233568	10.86406071	9.871703556	9.934908252	9.88339259	10.73649432	10.8695939	10.82550929	10.43624591	11.22999932	11.09316582
1294	Ppp1r15b	-1.109557415	0.982990704	0.224266683	-0.097699973	7.680507976	29.42841328	3.45820010055638e-05	0.000214043	7.273924785	7.377533219	7.536247808	8.441498252	8.399959211	8.674920594	7.529166774	7.693260415	7.344978755	7.262245981	7.077022908	7.555337004
1295	Rock1	0.471600269	-0.582389006	0.101940514	0.008848224	14.58262744	10.15259374	0.002435494	0.00642943	12.89028536	12.74822318	12.94211664	12.50633374	12.40191792	12.6437834	12.63898236	12.38448032	12.5911786	13.18646936	12.21949197	12.2410744
1296	Gnl3l	-0.677419873	0.418017149	0.036809324	0.2225934	8.447678501	5.321376871	0.019763263	0.037049329	11.0823601	11.80898735	11.46736473	11.82519232	11.84692655	12.15529806	11.90264911	11.5874474	12.02683284	11.86950416	11.74195474	12.08677399
1297	Mogat1	-2.365981871	2.562294019	-0.366582841	0.170270693	7.476235846	64.2691671	1.04843666575125e-06	1.7322491506548e-05	7.230173988	6.947024671	6.496553565	9.113547837	9.535263295	9.122886705	6.902282344	6.775189327	6.407344109	7.224503467	7.112241635	6.847819203
1298	6720473M08Rik	-1.178477376	0.585986748	0.131720497	0.460770132	8.735313997	19.1007126	0.000213685	0.000887913	7.908814028	8.204325553	8.418998809	9.509207826	9.095372372	9.46299032	8.634682128	8.893023004	8.781905143	8.590447414	8.527096407	8.796904964
1299	Gata2	0.889457476	-0.868829125	-0.074285984	0.053657632	15.6491291	34.06762835	1.82675792705017e-05	0.000132812	15.83444619	15.82871985	15.92654241	14.87998412	14.97231618	15.06903572	15.6042378	15.93995626	15.98362933	15.87240005	16.00807759	15.87020371
1300	Akap11	1.156658297	-1.228338527	0.026667233	0.045012996	13.56609636	79.44796354	3.93775387672382e-07	9.07214964290444e-06	13.78508853	13.85721752	13.83595686	12.66639502	12.59424968	12.7476433	13.73575855	13.97554318	13.98200185	13.74042206	13.94813299	13.92474684
1301	Taldo1	-0.757052618	0.701019661	0.050193843	0.005839114	16.23278993	37.87045062	1.14519489359579e-05	9.46157634201702e-05	16.06186008	15.92787222	16.09444398	16.77264526	16.75899544	16.82369344	16.17850928	16.12975662	15.94400925	16.05918829	15.97770775	16.06479758
1302	Clk4	1.252851357	-1.114789656	0.087581425	-0.225643126	15.17814755	61.73399159	1.26115387576672e-06	1.96895779100917e-05	10.90537539	11.2917956	11.30188145	10.13149091	10.26686115	10.18865143	10.99870875	10.84588403	10.73812246	10.30306966	10.77738606	10.99985456
1303	Msh2	0.634887854	-0.659026793	-0.191716824	0.215855763	9.263173707	12.69536354	0.001069052	0.003272582	15.36407597	15.56562376	15.61438238	15.2619405	15.48054917	15.21341257	15.55484194	15.73396949	15.82080281	15.34579134	15.7918336	15.77856722
1304	Lrba	-0.698061665	0.241335995	-0.193722753	0.650448423	10.74890455	14.64594813	0.000617402	0.002084616	7.024234892	6.857671273	6.966666784	7.255384301	7.10479569	7.410358094	7.079452265	7.269583715	7.320798513	7.410700259	7.063077879	6.947024671
1305	Mtrr	-1.505118045	1.516078886	0.002845329	-0.01380617	7.593926533	71.55397605	6.39287678262457e-07	1.24032401565021e-05	7.498326307	7.455034048	7.712220747	7.919185085	7.740896759	8.011530907	7.511071532	7.506141588	7.562545944	6.808778987	7.173132083	7.489454325
1306	Tex12	1.142732057	0.235985571	-0.644250958	-0.73446667	3.010791457	12.30818673	0.001201434	0.00359472	2.438834533	2.707143021	2.428963928	2.517109644	3.200632332	3.110173672	3.232317605	3.717931488	3.653765291	4.520947862	2.529133094	2.63301245
1307	Cenpe	-3.045221081	3.470548825	0.279548144	-0.704875888	11.423191	147.2850171	2.17511722898503e-08	1.73720010379644e-06	5.313148083	5.25029294	5.293360357	7.987765397	8.435573423	8.412256214	4.628915995	4.115848105	4.659235543	4.085590627	2.523878316	2.638031172
1308	Rbl1	-1.141274206	1.212733225	-0.061745716	-0.009713303	11.03933031	55.13221811	2.11479763306081e-06	2.8100342339177e-05	10.70552053	10.64706194	10.97033204	11.94356381	11.92450773	11.87866558	10.67670605	10.70971285	10.72211854	10.55455815	10.88314243	10.85607401
1309	Kcna6	1.062812136	-2.135422237	0.030553383	1.042056719	11.58100219	137.6178873	2.99871911783585e-08	2.05473877087875e-06	11.21001056	11.27434498	11.46976003	10.28597647	10.44654587	10.03315682	12.4731918	12.31364415	12.38510992	12.23470208	12.47967316	12.36591049
1310	Cks2	-2.718481681	3.020426099	0.266557927	-0.568502345	10.7266453	170.996461	1.07175548925297e-08	1.16823943378185e-06	12.65561873	12.45147487	12.61517579	14.87734415	15.12567515	15.17798808	12.3969542	12.45835807	12.3056694	11.71911094	12.21837641	12.33434841
1311	Ankrd13b	0.045909473	0.765876546	0.135680131	-0.94746615	13.73186942	24.30841756	7.83634275990564e-05	0.000401933	14.20050879	14.0339424	14.3150283	14.22015798	14.21968425	13.97190883	13.40016962	13.30289592	13.41105589	12.92282866	13.46473188	13.3195205
1312	Acpp	0.658929776	-1.420339521	-0.075284328	0.836694073	7.004758994	37.60300624	1.18173726536885e-05	9.67614554608496e-05	5.143711586	5.463808523	5.982127908	4.502989851	4.815702829	3.033500095	5.469082733	4.650754368	5.928147537	5.914702928	4.565007898	5.770682103
1313	Spag4	-0.890747147	0.95790326	-0.015203673	-0.05195244	7.343916465	20.08561646	0.000173852	0.000751896	6.716208876	6.69757214	6.818904149	7.695806914	7.820820004	7.488373567	6.974451074	6.617704242	6.483850135	6.634652199	5.7315944	6.583092247
1314	Smg6	0.972620699	-0.892215221	-0.177371827	0.096966349	12.60741314	32.53128194	2.23610694389437e-05	0.000154182	9.311507811	8.713769759	9.085077465	9.022557865	8.830710352	8.946946115	8.200534802	8.101000145	7.863753293	7.78077666	8.114790515	7.935840453
1315	Map4k4	-0.470813703	0.801913065	-0.183611008	-0.147488354	11.33320181	21.81616811	0.000123432	0.000573089	11.32889037	11.39737827	11.27916729	11.82864291	11.74602098	11.84321316	11.11214343	11.14051532	10.7594791	11.2011343	11.1447712	11.21706537
1316	Vmac	0.238863033	-0.26121903	-0.183090473	0.205446471	12.41681461	4.79315843	0.02650711	0.047440379	12.56236165	12.46211632	12.23426127	12.20593512	12.20025094	12.13596408	12.31215276	12.44106708	12.57258739	12.81737354	12.55542735	12.50227776
1317	Zw10	-0.248996923	-0.003618138	-0.020420334	0.273035395	12.33527652	6.210604181	0.012498725	0.025153901	12.06835032	12.12268788	12.23380583	12.36522889	12.38301378	12.42359212	12.3111992	12.42861724	12.44287278	12.41450562	12.39463072	12.43481388
1318	Mzf1	-0.431660923	0.649490971	0.243589074	-0.461419121	8.439184198	14.35549638	0.000667439	0.002225107	8.415683366	8.49411677	8.593443641	9.008340912	9.12917195	8.660713684	8.522663861	8.206646925	8.120442848	8.025174153	7.958079852	8.135732408
1319	Cep41	-1.619470278	1.732012257	0.46061295	-0.57315493	6.553517444	43.45864083	6.19958825727203e-06	6.05145412328431e-05	8.743284186	8.788304379	9.163994311	9.233925691	9.285376524	9.177721289	8.459864937	8.542886549	8.744884029	8.679175054	8.266798635	8.203263802
1320	1700012D14Rik	1.262028733	-1.061330522	-0.128439351	-0.07225886	8.688666974	42.10474793	7.14340750233764e-06	6.7290629617124e-05	7.802634522	7.632658229	7.832420687	7.365058406	7.522851813	7.073394872	7.569828957	7.518800748	7.585221455	7.156360361	7.488619122	7.593669682
1321	Arhgef28	1.01226498	-1.09556805	-0.108273773	0.191576843	13.02485854	76.43032798	4.71229888107397e-07	1.01895554293777e-05	13.19642641	13.26610913	13.16507888	12.25694715	12.25826148	12.07561085	13.17881599	13.37865174	13.32005589	13.46775203	13.2908823	13.44371061
1322	Eif2s3x	-0.872591675	0.792227215	-0.002561905	0.082926365	11.26921534	42.86487315	6.5937427795775e-06	6.32914951921151e-05	14.58585632	14.71171682	14.61402466	14.87161684	14.86253229	14.85961634	14.5342962	14.88956255	14.91655308	14.90952469	14.68915445	14.79172382
1323	Sec63	-1.346533352	1.157684742	0.135082853	0.053765757	10.99797831	85.23018147	2.84079007651695e-07	7.45694971805482e-06	9.218244175	9.022966016	9.531330523	8.314518912	8.212332403	8.329714708	8.875620316	8.963960261	9.092254721	9.050794135	8.876886553	8.877580101
1324	Rps6ka3	-1.658931656	1.585586361	0.059791762	0.013553533	10.27397019	116.5361857	6.56852368720464e-08	3.1417005738567e-06	5.264270459	4.685490643	5.055363492	5.25759332	5.1114397	5.438845277	5.104025066	5.155566696	5.283391464	5.113282664	5.467796188	5.200700796
1325	Mageb1	0.016873543	-0.190830075	-0.986188632	1.160145164	2.863330535	7.150676479	0.008031363	0.017337484	2.552388038	2.541752656	2.507929796	2.514042094	2.458345562	2.579062204	2.529708765	2.688583864	2.905647456	2.825590967	4.04087248	4.216042535
1326	Col1a1	-3.232963226	4.010729576	-0.012580807	-0.765185543	7.333381425	44.19934192	5.74697748423489e-06	5.71877613583745e-05	16.36668016	16.42554063	15.6951539	18.13509396	18.19819855	18.22087864	16.42794871	15.04160209	15.1902708	15.44103533	14.85287122	15.78329815
1327	Arhgdig	-2.87564861	2.098433035	0.231644775	0.5455708	7.358881923	88.5398206	2.37887517763758e-07	6.71766451863689e-06	6.300341947	6.169098239	6.458379343	9.285156696	9.117068549	9.152540115	7.41393562	7.250945026	6.594585608	6.704465296	6.894913215	6.965153419
1328	Olfr1132	0.000508918	-0.14891068	-0.964774487	1.11317625	2.83096605	7.170437118	0.00796033	0.01720229	2.536314989	2.532941261	2.477840078	2.498342632	2.463137154	2.584089789	2.522251343	2.658342489	2.811707784	2.793184897	3.955242942	4.13819724
1329	Klhl41	-0.775610756	0.647322821	-0.945336664	1.073624598	3.00359538	6.597082229	0.010370641	0.021488793	2.527764203	2.527343134	2.472536338	3.141371808	3.513535724	3.19956841	2.512617459	2.64259213	2.757297889	2.773046091	3.892513131	4.082958249
1330	Cdh2	1.95649585	-0.630725133	0.049806447	-1.375577164	9.311995555	23.75461212	8.63755183890478e-05	0.000434018	4.946238092	5.141521469	5.801395893	3.080032154	3.016008295	3.521449468	3.823712768	4.540806002	4.018600284	2.769206809	3.872031622	4.060399599
1331	Zfp449	-0.100026587	0.226214363	0.369711741	-0.495899518	7.7515933	17.87034603	0.000280104	0.001100206	7.78077666	7.920602365	7.944946405	7.924399373	7.926083975	8.095921844	7.83104229	7.761586545	7.675133266	7.465408573	7.311568048	7.381650257
1332	Ccl2	-2.172384481	1.690564271	0.469191339	0.012628871	9.652054421	16.38131052	0.000397131	0.001454683	9.390911456	8.71444584	8.850680794	11.30122817	10.78244468	11.38951868	9.998782932	9.433571369	8.969144421	8.396443835	8.923997827	9.673483042
1333	Lrat	-0.30422672	0.601639519	2.102688787	-2.400101586	6.102510882	10.5576795	0.002115543	0.005715851	7.428973311	6.849494553	5.82403053	6.797165291	6.659206741	7.55880652	6.996156347	6.84442929	5.369674359	4.485202791	3.645945809	4.771045036
1334	Slco1a1	0.000816107	-0.049509473	-0.847465684	0.896159049	2.717837784	9.11325131	0.003565286	0.008813951	2.493479773	2.500662638	2.451343709	2.458104816	2.466967965	2.517965017	2.464468821	2.53487927	2.592218126	2.77702393	3.591838297	3.765101041
1335	Erc1	-0.98028753	0.751589536	0.577663943	-0.34896595	3.959011088	13.06242994	0.000959463	0.002994322	9.640468688	9.503506874	9.841211093	9.399511627	9.392336157	9.411989031	9.656972356	9.572833189	9.680643626	10.19620786	9.417732963	9.343552592
1336	Cntd1	0.059191536	1.199579631	0.107260075	-1.366031242	3.151660059	33.95134184	1.85438936744368e-05	0.0001343	5.521304216	5.857072108	6.0933322	4.673891109	4.523950725	4.234453137	5.502145067	5.962208639	5.706284377	5.529323395	4.819044303	5.683412046
1337	Cys1	1.520021667	-1.552165665	0.183868834	-0.151724835	14.70343723	44.31233083	5.68148948172387e-06	5.67871433144417e-05	15.14531935	14.83841374	15.35628049	13.32305858	13.84989944	13.60699055	15.12743406	15.08658903	15.22242248	14.83085982	14.99307811	15.06090114
1338	Cmss1	-0.478935742	0.667599824	0.031905121	-0.220569203	12.81612362	20.83663884	0.000149394	0.000666345	12.83107509	12.79677566	12.76824326	13.22561589	13.42553302	13.18175232	12.61697517	12.68002297	12.53310362	12.40912927	12.61484507	12.71041205
1339	Prdm9	-0.010094026	-0.019027915	-0.82802734	0.857149282	2.683797497	55.50385393	2.05104210272646e-06	2.75294613537686e-05	2.461767571	2.480873439	2.436477544	2.448660093	2.475747893	2.484992646	2.436989511	2.495460501	2.534034367	3.325038066	3.179520349	3.446007984
1340	Stk33	1.312636817	-2.21682067	0.01442177	0.889762083	10.60727319	136.3259646	3.13539560737481e-08	2.10081811588862e-06	10.36200677	10.46229847	10.63653248	8.989000286	9.238142336	9.295784642	11.30981472	11.42725874	11.43631582	11.1880229	11.58589994	11.35620112
1341	Timm23	-0.768451867	0.806780657	0.050497827	-0.088826617	13.99494594	30.92920341	2.78698939813931e-05	0.000181728	8.235434801	8.014608768	8.635183084	7.597458301	7.507914063	7.647186366	7.972696679	8.099649407	8.070935212	8.237797778	7.757350669	7.551197902
1342	Fam32a	0.321773573	-0.329592308	0.1452218	-0.137403065	14.04040318	5.866619706	0.014848397	0.029090657	14.06155677	14.16863548	14.22953573	13.73004565	13.92432244	13.84003916	14.05428749	14.21394075	14.21495594	14.00081787	13.93384357	14.11285733
1343	Ttyh3	-0.054335631	0.797456261	0.312811238	-1.055931868	13.85231911	23.63374614	8.82533779423252e-05	0.000441051	14.35209097	14.25352176	14.25988226	14.26723871	14.3468421	14.41442107	13.69323366	13.5224285	13.42047095	12.83206467	13.31870345	13.54693126
1344	Arhgap12	0.017942915	-0.556249364	0.154680094	0.383626355	12.28337387	20.88691069	0.00014791	0.000661167	12.00869055	12.05134988	12.11208877	12.05134988	11.95905981	12.10789076	12.53251941	12.74452598	12.51000315	12.37740819	12.45595293	12.48964714
1345	Serpinf1	-0.33384627	1.182368644	0.247045361	-1.095567735	15.17436787	17.70235977	0.000290997	0.001134112	15.65311835	15.65961001	15.41805811	15.93429146	16.01856558	15.77946825	15.23721091	14.49881977	14.44918868	14.08658294	14.76711871	14.59038162
1346	Idh3a	-1.418825846	1.061589517	0.216425198	0.140811132	13.37699086	49.88699283	3.33002316325454e-06	3.85771957703019e-05	12.95072497	12.86933714	12.87325548	14.26315672	14.14535251	14.5412859	13.17555304	13.430607	13.15886655	12.85606823	13.18798363	13.07169912
1347	Ndufv1	-0.255712047	0.358874803	-0.122645149	0.019482392	15.46722864	7.508373567	0.006854978	0.015172168	15.46665609	15.39689656	15.40910952	15.73396949	15.73741625	15.56841257	15.34009468	15.280939	15.34214022	15.50474559	15.47777232	15.34859143
1348	Ulk1	0.774773798	-0.616446425	0.061483607	-0.219810981	15.28960273	29.40775626	3.468722448476e-05	0.000214528	12.60008935	12.51802251	12.30107712	11.87771341	11.78415908	11.66723788	12.20859972	12.20290629	12.20055679	12.34434159	12.33876108	12.21896866
1349	Scfd1	-0.586967331	0.844788665	-0.014511825	-0.243309509	12.6376441	23.83208106	8.51972283817278e-05	0.000428969	10.79616872	9.938833879	10.04779447	10.42933726	10.21518719	10.41441491	10.7390676	9.554677122	9.760379614	10.00402015	10.55987371	10.48180004
1350	Asf1a	0.752811688	-0.947340196	-0.141878734	0.336407243	10.2448839	42.81467349	6.62843282108429e-06	6.3583803268607e-05	10.36614917	10.26071616	10.27419333	9.518440102	9.566933102	9.557250393	10.31745426	10.50416385	10.66302607	10.79359572	10.60172406	10.51496061
1351	Abcd2	1.164398556	-1.328910208	-0.256853115	0.421364767	5.83374981	12.34991482	0.001186252	0.003556622	6.986202963	6.526905696	5.644123169	5.635609505	5.824871889	5.50051028	6.701839406	7.323159695	6.715800403	7.794786054	7.098116099	6.38953059
1352	Doc2a	-0.453101394	0.15049022	-0.225510515	0.528121689	7.146071318	5.815882307	0.015238352	0.029721421	6.924391734	6.794448663	6.756497863	7.263154115	7.401014066	7.170474261	7.073394872	7.097454445	7.212322465	7.208626718	7.687038675	7.164037935
1353	Mnat1	1.086273251	-0.925557317	-0.014114338	-0.146601595	4.622462024	11.94932739	0.001342156	0.003941112	12.82020405	12.8047225	12.87721146	12.81557925	12.92165653	12.78579138	13.08042417	13.07629305	13.09327338	13.08018421	13.13478412	13.16157311
1354	Dusp16	0.770751561	-0.790854931	0.217353742	-0.197250373	8.843819146	7.685971741	0.00634835	0.014225487	9.183888676	8.913038554	9.145454131	8.360931527	8.554770932	8.014424219	9.384555981	9.101897089	8.816238399	8.620203364	9.069243591	8.961183288
1355	Alg11	0.539337635	-0.458809589	0.079428368	-0.159956413	11.00255661	9.390851166	0.003210783	0.008072774	11.13561764	11.25709712	11.19982165	10.55230028	10.59924435	10.82297887	10.91652349	11.25405976	11.18036902	10.98798287	11.13021523	10.99446906
1356	Vtcn1	-0.747793722	0.986565709	0.546109639	-0.784881626	7.042969753	17.64180039	0.000295049	0.001147417	7.184250441	7.061389838	7.090163899	7.850727428	7.863433298	7.865024619	6.842194223	7.169438305	6.607855688	6.851965842	5.933292346	6.19590111
1357	Olfr1280	0.17102812	-0.753134898	0.433680678	0.1484261	5.783122912	5.783645264	0.015492517	0.030141277	5.587837215	5.342796434	5.999106519	5.415578336	5.380374386	5.620703085	5.982453721	6.369164138	6.324442643	6.083998998	5.64873495	5.642284519
1358	9430062P05Rik	1.11472633	-0.978449361	0.319702555	-0.455979524	7.363578745	16.90146351	0.00035053	0.00131622	7.741657681	7.595182763	8.034132909	6.704807343	6.672295219	6.649691801	7.475040342	7.99691211	7.490189993	7.154225181	7.271227684	7.577581917
1359	Rnf144a	0.998361716	-0.348483475	-0.210034261	-0.43984398	10.31339475	41.03942939	8.00990832236097e-06	7.31271654544811e-05	5.349887488	5.032088395	4.96684093	4.857451083	5.620903326	5.305586453	4.70353876	4.556508317	4.402786087	4.696962165	2.525408657	3.392583369
1360	Sox2ot	1.285827854	-6.92505184	0.622362703	5.016861283	7.407734889	229.2047998	2.65593685216256e-09	4.9711149380394e-07	5.045735071	4.431051108	5.718725427	3.57689453	4.30260876	3.458524753	10.69224194	10.80688612	10.6140555	9.876036968	10.47639985	9.893658641
1361	Sh3rf1	0.770789209	-1.026729421	0.156950468	0.098989744	9.339977822	8.116835743	0.005295003	0.012251141	9.148627368	9.453216626	9.729983911	8.520539447	8.552379221	8.946541611	9.977571405	9.732198064	9.389879074	9.906652383	9.216063337	9.506081417
1362	Erp44	-0.724475993	0.847517235	-0.003407785	-0.119633457	13.59575889	31.85793138	2.44998452754421e-05	0.000165283	10.57911377	10.50907749	10.88314243	11.52601507	11.54582122	11.67578694	10.82625033	10.89138142	10.52354109	10.14921006	10.44334783	10.59146985
1363	Il4	0.701004775	0.261906168	0.25981237	-1.222723313	5.457150219	7.191994832	0.007883696	0.017060436	6.051521367	6.177261201	5.937480102	5.644873624	5.233466167	5.04256766	5.39635902	5.42406587	4.992960569	4.845582678	5.516972886	5.611638464
1364	Npnt	-0.333604073	-0.633138429	0.066561289	0.900181213	7.305913814	4.825716165	0.026018561	0.046717596	6.461869339	6.818123545	6.036000907	6.796868614	7.1824576	6.506124726	7.91878443	6.914248274	7.198143395	7.290050589	7.312231177	7.193737068
1365	Yars	-0.703406267	0.052585567	-0.190830773	0.841651473	12.86524081	15.39559266	0.000507743	0.001775622	12.39527999	12.40735242	12.14618119	13.10242307	12.88063937	13.07596995	12.91956318	13.10748093	12.87423159	13.42644889	12.98937458	13.05794454
1366	Kdm5a	0.830113372	-0.955887349	0.095010686	0.030763291	7.975653171	28.35116872	4.06240909751575e-05	0.000242099	8.091711742	8.081708668	8.25872118	7.146244527	7.302241965	7.493314983	8.151290148	8.366083408	8.292089965	8.172737012	8.022201073	8.329493378
1367	Pdlim1	-0.431297325	0.566280056	0.047992831	-0.182975562	14.93108014	10.20784606	0.00238858	0.006322265	7.594942751	7.790545016	7.546235098	7.425160503	7.350080888	7.190690447	7.688929464	7.366154413	7.608944449	8.32671377	7.392246649	7.355903078
1368	Atp8b2	0.513520077	-0.594264024	-0.000120706	0.080864653	13.84492643	30.40132285	3.00348136906358e-05	0.000192361	13.83869452	13.93183617	14.02818221	13.4012605	13.443024	13.41386816	13.96712829	14.00996061	14.06385584	13.96746533	14.04870233	14.0251392
1369	Sncaip	0.404838393	0.499425423	0.005732588	-0.909996405	9.789332436	20.14485436	0.000171756	0.000744513	7.7604076	7.919352859	8.117403315	7.916251614	7.588429441	7.772541606	7.091609245	7.387945682	7.538432955	7.111915313	6.959248724	6.946770736
1370	Rcc2	-2.325476754	2.679407729	0.219059712	-0.572990688	12.59805945	237.655319	2.23429453830167e-09	4.60227185212995e-07	12.19980811	12.16511564	12.38033827	14.58707742	14.49981925	14.63479561	11.94415384	11.91247966	11.82683559	11.44918875	11.63428326	11.94281795
1371	Stard9	1.176332156	-0.827979729	0.043556497	-0.391908924	11.04450815	14.23587009	0.000689461	0.00228457	6.105515829	5.939559349	5.798977387	5.487208134	5.020560627	5.085011722	5.863271939	5.575605323	5.682476916	5.744148928	6.043092024	5.701880974
1372	Rngtt	0.858822793	-0.475241631	1.684968333	-2.068549495	3.826912045	17.08169642	0.00033594	0.001272133	11.38144194	11.45535824	11.78486329	11.73173962	11.79181514	11.84086408	11.57291304	11.73313453	11.68126915	11.60171523	11.45268178	11.57748857
1373	Zfp593	-1.273651714	1.266691429	0.054493232	-0.047532947	12.62557646	94.25522385	1.77658795818482e-07	5.62436263724081e-06	12.31254631	12.2385403	12.40083348	13.64093041	13.56342105	13.56852377	12.3110296	12.38264278	12.27912856	12.08005546	12.35785994	12.37140584
1374	Olfr448	-0.444562915	-0.492291343	-0.492708959	1.429563217	3.566289828	6.939091599	0.008841844	0.018789754	2.962597974	2.539616359	3.088419859	3.131465116	2.902769273	3.890088547	3.9796035	4.030951407	3.390642059	3.776592411	4.86223959	4.240491841
1375	Chrnd	-0.790622963	0.328670981	0.107855528	0.354096454	6.243684477	6.116905808	0.013091451	0.026165466	6.124090094	5.874372703	5.527587086	6.461869339	6.665923646	6.770125786	6.214073992	6.106591935	6.591239901	5.945487471	6.299039857	6.343811917
1376	Cyp4f15	1.156004241	-0.712988769	-0.495153305	0.052137834	4.901526649	6.445650232	0.011148159	0.022867263	5.305029453	5.350801929	5.208909975	4.19310676	4.490704915	3.71291696	4.557847436	5.160148314	4.817699193	6.082152092	4.843833989	5.095168778
1377	Rabif	-0.807028844	0.516584615	-0.088554113	0.378998343	10.31663161	26.88287922	5.10508300964559e-05	0.000288538	9.88170739	9.947149882	10.01368398	10.72749062	10.6889324	10.84720476	10.16143465	10.34696799	10.2054713	10.46336239	10.25545774	10.26071616
1378	1700022I11Rik	-0.064685588	-0.408380108	-0.6807681	1.153833797	3.047522775	4.796748238	0.026452706	0.047356018	2.544960091	2.537299931	2.791619492	2.509436722	2.629010021	2.929489536	3.287396461	3.130210284	2.875469859	2.804973304	4.33811994	4.192287661
1379	Slc26a2	-0.816672972	0.702635447	0.081790892	0.032246633	8.060021093	24.57632699	7.48103578530155e-05	0.000387417	7.728097612	7.785417748	7.944330072	8.746081441	8.534657573	8.627125333	7.804032519	8.158429114	7.837496374	7.83636565	7.885298091	7.832921591
1380	Rab21	-0.539245079	0.018313803	-0.015538053	0.536469329	10.23110083	13.76110606	0.000785973	0.002547001	9.74605192	9.863950287	9.885816032	10.33857877	10.39924782	10.37572688	10.14460283	10.54923389	10.36477535	10.32750151	10.3700311	10.40769362
1381	Lmx1a	0.001229333	-0.151003632	-0.963807485	1.113581785	2.83129675	7.028532701	0.008487763	0.018159883	2.536073743	2.532834009	2.478387435	2.499436687	2.461234254	2.582936249	2.522659405	2.660336447	2.813622233	2.784274073	3.959247912	4.144518557
1382	Smg1	0.790425301	-1.075746248	0.098580809	0.186740138	13.28540903	49.25159025	3.52888571469433e-06	4.02287609785033e-05	7.685078132	7.793295343	7.817933181	6.953950348	7.184018423	7.20130241	7.870879362	7.944083873	7.885016095	7.908563767	7.852015986	7.876273015
1383	L3mbtl2	-0.785614904	0.65846767	-0.089062801	0.216210034	9.356810317	9.175245577	0.003482187	0.008637928	9.332896711	9.236084394	8.654720717	10.0063256	9.716712276	9.857508661	9.202587948	9.224834286	9.177721289	9.217147339	9.399254796	9.25592979
1384	Tagln2	-1.499803086	1.333068595	-0.00257104	0.169305532	14.3126467	44.30439345	5.68606046529026e-06	5.68076054208693e-05	14.0932985	13.86811167	13.59964758	15.46758323	15.15556846	15.43731532	14.14012502	14.01748242	13.90365379	13.86098689	14.2043069	14.00368056
1385	Tcp11x2	-0.151353274	0.064673682	-0.937278698	1.02395829	2.860278193	5.479345012	0.018161037	0.03450013	2.524871548	2.525622024	2.58384764	2.486204401	2.967774109	2.634422524	2.510975571	2.638240246	2.745164171	2.758994165	3.878747625	4.068474292
1386	Ube2cbp	-0.404168023	0.349526092	0.420966776	-0.366324844	9.162162922	7.234669159	0.0077346	0.016796373	10.05439596	10.06778108	10.58434176	10.45293633	10.75766015	10.2492838	10.020696	10.03315682	10.28844819	10.10225596	10.44189396	10.27385732
1387	Apopt1	1.028430942	-1.448209738	0.542811438	-0.123032642	6.272837248	19.49159423	0.00019668	0.000830828	12.17296722	12.24543182	12.32799648	12.49923685	12.52220458	12.48212407	12.27194722	12.2534175	12.28273899	12.27634539	12.51324147	12.39289541
1388	Prcp	-0.731970811	0.986919362	0.189104169	-0.44405272	11.50008557	33.93445092	1.85844471470912e-05	0.000134507	14.34378653	14.45493376	14.40188011	14.96458715	14.87871796	14.67705704	14.19582036	14.11762361	14.04227208	14.01813265	13.71894904	14.18977843
1389	Tns1	1.35501979	-0.951149515	-0.14056912	-0.263301155	15.82727408	63.69630755	1.09245838777022e-06	1.77815968479715e-05	12.32761073	12.40005377	12.5114515	11.20359455	10.95039279	11.27259027	11.90420586	11.96653262	12.09037627	12.18482761	12.21547075	11.99934972
1390	Fam134b	0.5266667	-0.819987003	0.108216273	0.18510403	10.56826028	17.80601506	0.000284217	0.001113857	10.12445377	10.28791661	10.15469868	9.704612641	9.787793714	9.430663028	10.21269703	10.31475908	10.42191102	10.41958852	10.49744861	10.24601621
1391	Xk	-0.021830471	-0.031430563	-0.856515081	0.909776116	2.731359556	8.277011295	0.00495794	0.011594022	2.498097476	2.503858891	2.453471584	2.530726088	2.465147462	2.525045815	2.470432693	2.542614884	2.602163476	2.757297889	3.626568109	3.8008903
1392	Lbr	-0.488202439	0.402492253	-0.060068737	0.145778923	12.76417963	10.078669	0.002500012	0.006565868	12.6574967	12.53135177	12.56392175	13.05574515	13.06541207	13.09622032	12.54277187	12.71830614	12.74882277	12.55524251	12.79677566	12.83808882
1393	Necap2	-1.224805894	1.169770136	0.060865641	-0.005829884	9.924783532	28.24735975	4.12711982720444e-05	0.000244563	9.660687379	9.896875646	9.261278746	10.85788682	10.76103534	10.87433728	9.843701182	9.534053306	9.606194556	9.406534318	9.6624131	9.732404702
1394	Ston2	-0.785051945	-0.103410097	0.390141134	0.498320908	7.253384612	6.252906245	0.012241724	0.024732876	6.774011022	6.81360309	6.543663552	7.686310059	7.398360999	7.401762443	7.589262765	7.681018614	7.526382413	7.480635885	7.554765391	6.590839115
1395	Lep	1.337683062	-3.612027069	0.714414919	1.559929088	8.002421835	6.965284137	0.008736343	0.018603315	9.145454131	7.133736673	5.855632175	4.652098077	5.898690314	7.570985402	9.721009325	9.914578198	9.322267478	9.013250787	9.561364057	8.2399954
1396	Slc8a1	0.493636489	-0.600167344	-0.246114451	0.352645306	8.930582515	20.33975022	0.00016507	0.000720698	8.93657719	8.876076555	9.004939045	8.349350793	8.596073342	8.391259187	9.127621181	8.938305468	9.071258707	9.459674537	9.319799312	9.09605486
1397	Npas3	0.750525456	-1.562198286	-0.762933024	1.574605854	5.163037543	7.515218256	0.00683457	0.01513422	3.162386772	3.104660731	3.193752278	3.89774849	3.887027974	3.802464927	3.758334723	4.059322047	4.938311378	4.287452678	3.364271469	3.601908762
1398	Manba	0.061376951	0.536340055	0.040235422	-0.637952428	12.6070371	34.24974106	1.78447604520096e-05	0.000130369	2.468163054	2.48780412	2.441196794	2.450042452	2.470366703	2.492030232	2.444303334	2.507031386	2.547113082	2.838339307	3.298265026	3.555211251
1399	Sh3bgrl3	-0.84126974	0.496484185	-0.207764265	0.55254982	15.39834838	9.741338945	0.002821904	0.007244738	14.93977528	15.1095802	14.84173582	15.75237491	15.85402655	15.80849906	15.60139327	14.89269847	15.43135623	15.44733033	15.56209002	15.53932041
1400	Bambi	-0.356818358	-0.541565776	0.228061833	0.670322301	2.989784606	6.85710115	0.009182148	0.019390188	2.606811398	2.481409315	2.436989511	2.882615814	3.227021647	2.486027837	3.302943499	3.702588399	3.214830727	2.879870259	3.196116899	3.460189969
1401	Slc48a1	0.474661284	-0.417952776	-0.327382719	0.270674211	13.54185157	9.906233664	0.002658687	0.006898487	11.90369023	11.77291114	11.34636435	11.52624666	11.63368951	11.39679453	11.79806548	11.61821828	11.6670423	11.8919192	11.91303785	11.93528608
1402	Bcl2l1	-0.358465519	-0.75647651	-0.053421923	1.168363951	7.811289252	38.63868036	1.04755958362791e-05	8.89289785701703e-05	10.89440264	10.93106057	10.88246064	10.92741188	11.16674147	11.32525237	12.08325144	12.26482969	12.27767539	12.6295496	11.89068832	12.07780436
1403	Gyltl1b	0.077921334	-0.97708396	-0.244300528	1.143463154	10.76959916	33.11067083	2.06988191179392e-05	0.000145279	10.01652013	10.56700695	10.25174206	10.15178509	10.34296955	10.1067505	11.32468508	11.03213236	11.17593958	11.5953336	11.24726212	11.42306289
1404	Atp11b	0.718247883	-0.443878639	-0.114174763	-0.160194482	9.616948498	21.10193662	0.00014176	0.000639584	9.826002967	9.845080803	10.04437043	9.147948477	9.150645603	9.262116472	9.642135559	9.52560731	9.7246036	9.863707799	9.701762478	9.669400479
1405	Plekha4	1.029977292	-0.633430719	-0.227602514	-0.168944059	13.37573887	25.10984754	6.82961408826586e-05	0.000360938	9.043028862	8.872399311	8.691545154	9.070739882	9.252351533	8.986534627	9.123652721	8.87471407	9.038124828	9.09121906	9.44444385	9.144002598
1406	Dtna	1.471651217	-1.55871406	-0.248696927	0.33575977	11.39501621	193.4649006	5.9589725044777e-09	8.40881060102418e-07	8.615178068	8.906353697	8.33731388	8.083498564	8.266798635	8.097347401	8.979525594	9.179151788	9.079238338	9.073595352	9.051955944	9.158293273
1407	BC048507	-0.829400048	0.869658691	0.452541153	-0.492799796	11.6737632	21.63123001	0.000127889	0.000589405	14.74720906	15.15772821	15.91618437	15.39955767	15.50977666	15.71885429	15.51183954	15.85780782	15.42134796	15.01002352	15.65538608	15.43919765
1408	Pigh	-0.638725711	0.441200313	0.320251133	-0.122725735	7.789277746	13.22195653	0.000916084	0.002884541	7.453992616	7.899968936	7.478727657	8.242324843	8.188723901	8.317817597	7.66461203	7.834164264	7.926489109	7.43572372	7.412799081	7.615989202
1409	Hist1h1e	1.027426951	-0.972589301	0.040331669	-0.095169319	8.558453295	20.42930573	0.000162103	0.000709949	13.02059279	12.37158193	12.54546895	12.73087081	13.10464819	12.52593769	11.75051326	11.56010213	11.93890402	12.75229585	12.11261275	11.85711575
1410	Grin2b	3.457421845	-1.674835594	0.157395049	-1.9399813	6.497107058	82.33713642	3.3357801982665e-07	8.24205010787933e-06	8.250763782	8.126261255	8.499288182	4.79543886	5.343753549	4.364855276	6.61672016	6.418772834	6.493061472	6.506690908	6.427230901	6.122447511
1411	Vstm4	0.18158819	0.541262639	0.169212139	-0.892062968	11.66911828	14.29062903	0.000679274	0.002256792	12.20055679	11.92877949	12.22539506	12.02683284	11.98531447	11.79781945	11.58589994	11.39290479	11.20737411	10.9216156	11.4862602	11.27066664
1412	Rabgap1	0.71854409	-0.567808872	-0.052413238	-0.09832198	10.21891847	23.72545045	8.68241481024123e-05	0.00043565	8.242722203	7.94530231	8.455295706	7.429549133	7.437923111	7.700645537	8.032888165	8.134173732	7.930826729	8.499720303	7.735820514	7.824621476
1413	Rab27a	-1.828506473	1.892125688	1.7483773	-1.811996516	5.47743019	15.58716735	0.000483591	0.001705469	10.31154979	10.20926466	9.377518859	10.95690042	10.94939718	11.12425539	10.31312326	10.23197261	10.25408069	9.389577099	10.19000079	10.32712221
1414	Flnc	-0.939314788	0.559632492	0.246166288	0.133516008	11.48823969	15.56127596	0.000486773	0.00171481	11.3903222	11.21627402	10.76873803	12.09553947	12.08784417	12.00989497	11.56748081	11.52119362	11.42570671	11.08884081	11.28518772	11.40185374
1415	H13	0.934395477	-0.863618558	-0.02934061	-0.041436308	11.89266928	19.2749154	0.000205896	0.000861979	11.8419914	11.57418586	11.29011264	12.58858614	12.36386341	12.25917267	11.55080479	11.50638563	11.47665327	11.38584582	11.85068996	11.6670423
1416	Cadm4	-0.755831478	-0.856936294	0.046385663	1.566382108	9.75206652	30.09302174	3.13931164574476e-05	0.000199089	8.865933363	8.905596257	8.533433923	9.60746964	9.554110148	9.410878188	10.36457628	10.38080322	10.39788736	9.826742958	10.69387676	10.48349015
1417	Olfr1384	1.609821954	-1.219938958	-0.162118293	-0.227764703	6.910026256	97.80257607	1.49475920687589e-07	5.07091710438121e-06	7.494782654	7.443081011	7.462817343	5.991335303	5.890181284	5.68969856	7.08977088	7.094778243	7.046482897	7.351250143	7.052600698	7.313536059
1418	Ada	-2.651873022	2.560818887	-0.061771895	0.15282603	11.1221243	97.72093191	1.50061070307536e-07	5.08310704522548e-06	10.50229272	10.26561405	10.42665125	13.31763047	12.66925879	13.16328783	10.35271053	10.55804987	10.55696002	10.35564611	10.42779611	10.8695939
1419	Mroh4	-0.643199054	0.072347201	-0.320155184	0.891007037	4.881432542	11.18789979	0.001712531	0.004807603	4.350342914	4.383037499	4.332123756	4.905639691	5.012112634	5.077349006	4.672823766	4.869115919	5.236120043	5.287772248	5.485200612	4.965552419
1420	Slc9a8	0.587921507	-0.463315187	-0.278828492	0.154222172	12.83782328	9.960885407	0.002607116	0.006789954	13.20070389	12.97471285	12.75678234	12.56164201	12.44328428	12.16350828	12.86197005	12.77655433	12.91985575	13.20670188	13.24653821	12.94162552
1421	Smarcd3	-0.846276599	0.667925856	-0.089988649	0.268339392	12.23185618	28.50218796	3.97043998873871e-05	0.00023829	12.02303939	11.78343057	11.91937354	12.6913616	12.86881541	12.70449629	12.1936774	12.06098505	12.00623328	12.28273899	12.15258321	12.09553947
1422	Srm	-1.779415571	1.653904842	0.035204362	0.090306368	12.69794184	73.9438878	5.49204289258501e-07	1.13067325986579e-05	12.46605376	12.21053273	11.92081453	14.06266695	13.78475829	14.08822249	12.43962769	12.26947582	12.26482969	12.20506565	12.34598182	12.31727265
1423	3010026O09Rik	-0.665382617	0.858980832	-0.184489027	-0.009109188	8.134388692	13.51547379	0.000842283	0.002695137	8.085148595	7.934077146	8.036933924	8.819959478	8.738231267	8.49411677	7.63340518	7.945856784	7.896103054	8.302639765	7.852720316	7.87347202
1424	Gm9777	-0.854003591	0.592566332	-0.055595443	0.317032702	5.488998687	6.541370978	0.010648863	0.021997454	5.992231695	6.42265319	6.388472153	6.002336765	6.12183727	5.991945973	6.218659711	6.532360401	6.77439643	6.587163106	6.400894955	6.409733084
1425	Tgfa	0.384528541	-1.660146692	-0.062488643	1.338106795	8.848228818	63.59689357	1.10032324263005e-06	1.78502168420612e-05	8.01183946	8.428713108	8.440092573	7.964030962	7.950971204	7.998272082	9.390378682	9.678542537	9.809737295	10.03044448	9.352764818	9.511669165
1426	Nkg7	0.994776565	-0.689281729	-0.003035083	-0.302459752	10.43419698	29.13564102	3.61100448852006e-05	0.000221172	9.775031491	9.837057541	9.8419835	8.890325527	8.836383871	8.987769094	9.483325578	9.644066157	9.464915858	9.50713616	9.661501051	9.251549127
1427	Snx27	0.942278968	-0.911878981	0.14910025	-0.179500238	12.83789768	22.70011654	0.000104547	0.000504449	11.06803325	10.94394051	10.91866107	10.9941952	10.89859523	10.93769058	11.1353984	11.1699152	11.16674147	11.27404186	11.27232571	11.24995066
1428	Man2a2	1.6591564	-0.722963097	-0.642430233	-0.29376307	8.77533914	9.856862756	0.002706334	0.006999123	11.78674576	11.72256606	11.61185981	11.33487184	11.77222307	11.74623761	11.41048188	11.4693992	10.97033204	11.19274779	11.78456863	11.55129814
1429	Cdk11b	0.622734774	-0.369646346	-0.0892145	-0.163873928	10.81559596	12.34509457	0.001187994	0.003560896	10.95455969	11.04701972	11.22498133	10.44307364	10.33314401	10.58213877	10.76330664	10.74684889	10.95713992	10.9877273	10.93449739	10.81271427
1430	Phldb1	0.738641433	-0.692375554	-0.038282731	-0.007983148	13.85214553	23.54851747	8.9607195616071e-05	0.000446469	14.00996061	14.01813265	14.12301116	13.30316045	13.36703682	13.26498286	14.12254091	14.02324836	13.86651751	14.22694968	14.02690856	13.87329674
1431	Ryr2	2.096765755	-2.702361705	0.12165994	0.483936009	5.722233938	17.00944605	0.000341699	0.001289515	5.583466098	5.786514403	6.552146661	4.356977369	4.348332491	2.926520035	6.254888469	6.935240886	6.548785655	7.04916082	6.070127643	6.254646726
1432	Coprs	-0.591182679	0.995740656	-0.018048562	-0.386509416	11.81164608	47.14616824	4.2986090309487e-06	4.64844538446429e-05	11.88394383	11.73501089	11.96589705	12.33037002	12.46895116	12.55907863	11.42814575	11.5305398	11.41249228	11.36058437	11.50981765	11.55492151
1433	Snai3	-2.301212679	1.456450044	-0.156044443	1.000807078	3.850074558	9.127445319	0.003546051	0.00877218	3.324235039	2.537960368	2.577941473	5.387367654	4.879847575	5.07655969	4.020794142	4.022624325	2.931006319	2.814002309	4.391024242	4.237531566
1434	BB431852	0.01396187	-0.200708885	-0.983722656	1.170469671	2.861965411	6.987480266	0.008648122	0.018452689	2.550529685	2.538591075	2.489334361	2.520291852	2.452578879	2.56369878	2.528647648	2.693740168	2.91630835	2.812149405	4.053491947	4.224222784
1435	Prss58	-0.190831525	0.563690033	-0.04017365	-0.332684858	5.355617193	13.36993	0.000877944	0.002788043	5.629228541	5.388323971	5.435332948	5.734654312	5.674210958	5.616514766	5.23316663	5.016912205	5.084231101	5.310887909	5.017334869	5.126608108
1436	Parvb	-0.191910923	-0.418119608	0.050070815	0.559959717	8.143951464	7.483065528	0.006931073	0.015319278	4.534793728	3.003704159	4.145843794	4.1152806	4.76622291	4.132684305	4.455622647	4.613565563	4.348593884	3.843490948	5.292993091	4.9751568
1437	Ola1	-1.301159442	1.149254093	0.087712483	0.064192866	13.86984389	72.36595833	6.06810025479934e-07	1.19845511349098e-05	13.53124242	13.51795584	13.42239017	14.69795323	14.73630682	14.94080671	13.52507883	13.71712301	13.68510263	13.39406349	13.61280096	13.65730257
1438	Wfdc3	-1.969425733	2.082058112	-0.168320247	0.055687869	6.889108306	16.51277648	0.000384681	0.001417506	6.685518743	6.679290467	6.66956365	6.830410747	7.119978024	6.992035399	6.950458731	6.930552987	6.932296329	7.006297056	7.769331131	7.471031668
1439	Krt19	-1.494052437	0.071928938	-0.093838462	1.515961961	15.62471875	49.59854995	3.41857526000527e-06	3.930968609321e-05	14.51690831	14.72668549	14.30645904	16.2624708	15.8354479	15.93429146	15.92427114	16.01750979	15.87464241	16.24987846	15.92151785	15.92654241
1440	LOC102631780	-0.699566724	0.02669944	0.078818811	0.594048473	4.428193237	4.983387819	0.023799974	0.043356557	3.689589552	4.028337428	4.091790869	4.710423716	4.578413501	4.619580805	4.800711927	4.741490435	4.28611734	4.159066193	4.960262401	4.472534675
1441	Coro6	1.036845509	-0.952449769	-0.252301637	0.167905897	5.967570493	9.53923641	0.003038731	0.007715815	5.999840186	6.404831159	6.213041647	5.537468055	5.012421177	4.957287234	5.777588103	5.982781199	6.604156469	6.70905961	6.305779137	6.106591935
1442	Cyth4	-0.635157752	0.14167831	0.235767085	0.257712357	7.443095558	6.016324109	0.013765747	0.027291425	9.77319641	9.523902088	9.047401431	9.574991627	9.569979093	9.633387679	9.902416848	9.459674537	9.361337696	9.46644428	9.889933061	9.807588744
1443	Nt5c2	0.6491608	-0.882026476	-0.217870521	0.450736198	9.269266339	21.82767502	0.000123161	0.000572066	11.81661315	11.88192212	12.01527921	12.47131021	12.35580742	12.44123457	12.39001237	12.40053834	12.45805414	12.51924431	12.35288628	12.39034794
1444	Gucy1b2	-1.253327753	0.280063599	-0.049219721	1.022483874	6.607197841	5.905672512	0.014556394	0.028606965	5.96859098	5.686026226	5.730169482	6.781541635	7.060066337	7.303161973	6.704465296	6.815559524	6.784554327	7.007112611	7.504534767	5.940590931
1445	Fbxo42	0.325938179	-0.564762296	-0.001713489	0.240537607	10.82847069	32.36883189	2.28557373216382e-05	0.000156728	10.93809466	11.00471875	10.98798287	11.61213266	11.64424924	11.88687081	11.33588369	11.37033404	11.37104109	10.96598319	11.33588369	11.45329172
1446	4930591A17Rik	-0.493620407	-0.406958384	-0.082337414	0.982916205	6.607205704	7.916332513	0.005756672	0.013123707	6.130843561	5.820680056	6.087256944	6.012777219	6.49599186	7.010872703	6.938820782	6.7762945	7.025401653	7.236783603	6.7762945	6.974451074
1447	Kcnc3	-0.196392691	1.264336534	0.95678612	-2.024729964	6.254347179	18.18261627	0.000261132	0.001039863	7.165728989	6.576779837	7.192743547	7.151850513	6.918289192	7.454290741	5.180474528	6.485820942	6.065125373	5.449780111	4.68358913	4.727693241
1448	9530002B09Rik	-0.010056798	-0.01901435	-0.667218791	0.696289939	2.641851115	16.23556709	0.000411506	0.001495774	2.459839377	2.478456804	2.435693752	2.447687529	2.472789641	2.483683155	2.435757199	2.494642411	2.530803767	2.877997034	3.155905438	3.428957278
1449	Mettl22	-0.820877594	1.172732319	-0.293075176	-0.058779549	10.23479373	27.6113834	4.55187580848697e-05	0.000263558	9.575563236	9.311867383	9.05414976	10.30415568	10.26773082	10.09072282	9.040660476	9.120952366	9.116521663	9.209596615	9.536503763	9.395568571
1450	A430103D13Rik	1.571425469	-1.171254689	-0.126256109	-0.273914671	10.37723563	124.1391547	4.87771048775658e-08	2.62347396341488e-06	10.89350612	10.92270747	10.99962648	9.353441806	9.39723037	9.350891484	10.52734568	10.50011613	10.58786592	10.48253097	10.74432547	10.76723962
1451	Atp13a5	-0.014801146	0.113756691	-0.599775769	0.500820225	2.677955622	7.546062622	0.00674351	0.014962018	2.823008796	2.468000054	2.430358647	2.81063413	2.478982449	2.476154357	2.427457725	2.476528187	2.520514951	2.948809464	3.01085529	3.264163417
1452	Coq8b	-0.534578356	0.435490861	-0.049760396	0.148847891	10.08659638	9.417354837	0.003179208	0.008005458	10.02836832	9.867055759	9.777479757	10.56551217	10.44551268	10.26561405	9.914162701	10.02616704	10.02983658	9.937378105	10.18019073	10.00187868
1453	Pck2	-0.561919018	0.886814194	-0.077883197	-0.247011979	13.44435956	24.8188655	7.17601091696075e-05	0.000375029	13.48863414	13.46157414	13.39036149	14.06089428	14.19754473	13.76788782	13.16465926	13.10939306	13.09183193	13.05358434	13.28956641	13.25638308
1454	Adamts20	-0.038388479	0.012658579	-0.369477696	0.395207597	2.528272117	8.535674229	0.004466492	0.0106315	2.44456741	2.458329338	2.602685894	2.450806439	2.53938673	2.653717885	2.90023045	2.454117252	3.169685118	3.087425252	2.831464492	3.07563249
1455	Ero1lb	1.483283731	-1.318844922	0.045817127	-0.210255936	9.405015681	51.6972832	2.83327313337653e-06	3.44911546561235e-05	5.049529024	5.43112543	5.704764685	4.551729327	4.630209592	4.793767068	5.812291395	5.892190475	5.754132335	6.383181548	5.729362319	6.206847216
1456	D930030O05Rik	1.76122842	-1.667691689	-0.220942135	0.127405404	7.347361479	19.73417231	0.000186946	0.000797259	7.824122031	7.799536326	7.71394589	6.408854413	6.176489377	5.468575199	7.656468239	7.433885632	7.966640184	8.472285719	7.55832469	7.689210052
1457	Eif5a	-2.067099764	1.839568456	0.047988705	0.179542604	12.966472	72.5298972	6.00496417267639e-07	1.19199070469074e-05	12.30921312	12.6461878	12.08838483	14.42684905	14.22901814	14.58921785	12.63862377	12.51566521	12.57209069	12.77871145	12.37656185	12.42714027
1458	Iws1	-0.841803931	0.747915407	0.303037105	-0.209148581	9.277093969	19.40006864	0.000200511	0.000843055	9.167791403	8.980061044	9.138521554	9.914369157	9.734012747	10.16340389	9.087868076	9.356282553	9.123888943	8.658380633	8.879179224	9.121368401
1459	Ddx42	0.687257646	-0.692369799	-0.002264921	0.007377073	13.80913267	23.09868548	9.71820414098551e-05	0.000475951	13.87679451	13.95991385	14.09676598	13.26720979	13.35508383	13.24940778	14.02167628	13.95443569	13.97269882	13.77650289	14.0765431	14.10255956
1460	Vcpip1	0.775568926	-0.732963881	-0.073287362	0.030682316	11.01077494	32.28641148	2.31117555625517e-05	0.000157978	10.33089357	10.34746833	10.42617573	9.922687604	9.804967876	10.11622356	10.29651615	10.45370489	10.52763838	10.33071757	10.34341745	10.49520666
1461	Gdf5	-0.645690894	1.72124616	0.045862462	-1.121417728	7.566255132	44.25625795	5.71387598369954e-06	5.69590941174017e-05	8.292423163	7.862062993	7.707740813	8.728712024	8.816835439	8.253752189	6.798128826	6.866310407	6.971121938	6.906234346	6.643155487	6.948583953
1462	Pim1	1.162592519	-0.662335563	-0.494466556	-0.0057904	10.05264949	21.56366496	0.000129566	0.00059579	10.25120919	10.53069735	10.62752184	9.460738324	9.171420398	9.289492094	9.587997068	10.06912479	10.25153565	10.48877925	10.47662667	10.42665125
1463	Ceacam1	-2.646316749	2.479171511	-0.093149544	0.260294782	6.776419715	52.47084691	2.64854341322181e-06	3.28919103143525e-05	7.889982984	7.690903995	7.562545944	11.65624251	10.22873695	11.21667801	7.896739347	7.563590351	7.710756853	8.671271936	7.358670076	7.372453231
1464	Kit	0.58873358	-0.258317399	0.220940006	-0.551356187	9.696637952	5.108890735	0.022194854	0.040882485	9.832633528	10.07564384	10.15087101	9.3577026	9.601431196	9.274774466	9.25120665	10.1355832	9.961010528	9.523902088	9.384366601	9.575232923
1465	Pafah2	-0.628608621	0.793599399	0.056939877	-0.221930655	12.1918473	30.5334471	2.94744642202898e-05	0.000189582	12.15717026	12.07596479	12.16114147	12.80628566	12.71166382	12.76215291	11.94322087	12.07741774	11.87866558	11.7528989	12.10469245	11.8708932
1466	Gnas	1.487689178	-1.635074541	-0.46434162	0.611726984	8.149692704	20.61062116	0.000156291	0.000689593	13.96746533	13.83358653	13.39809355	14.11401892	13.9974586	14.02656993	13.75811412	13.70114975	13.83128733	13.92474684	13.87887216	13.81259891
1467	4930432F03Rik	-0.091889357	0.08383828	-1.030695344	1.038746421	2.718780935	5.208306878	0.02101496	0.039026322	2.441272914	2.42975472	2.431300032	2.530803767	2.613004303	2.434187665	2.387346988	2.411575197	2.52755871	3.52597277	4.264158942	2.628435215
1468	P4ha2	-1.139889252	1.816131542	0.375340769	-1.051583059	13.23785412	82.72911681	3.26294201679372e-07	8.14463643212205e-06	13.38093674	13.10493942	13.66863827	14.5063113	14.53587133	14.53199956	12.92897958	12.69330088	12.50350711	12.20859972	12.38203626	12.40912927
1469	Sel1l3	-1.580513672	1.911238386	-0.036987238	-0.293737476	11.22111273	85.39940855	2.81468215499019e-07	7.42304401015516e-06	4.130626327	4.261187201	4.759270252	5.124884655	4.764979208	4.397962379	4.338507138	4.568968976	3.904348699	4.333484352	2.505577144	2.644172204
1470	Smyd3	1.289535775	-1.494047874	0.06180775	0.142704348	8.112682588	20.80735239	0.000150267	0.000668831	9.272418952	9.415964535	9.248600617	9.221271963	9.272418952	9.504362527	9.440176788	9.860425062	9.628153141	9.424682227	9.502305361	9.7039963
1471	Aif1	-0.593819639	1.001903025	0.234467895	-0.642551281	11.16266356	14.03633533	0.000728177	0.002389464	13.27425489	13.0360612	12.92878571	13.39335824	13.32835896	13.59228144	12.8785809	12.47234389	12.416078	12.18913563	12.54994685	12.985705
1472	Sprr2e	-3.461520237	3.32813745	-0.105205609	0.238588397	10.17559088	83.90106417	3.05633235852139e-07	7.81086201453316e-06	9.428775528	9.115144057	9.107734484	13.20575162	11.97984228	12.85062088	9.351812524	9.260616426	9.439373482	9.553762771	9.516148578	9.297507909
1473	Sult1e1	-1.259465797	-2.545829926	-0.140420758	3.945716481	6.086070998	68.68621922	7.72104774727777e-07	1.40512073097143e-05	3.845697612	3.926132776	3.728524107	5.169272289	4.983339135	5.126140462	6.904020962	7.94966862	8.062552081	7.616800916	7.288337078	8.432365944
1474	Akap7	1.05550672	-0.853250432	-0.054740848	-0.14751544	11.43837302	37.30709413	1.22382184306932e-05	9.92148599519084e-05	11.68977216	11.80955381	11.86975193	10.70412351	10.73812246	10.76031176	11.3947086	11.56646961	11.80113082	11.76442349	11.61354676	11.54856133
1475	Hmgxb3	0.278507787	-0.352870293	-0.090511986	0.164874492	12.49471493	13.48206644	0.000850311	0.002715616	12.53135177	12.45772921	12.5245169	12.28096746	12.19293361	12.20417345	12.5348568	12.68143142	12.52039717	12.63226166	12.6574967	12.71846299
1476	Enpp2	1.188156902	-2.40173758	0.027976606	1.185604072	14.72421944	103.4720387	1.1480687098577e-07	4.30339360369473e-06	5.623942896	5.923472108	5.960801254	3.914268591	3.377206252	3.658223415	6.300684485	6.461289206	6.743258352	7.424752238	6.268269058	6.538751755
1477	Tmem167	-0.912672128	1.077588474	-0.044878393	-0.120037954	12.88425445	67.55902047	8.33285784102003e-07	1.48860553288508e-05	10.27385732	10.52216886	10.59660022	11.07297786	11.0204893	11.17197564	10.30452646	10.36597062	10.25283133	10.10994911	10.22081583	10.27013943
1478	D17H6S56E-5	-1.940689869	1.142245307	0.272231286	0.526213276	12.26346501	130.23939	3.89009367063231e-08	2.3412331131621e-06	10.41861811	10.58815764	10.28633685	12.80931339	12.47823993	12.7570921	11.17137356	11.27323562	11.30160231	11.47665327	10.72211854	11.00231786
1479	AA986860	0.712109575	-1.366973842	-0.15962688	0.814491147	11.5998891	33.04085036	2.08910381565248e-05	0.000146286	11.47597806	11.38696422	11.36879064	10.72698997	11.06778714	10.30062708	11.96322784	12.16290965	12.07018823	12.03804144	12.29282333	12.34434159
1480	Cib3	1.08282701	-0.195279578	-0.978230995	0.090683563	3.125090973	7.636748075	0.006484117	0.014482139	3.773406642	3.493223561	3.518410875	2.51867139	2.452481157	2.5654075	2.527847528	2.689458717	2.905092537	2.796901228	4.043490948	4.216699589
1481	Acsl4	-1.388385659	0.994381585	-0.019250203	0.413254277	11.28816413	73.23608552	5.74189200582605e-07	1.1617460418799e-05	10.58260038	10.69105652	10.94410247	12.082247	12.17814976	12.12251958	11.13836724	11.1738401	11.08756425	11.18150863	11.07103687	11.2049767
1482	Fbxw2	-1.10060898	1.073681994	0.088222376	-0.061295391	7.919154748	44.1787541	5.75900798572814e-06	5.72694988958492e-05	12.53832085	12.60008935	12.47098246	12.49873912	12.55647234	12.54768965	12.36977786	12.38118194	12.49895805	12.35945258	12.35921716	12.45722234
1483	Hyls1	0.475076369	-0.459253592	0.398999796	-0.414822573	5.883009019	4.801432341	0.026381919	0.047240016	6.209892406	5.835147822	6.28327812	5.412681942	5.764182611	5.726224687	5.978658645	6.267684694	6.034506678	5.905744508	5.457990438	5.720115682
1484	Tmem184a	-0.567120129	-0.26719103	-0.010953717	0.845264876	12.41681225	20.48641004	0.000160245	0.000703796	11.65039488	11.94874014	11.96627962	12.53535083	12.56197533	12.16944886	12.68143142	12.75465502	12.63226166	12.64674685	12.72298665	12.73147575
1485	Slc6a14	-1.788585254	1.503896784	0.278322783	0.006365687	6.771216109	51.05427693	2.99875969371693e-06	3.58942206572053e-05	4.592410212	4.370795722	5.395803995	7.241449182	6.794722021	7.130793126	5.399634534	4.946238092	4.298983351	3.880216652	4.16031907	4.804149868
1486	Stk35	-1.881182722	1.344616559	0.157740426	0.378825736	7.367357158	88.12976902	2.43090669912432e-07	6.79295827319545e-06	11.75903533	11.82916068	12.11397276	11.80566876	12.19687501	12.23271254	12.35111074	12.58430178	12.36827327	11.82108459	11.99695733	12.33810511
1487	Hmbox1	-0.521291271	0.76514568	0.027022289	-0.270876698	5.517299243	8.956281891	0.003786611	0.009262927	7.253631053	7.773134854	8.143580746	8.170143932	8.272005234	8.177963019	7.739521016	7.667838523	7.55003077	7.907875479	6.988447059	7.528378914
1488	Fgf22	1.06960378	-0.490387011	-0.041177628	-0.538039141	4.820761365	12.68242666	0.001073182	0.003282101	4.729569336	3.828231913	4.592410212	4.383703969	3.683237197	3.940761072	4.517303522	4.183960968	4.558528128	4.744623815	4.76394435	4.033191369
1489	Aif1l	0.696196697	-0.873779266	-0.139372574	0.316955143	11.25902381	14.18539677	0.000699015	0.002309428	11.27232571	11.13197766	11.5240123	10.36380808	10.87387353	10.60204396	11.51938375	11.3469184	11.59476122	11.4065917	11.89314347	11.57944592
1490	D130020L05Rik	0.883267202	-1.0981365	0.048263492	0.166605806	10.21465861	19.04959514	0.000216037	0.000895861	7.8926047	7.749763247	7.942156516	8.095604893	8.159595165	8.190684964	8.049966464	8.335338687	8.111159801	7.974923925	8.466874255	8.116443633
1491	6530403H02Rik	0.030977481	-2.436822344	0.220962026	2.184882837	4.897877648	53.00119557	2.53025794587323e-06	3.18443254703162e-05	4.094501704	3.187060904	3.992257672	3.833675397	3.831611015	3.515601424	5.952818396	6.643155487	5.895380985	6.06117844	5.857072108	5.910218243
1492	Glb1l2	0.450776341	-0.839895412	-0.067757698	0.456876769	11.54577865	5.815300513	0.015242894	0.029728993	11.81548981	11.49213325	11.03329828	11.00275861	11.04095077	10.94488293	11.80163636	12.21053273	11.49610946	11.9220977	12.24932857	11.54012537
1493	Picalm	0.27688627	-0.121092374	0.150203916	-0.305997812	14.05542335	8.182641236	0.005153287	0.011977422	14.17803746	14.25150101	14.29074007	13.9158363	13.95158702	14.02219642	14.09094013	14.10255956	14.05939717	13.9158363	13.98616733	13.90028148
1494	Fam13b	0.941212318	-0.946518457	-0.009668616	0.014974755	13.10884118	75.92784661	4.8585159736591e-07	1.04152701001041e-05	9.050299769	8.705127868	8.846800647	8.210742386	8.189728277	8.239248056	8.620576454	8.826161922	8.730592675	9.23333338	8.803081566	8.688602193
1495	Mars	-1.323238554	1.537632875	0.03649702	-0.250891341	12.12182321	95.75662976	1.65009816136957e-07	5.38681066196774e-06	10.64040781	10.48137218	10.27487278	12.22771023	11.82864291	12.22633123	10.31475908	10.41441491	10.3577707	10.1388368	10.21116759	10.44430092
1496	Nfia	0.795467582	-0.414559903	-0.173378073	-0.207529606	13.9043004	26.93408102	5.06364307573993e-05	0.000286772	7.847707247	7.746398139	7.819904383	7.11120738	7.116565749	7.094566647	7.396690346	7.296080746	7.726818291	7.453992616	7.677647115	7.565703835
1497	5730507C01Rik	0.311364072	0.195323333	0.367391154	-0.874078559	10.75504377	22.13138596	0.000116259	0.000547343	6.604156469	6.202440924	7.37489287	7.551738613	7.158623267	7.165728989	7.260498821	6.257687106	6.349982927	5.922777997	5.90405591	6.086017693
1498	Fat3	0.432795481	-0.747825309	-0.058026089	0.373055917	8.140170202	22.13089961	0.00011627	0.000547343	3.01050722	2.698123244	3.172922412	4.003452409	3.908363973	3.778058313	4.154550107	3.873301031	3.76767942	4.482187118	6.222927532	3.442796751
1499	Icam5	-1.106942305	1.239333361	-0.027834294	-0.104556761	8.457433426	88.00750387	2.44668592768822e-07	6.81168256602773e-06	8.202992102	8.268385287	8.248427024	9.199515264	9.421494578	9.419621486	8.214537223	8.007820753	8.100273269	8.081897128	8.110219835	8.214017165
1500	Chic2	0.65209058	-0.324325291	-0.003165591	-0.324599698	9.44032752	21.13035607	0.000140971	0.000636788	9.779258603	9.617939513	9.90212612	9.105492688	9.100491976	9.13706783	9.48629372	9.430223021	9.399511627	9.456269348	9.416910348	9.452345446
1501	Dkc1	-1.419802408	1.433827479	0.333361084	-0.347386155	9.335082397	46.81189656	4.43873651978681e-06	4.75995809070421e-05	8.8432236	9.097447931	9.270782273	10.39872727	10.38080322	10.69133054	9.262116472	8.902629381	9.004632738	8.845656916	8.451239113	8.872399311
1502	Spats1	0.697548133	-0.086015386	0.712968095	-1.324500841	3.139022197	6.204050158	0.012539122	0.025222796	3.382774205	3.230329672	3.270028086	3.173870315	3.071609817	3.660442338	3.510909726	2.941968481	3.8348678	3.01706034	2.883646606	3.128810645
1503	Defb39	-0.025121737	-0.222554429	-0.303526645	0.551202811	2.648945578	11.18465966	0.001714353	0.004811518	2.444450461	2.458581031	2.425804707	2.449208985	2.486924026	2.468068399	2.811476104	2.45635373	2.804034864	3.051106807	2.842917967	3.088419859
1504	Wfdc2	-0.158456806	-0.929590225	0.004189387	1.083857644	18.82996522	41.4069427	7.69735390425509e-06	7.0930743712309e-05	17.97200345	18.26161818	18.50850293	18.26886209	18.51446934	18.43416354	19.26796116	19.32408938	19.41421511	19.35129209	19.29111331	19.35129209
1505	Esd	-0.515721321	0.410530755	0.345197732	-0.240007166	7.972570051	4.988256672	0.023735158	0.043248982	14.52697169	14.55398275	14.69919844	14.6461924	14.75510137	14.64833298	14.19052183	14.50268436	14.24069993	13.88989366	14.51957625	14.7520827
1506	Trp53bp1	0.975479922	-1.094439066	-0.093037836	0.211996979	9.228253683	54.70260365	2.19150479827069e-06	2.88057019881751e-05	9.408273727	9.258545073	9.638456864	8.377147474	8.412256214	8.670598877	9.637631701	9.924359597	9.736714837	9.574403643	9.832633528	9.820618445
1507	Cyfip2	1.311305951	-1.344030864	0.01843058	0.014294333	8.642881391	100.7438875	1.30117869366739e-07	4.6452388922695e-06	8.884516514	8.892606752	9.099735937	7.667473536	7.501609062	7.773858752	8.956863382	9.037094451	8.981076109	8.919822699	8.980822844	9.019096657
1508	Polr1a	0.385928643	-0.537929513	-0.113317571	0.26531844	11.04310701	11.01442494	0.001813464	0.00503351	13.31072745	13.41540591	13.58063395	13.70830954	13.69697761	13.66471986	13.52415152	13.55168749	13.51210456	13.15434726	13.51148445	13.61335281
1509	Dnm3	1.640616149	-1.06469134	-0.154981675	-0.420943133	8.49430402	28.22949082	4.138383727642e-05	0.000245069	9.341283422	8.97982704	9.139914665	7.529476106	7.614280435	7.39542014	8.556734244	8.487914265	8.688602193	9.085077465	8.833612242	8.27950602
1510	Gapdhs	-1.414455937	1.516989238	0.486652257	-0.589185558	3.272034156	38.18191456	1.10434087856438e-05	9.24056578775416e-05	3.102558885	3.111190308	3.766344852	4.305888529	3.57056981	4.255045992	3.725886737	3.480876538	3.967382712	3.265282957	2.610991394	2.744916784
1511	Ssfa2	0.562422309	-1.438026993	0.055476326	0.820128358	11.43955157	79.51155471	3.92315870071581e-07	9.05706453276023e-06	10.94805438	11.27066664	11.24995066	10.58815764	10.48420198	10.70904512	11.95399066	12.15879562	11.98269945	12.00115342	11.90264911	12.02525422
1512	Amy2a5	2.662651658	-3.44043177	-0.295385318	1.07316543	8.973925481	306.0786683	6.65935305399267e-10	2.4157154311065e-07	9.126562473	9.174845477	9.22914808	6.526905696	6.225242	6.790453359	9.845080803	10.01402626	10.0047893	10.40950862	10.20334009	10.13720361
1513	Zfp324	-0.528114105	0.668717344	-0.067297337	-0.073305903	8.629883921	11.12784047	0.00174669	0.00488522	8.678178784	8.630566747	8.345252512	9.037420386	8.991979211	9.20894076	8.461685782	8.241661831	8.528840711	8.294238352	8.621014385	8.518827596
1514	Nol6	-0.663902384	0.3433678	-0.133694432	0.454229016	8.522426037	10.04035456	0.002534261	0.006638002	8.196387701	8.396443835	7.895447086	8.945328064	8.714698232	8.819959478	8.432139368	8.459864937	8.55787807	8.667778265	8.649014565	8.534172841
1515	Camk2d	1.530891419	-1.688425157	-0.028211788	0.185745526	10.5958759	102.5034022	1.19980693169628e-07	4.42728757795926e-06	10.7594791	10.78431024	11.13454748	9.301481445	9.353652458	9.430528652	11.03093294	11.16422496	10.95578013	11.14786349	10.9525652	11.1351447
1516	Fxyd6	1.579992926	-1.057620671	0.063427364	-0.585799618	16.64090665	77.44192876	4.43370709716719e-07	9.79765623223716e-06	17.17683645	17.3843479	17.37765922	15.76070491	15.85020011	15.58795976	16.75567044	16.8518659	16.76419046	16.5576285	16.80923198	16.81458423
1517	Pcna	-1.247278085	1.262216473	0.192054939	-0.206993328	15.1142633	107.5830529	9.56321581510456e-08	3.84277187215774e-06	14.92359506	14.89465409	14.88903294	16.08579069	16.13106454	16.02585843	14.82192213	14.88413151	14.8582123	14.39736409	14.79809693	14.81434708
1518	Hdac2	0.872888461	-0.862591257	0.234636718	-0.244933921	7.661773511	9.69871322	0.002866043	0.007340754	7.817378576	7.995197977	8.01883367	6.935240886	7.070586541	7.206917413	7.829790997	8.167190696	7.803536918	8.128016758	7.35661041	7.61198129
1519	Arhgef38	-1.74489119	0.122992415	0.225089138	1.396809637	9.277101807	84.4917352	2.95819182688339e-07	7.66236361695262e-06	6.760107121	6.885779491	6.906901637	8.310318233	7.930826729	7.687470221	7.886580117	8.201959887	8.110466951	8.278434934	8.341670663	7.753892878
1520	Polr3k	-0.877547448	0.929116849	0.103522719	-0.15509212	12.92664148	57.29588733	1.77427986872033e-06	2.4883031504689e-05	11.27084634	11.28872167	11.38321361	12.17784665	12.3193279	12.37914947	11.38404436	11.42280559	11.21944976	11.09402568	11.37515089	11.25623862
1521	Tcap	2.914230504	-4.615427311	-0.489293636	2.190490443	12.28400241	103.6849433	1.13706008178821e-07	4.27280223388496e-06	12.28727164	12.00020168	11.83144135	9.001841095	9.850275296	8.524106773	13.32709685	13.86292554	14.03248271	14.54595933	14.00081787	14.1436088
1522	Atad1	-0.180106134	0.165490088	0.175118802	-0.160502756	14.20400165	6.167678274	0.012766176	0.025596864	10.00660388	10.30100231	10.37365814	10.47579894	10.66000239	10.67918147	10.35028304	10.32961703	10.17077851	9.449190777	10.18174444	10.23786704
1523	Tmem127	0.487544022	-0.479909297	-0.074922311	0.067287587	15.2990445	25.28259523	6.6335018861969e-05	0.000353279	15.41140148	15.38710731	15.4195431	14.9028622	14.94864084	14.90391679	15.29350668	15.40910952	15.49253151	15.48185456	15.50074476	15.43731532
1524	Tmprss11g	0.059596263	0.587947983	1.735293758	-2.382838003	4.015911406	29.19251123	3.58069516483443e-05	0.000219972	2.454033568	2.427558718	2.448660093	3.95187476	3.587479117	3.662139647	2.379085621	2.415322238	2.573212655	3.558976029	2.493073783	2.655740157
1525	G6pd2	-2.588963988	2.412703818	0.478361644	-0.302101474	6.239870273	25.53618906	6.35776291811224e-05	0.000341993	5.652396216	6.034506678	5.185365913	8.43527072	7.916251614	8.287638437	5.786514403	5.901797666	5.712737246	6.066845982	4.397962379	5.501156023
1526	Ufsp1	-0.338692415	0.479126341	-0.141762797	0.001328871	10.02719815	6.675346088	0.009994407	0.020819674	10.1067505	9.924359597	9.900793836	10.46721669	10.11140739	10.3693571	9.832633528	9.735804133	9.942164499	9.999222208	10.05349365	9.883174691
1527	Ppp2r5c	-1.45562722	1.166134166	0.141927785	0.147565269	11.46078279	48.7924058	3.68155470730134e-06	4.14340574533229e-05	9.629618004	9.953565224	9.7039963	11.07411615	11.08206793	11.51890394	10.16122946	10.35441284	10.38080322	10.36695754	10.11711056	10.24216216
1528	Asb13	0.723498214	-0.457432399	0.03574607	-0.301811885	11.70142988	17.36919125	0.000314153	0.001205365	12.00436414	11.88290872	12.18554873	11.33512628	11.35620112	11.21099954	11.7215552	11.80288053	11.75018841	11.57076483	11.82884778	11.76777332
1529	Phactr2	0.582239209	-0.348321389	-0.107944515	-0.125973304	11.94873543	6.223990395	0.012416704	0.02502015	12.15990487	12.03598059	12.35691858	11.61354676	11.58517666	11.607363	11.80830668	11.95108292	12.09166099	12.36881167	11.94415384	11.86191863
1530	Farsa	-0.906925182	0.845515812	0.065587194	-0.004177824	10.9418882	32.01285254	2.39866551787712e-05	0.000162699	10.82983267	10.6870096	10.58570479	11.65825081	11.47665327	11.68841853	10.73812246	10.74167573	10.80697697	10.49184096	10.74318066	10.85499197
1531	Klrb1c	1.278159471	-0.970198471	0.093410542	-0.401371542	9.1767459	24.64434577	7.39394126847112e-05	0.000383701	5.609243684	5.925099051	6.025660332	4.582983988	4.646305949	4.465120088	5.79714162	5.790657258	5.361224368	5.383542983	4.93860297	4.879546768
1532	A330078L11Rik	1.496883562	-0.692002374	0.243908398	-1.048789587	4.38591091	8.820745799	0.003991143	0.009678586	6.458379343	7.12025663	6.98766413	5.607432393	5.416151482	5.691491082	6.469809027	6.012589507	7.050269528	7.317200405	6.130035382	6.396107952
1533	Pvr	-1.892734955	1.385536436	0.486049834	0.021148685	6.383626755	34.90901091	1.6409615211248e-05	0.000122628	5.889212992	5.73513882	5.710716835	7.634040846	7.500135393	7.879097272	6.222551254	6.628374307	6.005738643	6.010214391	5.34123603	6.047064281
1534	Abhd2	-1.357940421	1.483691006	0.321036898	-0.446787483	6.995662229	85.80090482	2.75388929443105e-07	7.32963440421219e-06	7.855200541	7.866133122	7.82571685	9.19591264	8.855284287	9.162117324	7.667473536	7.951199624	8.082403054	7.299871566	7.824122031	7.591383195
1535	Notum	2.577559651	-1.448866458	-1.069353964	-0.059339229	8.331696936	26.05907008	5.83160331641392e-05	0.000319856	9.208676933	9.581869227	9.028738701	6.524539178	7.057045268	6.505021462	8.659255224	7.527474623	8.246475436	9.74489903	8.681843489	9.214524657
1536	Mief1	0.317725697	-0.242760964	0.013641336	-0.088606069	12.59175835	7.261968513	0.007640998	0.016625542	5.211347054	4.981759965	5.198188331	5.769617508	5.688429646	5.905744508	5.505594376	5.224386884	5.697129044	5.321076514	5.901382272	5.783003653
[truncated: 12,248 more rows]
