# Supplementary material for: Estrogen-Dependent Regulation of FDPS in the Mouse Uterus and Its Expression in Endometrial Cancer
Source: Int J Mol Sci. 2026 Feb 5;27(3):1559. doi: 10.3390/ijms27031559 (PMC12898277; doi:10.3390/ijms27031559)
Supplement: Supplementary file 1 [file ijms-27-01559-s001.zip › Supplementary Figure and Files/Supplementary File S4. Z-score_heatmap_clustered_PEMD.csv]

	D_1	D_2	E_1	E_2	M_1	M_2	P_1	P_2	cluster
Apoh	-0.588737376	-0.572489012	1.878898878	1.314294617	-0.581508068	-0.519622935	-0.350036627	-0.580799477	Cluster 1
Narf	-0.399419802	-0.863239046	0.556551997	0.888719443	-0.70986167	-1.487837751	1.359578619	0.65550821	Cluster 1			Cluster 1	Cluster 2	Cluster 3	Cluster 4
Tbx2	1.248594501	1.013159431	-0.229277952	-0.144577557	0.294543698	0.602893703	-1.469362298	-1.315973526	Cluster 2			738	731	635	481	2585
Ngfr	-0.529565904	-0.770568021	-1.113406256	-1.128838107	0.489636732	0.623126955	1.087742291	1.341872309	Cluster 3
Igsf5	-0.854412542	-1.106981659	0.441246351	0.969649654	-0.801767701	-0.783378798	1.499475626	0.636169068	Cluster 1
Nalcn	0.169311167	2.250302755	-0.679460684	-0.558726232	0.200284494	0.090986355	-0.716130962	-0.756566893	Cluster 2
Btbd17	-0.937996471	-0.910069746	1.103478558	0.361584503	-0.731294099	-0.850763281	1.596617689	0.368442847	Cluster 1
Slfn4	-0.51265355	-0.467382208	2.399555644	-0.254906034	-0.512793401	-0.510275228	0.214306699	-0.355851922	Cluster 1
Scnn1g	2.466142463	-0.398777432	-0.224632975	-0.219447629	-0.423867017	-0.402522682	-0.37302771	-0.423867017	Cluster 4
Drp2	-0.829239843	-0.268584988	-1.240070537	-1.122008893	0.587507303	0.794403099	1.431599872	0.646393988	Cluster 3
Trim25	-0.820080614	-0.847588692	1.295251808	0.525193475	-0.92995134	-1.034291625	1.106084159	0.705382829	Cluster 1
Dgke	-0.054621914	1.728379393	-0.003772607	-0.497655438	-0.152891063	1.162709707	-1.145347862	-1.036800215	Cluster 2
Cdh1	-1.24794769	-0.765659811	0.704706877	0.81026347	-0.83003862	-0.736144235	1.445108238	0.619711771	Cluster 1
Cdh4	0.710982458	0.573092862	-0.96734712	-0.907493533	1.081095591	1.261496796	-1.112739093	-0.639087962	Cluster 2
Ckmt1	-0.859096665	-0.845924943	0.416708557	0.096643576	-0.802379638	-0.762530479	1.789839652	0.966739941	Cluster 3
Bcl6b	0.465605029	1.395570896	-0.095740654	0.366475634	0.275553337	0.533472679	-1.411115973	-1.529820949	Cluster 2
Mx1	-0.978017722	-0.94572757	1.140408288	0.414808695	-0.857591945	-0.866437285	1.067578324	1.024979215	Cluster 1
Acvr1b	-0.445715925	-1.081217636	0.895580184	0.21933265	-0.887047645	-0.934136155	1.677436442	0.555768084	Cluster 1
Hk2	-1.202005409	-0.824289467	1.72378707	0.90005699	-0.681651207	-0.324488624	0.67374768	-0.265157033	Cluster 1
Kcnn3	1.267667082	0.725512585	-0.819255341	-0.990622012	1.047997538	0.624957388	-0.893312502	-0.962944739	Cluster 2
Car4	2.474869034	-0.350002716	-0.356549736	-0.354327137	-0.354607779	-0.352836594	-0.352127636	-0.354417436	Cluster 4
Hoxa10	1.35913	1.685427661	-0.679269985	-0.622226263	-0.017367829	-0.046352029	-0.999329521	-0.680012033	Cluster 2
Slc13a2	2.427032207	-0.479599046	0.088180037	-0.232894677	-0.480810873	-0.462522551	-0.390283185	-0.469101912	Cluster 4
Lgals9	-0.824816462	-0.916496479	0.629239173	0.01614891	-0.788591937	-0.834431214	1.545239249	1.17370876	Cluster 3
Mxd1	-0.545054482	-0.800048106	2.069076656	0.577030605	-0.731218012	-0.815998711	0.453221343	-0.207009293	Cluster 1
Ramp2	-0.113583022	-0.596739819	-0.823782975	-0.983939512	0.196897465	-0.202314334	0.33420355	2.189258646	Cluster 3
Lsr	-0.839063682	-1.278457439	0.755241068	0.261073975	-0.678919326	-0.591601106	1.632799149	0.738927361	Cluster 3
Hpn	-0.570124455	-1.075755879	1.006597655	1.676274415	-0.814513124	-0.896376138	0.319891582	0.354005944	Cluster 1
Itgb7	0.481101405	0.629989637	0.910639975	1.374342907	-0.299202659	-0.557803083	-1.148144683	-1.390923499	Cluster 4
Efnb2	-1.248603967	-0.943672539	0.72318079	1.553519032	-0.656580383	-0.649127926	0.699594883	0.52169011	Cluster 1
Fndc5	-0.257622296	2.095825659	-0.571649947	0.17663294	0.445400161	0.096615831	-1.042263021	-0.942939327	Cluster 2
Acp5	-0.666566844	-0.872189272	1.451933055	1.131465683	-0.934566586	-0.878209761	0.867268958	-0.099135233	Cluster 1
Tmem79	-1.124764938	-0.847453791	0.075911581	-0.286172231	-0.389218907	-0.451852667	1.546963687	1.476587266	Cluster 3
Cyp51	-0.470387911	-0.779319708	-0.662247414	-1.001990899	-0.205406876	0.154284659	1.847929956	1.117138194	Cluster 3
Meox1	1.06799068	0.37792313	-0.540253335	-0.900469072	0.634525142	1.42121322	-1.214403571	-0.846526193	Cluster 2
Nrip2	1.338592887	1.527966664	-0.880622094	0.196491196	-0.213764419	0.018343116	-1.133596674	-0.853410674	Cluster 2
Jup	-0.755918052	-1.017418001	0.823825745	0.536701054	-0.872409018	-0.982701848	1.387120461	0.880799659	Cluster 1
Ergic1	0.746866476	1.355911706	-1.174291354	-0.960442596	0.729873302	0.797839294	-0.83266323	-0.663093596	Cluster 2
Tnk1	-0.814244578	-0.752014706	0.993429604	0.267112281	-0.931514111	-1.01591188	1.49745257	0.75569082	Cluster 1
Marveld3	-1.015788402	-1.046579708	0.493442444	0.722920628	-0.756177403	-0.802339046	1.215128527	1.189392959	Cluster 1
Ubl3	-0.852782725	-1.009625614	0.390773706	0.576043844	-0.668661627	-0.964283596	1.576668978	0.951867035	Cluster 3
Cldn15	0.100778211	-1.154347532	-0.654544224	-0.506918117	-0.303427921	-0.518017246	1.544933685	1.491543143	Cluster 3
Cpa3	2.270137671	-0.101826831	-0.340383193	0.242898377	0.019013777	-0.328086831	-0.854831761	-0.906921209	Cluster 4
Ltbp2	-0.612635996	-0.656289559	0.749775291	2.215145455	-0.466351105	-0.436374107	-0.362106499	-0.43116348	Cluster 1
Bbc3	1.122641078	0.234637976	1.505577347	0.401348999	-0.219819051	-0.734235363	-1.176951161	-1.133199825	Cluster 4
Napsa	2.469343687	-0.389177872	-0.196721754	-0.335441567	-0.39327418	-0.403091481	-0.371601703	-0.38003513	Cluster 4
Ppm1j	-0.746968619	-0.890878987	1.162002641	0.482458314	-0.895693149	-0.90915143	1.539317159	0.25891407	Cluster 1
Peg3	1.157922019	0.889036298	-0.761432949	-0.979461763	1.305187175	0.106182819	-1.123412986	-0.594020614	Cluster 2
Angptl4	-1.289227335	-1.002778012	-0.081873911	-0.404641241	0.141584286	-0.156115328	1.725846819	1.067204721	Cluster 3
Rec8	-0.092073303	2.158522907	-0.660163509	0.363740125	-0.660221288	0.410862992	-0.800723423	-0.7199445	Cluster 2
Irf9	-0.786357194	-0.879552598	1.353896303	0.562606459	-0.903495821	-1.052634801	1.052386339	0.653151312	Cluster 1
Ndufa11	-0.722995665	-0.369193146	-0.812274409	-0.795252842	-0.053461245	-0.344153559	1.804329147	1.293001718	Cluster 3
Ikzf4	1.892381597	0.396622718	-0.551816153	-0.839817655	0.797425684	0.045883165	-0.648064786	-1.09261457	Cluster 2
Pon1	-0.648235213	-0.648235213	1.515950104	1.675077518	-0.648235213	-0.579537898	-0.136898744	-0.529885341	Cluster 1
Akap8l	2.230365953	0.112198284	0.221880326	-0.183441365	-0.077830448	-0.451881402	-0.870403294	-0.980888053	Cluster 4
Jag2	1.758188573	0.615736451	-1.03608149	-0.806371258	0.297623661	0.668677179	-1.021440165	-0.476332951	Cluster 2
Adgre5	-0.602081893	-0.84078765	-0.407922233	-0.22127318	-0.479290159	-0.609570074	1.823559693	1.337365496	Cluster 3
Il17ra	-0.80798129	-0.992659326	-0.247493682	-0.513219068	-0.30331876	-0.249096224	1.689773028	1.423995323	Cluster 3
Kcnn1	0.646377973	1.937866765	0.4405476	-0.711773123	-0.22775229	-0.10339413	-1.214200158	-0.767672637	Cluster 2
Apoe	0.453989007	0.421629952	0.057430903	1.886117854	-0.147813502	-0.234821458	-1.289144504	-1.147388251	Cluster 4
Klf4	-0.426015959	-0.931884599	-0.250826101	-0.54996042	-0.430448471	-0.540067147	1.89003808	1.239164617	Cluster 3
Elf3	-0.985269673	-0.986756758	0.529842566	0.442338173	-0.715184977	-0.829796726	1.537963293	1.006864102	Cluster 3
Slc2a3	-0.260094632	2.467253985	-0.275807551	-0.324091202	-0.421644059	-0.290460906	-0.471036171	-0.424119464	Cluster 2
Car11	0.818696696	0.909958681	1.055916833	0.590720118	-0.577593853	-0.085008125	-1.262497437	-1.450192913	Cluster 4
Dlgap1	-1.704027273	-1.053429719	-0.150439219	0.071688957	1.353008588	0.938810988	0.050125908	0.49426177	Cluster 3
Ap1m2	-1.04704914	-0.860831662	0.206872558	0.521168496	-0.793460833	-0.713142688	1.568613283	1.117829985	Cluster 3
Ncstn	-0.793383735	-0.768673552	0.974230355	0.593626704	-1.051477534	-1.013196342	1.365972823	0.692901281	Cluster 1
Inmt	0.909584534	-0.594303386	1.429244024	1.242517044	-0.768792226	-0.762083841	-0.70747752	-0.748688631	Cluster 4
Prodh	0.489969846	1.645576286	-0.73216315	-0.862189505	0.524207006	0.827669271	-1.048732378	-0.844337377	Cluster 2
Fosb	-0.663486991	1.954124962	0.271585986	0.344896053	-0.516843119	0.579682962	-1.034670766	-0.935289086	Cluster 2
Cp	-0.499967534	-0.722185548	1.923090913	1.174219926	-0.722181961	-0.72176466	-0.126311457	-0.304899679	Cluster 1
Rps6ka1	-0.96545525	-1.063150079	1.176528495	0.63387565	-0.75060909	-0.86626552	1.195034643	0.640041152	Cluster 1
Has1	-0.414047712	-0.865330506	-1.023564527	-1.053211033	1.293765443	0.732083264	1.308658196	0.021646873	Cluster 3
Nqo1	-0.415358875	-0.347933008	-0.586546767	-0.717197886	-0.482564858	-0.595489159	1.17584877	1.969241782	Cluster 3
Efnb3	0.249077152	1.507094862	-0.436814979	-0.726337113	0.41087626	1.171147599	-1.23319103	-0.941852751	Cluster 2
Gstm5	1.454593967	1.555035383	-0.913300919	-0.827350624	0.068762517	0.032040752	-0.643124928	-0.726656149	Cluster 2
Gstm7	-0.510173166	2.211242932	-0.612356179	-0.609669099	0.221753182	0.536928384	-0.619883493	-0.61784256	Cluster 2
Stat5a	-0.400866492	-0.623264849	-0.917276503	-1.143908011	0.046399641	0.281948607	1.836109265	0.920858342	Cluster 3
Kifc2	0.353686617	0.204213958	1.805799001	0.868472094	-0.646564549	-0.523694369	-1.029372386	-1.032540367	Cluster 4
Clcn5	-0.415776193	2.334790169	-0.586717171	-0.485523556	0.132868272	0.224782088	-0.567457077	-0.636966532	Cluster 2
Hif3a	2.33895789	0.465696831	-0.44894598	-0.473301875	-0.493651701	-0.471109845	-0.449813206	-0.467832113	Cluster 4
9330159F19Rik	1.746753201	1.441504247	-0.502140853	-0.51816393	-0.272300359	-0.403672073	-0.755432944	-0.736547288	Cluster 2
Il11	-0.670531596	-0.609433665	-0.726929817	-1.005710177	0.089363404	-0.112083666	1.594957657	1.44036786	Cluster 3
Ctse	-1.089502791	-0.784340425	1.450398184	1.046571804	-0.746661555	-0.793773132	0.900536389	0.016771526	Cluster 1
Cd33	0.120337175	0.063366984	1.292415595	1.564572354	-0.468096097	-0.319658678	-1.081081828	-1.171855505	Cluster 4
Chn2	-1.036336782	-0.920586818	1.239940561	1.243617657	-0.773997188	-0.700429475	0.951211712	-0.003419667	Cluster 1
Aqp1	1.800152938	-0.046920358	0.589369041	0.859731947	-0.601588641	-0.695462681	-0.881487963	-1.023794281	Cluster 4
Arid3b	0.349885529	0.620759459	0.767704437	-0.269758001	0.555032218	0.968854135	-1.266132817	-1.72634496	Cluster 2
Mtfp1	0.160691855	0.579889673	-1.030822243	-0.64637251	1.604559301	1.030939266	-0.653276727	-1.045608614	Cluster 2
Ap1s1	-1.192097332	-0.79059353	0.1527619	0.028831596	-0.483098452	-0.630496579	1.617146745	1.297545651	Cluster 3
Mapk13	-1.10441834	-0.96105936	1.142901763	0.754043845	-0.852062859	-0.6870193	1.257439773	0.450174479	Cluster 1
Crabp2	-0.75742397	-0.676861992	-0.390712854	-0.612949289	-0.408879905	-0.304702245	1.902648672	1.248881581	Cluster 3
Nes	0.028271085	0.377682008	-0.983021229	-0.602393938	1.103622516	1.719472438	-0.853559225	-0.790073654	Cluster 2
Map2k1	-0.729739004	-1.047352413	-0.100757564	-0.370648049	-0.286586348	-0.432448483	2.008520991	0.95901087	Cluster 3
Hspb1	2.405309418	-0.378322603	-0.525101154	-0.457365869	0.193597402	-0.36448689	-0.305479225	-0.568151078	Cluster 4
Rasa4	-0.481950601	-0.701088288	0.354622663	0.003070113	-0.772194959	-0.75617824	2.228606842	0.125112469	Cluster 3
Syt5	0.885377841	0.80217894	-1.107336755	-0.735419092	0.45318623	1.43639643	-0.738888626	-0.995494968	Cluster 2
Cd44	-0.079770513	0.382314289	-0.383436127	0.672357237	0.868693636	1.298247882	-1.335011649	-1.423394756	Cluster 2
Corin	2.367989701	0.304387346	-0.275054697	-0.357574037	-0.315591168	-0.511723259	-0.605121993	-0.607311892	Cluster 4
Dnah2	1.947912946	0.405507311	-0.349324056	-0.587435279	-0.433258171	0.828205828	-1.078273295	-0.733335284	Cluster 4
Ripk4	-1.236674561	-0.661449889	0.881521868	1.137970281	-0.886997951	-0.855030737	1.06523142	0.55542957	Cluster 1
Zfp287	1.776647303	0.711753641	-0.811554563	-0.365949531	0.563584978	0.173988437	-1.246018847	-0.802451418	Cluster 2
Slc1a3	1.178187824	0.906306951	-1.057715531	-1.152840671	0.91659935	0.637793121	-0.908688255	-0.519642788	Cluster 2
Mlxipl	1.384891674	0.130840084	0.248756331	-0.287149845	-0.226814716	1.223647185	-0.842684884	-1.63148583	Cluster 4
Nid1	0.388834527	1.794277206	-0.718735154	-1.100529599	0.706555797	0.454685075	-0.890460516	-0.634627336	Cluster 2
Hmox1	-1.16124497	-0.773371092	1.324581231	0.752996219	-0.571553478	-1.001344002	1.150953554	0.278982538	Cluster 1
Pafah1b3	-1.208835051	-0.554891695	0.341232407	0.104730809	-0.589864594	-0.801781232	1.8248972	0.884512156	Cluster 3
Il27ra	0.403197936	1.803279504	0.349665991	-0.573639827	0.356161539	0.107365758	-1.269777973	-1.176252928	Cluster 2
Ddx39	-1.236870604	-0.359730896	-0.885577906	-0.848772787	0.339541364	0.705629875	0.590404197	1.695376756	Cluster 3
Por	-1.008901035	-0.74391866	0.51989047	0.790517671	-0.862360874	-0.997485171	1.420072543	0.882185055	Cluster 1
Fcer2a	0.641383521	-0.501277313	2.136846973	0.30474631	-0.630164428	-0.572289658	-0.72554854	-0.653696866	Cluster 4
Apoa2	-0.606335597	-0.606071091	1.664548186	1.540046998	-0.608541431	-0.606439851	-0.18556166	-0.591645555	Cluster 1
Ampd3	-0.506050828	-1.23527832	-0.621807457	-0.864455519	0.097469034	0.327590808	1.259557587	1.542974695	Cluster 3
Tfap4	1.11132015	1.387520091	-0.580729272	-0.31148614	0.465036409	0.35616454	-1.453917444	-0.973908334	Cluster 2
Ephb3	-1.626220456	-1.085581013	0.748801527	0.284590993	0.215124957	-0.59620273	0.949912572	1.10957415	Cluster 3
Dnase1	1.309929394	0.962526624	-0.391058638	-0.544106943	0.355565732	0.718769016	-0.782950703	-1.628674481	Cluster 2
Eps8l1	-0.935307908	-0.391549718	1.130351768	0.468661211	-1.079663262	-1.100866027	1.325687424	0.582686511	Cluster 1
Clint1	-1.132284993	-1.026403159	0.878914091	0.430582954	-0.638976345	-0.695428864	1.555790121	0.627806195	Cluster 1
Htra1	-1.027821867	-0.902357028	0.202819886	-0.132180287	-0.605682012	-0.51439609	1.479500544	1.500116853	Cluster 3
Tmbim1	-0.528226156	-1.049875778	0.457121211	0.588477631	-0.958135638	-0.995914112	1.419530382	1.06702246	Cluster 1
Ggt5	-0.93924925	-1.110056572	0.83480266	1.255796351	-0.738406793	-0.878654491	0.950463949	0.625304146	Cluster 1
Cbfa2t3	1.653648894	0.060956132	0.404923664	1.025557074	-0.258588808	-0.70784665	-1.318263538	-0.860386769	Cluster 4
Adamts4	-0.669771244	-0.671660879	-0.113431292	-0.868985826	-0.310471088	-0.47866034	1.840605435	1.272375234	Cluster 3
Nectin4	-0.905741048	-0.917942314	0.91407672	0.246028316	-0.816746123	-0.906317845	1.421829235	0.964813059	Cluster 1
Rnf114	-0.892933672	-0.992903202	1.075972342	1.016887055	-0.839891124	-0.965764083	1.032882533	0.565750152	Cluster 1
Neurl1a	2.238448997	0.542194399	-0.366422527	-0.727080797	-0.070990297	-0.264980955	-0.526627629	-0.824541192	Cluster 4
Epha2	-0.855890964	-0.928590454	0.360992128	-0.154617784	-0.901791521	-0.433336111	1.399731117	1.51350359	Cluster 3
A530013C23Rik	-0.795461664	-0.785303834	1.944858906	1.052198773	-0.669125401	-0.638051381	-0.06318184	-0.04593356	Cluster 1
Pdk1	-0.648724685	-0.344615992	0.682813334	-0.324137562	-0.969484467	-0.668291982	2.116166526	0.156274827	Cluster 3
Mvd	-0.758496843	-0.86750529	-0.001773786	-0.535558238	-0.401592981	-0.544398572	1.771101562	1.338224147	Cluster 3
Ihh	-0.406422034	2.17526487	-0.662078253	-0.657220959	0.437034051	0.425436445	-0.661982703	-0.650031417	Cluster 2
Runx1t1	0.229319218	1.514932238	-0.054726876	-0.38108974	0.550222649	0.769703316	-1.59242505	-1.035935756	Cluster 2
Tcf23	2.328025069	0.474015326	-0.46621261	-0.290397815	-0.449695167	-0.489082251	-0.562173216	-0.544479335	Cluster 4
P4htm	1.414934802	1.180087595	-0.477256783	-0.728409603	0.264267493	0.531532936	-1.324072585	-0.861083856	Cluster 2
Gmnn	-1.329453046	-0.457603852	-0.574194138	-0.863481613	0.597078979	1.412810569	-0.047328409	1.262171509	Cluster 3
Zfp184	-0.652462227	1.14775485	0.441422575	0.963988682	0.299631576	0.534814589	-1.458391234	-1.276758811	Cluster 2
Krt23	2.364364844	-0.21066778	-0.472360767	-0.554902135	0.047679613	0.106995249	-0.643329882	-0.637779142	Cluster 4
Cnp	-1.280856571	-0.791147534	0.256723827	0.679681242	-0.619563128	-0.691423326	0.804482917	1.642102573	Cluster 3
Chrd	2.215112305	0.629542386	-0.551066711	-0.722627385	-0.056280931	-0.246296328	-0.596366857	-0.672016479	Cluster 4
Slc44a4	-1.007607886	-0.877737338	0.883654214	0.793598526	-0.905984697	-0.90322614	1.265826745	0.751476577	Cluster 1
Clic1	-0.695871842	-0.949293979	0.330203051	0.115873893	-0.748513507	-0.845114609	1.795117341	0.997599653	Cluster 3
Casq1	1.569391631	0.680786242	-1.133794797	-1.059558448	-0.051479599	1.050878074	-0.510983228	-0.545239875	Cluster 2
Scube2	1.375322513	-0.142903347	1.146748031	0.971476863	-0.710343768	-0.88077082	-0.901568256	-0.857961216	Cluster 4
Dennd2c	-0.408573939	-0.86466213	0.544959442	-0.60561709	-0.676805793	-0.882309107	1.432557706	1.460450911	Cluster 3
M6pr	-1.044681237	-1.066435287	0.26162945	0.839591857	-0.755304757	-0.584098838	1.578835782	0.770463031	Cluster 3
Dio2	-1.446364522	-1.312155342	1.21985186	0.840844565	-0.059917362	0.870666407	-0.390523955	0.277598349	Cluster 1
Twist2	-0.482334463	0.705281247	-0.519459683	-0.765928048	1.428354413	1.366976176	-0.906283489	-0.826606154	Cluster 2
Ankrd26	0.810459183	0.465331023	-1.208964588	-0.896787405	1.311800058	1.002654018	-0.870321856	-0.614170433	Cluster 2
Aldh16a1	-1.459872618	-0.968096455	0.792932988	0.247444805	-0.721127011	-0.20204239	1.229328918	1.081431762	Cluster 3
Hmgcll1	-1.596523101	-1.381556358	0.12938125	0.316803542	0.072167928	0.640526548	0.488242242	1.330957952	Cluster 3
Fgfrl1	-1.202462852	-0.923507844	0.40379754	0.785093868	-0.62447838	-0.806818394	1.379456775	0.988919286	Cluster 3
Clstn3	0.578359717	0.305171951	1.963108206	-0.056125019	-0.180159683	-0.348360312	-1.090355833	-1.171639028	Cluster 4
Fbxw9	-1.134583029	-0.719833135	0.896365927	0.493983225	-0.935803381	-0.851324801	1.205122807	1.046072387	Cluster 1
Cers4	0.643791202	1.211631532	1.252751883	0.209756205	-0.983738813	-0.147261899	-1.341796689	-0.84513342	Cluster 4
Arpc5	-0.958587512	-0.921956904	0.705557801	0.457582344	-0.880909749	-0.742515308	1.648347766	0.692481562	Cluster 1
Rab25	-0.838264136	-0.834873946	0.004120786	0.141176336	-0.680515151	-0.767056194	1.713909301	1.261503004	Cluster 3
Gprc5b	1.100943713	1.178459543	0.036311938	-0.32091453	0.741515704	-0.000432527	-1.332760754	-1.403123088	Cluster 2
Tbx1	1.888543303	0.972707836	-0.386794416	0.077317053	-0.677396752	0.052830874	-0.883188739	-1.044019159	Cluster 4
Ccl8	-0.87653087	-1.000602467	1.101708292	1.110816886	-0.82089646	-0.822506195	1.191117797	0.116893018	Cluster 1
Lpo	-0.715841397	-0.714423825	1.568819371	0.265063784	-0.668758044	-0.662900759	1.495624041	-0.567583172	Cluster 1
Met	-0.655106246	-1.244722343	1.269628722	1.040210149	-0.836228109	-0.806310331	0.946817569	0.285710588	Cluster 1
Syn2	0.096945195	1.534471539	-0.962631495	-1.067867723	0.64319533	1.016472507	-1.034979933	-0.22560542	Cluster 2
Tex15	-0.302026134	1.69330989	-0.586897669	-0.788752918	0.449019913	1.211495751	-0.817782801	-0.858366031	Cluster 2
G0s2	1.049457231	0.716230575	0.038411226	1.490411435	-0.273350756	-0.834756634	-1.06939882	-1.117004255	Cluster 4
Cox4i2	1.372356661	1.564403667	-0.752256122	-0.841445432	-0.113425915	0.334103002	-0.937163618	-0.626572242	Cluster 2
Epn3	-0.949708194	-0.915052131	0.978736632	-0.101386811	-0.638520598	-0.866010808	1.368361209	1.123580701	Cluster 3
Slc47a1	2.445454277	-0.392862864	-0.045339503	-0.211455352	-0.502077258	-0.473577558	-0.355437561	-0.464704182	Cluster 4
Tmem86a	-1.082284504	-1.127107856	0.483246281	0.565645888	-0.51118662	-0.790328949	1.440904861	1.021110898	Cluster 3
Ifi35	-0.732516592	-0.841048648	1.055730392	-0.022813762	-0.814404663	-0.977682114	1.554327113	0.778408274	Cluster 1
Ebf3	1.579967574	1.225324376	-0.952943772	-0.36716286	0.60189966	-0.399595953	-0.926214227	-0.761274799	Cluster 2
Apol7a	-0.909913237	-0.870978331	1.372420286	0.970018945	-0.859056891	-0.851863759	1.056765695	0.092607294	Cluster 1
Wnt2	0.478661659	-0.064543736	0.99638955	1.692367719	-0.395376776	-0.456852949	-1.203029142	-1.047616325	Cluster 4
Slc5a1	-0.707804641	-0.709691023	1.92524661	1.015869855	-0.760063157	-0.7759139	0.202354644	-0.189998387	Cluster 1
Vipr2	1.632004193	0.843712822	0.623328479	0.242320721	-0.386001883	-0.712000569	-1.172527278	-1.070836486	Cluster 4
Cpb1	0.390980064	2.147641481	-0.019387429	0.277726364	-0.536376354	-0.423308373	-0.954569644	-0.882706108	Cluster 2
Pinlyp	2.474853125	-0.347929198	-0.357775864	-0.354356719	-0.349371786	-0.3498842	-0.357708605	-0.357826753	Cluster 4
Ubxn11	1.379545119	1.329863116	-0.239093056	-0.650831707	0.135965683	0.352257079	-1.299191015	-1.00851522	Cluster 2
Mogat1	-0.948758862	-0.809013796	-0.437907827	1.394895299	-0.729265437	-0.613565792	1.297662601	0.845953814	Cluster 3
Steap4	-0.564449796	-0.916448969	1.572314336	0.865878232	-0.844691254	-0.774785714	1.068167135	-0.405983971	Cluster 1
Mlkl	-1.360155614	-0.998167323	0.49996347	-0.214413578	-0.507983721	-0.094155439	1.418732447	1.256179758	Cluster 3
Podnl1	1.155754209	1.176605003	-0.613625317	-0.218878402	0.992505069	-0.170182366	-1.43044477	-0.891733425	Cluster 2
Fer1l4	-0.872290874	-0.920376666	1.011441694	0.684480873	-0.895994331	-0.884337553	1.464808106	0.41226875	Cluster 1
Aldh1a2	-0.601131508	-0.467006084	-0.80409444	-0.801831034	-0.251029906	-0.233420669	1.69203961	1.466474032	Cluster 3
Cad	0.313565486	0.567201711	-1.136939118	-1.065942829	1.300592903	1.279381173	-0.754689564	-0.503169762	Cluster 2
Ly6g6e	-1.042975611	-0.731416125	1.105687651	0.983771539	-0.978387343	-0.905423943	1.083844613	0.484899218	Cluster 1
St3gal1	2.244912287	0.32378518	0.232258227	-0.29393885	-0.777979665	-0.671403785	-0.305368216	-0.752265178	Cluster 4
Mertk	2.345085129	0.300613262	-0.095229522	-0.644335695	-0.324678766	-0.382733672	-0.511033742	-0.687686995	Cluster 4
Kif1a	0.682028743	0.070740291	1.380795495	1.223810438	-0.48548165	-0.669087474	-1.190781729	-1.012024115	Cluster 4
Dll1	1.466868442	0.608346937	-0.324032171	0.095866187	-0.76168526	1.125404106	-1.297187223	-0.913581018	Cluster 2
Elmo3	-0.745481023	-0.728551117	1.039108409	0.674097029	-1.054175962	-0.960005325	1.50842845	0.26657954	Cluster 1
Tppp3	0.858139594	0.281866967	-1.33173251	-0.486662281	1.619638781	0.585840869	-0.619753524	-0.907337896	Cluster 2
Ptgds	0.931222246	1.539247075	-0.152828884	0.203665579	0.174457025	0.010990955	-1.402836996	-1.303917	Cluster 2
Slc25a13	-1.348229421	-0.939066352	0.971180958	-0.038621306	-0.519221117	-0.217438571	1.69834997	0.39304584	Cluster 3
Map2	0.104447163	1.916844962	-0.837545334	-0.868801635	0.509209172	0.678546169	-0.821079864	-0.681620634	Cluster 2
Abca1	0.574256303	-0.351737248	1.142505015	1.70026439	-0.737593024	-0.771344968	-0.769120233	-0.787230234	Cluster 4
Nipsnap3b	-1.07198485	-0.945574597	0.412202751	0.42838968	-0.733224053	-0.681774649	1.643640023	0.948325696	Cluster 3
Gadd45b	-0.601379189	-0.742479755	1.266227374	1.818808725	-0.751343751	-0.765482749	-0.108853806	-0.115496848	Cluster 1
Pcolce2	-0.391241888	-0.849412223	-0.759738167	-0.583529396	-0.128486887	-0.32577992	1.034437681	2.003750801	Cluster 3
Cd83	-0.564906159	2.0033285	-0.206670875	0.608407614	0.171833066	0.091931121	-1.010375637	-1.093547629	Cluster 2
Prrt1	2.129103852	0.165674328	0.565703435	-0.048350421	-0.568977818	-0.527084464	-1.004851723	-0.711217189	Cluster 4
Itga2	-0.804966647	-0.834545228	2.060992821	0.848506646	-0.615685778	-0.547935717	-0.014786276	-0.091579821	Cluster 1
Lpl	-1.372817052	-1.143259789	-0.114145256	-0.793851609	1.243083741	0.810933481	0.793893294	0.576163189	Cluster 3
Lama5	-0.787102009	-0.978120672	1.487931278	0.587901621	-0.794264532	-0.921984923	1.147431468	0.258207769	Cluster 1
Steap1	-0.922380586	-0.854117227	1.919244826	0.966192852	-0.601495213	-0.550676054	0.283047723	-0.23981632	Cluster 1
Arnt2	-0.204771562	-0.215781889	0.79954945	0.849207386	0.615954597	1.020698758	-1.546765994	-1.318090746	Cluster 2
Eps8	-0.271438771	-1.29425546	1.078067731	0.899043896	-0.952833726	-1.022934358	1.008924644	0.555426045	Cluster 1
Adamtsl4	2.266858426	0.251014801	0.253199342	-0.196835713	-0.535983078	-0.754094367	-0.728743922	-0.555415489	Cluster 4
Fam184b	-1.107017734	-0.630422356	0.134021393	0.928308059	-0.933036255	-0.811667913	1.351767368	1.068047438	Cluster 3
Ncapg	-1.15259679	-0.282132693	-0.356219984	0.800145423	-0.86334247	-0.75461189	1.535881767	1.072876639	Cluster 3
Fcgr1	-0.892993527	-0.761395921	1.834688705	1.031321464	-0.616933138	-0.698855808	0.451271261	-0.347103037	Cluster 1
Wnt11	-0.10689692	2.45787503	-0.380019715	-0.371295033	-0.299930322	-0.343537004	-0.481022162	-0.475173873	Cluster 2
Cacna1d	1.820045441	0.906041558	-0.610106246	-0.855797234	0.099306517	0.395607809	-1.043911787	-0.711186057	Cluster 2
Lbp	0.177095578	-0.48846185	2.288414329	0.229100222	-0.398619675	-0.275837605	-0.637993171	-0.893697828	Cluster 1
Celsr1	-1.127909761	-1.012602631	0.414601764	0.520437928	-0.618598214	-0.719436322	1.521491803	1.022015433	Cluster 3
Hsd11b1	2.462634235	-0.41440571	-0.204405338	-0.192198764	-0.42775822	-0.430569582	-0.36541049	-0.427886131	Cluster 4
Col20a1	1.886428657	0.027956412	0.536921739	-0.221671628	-0.075523432	0.297249722	-1.273295777	-1.178065692	Cluster 4
Wt1	1.000065769	0.619080897	-0.483783211	0.121812521	0.926277611	0.666931646	-1.46115645	-1.389228783	Cluster 2
Ppfibp1	-0.732357885	-1.176413451	-0.070390999	-0.388104928	-0.54250507	-0.127339569	1.490524495	1.546587406	Cluster 3
Lnx2	-0.433590331	-0.895090722	-1.003792549	-0.784511827	0.313514941	-0.009470191	1.814548033	0.998392644	Cluster 3
Foxred2	0.384107124	1.648923394	-0.717695852	-0.682357541	0.406618767	0.976731749	-0.989698951	-1.026628689	Cluster 2
Phf21b	-1.006280855	-1.029634399	-0.413251225	-0.234640743	-0.324286883	-0.022632481	1.476037947	1.554688638	Cluster 3
Tmprss6	-0.69414336	-0.777654863	0.686714765	1.98699226	-0.7466342	-0.89044847	0.373556876	0.061616991	Cluster 1
Il13ra1	-0.921908336	-0.897528142	0.986166919	0.592692262	-0.8899989	-0.841517685	1.522652825	0.449441056	Cluster 1
Med24	-1.172847729	-0.462057583	-0.372398383	0.005077612	-0.492171566	-0.5701049	1.463752081	1.600750466	Cluster 3
Vps53	-0.802765562	-0.911208097	0.253628074	0.06790103	-0.841887258	-0.620804272	1.805890903	1.049245183	Cluster 3
Traf4	-1.883342632	-0.696825184	0.612411145	0.394200542	-0.03795574	-0.398127281	1.363806337	0.645832813	Cluster 3
Aldoc	-1.120340512	-1.116472073	0.598759294	0.728316776	-0.500282759	-0.854075459	1.3145015	0.949593233	Cluster 1
Tns4	0.765047712	-0.526956376	-0.70554549	-0.454068438	1.453197959	1.288929674	-0.946503493	-0.874101548	Cluster 2
Ada	-1.146084774	-0.856635497	0.40746077	0.43447559	-0.677065602	-0.72552314	1.686427395	0.876945258	Cluster 3
Dbndd2	2.124262606	0.605396627	-0.742278615	-0.248747321	-0.061873198	0.035944901	-0.721535962	-0.991169038	Cluster 4
Mmp9	-0.463365715	-0.140813683	1.653244062	1.533457923	-0.636471033	-0.554567411	-0.695472407	-0.696011735	Cluster 1
Pltp	0.091201277	1.035153576	0.424578562	1.172146616	0.009453835	0.206208751	-1.520504698	-1.418237919	Cluster 2
Dhx58	-0.915952595	-0.925600994	1.286494313	0.449530296	-0.862551119	-0.91576392	1.154167626	0.729676393	Cluster 1
Eya2	-1.726438688	-0.975553704	0.207355531	0.180072638	-0.060777148	-0.060087553	1.316001172	1.119427753	Cluster 3
B4galt5	-0.664401303	-0.828040662	-0.378288843	-0.256702946	-0.16856771	-0.445332965	2.287107875	0.454226554	Cluster 3
Hnf4a	-0.697051028	-0.675598819	1.51682283	1.614362093	-0.679867643	-0.68138395	0.070939834	-0.468223318	Cluster 1
Baiap2l2	0.181674172	-0.540788816	1.364298449	1.711682225	-0.522891826	-0.699732372	-0.791590427	-0.702651403	Cluster 1
Erbb3	-0.388136255	-0.875183884	1.072329592	0.317944557	-1.081734527	-1.137751116	1.344973379	0.747558254	Cluster 1
Ikzf3	-1.286227601	-1.008505025	0.561058236	1.436542387	-0.543379088	-0.674129449	0.594046777	0.920593764	Cluster 1
Wfdc15b	1.053841029	0.45548972	-0.951060697	-0.745081644	0.641143829	1.41914435	-0.791322102	-1.082154486	Cluster 2
Kpna2	-1.094444364	-0.185047245	-0.959156709	-1.021206338	0.773434899	1.000194496	0.00079136	1.485433901	Cluster 3
Abi3	0.624208111	0.86712033	-0.272350578	-0.204068958	0.173581424	1.448715194	-1.579672562	-1.057532961	Cluster 2
6330403K07Rik	-0.366557469	1.854048731	0.684365805	0.523430009	-0.149270317	-0.27763614	-1.216848115	-1.051532505	Cluster 2
Cenpv	-0.051661962	1.740266589	-0.594276838	-0.139447201	0.307012078	0.985282739	-1.067660898	-1.179514508	Cluster 2
Cldn7	-1.103936004	-0.934019858	0.900198272	0.476402367	-0.770031042	-0.82563824	1.286483674	0.970540832	Cluster 1
Cpsf4l	0.088511961	1.622794145	-0.219238147	-0.579115402	0.971802695	0.481088868	-1.203029342	-1.162814777	Cluster 2
Cd68	-0.84422087	-0.641299982	1.354176618	1.240153995	-0.860170473	-0.860424569	0.952763924	-0.340978642	Cluster 1
Avpi1	-0.895075216	-1.089381006	1.199495742	0.573709679	-0.797664217	-0.87035515	1.145234307	0.734035861	Cluster 1
Wwc1	-1.143698269	-0.817728826	1.254296708	1.255956355	-0.844141515	-0.758427305	0.40518871	0.648554143	Cluster 1
Irf1	-0.660715626	-1.070050493	1.604103235	1.143516451	-0.695828005	-0.929692341	0.260018284	0.348648495	Cluster 1
Cxcl16	-0.735040152	-0.772195891	1.823924116	1.197837406	-0.603695238	-0.747836909	0.205665705	-0.368659037	Cluster 1
Etnppl	-0.538589126	-0.54858605	0.598828708	2.282011758	-0.54609543	-0.54620494	-0.338741271	-0.362623648	Cluster 1
Grb7	-0.466679781	-1.087969036	0.830049594	1.052111571	-1.001468575	-1.099941604	0.796271803	0.977626028	Cluster 1
Gdpd2	-0.38279001	-0.511412242	-0.456749383	-0.366663411	-0.474963568	-0.378728484	2.420120719	0.151186379	Cluster 3
Cyb561	-0.97018544	-1.237047665	0.252578534	1.042826555	-0.785630038	-0.416511246	0.637436759	1.476532542	Cluster 1
L3hypdh	0.028765985	2.08893763	-0.764802078	-0.25215586	-0.046306168	0.681992077	-0.946166161	-0.790265426	Cluster 2
Tmc4	-0.745237293	-0.918078506	1.133231065	0.672164958	-0.976911256	-1.003783357	1.246069181	0.592545208	Cluster 1
Syne4	-1.03966021	-1.679905277	0.207582421	1.257828227	-0.219679168	-0.137485676	0.574937293	1.03638239	Cluster 1
Ccdc170	2.322110383	0.339830217	-0.484161336	-0.432818765	-0.247185819	-0.178898866	-0.891550134	-0.427325679	Cluster 4
Frk	-1.378678472	-0.928822083	0.772299013	0.93005399	-0.701547338	-0.617645752	1.120111169	0.804229473	Cluster 1
Fuca2	-1.10116737	-0.825100951	1.15062877	1.702957645	-0.683575599	-0.590778188	0.228817853	0.11821784	Cluster 1
Cd164	-0.995984742	-1.243857008	0.360693222	0.10839039	-0.498166044	-0.396565417	1.757677219	0.90781238	Cluster 3
Rab32	-1.047191011	-0.758410029	1.276605661	1.272520715	-0.856113673	-0.891217432	0.657083564	0.346722206	Cluster 1
Lama4	2.13780379	-0.183222199	0.253449425	-0.469963234	0.390963942	-0.165545424	-1.021900436	-0.941585863	Cluster 4
Perp	-0.772049273	-0.767349005	0.037291711	-0.280192782	-0.63133851	-0.685332331	1.729956591	1.369013598	Cluster 3
Arfgef3	-0.319319048	-0.83068625	-0.503601348	-0.504073876	-0.47468968	-0.425694359	2.084849472	0.973215089	Cluster 3
Fam184a	0.862463172	1.795225311	-0.686439714	-0.566508471	0.45267753	0.129900922	-1.143129988	-0.844188762	Cluster 2
Qrsl1	-1.754858588	-1.011336114	0.012362582	0.372257576	-0.050322513	0.195260755	0.788915686	1.447720617	Cluster 3
Crybg1	-1.2607581	-0.856447748	1.107719443	0.881156749	-0.680931249	-0.877695357	0.934526099	0.752430162	Cluster 1
Smpdl3a	-0.582619513	-0.845645351	1.520651369	0.891951685	-0.956652166	-0.940403136	1.013768802	-0.10105169	Cluster 1
Pkib	0.562104786	1.399261352	0.347961891	1.132492549	-0.627344243	-0.863121746	-0.601473667	-1.349880923	Cluster 4
Rspo3	-0.23871686	-0.300628646	1.799021895	1.365308436	-0.57542088	-0.595153303	-0.794725584	-0.659685059	Cluster 1
Mgat4c	-0.43037404	-0.428244671	-0.349430698	-0.319856549	-0.436334081	-0.442492301	2.453287671	-0.046555331	Cluster 3
Slc6a15	0.191222164	2.297316324	-0.663041901	-0.574641002	-0.193740865	0.22807292	-0.658850062	-0.626337579	Cluster 2
Lin7a	1.964320382	0.951463083	-0.71636998	-0.68226637	0.012308977	0.017352055	-0.947659295	-0.599148853	Cluster 2
Cabcoco1	2.035138273	0.238051214	0.726662807	-0.286059701	-0.566754462	-0.290067998	-1.104774232	-0.752195902	Cluster 4
Dusp6	-0.710670234	-1.027962953	0.406949989	0.330084237	-0.795331932	-0.898194178	1.562644906	1.132480165	Cluster 3
Apaf1	-1.069898967	-0.952804937	1.003812709	0.266215958	-0.753473438	-0.788271484	1.30163154	0.992788619	Cluster 1
Myb	-0.999542165	-0.905767284	-0.138729228	-0.123305721	-0.465141569	-0.397471786	1.816133735	1.213824017	Cluster 3
Arg1	-0.761338699	-0.759018964	0.95205504	0.225870129	-0.750837929	-0.754299095	1.935552074	-0.087982556	Cluster 1
Pde7b	-0.080167342	-1.406063286	-0.272409492	-0.248851264	-0.326175861	-0.623295999	1.56130958	1.395653664	Cluster 3
Map7	-1.225802821	-0.956302144	0.82376374	1.094726727	-0.811271772	-0.628109203	1.170167234	0.53282824	Cluster 1
Cfap54	-0.154597738	-0.918874508	-0.103385301	-0.111928031	-0.927183855	-0.576678278	2.109375193	0.683272517	Cluster 3
Tmcc3	-1.142448826	-0.963009855	1.165578835	1.211351991	-0.629392122	-0.831429521	0.865589336	0.323760161	Cluster 1
Timp3	1.787577565	0.512034513	-0.926870737	-0.210053326	0.113235961	0.744711279	-0.887283778	-1.133351477	Cluster 2
Pbld2	-0.182919857	-0.037015419	1.298351054	1.787167512	-0.672879828	-0.606694887	-0.734142318	-0.851866256	Cluster 1
Macroh2a2	0.024595561	1.456493063	-1.034809461	-0.945868897	1.232704666	0.655129445	-0.685239192	-0.703005185	Cluster 2
Ddit4	-0.664957592	-0.696812435	-0.089676417	-0.071812833	-0.589818333	-0.948763769	1.779527022	1.282314358	Cluster 3
Egfr	1.26880489	1.673491387	-0.38920823	-0.643029039	-0.089512802	0.14380977	-0.799763146	-1.164592829	Cluster 2
Pcsk4	0.801138453	2.016384049	-0.511612012	-0.766751881	-0.31051613	0.276430935	-1.014509919	-0.490563495	Cluster 2
Lgr5	0.481961875	0.465736637	-0.93023499	-0.683679432	1.429873495	1.1539428	-0.999602262	-0.917998123	Cluster 2
Gamt	-0.298967895	2.060940806	-0.894925224	-0.910588647	0.617983987	0.407284937	-0.532084288	-0.449643676	Cluster 2
Cobl	2.322770135	-0.027941938	-0.098871721	0.166001435	-0.661391304	-0.634222555	-0.251743056	-0.814600996	Cluster 4
Rab36	0.916333201	1.915223988	0.084081601	-0.661316591	-0.030887249	-0.226706416	-0.96651341	-1.030215123	Cluster 2
Wif1	-0.575061439	-0.177488251	-0.585246356	-0.591344242	2.011426949	1.097281687	-0.585054565	-0.594513783	Cluster 2
Txnrd1	-1.620277307	-0.973162171	0.771950374	0.600924716	-0.541984593	-0.276585059	0.916226481	1.122907557	Cluster 1
D10Wsu102e	-1.551992197	-0.606648193	1.025382131	0.934666623	-0.881766594	-0.482295093	0.597990371	0.964662952	Cluster 1
Rel	-1.093364542	-0.680275439	1.681537262	0.248512495	-0.649811253	-0.778847143	1.190329809	0.081918812	Cluster 1
Pfkl	-0.915094744	-0.798821578	1.04516363	0.314255363	-0.753962396	-0.826968626	1.744915692	0.190512658	Cluster 1
Nsg2	0.802953797	1.990658415	-0.030556774	-0.405174095	-0.578111224	-0.157851236	-0.285124639	-1.336794245	Cluster 2
Stc2	-0.911338871	-0.959369484	1.608447941	0.827474775	-0.704022765	-0.817603643	0.899968161	0.056443884	Cluster 1
Chac2	-1.020042945	-1.005947911	0.623564143	0.162362635	-0.809986021	-0.532678539	1.650056342	0.932672297	Cluster 3
Ltc4s	-0.981334933	-0.940461071	1.178667187	1.360390137	-0.710756834	-0.477837257	0.998366453	-0.427033683	Cluster 1
Havcr2	1.105033629	0.71194451	1.191124926	0.566161468	-0.629153459	-0.923442442	-0.66401574	-1.357652892	Cluster 4
Fabp6	-0.689490993	-0.632659696	-0.587235072	-0.010344587	-0.523171776	-0.653621343	1.171277992	1.925245475	Cluster 3
Pttg1	-0.995867898	-0.084186874	-0.549395238	-0.856959286	0.036890035	0.122497066	0.104959539	2.222062655	Cluster 3
Btg2	-0.435251282	-1.018489413	1.794943137	0.406776081	-0.864043864	-0.980178334	0.745291219	0.350952456	Cluster 1
Igfbp3	2.179379384	-0.166067512	0.508496242	0.176501189	-0.665203694	-0.413545561	-0.746523688	-0.873036358	Cluster 4
Adcy1	-1.052325717	-0.069694182	-1.053654048	-1.249749038	1.068279135	1.064886246	0.41642692	0.875830683	Cluster 3
Osbp2	0.479070316	0.032045623	1.668529721	1.071410812	-0.457569377	-0.81434221	-0.932467516	-1.046677369	Cluster 4
Myo1g	-0.845352043	-0.688713927	1.617675806	0.806611711	-0.989765381	-0.824746357	0.939930269	-0.015640079	Cluster 1
Smtn	2.049022139	-0.361321974	0.549314638	-0.137062933	0.377298319	-0.508259638	-0.909401642	-1.05958891	Cluster 4
Efemp1	1.539139116	0.767845681	0.683747393	0.428487771	-0.417612055	-0.630085464	-1.127089859	-1.244432583	Cluster 4
Septin4	0.982988855	1.882862905	-0.399794434	-0.585455924	-0.047989325	-0.354154691	-1.357823602	-0.120633783	Cluster 2
Cnot8	-0.826624057	-0.782185826	-0.334973902	0.101114751	-0.455912069	-0.762062073	1.764931422	1.295711754	Cluster 3
Pik3cg	-1.015639092	-0.667742945	1.566386469	-0.046808782	-0.829000713	-0.766636111	1.229040806	0.530400368	Cluster 1
Agr2	-0.832854973	-0.973110308	-0.572585507	0.235398817	-0.427898127	-0.414021509	1.780897809	1.204173798	Cluster 3
Fam49a	2.160216661	0.087484057	0.157394186	0.203232567	-0.3587884	-0.207454249	-0.982881428	-1.059203394	Cluster 4
Sdc1	-0.912226723	-0.738024854	-0.62893357	-0.932136123	0.237895786	0.041053453	1.489032038	1.443339993	Cluster 3
Nrcam	0.008031315	2.001130822	0.178032166	0.159306376	-0.462423702	0.335601215	-0.837453834	-1.382224358	Cluster 2
Fam20a	-0.441484457	-1.212728665	0.930180558	-0.406996321	-0.654613259	-0.767752929	1.163510731	1.389884342	Cluster 3
Abca8b	2.061228078	0.342124203	-0.343773498	-1.000743107	0.327181286	0.253172952	-0.817733389	-0.821456525	Cluster 4
Cmpk2	-0.815163303	-0.845865175	1.397426104	0.9932544	-0.893282373	-1.062504955	0.580719472	0.64541583	Cluster 1
Rsad2	-0.456734207	-0.786153384	1.820230646	1.176856895	-0.776468715	-0.929016542	-0.087456491	0.038741798	Cluster 1
Mboat2	-0.712336431	-0.260427994	-0.552087462	-0.68782777	-0.368062748	-0.260213633	2.259569651	0.581386388	Cluster 3
Adcy3	0.284886832	1.609372601	-0.818363825	-1.093168246	0.96583907	0.589755081	-0.760487296	-0.777834217	Cluster 2
Sh3yl1	-0.195678881	-1.066927315	0.927154981	0.669706279	-1.105316785	-1.147624464	1.21992665	0.698759534	Cluster 1
Ccl11	-0.634769478	-0.761354774	0.024402789	-0.640845582	-0.515261726	-0.493435023	2.026935024	0.99432877	Cluster 3
Tmem132e	0.837243683	1.01621869	-0.821395918	-0.945486537	1.333724966	0.436561806	-0.97480735	-0.882059341	Cluster 2
Asic2	-0.295380657	-0.946189205	-0.715959266	-1.10055385	0.418438496	-0.126509021	1.755072652	1.011080851	Cluster 3
Cacng4	0.736580436	1.874927152	-0.656445056	-0.757017806	0.46430895	0.166532463	-1.02020991	-0.808676229	Cluster 2
Slc9a3r1	-0.978853766	-1.344550602	0.508868061	-0.055043719	-0.31970083	-0.46917724	1.570078422	1.088379674	Cluster 3
Jpt1	-1.565339087	-0.882143053	0.610174214	0.629108476	-0.44686691	-0.531025386	0.835878055	1.350213692	Cluster 1
Itgb4	-0.52206767	-0.799959808	-0.074106105	-0.068974373	-0.742580418	-0.751764759	2.018940403	0.94051273	Cluster 3
Llgl2	-0.760966037	-0.81392464	0.222571529	0.168132692	-0.719500735	-0.92130944	1.814900669	1.010095962	Cluster 3
Slc13a5	-0.370329345	2.470780644	-0.36502963	-0.345607907	-0.386262277	-0.22181297	-0.363937516	-0.417800999	Cluster 2
Rhbdf2	-0.809614128	-1.003277049	0.751994236	0.054074402	-0.650943903	-0.786979394	1.829861651	0.614884185	Cluster 3
Pld2	-0.807559407	-0.959002813	0.958369617	0.50902731	-0.794023363	-1.019741209	1.47359725	0.639332615	Cluster 1
Slc6a4	2.188444761	-0.506589941	0.09409802	0.641543387	-0.475057423	-0.744858112	-0.464531483	-0.733049208	Cluster 4
Abcc3	2.12557071	-0.488064427	0.595698447	-0.295444221	0.034277621	-0.079492348	-0.906026239	-0.986519543	Cluster 4
Alox8	-0.975908413	-0.637847009	0.03078428	0.707325089	-0.741934098	-0.975908413	0.926918238	1.666570326	Cluster 3
Tmem107	1.588320335	0.894930224	-0.749868004	-1.163160682	0.802477156	0.061252001	-0.923451232	-0.510499797	Cluster 2
Pik3r5	-0.883144199	-0.829122453	1.642219794	0.907375239	-0.749649547	-0.835617063	0.860004345	-0.112066116	Cluster 1
Usp43	-1.275120397	-0.734718097	0.104574635	0.318725512	-0.571824853	-0.584963617	1.75222114	0.991105678	Cluster 3
Krt19	-1.103208182	-0.746819855	0.5886006	0.062337039	-0.684283272	-0.771080223	1.707348112	0.94710578	Cluster 3
Krt12	-0.714442048	-0.814698984	0.177781764	-0.250996248	-0.741564232	-0.696600353	1.71219994	1.328320163	Cluster 3
Adam11	-0.105936393	1.968390307	0.041648773	0.022555507	0.332533303	0.177766535	-1.204123799	-1.232834233	Cluster 2
Plcd3	-0.731282766	-0.671143344	-0.388898271	0.285195183	-0.649366755	-0.836023607	1.189976627	1.801542934	Cluster 3
Coch	2.209572501	-0.281456003	0.449269001	0.26521273	-0.57377206	-0.605959034	-0.730886158	-0.731980978	Cluster 4
Ston2	-0.893139654	-0.938344034	0.27823649	0.08664753	-0.617664128	-0.679624349	1.917645307	0.846242838	Cluster 3
Cdkl1	-1.269617914	-0.507231795	-0.63903783	-0.869821799	-0.069145499	0.747246017	1.266006517	1.341602303	Cluster 3
Npas3	-0.068017213	2.133793005	-0.380750457	-0.070670172	0.01003618	0.422225238	-0.924209122	-1.12240746	Cluster 2
Nfkbia	-0.452177126	-1.080009251	1.114395071	0.326492644	-0.981081364	-1.004913249	1.31314353	0.764149744	Cluster 1
Akap5	1.932782876	0.562726492	0.459723788	-0.916191969	-0.281511067	0.134021282	-0.872488493	-1.019062908	Cluster 4
Bdkrb2	-0.622221769	1.019441688	-0.790799486	-0.743550721	0.905353131	1.617283597	-0.681293735	-0.704212706	Cluster 2
Rtn1	2.360157466	0.096767345	-0.005084911	-0.168413323	-0.324869297	-0.597518461	-0.720030218	-0.641008601	Cluster 4
Clmn	0.16985487	0.942516822	0.826503681	-0.275405805	0.763004604	0.52873864	-1.259119892	-1.69609292	Cluster 2
Plek2	-1.726387101	-0.497130592	0.115412095	-0.669821051	-0.02426661	0.36893538	0.889983549	1.543274331	Cluster 3
Rdh12	2.473439684	-0.340282688	-0.344871153	-0.374457087	-0.403465736	-0.376052048	-0.287367476	-0.346943497	Cluster 4
Arg2	1.440473914	0.342324908	-0.629227411	-0.502407593	0.601301553	1.054958732	-1.046699067	-1.260725035	Cluster 2
Rps6ka5	0.771943999	2.18587396	-0.412311977	-0.654070992	-0.534195784	-0.446079469	-0.70934098	-0.201818757	Cluster 2
Tc2n	-1.187684227	-0.93308474	0.351197194	0.59056419	-0.714142373	-0.64978674	1.47292288	1.070013816	Cluster 3
Akr1c6	-0.588363275	-0.588363275	1.642291997	1.590048601	-0.588363275	-0.588363275	-0.396342386	-0.482545113	Cluster 1
Akr1c12	-1.144908314	-1.140905005	0.877943162	1.693141479	-0.642978863	0.323932367	0.356802341	-0.323027168	Cluster 1
Akr1c13	-1.256295851	-0.817314856	-0.112308482	1.133240004	-1.118387955	0.081444075	1.134767165	0.954855898	Cluster 3
Tshz3	0.36929776	1.50135447	-1.027805632	-1.156295584	0.89676961	0.708363181	-0.840716696	-0.45096711	Cluster 2
Rgs6	1.499802663	1.007880235	-0.412161116	-0.315218919	-0.694955639	0.927851663	-1.224742429	-0.788456457	Cluster 2
Papln	-0.305830059	-0.785216353	0.090939968	-0.381812967	-0.572323492	-0.731163547	2.255937539	0.42946891	Cluster 3
Acot2	1.060161703	1.111224063	0.673216665	0.760555857	-0.749591849	-0.600330166	-1.396172399	-0.859063874	Cluster 4
Aldh6a1	2.258010715	0.269186197	0.020544192	0.123960216	-0.627525985	-0.548787634	-0.754375351	-0.74101235	Cluster 4
Fos	-0.782797801	-0.757659117	2.102126222	0.22863916	-0.752620016	-0.706139695	0.497758579	0.170692669	Cluster 1
Hhipl1	0.288829844	2.238406737	-0.184595097	0.209228858	-0.404149422	-0.425039582	-0.876334694	-0.846346644	Cluster 2
Degs2	2.096898316	0.021921482	-0.695587851	-0.840807366	0.147255929	0.64003192	-0.539329273	-0.830383156	Cluster 4
Fdft1	-0.608273762	-0.912212996	-0.21867038	-0.703128428	-0.443683531	-0.193721268	1.913365449	1.166324917	Cluster 3
Zfyve21	1.507494022	1.235428823	-0.827611192	-0.990405665	0.644714714	-0.125651747	-0.897148881	-0.546820073	Cluster 2
Gng4	-0.524964451	-0.641304118	-0.376721115	-0.6919658	-0.474043682	-0.478387096	1.875755772	1.311630491	Cluster 3
Gli3	1.159041324	1.476975255	-0.855396178	-0.735850554	0.44723881	0.41911576	-0.962971873	-0.948152543	Cluster 2
Gpld1	1.015810271	1.402195364	-0.12093695	-0.493322074	0.317171414	0.469839276	-1.112858926	-1.477898373	Cluster 2
Irf4	-0.969733887	-0.447206547	-0.380600772	-0.164970223	-0.71158811	-0.407956496	1.176864917	1.905191118	Cluster 3
Tmem14c	-1.172779528	-0.330499143	-0.172071913	-0.211451342	-0.437902162	-0.424354341	2.17781685	0.571241579	Cluster 3
Elovl2	1.284001516	0.704997875	0.624450304	0.976671904	-0.97966912	-0.780238485	-0.549643868	-1.280570127	Cluster 4
Aspn	-0.885833119	-1.187599774	0.869294572	1.092856895	-0.3229099	-1.002966298	1.315225274	0.121932349	Cluster 1
Ogn	-0.564761568	-1.028251541	-0.1923574	-0.132516452	-0.554560745	-0.573080724	1.907212076	1.138316354	Cluster 3
Sema4d	-0.937386288	-0.752223363	1.366966435	1.231104984	-0.921301566	-0.934652063	0.471651028	0.475840832	Cluster 1
Gadd45g	-0.759984721	-1.15126014	-0.769085512	-0.940258994	0.604816838	0.623265518	1.246926971	1.14558004	Cluster 3
Ror2	-0.898890737	-1.768595773	-0.281887204	-0.052119675	1.154007702	0.06969726	0.708574704	1.069213722	Cluster 3
Ptch1	-0.093613603	1.883977943	-0.71306106	-0.755715736	0.479671349	0.863509069	-0.85290906	-0.811858902	Cluster 2
Habp4	1.755975557	0.937617807	-0.131680872	-0.27094134	0.000156416	0.123966923	-1.294049001	-1.12104549	Cluster 2
Ctsl	-0.659514727	-0.809764185	1.786775206	0.872805415	-0.848070011	-0.855094407	0.688313335	-0.175450627	Cluster 1
Gkap1	1.15626557	1.124356189	-0.361126393	-0.061866392	0.63510266	0.238015012	-1.560486381	-1.170260265	Cluster 2
Slc28a3	-0.881591463	-1.044121222	0.896448753	0.596120682	-0.876458348	-0.844351449	1.370882686	0.783070361	Cluster 1
Golm1	-1.038816892	-0.947125193	0.546797276	0.874993137	-0.809597895	-0.87185926	1.228270666	1.01733816	Cluster 1
Nkd2	0.27688664	2.123334081	-0.228541767	0.080476071	0.213418314	-0.39465879	-1.107679032	-0.963235516	Cluster 2
Tppp	-0.221790962	0.688393208	-0.930887544	0.453459023	1.296651866	1.022557493	-1.072030914	-1.236352169	Cluster 2
Srd5a1	2.468212177	-0.304266368	-0.215557864	-0.336563871	-0.339966953	-0.418597775	-0.446413644	-0.406845702	Cluster 4
Mctp1	1.367056343	1.742775832	-0.452973553	-0.844473702	-0.047251618	-0.304489939	-0.813634721	-0.647008643	Cluster 2
Tert	-0.057400767	1.701298572	-0.41365107	-0.937373877	0.954067706	0.622219128	-0.998730143	-0.870429549	Cluster 2
Marveld2	-1.305019063	-0.987772299	0.711334499	0.974519365	-0.605526805	-0.752958174	0.998441581	0.966980896	Cluster 1
Naip1	-0.951855209	-0.817691826	0.766729536	1.175746221	-0.913667016	-0.902972718	1.298331261	0.345379752	Cluster 1
Arhgef28	2.073349463	0.292925053	0.308205016	0.171535396	-0.586840238	-0.326362981	-0.672954512	-1.259857197	Cluster 4
Hexb	1.594031734	0.022390433	0.740735227	1.011318426	-0.981100314	-0.842101091	-0.669004971	-0.876269445	Cluster 4
Hmgcr	-0.797272763	-0.70425412	-0.568724927	-0.850068316	-0.161825173	-0.014732432	1.53129506	1.565582671	Cluster 3
Iqgap2	-1.182427916	-0.54215143	0.968262258	0.156502927	-0.8622112	-0.563515387	1.798119239	0.227421509	Cluster 1
F2rl1	-0.763621387	-0.888048816	0.339522649	0.108838805	-0.807895976	-0.838843025	1.629218077	1.220829673	Cluster 3
Pde8b	-1.403245451	-0.871150998	1.368372815	-0.15875759	-0.06860435	-0.75580668	0.861301386	1.027890869	Cluster 1
Plk2	-0.980451539	-0.819531779	-0.820387894	-0.906257067	0.502126294	1.612710421	0.813601047	0.598190518	Cluster 3
Mtx3	0.905234411	0.948256722	-0.4983009	-1.152875249	0.815351386	0.996725491	-1.098814298	-0.915577564	Cluster 2
Rnf180	-0.327199348	-0.877093275	-0.041422801	0.041981188	-0.903347608	-0.783322452	1.951818491	0.938585806	Cluster 3
Oit1	-0.622550333	-1.030331802	1.093589964	1.089233393	-1.008314676	-1.000953961	0.906497383	0.572830032	Cluster 1
BC067074	1.067638289	1.828894926	-0.3351893	-0.854785752	0.026895611	0.080373916	-1.007194706	-0.806632984	Cluster 2
Fst	1.763807124	1.458994953	-0.508228358	-0.540244344	-0.57887676	-0.420459572	-0.524372588	-0.650620455	Cluster 2
Prxl2a	-0.40761646	-1.051847575	0.475378329	0.07405715	-0.887842247	-0.956377487	1.38527603	1.36897226	Cluster 3
Anxa7	-0.290978475	-0.988279375	0.214791493	-0.271879032	-0.792367411	-0.781338377	1.87098659	1.039064587	Cluster 3
Plau	-0.602153649	-0.8370634	-0.0428475	0.071815323	-0.72748426	-0.659421411	2.124399325	0.672755572	Cluster 3
Txndc16	0.660799593	0.077223536	1.405145293	1.255379613	-0.789201638	-0.605562959	-0.931715504	-1.072067933	Cluster 4
Ero1l	-0.625714101	-0.756143253	2.137833221	0.352186515	-0.681724178	-0.58273213	0.590896676	-0.43460275	Cluster 1
Peli2	2.246161989	0.136466328	-0.070277863	0.314727847	-0.498112085	-0.801856521	-0.48971431	-0.837395385	Cluster 4
ccdc198	2.468008667	-0.393813814	-0.363069097	-0.249392619	-0.398989158	-0.227619428	-0.424930934	-0.410193616	Cluster 4
Galnt15	0.400520746	-0.595969906	1.499501292	1.500028557	-0.710798347	-0.811304674	-0.623236757	-0.658740912	Cluster 1
Ebpl	1.143553061	1.957611766	-0.531608939	-0.687418279	-0.156543294	-0.375171214	-0.793131218	-0.557291884	Cluster 2
Gdf10	0.994739709	0.123510188	-0.469320684	-0.980068774	0.166506486	1.82900128	-0.664239793	-1.000128413	Cluster 2
Cryl1	-0.967582358	-0.677492233	-0.263768768	-0.317748505	-0.573242157	-0.355600872	1.557625825	1.597809068	Cluster 3
Anxa8	-0.693719034	-0.874877097	1.501787617	-0.147825803	-0.628662249	-0.721674234	1.599653904	-0.034683103	Cluster 1
Cacna2d3	-0.826027537	-0.80107593	0.497250661	-0.030479555	-0.633865621	-0.725039192	2.074180804	0.445056371	Cluster 3
Epsti1	-1.269682005	-1.035282358	1.005757056	1.086662849	-0.711572778	-0.634450923	0.76737832	0.791189841	Cluster 1
Rgcc	1.180144591	0.522270237	-1.16537549	-0.317800309	0.865271466	0.972251141	-1.210444362	-0.846317274	Cluster 2
Scara5	2.223748004	0.309232917	-0.158171994	-0.904932727	0.014465735	0.007175069	-0.783348201	-0.708168803	Cluster 4
Adamdec1	0.348358653	0.167002938	1.68494988	1.108091631	-0.938755392	-0.923074016	-0.769211014	-0.677362678	Cluster 4
Slc39a14	0.317101569	1.658749747	-0.828523316	-1.225435583	0.871713388	0.547870849	-0.674351805	-0.667124848	Cluster 2
Dmtn	1.822441833	1.006157871	-0.525834861	-0.200116423	-0.02369723	0.028106449	-1.307108929	-0.79994871	Cluster 2
Gfra2	0.230547376	1.253567549	-0.556795697	-0.909890596	1.193910971	0.833712391	-1.136269961	-0.908782032	Cluster 2
Ednrb	2.411380179	0.19712979	-0.391067313	-0.35990202	-0.464793834	-0.441742053	-0.458949303	-0.492055445	Cluster 4
Scel	1.550291165	-0.553343493	0.673391978	1.277879074	-0.847677924	-0.649425854	-0.652081283	-0.799033664	Cluster 4
Acod1	-0.488265003	2.426556246	-0.046986577	-0.396241179	-0.151650814	-0.203440988	-0.575149825	-0.564821862	Cluster 2
Osmr	-0.444679332	-1.310130237	1.375822546	0.512476369	-0.7931365	-0.785871051	1.287948932	0.157569273	Cluster 1
Ajuba	2.141049518	0.254941576	-0.226698568	0.092848076	0.050461723	-0.193912663	-1.115591182	-1.003098479	Cluster 4
Pdzd2	-0.006803148	-0.860412115	-0.178589144	-0.247129439	-0.681317777	-0.775885091	2.187121344	0.563015369	Cluster 3
Slc22a17	1.06344935	1.472698211	-0.654508017	-1.135057056	0.765140673	0.124503188	-0.966336946	-0.669889402	Cluster 2
Carmil3	0.532873333	1.932259649	0.045848977	0.088607712	0.027377021	-0.209700538	-1.153164358	-1.264101796	Cluster 2
Psme1	-1.184321072	-0.868286696	0.732330044	0.982833477	-0.873994386	-0.718845506	1.279458309	0.65082583	Cluster 1
Ripk3	-1.270752331	-0.252351594	-0.150945714	-0.621699942	-0.297959437	-0.444830677	1.587077887	1.451461808	Cluster 3
Cma1	2.283224953	-0.173654602	-0.362378697	-0.264640414	0.41253549	-0.278138378	-0.825319829	-0.791628523	Cluster 4
Atp12a	2.225773276	0.580581692	-0.573953219	-0.608349484	-0.085347151	-0.137120789	-0.723609589	-0.677974737	Cluster 4
Sema5a	1.020185594	1.759000053	-0.092821562	-0.179191114	-0.324273491	0.139093685	-1.206209353	-1.115783812	Cluster 2
Cmbl	-1.174612031	-0.787454718	0.994452275	0.966693643	-0.78381664	-0.759635151	1.360749066	0.183623555	Cluster 1
Dnah5	1.518106829	1.601309771	-0.067660755	-0.270828736	-0.568824941	-0.513498329	-0.957382084	-0.741221754	Cluster 2
Ank	-1.141041559	-0.406397863	0.191968501	0.515352311	-0.864589823	-0.92043144	1.620819634	1.004320239	Cluster 3
Grhl2	-0.876642653	-0.834077302	-0.096433506	-0.058149189	-0.594973163	-0.53376485	1.945403114	1.048637549	Cluster 3
Cdh10	-0.35528306	2.323138038	-0.546281108	-0.52908687	0.422520695	-0.130040902	-0.570802607	-0.614164186	Cluster 2
Matn2	2.177468167	0.425739021	-0.428977752	-0.597532708	-0.008486329	0.13424496	-1.037024032	-0.665431326	Cluster 4
Osr2	0.238395822	2.196914126	-0.805758288	-0.813322758	0.153587682	0.217429358	-0.716818474	-0.470427466	Cluster 2
Sybu	1.437532119	1.630750635	-0.850497907	-0.914867432	-0.387436092	0.130231009	-0.522270791	-0.523441541	Cluster 2
Myc	0.703934527	1.767011808	-1.088792737	-1.177632101	0.283089458	0.481938777	-0.601908328	-0.367641404	Cluster 2
Sqle	-0.760370795	-0.649379235	-0.825202753	-1.13054822	0.066878994	0.580179601	1.309229837	1.409212571	Cluster 3
Mtss1	-0.294212074	-1.242179271	-0.254061916	0.00766335	-0.424575527	-0.498138949	2.13298932	0.572515067	Cluster 3
Col14a1	0.709724533	0.692742356	-0.81459882	-1.351215539	1.371899795	0.78184832	-0.878287217	-0.512113429	Cluster 2
Fam83f	-0.778534801	-0.753837595	1.557355126	1.485713082	-0.780056654	-0.715249559	0.18299521	-0.19838481	Cluster 1
Syngr1	-0.328705576	-0.290026737	1.814648925	1.157292574	-0.351394394	0.023408517	-0.992995199	-1.03222811	Cluster 1
Enpp2	2.159815682	0.138206343	0.686884035	-0.428910994	-0.709422865	-0.732228915	-0.557642923	-0.556700363	Cluster 4
Parvg	-0.127032892	0.994056162	1.110402765	1.339825106	-0.748553786	-0.488288898	-0.991312076	-1.08909638	Cluster 4
Cyp2d26	-0.626461443	-0.626461443	1.634061796	1.550603279	-0.614028946	-0.602689731	-0.088562071	-0.626461443	Cluster 1
Septin3	0.990991884	0.744805986	-0.877610287	-1.13818355	1.03169078	0.933654452	-0.699078073	-0.986271193	Cluster 2
Srebf2	-0.664219393	-0.8496582	-0.697014118	-1.097012675	0.106465704	0.430943992	1.622692041	1.147802649	Cluster 3
Slc38a4	0.910783629	0.180198858	1.017806943	1.090093383	-0.178864522	-0.276926606	-1.51785056	-1.225241124	Cluster 4
Rapgef3	1.04292101	0.396397581	-0.736104074	-0.573302081	0.693011666	1.368166829	-1.352522961	-0.83856797	Cluster 2
Vdr	1.758887942	-0.622375671	1.023020534	0.677442774	-0.678269107	-0.726321226	-0.718030941	-0.714354304	Cluster 4
Ppp1r1a	1.736108326	0.931610864	-0.675685537	-0.415680771	0.056841088	0.473449062	-1.19880395	-0.907839082	Cluster 2
Ciita	0.925321452	0.094228033	0.521860386	1.576736214	-0.338152244	-0.261024447	-1.156087813	-1.362881581	Cluster 4
Bcl6	-0.4792744	-1.212662015	1.399492747	0.770257701	-0.798068284	-1.003294315	0.999758854	0.323789713	Cluster 1
Cldn1	-0.182496666	2.173439438	0.520913311	0.01476025	-0.351220542	-0.300987491	-0.919387587	-0.955020713	Cluster 2
Fgf12	-0.740182326	-0.542560124	-0.868316752	-0.622580759	-0.005351809	-0.211977842	1.99461655	0.996353062	Cluster 3
Rogdi	1.215068259	1.289030474	-0.399118138	-0.223834349	0.299180799	0.421265747	-1.32814552	-1.273447273	Cluster 2
Apod	1.635805076	-0.425401954	1.432310502	0.175320344	-0.892529574	-0.615019767	-0.538235902	-0.772248726	Cluster 4
Ly6h	-1.403476862	-0.835639031	0.687194627	-0.997297308	0.599237852	0.110560545	1.552986805	0.286433373	Cluster 3
Rhpn1	0.732347338	1.06759705	-0.417097274	-0.358318729	1.177775336	0.38396653	-1.560117827	-1.026152423	Cluster 2
Ly6g	-0.787917837	-0.760199445	-0.240208098	-0.224490517	-0.676100198	-0.433619695	1.855320583	1.267215207	Cluster 3
Ly6c2	-0.805230978	-0.70951992	2.059244274	0.053214249	-0.69344082	-0.083646423	0.83161986	-0.652240241	Cluster 1
Ly6i	-0.65811155	-0.722454785	1.924025222	1.185634881	-0.626272488	-0.630501503	-0.101897486	-0.370422292	Cluster 1
Lypd2	-0.622158248	-0.574564458	-0.240512825	-0.557833694	-0.594944117	-0.60977339	1.785190818	1.414595915	Cluster 3
Arc	0.336777148	0.01914592	1.880620039	-0.406740268	0.683740441	-0.218079266	-1.016567727	-1.278896286	Cluster 4
Cep97	0.732142703	0.846184902	1.223484577	-0.100421173	0.097726975	0.084923748	-1.622753112	-1.261288621	Cluster 2
Alcam	-0.557987807	-0.992052338	1.277822314	0.716723986	-1.042243133	-0.950107819	1.204660866	0.343183929	Cluster 1
Pla2g10	-0.249148778	2.471862975	-0.371398685	-0.381570272	-0.393969786	-0.311625936	-0.381684681	-0.382464837	Cluster 2
Boc	2.235400061	0.6318481	-0.206356506	-0.451479682	-0.489814234	-0.695459525	-0.27826774	-0.745870474	Cluster 4
Sidt1	0.173058498	1.465871226	-0.681441641	-0.783809637	0.65914604	1.15238041	-0.923397338	-1.061807559	Cluster 2
Qtrt2	-0.032399619	1.290636551	-0.904994882	-0.872284335	0.781196544	1.350373573	-0.904783027	-0.707744805	Cluster 2
Zbtb20	0.975637657	1.766444372	-0.363098909	-0.277244	-0.040241548	0.222501241	-1.314696999	-0.969301814	Cluster 2
Crybg3	-0.154696594	1.325873265	-0.647364439	-0.586198239	0.573869175	1.459917883	-1.146204186	-0.825196865	Cluster 2
Slc7a4	0.503512689	2.065810425	-0.842690628	-0.709022955	0.423847803	-0.003229674	-0.557629429	-0.880598231	Cluster 2
P2rx6	-0.225849292	-0.190931589	1.557597454	1.52851804	-0.318271403	-0.423930791	-0.885699919	-1.0414325	Cluster 1
Ypel1	-0.173479378	0.263609429	1.245060654	1.727217903	-0.642623598	-0.775661055	-0.841687329	-0.802436626	Cluster 1
Meltf	-0.670263548	-1.305719175	1.028899838	1.291791644	-0.736799906	-0.838387606	0.374743198	0.855735556	Cluster 1
Tfrc	-1.010058899	-1.343403341	-0.148744152	-0.142512342	-0.546682754	0.589896462	1.075075947	1.526429079	Cluster 3
Muc13	-0.63079509	-0.63843769	2.131198722	0.817290088	-0.630821423	-0.631156301	0.016271113	-0.433549419	Cluster 1
Chodl	2.306882282	-0.201542795	-0.162017996	0.212778735	-0.410822585	-0.077452507	-0.850579816	-0.817245317	Cluster 4
D16Ertd472e	1.118122893	0.966942049	-0.349888346	-0.529696543	0.447145978	0.920841111	-1.448859365	-1.124607777	Cluster 2
Cxadr	-0.735233232	-1.090026721	0.607889936	0.211065323	-0.801603428	-0.72167582	1.761990922	0.76759302	Cluster 3
Ahsg	-0.590038614	-0.58365462	1.807171086	1.394436834	-0.587351873	-0.577278878	-0.273500257	-0.589783677	Cluster 1
St6gal1	-1.597068718	-0.639648376	1.083626852	1.466950275	-0.523083219	-0.46025013	0.287367347	0.38210597	Cluster 1
Masp1	0.111510316	1.841385922	0.692881809	0.622553099	-0.970793847	-0.738906766	-0.66504081	-0.893589723	Cluster 2
Parp9	-0.961078308	-0.870939534	1.359448503	0.909057803	-0.892651811	-0.890074201	0.945211942	0.401025606	Cluster 1
Fam3b	-0.731442829	-0.727332072	0.274084715	-0.178884394	-0.704348598	-0.702925434	2.092476377	0.678372235	Cluster 3
Runx1	-0.634688705	-1.023404354	1.279825754	1.734056009	-0.617742484	-0.713311979	0.071846674	-0.096580915	Cluster 1
Ifngr2	-0.841796282	-0.813068837	1.283109818	0.986040805	-0.9401365	-0.978278024	1.052308203	0.251820817	Cluster 1
4930415O20Rik	-0.851176975	-0.923719752	1.044466388	0.565647542	-1.148700944	-0.67647092	1.351548404	0.638406256	Cluster 1
Gpd1	-0.749446913	-1.164453315	1.572365174	0.740090782	-0.785431314	-0.807726511	0.796611922	0.397990175	Cluster 1
Slc4a8	0.55815458	0.990050491	-0.391823188	-0.764131078	1.460815405	0.442383809	-1.205219791	-1.090230228	Cluster 2
Krt7	-0.651260565	-0.868945547	-0.056529793	-0.14742541	-0.683965742	-0.701652025	1.568596773	1.541182309	Cluster 3
Krt6b	-0.547156627	-0.5496228	0.711465205	-0.456798851	-0.5496228	-0.5496228	2.234617484	-0.29325881	Cluster 3
Prr13	-0.800659171	-0.812711414	0.437299865	0.317643856	-0.819973999	-0.881343478	1.863416096	0.696328245	Cluster 3
Cdkn1a	-0.202357371	-1.029389278	0.986390297	-0.406564637	-0.646021416	-0.902701342	1.844471977	0.35617177	Cluster 3
Lrrc71	-0.716937923	-0.869692259	0.692186549	0.068209929	-0.717752251	-0.787362115	0.331059971	2.000288099	Cluster 3
Fhl1	1.913521258	-0.174717913	0.579566184	0.736486138	-0.597101223	-0.890371943	-0.622500013	-0.944882489	Cluster 4
Msrb2	-0.025600527	-0.627308812	-0.956954746	-1.195909879	-0.054657733	0.04043856	1.036458049	1.783535088	Cluster 3
Il15ra	1.722654995	1.391748983	-0.018816142	-0.334097477	-0.750900894	-0.455041585	-0.740762021	-0.814785858	Cluster 4
Serinc2	-1.023974817	-0.929702754	0.848301844	0.772334575	-0.839858244	-0.864189317	1.367801704	0.669287008	Cluster 1
Scg5	2.470589113	-0.394941198	-0.395766242	-0.41815919	-0.307854441	-0.401056372	-0.288692306	-0.264119365	Cluster 4
Frs3	1.651673606	0.538683263	0.565695525	-0.389189659	0.524506333	-0.419685045	-1.283071427	-1.188612597	Cluster 4
Wfdc1	0.434656847	1.929023419	-0.865000507	-0.948417294	0.493998646	0.397785796	-0.731098001	-0.710948906	Cluster 2
Mx2	-0.886810661	-0.857766135	1.507076941	0.582026961	-0.833139954	-0.995031865	0.945484342	0.538160371	Cluster 1
Tpi1	-0.981265873	-0.819661851	0.485186561	-0.197334061	-0.449016463	-0.687527092	1.99800174	0.651617039	Cluster 3
Pcbp4	-0.17652991	1.371052742	-0.824427286	-0.469300863	1.031766566	1.058933193	-1.09629848	-0.895195961	Cluster 2
C1qtnf12	-0.674374267	-0.438463686	-0.198281042	-0.354460487	-0.795127165	-0.689517232	1.818417171	1.331806707	Cluster 3
Rhebl1	0.832682859	0.355972301	1.027953658	1.27778272	-1.0333071	-0.319520574	-0.953434752	-1.188129112	Cluster 4
Sfi1	0.107511976	1.923483334	0.374277478	-0.077505475	0.073946853	0.084159617	-1.38475914	-1.101114642	Cluster 2
Rsph3b	-0.787569248	-0.341434254	2.083625053	0.048584042	-0.816902287	-0.881370752	0.68929419	0.005773256	Cluster 1
Rps6ka2	0.514071321	0.830299335	-0.910387929	-0.373896073	1.225705736	0.991106555	-1.116676979	-1.160221965	Cluster 2
Acat2	-0.658521708	-0.40835945	-0.942484816	-1.0991299	-0.008162999	0.197311415	1.421370096	1.497977362	Cluster 3
Tnfrsf12a	-1.055165583	-1.533162556	-0.696636298	0.894400109	0.050296584	0.415890157	1.296610359	0.627767228	Cluster 3
Slc25a27	1.161815981	-0.022589504	1.697939723	0.341541493	-0.666370178	-0.576642665	-0.968155386	-0.967539465	Cluster 4
Pla2g7	1.107126851	-0.124011637	0.205626546	1.515437187	-0.421052434	0.224836226	-1.407741043	-1.100221696	Cluster 4
Tnfrsf21	-0.591918404	1.250910585	1.08733822	1.262031661	-0.854935873	-0.864644803	-0.624114092	-0.664667293	Cluster 1
Satb1	-0.131201706	0.770311529	1.481362186	1.124758936	-0.535352144	-0.54280845	-1.100115059	-1.066955292	Cluster 4
Slc29a1	1.828685864	1.022499463	-0.313189212	-0.811161268	-0.120776185	0.2497054	-1.09440977	-0.761354291	Cluster 2
Cyp39a1	-0.726785506	-0.541604585	1.018792431	0.532126763	-1.119401761	-1.09140835	1.490440838	0.43784017	Cluster 1
Rsph9	2.287202805	-0.400664246	0.348483749	0.057366986	-0.256940743	-0.546326509	-0.815996896	-0.673125146	Cluster 4
Tspo2	-0.796580119	-0.796580119	0.1213902	-0.27332357	-0.735621957	-0.476051626	1.97962104	0.97714615	Cluster 3
Stk38	-1.075632284	-0.855066087	1.115565992	0.746131881	-0.820655545	-0.945079411	1.091865864	0.742869591	Cluster 1
Pi16	2.364657843	0.058016575	-0.632871741	-0.767312628	-0.037556129	-0.44368244	-0.459028102	-0.082223378	Cluster 4
Pim1	-0.445728948	-1.195434338	1.376638299	0.370133135	-0.954246062	-0.756676524	1.335793585	0.269520853	Cluster 1
Abcg1	-0.118289097	-0.36676987	1.349575334	1.791435835	-0.562165046	-0.5295849	-0.804877892	-0.759324365	Cluster 1
Slc37a1	-0.74242365	-0.871520205	1.283092766	0.669331952	-0.96770976	-0.848732298	1.389339732	0.088621464	Cluster 1
Epb41l3	1.158767745	1.321234957	-0.607923324	-0.450144876	0.602100881	0.361157386	-1.223108064	-1.162084705	Cluster 2
Vit	1.48613645	1.434639354	-0.522160314	-0.962280935	0.128207599	0.162688484	-0.865166855	-0.862063782	Cluster 2
Eif2ak2	-1.178225588	-0.831654105	0.64194061	0.303813353	-0.815237999	-0.628883554	1.578149779	0.930097504	Cluster 3
Cyp1b1	1.170294831	1.98451819	-0.563776354	-0.363694116	-0.570126533	-0.576588145	-0.557690986	-0.522936887	Cluster 2
Ralbp1	-0.564025724	-0.936277549	0.235102318	0.260719618	-0.7101865	-0.982238613	1.885203519	0.811702931	Cluster 3
Abca3	-0.893709508	-0.886893029	1.292510609	0.930503612	-0.858284027	-0.91455922	1.123576618	0.206854944	Cluster 1
Rhoq	-0.998474122	-0.900538339	0.823836479	1.160440859	-0.814555866	-0.948941348	1.15098775	0.527244587	Cluster 1
Prss28	2.474873538	-0.353716033	-0.353716033	-0.352577338	-0.353716033	-0.353716033	-0.353716033	-0.353716033	Cluster 4
Sox8	2.125201935	-0.104860382	-0.54535083	-0.619567805	0.832860171	-0.254656695	-0.666311573	-0.767314821	Cluster 4
Nme4	-0.041154751	2.319915526	-0.546498164	-0.646807083	0.098856	0.132786538	-0.611114007	-0.705984058	Cluster 2
Tmem8	-0.931663585	-0.900718698	1.53961101	0.938829475	-0.558233261	-0.788650414	1.017396217	-0.316570743	Cluster 1
Rgs11	1.467878789	0.105520952	0.970645587	0.86261066	-0.435224745	-1.002682619	-0.897286423	-1.0714622	Cluster 4
Rfx2	-0.233388055	-0.091997869	-0.880775864	0.642503012	1.335444408	1.327015067	-1.0208765	-1.0779242	Cluster 2
Spdef	0.572983993	2.141586525	-0.755850724	-0.628277673	0.030891173	0.1167214	-0.660438682	-0.817616013	Cluster 2
Fkbp5	2.230689911	0.68277459	-0.693275195	-0.568933036	-0.320597695	-0.245228756	-0.515082355	-0.570347464	Cluster 4
Bambi	0.120247644	2.130419081	-0.925507735	-0.619116054	0.420793009	0.233074118	-0.839513483	-0.520396579	Cluster 2
Tmem178	-0.759091317	-0.827691517	1.617432098	0.989119357	-0.752729933	-0.758717306	0.909591972	-0.417913355	Cluster 1
Pkdcc	-0.075393462	2.318075894	-0.655055692	-0.645574571	0.14262844	0.129435649	-0.627550612	-0.586565646	Cluster 2
Adcyap1	-0.991757414	-0.869782714	1.187569256	0.250490758	-0.720409286	-0.83610704	1.541619208	0.438377232	Cluster 1
Celf4	1.056867369	1.509255847	-0.613487962	-0.491952076	-0.165588325	0.816846756	-1.232020559	-0.879921049	Cluster 2
Dtna	2.073313045	-0.164761913	0.718326404	0.254347083	-0.666090146	-0.747624989	-0.649701135	-0.817808349	Cluster 4
Cdh2	-0.066245021	0.282148605	0.96745131	1.714684519	-0.176750895	-0.309046984	-1.24909284	-1.163148694	Cluster 4
Dsc2	-0.853736231	-0.791441037	-0.345843047	-0.358498245	-0.403818357	-0.145902066	2.160069035	0.739169949	Cluster 3
Psmb8	-1.285769971	-0.800045324	1.486816822	0.849041022	-0.807775661	-0.623634866	0.724831347	0.456536631	Cluster 1
Sting1	-0.961666024	-1.036894906	0.648180335	0.984572707	-0.845701616	-0.852018618	1.17372382	0.889804302	Cluster 1
Cyp21a1	-0.900428724	-0.856801552	1.275605638	1.382944308	-0.80411885	-0.868825569	0.714633861	0.056990887	Cluster 1
Epb41l4a	-1.508728138	-0.556405487	0.452903168	0.90806914	-0.871996717	-0.568775735	1.062798661	1.082135108	Cluster 1
Tnf	-0.789017603	-0.911871993	2.044481612	0.698710812	-0.535410344	-0.710846816	0.282355536	-0.078401202	Cluster 1
Aqp4	-0.651446918	-0.606921157	2.172416776	0.504905303	-0.645786737	-0.647388435	0.378062482	-0.503841314	Cluster 1
Gabbr1	1.498140822	1.398763473	-0.135836904	-0.714518509	-0.224475309	0.241357671	-1.159248993	-0.904182251	Cluster 2
Mal2	-1.044704167	-1.045069821	1.219569021	0.755462682	-0.816138078	-0.758362744	1.057204782	0.632038326	Cluster 1
Ap3s1	-1.038832784	-0.941250981	0.210912571	0.518141836	-0.625885929	-0.743320438	1.725353859	0.894881865	Cluster 3
Lvrn	-0.701347006	-1.094932999	0.812219375	1.165626808	-0.898679322	-0.792866272	1.352721909	0.157257508	Cluster 1
Dpysl3	-0.129586856	0.864301385	0.514917655	1.737763451	-0.141402589	-0.556220831	-1.132164871	-1.157607343	Cluster 4
Spink1	2.474811589	-0.349211967	-0.357581442	-0.337692411	-0.357581442	-0.357581442	-0.357581442	-0.357581442	Cluster 4
Rab27b	-0.894158115	-0.870899788	0.320714382	0.630524816	-0.89509024	-0.871797802	1.449025943	1.131680803	Cluster 3
Grp	2.146075342	0.277265769	-0.749682338	-0.694635357	0.597014972	-0.289866369	-0.69492138	-0.59125064	Cluster 4
Gnal	1.168856458	0.812281086	1.359771876	0.003428551	-0.855403874	-0.372145102	-0.973609138	-1.143179858	Cluster 4
Cidea	-0.634495243	-0.861030047	1.579888412	0.589727646	-0.87909679	-1.025050292	1.079871367	0.150184948	Cluster 1
Lox	-0.761787191	-1.055775699	1.295444336	1.052249399	-0.877237225	-0.951450455	0.678304954	0.62025188	Cluster 1
Prelid3a	0.690462524	1.432916156	-0.194095151	-0.029005255	0.178877506	0.71028521	-1.347255756	-1.442185233	Cluster 2
Sncaip	-1.501366666	-0.921645674	-0.206352171	0.026849034	0.003325212	-0.140906313	1.171006806	1.569089772	Cluster 3
Cd74	0.732840404	0.567327086	-0.055005253	1.686162695	-0.099266332	-0.312930927	-1.343626371	-1.175501303	Cluster 4
Cndp2	-0.661438764	-0.452296737	-0.340643976	0.460702435	-0.906630009	-0.988712431	1.613172634	1.275846848	Cluster 3
Asrgl1	2.014860871	0.329681939	-1.009778144	-1.06468451	0.087286896	0.524858317	-0.496720352	-0.385505016	Cluster 2
Anxa1	-1.103240699	-0.574056536	0.135023543	0.191208999	-0.712662079	-0.614840723	2.019448635	0.65911886	Cluster 3
Fads2	1.220093629	1.838345618	-0.504699743	-0.671593983	-0.196974533	-0.03736201	-0.942783661	-0.705025317	Cluster 2
Ms4a4c	-0.717913504	-0.577381408	2.050558873	0.274464625	-0.759602181	-0.681674948	0.815998033	-0.40444949	Cluster 1
Ms4a6d	-0.989355824	-0.879455951	1.509924986	0.784353145	-0.721458253	-0.375933573	1.191847945	-0.519922474	Cluster 1
Pcsk5	0.098156846	2.375433556	-0.568193071	-0.410561023	-0.185757431	-0.028620188	-0.664361999	-0.616096689	Cluster 2
Ostf1	-0.7970386	-0.93237968	0.574059824	0.373936509	-0.748634535	-1.011286584	1.597518512	0.943824554	Cluster 3
Lipk	-0.802985623	-1.115166737	1.391181867	0.46734394	-0.87319583	-0.751645418	1.167550835	0.516916966	Cluster 1
Ankrd22	-0.6076486	-0.824736899	0.732387815	0.153520342	-0.832061555	-0.784655951	2.015110802	0.148084045	Cluster 1
Tm7sf2	-0.860936751	-0.750647089	-0.326766575	-0.613031204	-0.208138772	-0.376562364	1.802673774	1.333408981	Cluster 3
Gldc	-0.374292094	2.311845791	0.439952196	-0.267320671	-0.332651858	-0.352528879	-0.711192792	-0.713811693	Cluster 2
Pip5k1b	0.635001337	0.197565637	-0.796686535	-0.944696316	1.145699705	1.488216777	-0.949663794	-0.775436811	Cluster 2
Pcx	0.083301041	2.394568115	-0.312906837	-0.588252814	-0.416377387	-0.348097726	-0.097290459	-0.714943934	Cluster 2
Smarca2	1.687068559	0.721822374	0.685001473	0.30810329	-0.656718164	-0.630118689	-1.09844939	-1.016709453	Cluster 4
Ovol1	-1.034368894	-0.682213657	1.038439673	0.048720055	-0.866659534	-0.71697983	1.685303056	0.527759132	Cluster 1
Map4k2	0.730645101	1.275576667	-0.118773731	0.265398691	0.487926125	0.322622811	-1.585389506	-1.378006158	Cluster 2
Prdx5	-0.64567025	-0.944963802	0.997161272	0.424479858	-0.870696402	-1.059435871	1.514298925	0.584826271	Cluster 1
Esrra	-0.993339662	-0.770222877	0.799707792	0.614553935	-0.904378751	-0.920252824	1.520017432	0.653914953	Cluster 1
Lgals12	-0.782062416	-1.042985847	-0.162555658	0.135760686	-0.704465928	-0.442848384	1.681022517	1.31813503	Cluster 3
Cyp26a1	2.473053242	-0.273426948	-0.363570023	-0.3212596	-0.375933346	-0.368403709	-0.386512283	-0.383947333	Cluster 4
Xpnpep1	-1.111104671	-0.231125912	-0.19696064	-0.384973713	-0.568068091	-0.608682204	1.65999289	1.440922341	Cluster 3
Sfxn2	0.831358538	1.366912046	-0.965428723	-1.155257357	0.166737577	1.088696718	-0.85649721	-0.476521588	Cluster 2
Maoa	0.074633823	2.161932107	-0.646276725	-0.774505736	0.051178953	0.53669974	-0.81833642	-0.585325741	Cluster 2
Msr1	-0.626058779	-0.744243912	0.484740736	-0.357369264	-0.56893841	-0.703768945	2.18201209	0.333626484	Cluster 3
Gsto1	-0.779494904	-0.54399821	1.088027155	1.994965711	-0.608510931	-0.646090727	-0.158687276	-0.346210818	Cluster 1
Casp7	-1.590042926	-0.818238907	0.763533435	0.674908359	-0.725677769	-0.33781858	1.183710006	0.849626382	Cluster 1
Vwa2	0.776654479	-0.049420024	-0.527647019	0.242107954	1.25093304	0.951742854	-1.53471819	-1.109653095	Cluster 2
Gfra1	-0.646259055	-0.705644646	-0.171156493	-0.419660771	-0.585444157	-0.361099087	2.229470914	0.659793294	Cluster 3
Cbr2	-0.963438021	-0.876328545	0.636736217	0.518636141	-0.858486336	-0.886766123	1.49273932	0.936907348	Cluster 1
Ubtd1	-0.856797198	-0.991670202	0.360142436	0.29457384	-0.632730799	-0.860700641	1.740065448	0.947117115	Cluster 3
Fn3k	0.077949745	-0.05176936	1.957143789	0.977964874	-0.73325888	-0.653190989	-0.783521375	-0.791317804	Cluster 1
Sema4g	2.300537838	0.494344003	-0.268411688	-0.229848743	-0.588846607	-0.576423102	-0.467461469	-0.663890232	Cluster 4
Kcnip2	-0.43065489	-0.325702089	0.250271467	2.397789557	-0.460218047	-0.445718772	-0.486191793	-0.499575433	Cluster 1
Tsr2	0.8433499	0.608566789	-1.097624144	-0.797610311	0.844711221	1.323092925	-1.113647118	-0.610839262	Cluster 2
Tro	-0.110652995	0.980453513	-1.024556269	-1.088641423	1.374454627	1.068182224	-0.745195316	-0.454044361	Cluster 2
Flnb	-0.543552746	-1.243565462	1.306909789	0.512918348	-0.866638244	-0.739471124	1.357368028	0.216031412	Cluster 1
Sat1	-0.844140176	-0.73498682	1.595350633	0.911758289	-0.865298662	-0.842819384	0.941149926	-0.161013806	Cluster 1
Ptprj	-1.272360457	-0.669943464	1.184021132	1.203074021	-0.830271252	-0.812924889	0.684926116	0.513478792	Cluster 1
Atp10a	-0.073900504	1.674813433	-0.864026926	-0.486853406	1.199716731	0.355734521	-0.831269331	-0.974214519	Cluster 2
Padi3	-0.668427501	-0.581346959	-0.040815773	-0.523308837	-0.802374453	-0.302033763	2.147061506	0.771245781	Cluster 3
Padi1	-0.738996845	-0.793371885	0.111292731	-0.201761458	-0.641643674	-0.646638354	2.048937727	0.862181758	Cluster 3
Padi4	-0.770493888	-0.867836214	-0.184293695	-0.217367324	-0.474740647	-0.617705623	1.737924588	1.394512804	Cluster 3
Rdh5	1.428365403	0.979636486	-0.328443781	0.210204375	0.004676778	0.386728072	-1.112423821	-1.568743511	Cluster 2
Ormdl2	-1.110706238	-0.886215279	-0.186934393	0.286443669	-0.515735316	-0.521510871	1.567061696	1.367596734	Cluster 3
Pmel	-0.76619016	-1.01029539	0.655854219	1.406763927	-0.8960867	-0.912367356	1.068576962	0.453744498	Cluster 1
Aatk	0.64243357	1.705217119	0.546615907	0.443065863	-0.478879405	-0.615946577	-1.296301885	-0.946204591	Cluster 2
Tac2	2.474598159	-0.332540519	-0.348201252	-0.352571262	-0.347061164	-0.376980601	-0.373543228	-0.343700132	Cluster 4
Gli1	-0.23547059	1.420727561	-0.88686121	-0.912234252	1.135258387	0.958349062	-0.791314286	-0.688454672	Cluster 2
Rnf165	0.135629694	2.251532952	-0.548011156	-0.531164625	-0.40778225	0.468983588	-0.628998561	-0.740189643	Cluster 2
Pstpip2	-0.935798698	-0.734278138	0.424772242	0.583900169	-0.895301288	-0.936464721	1.618919454	0.874250982	Cluster 3
Avil	-1.474096609	-0.303529106	0.087639225	-0.589928056	-0.291108939	-0.319656619	1.529817922	1.360862183	Cluster 3
Cd163l1	0.225833321	1.933370002	-0.606754182	-0.924489232	0.926257544	-0.156804537	-0.952996293	-0.444416623	Cluster 2
Fuom	-0.199055129	-0.839089738	0.476352136	0.558739125	-1.062945722	-1.092188184	1.809021627	0.349165885	Cluster 1
Dpysl4	-0.38528134	1.29804783	1.334297826	0.809694933	-0.500185397	-0.421724968	-0.958231291	-1.176617592	Cluster 2
Cyp2e1	-0.627641479	-0.627641479	1.746418073	1.43215552	-0.626406262	-0.559148918	-0.110093975	-0.627641479	Cluster 1
Urah	-0.84801051	-0.833867758	1.137834421	0.014366992	-0.770863992	-0.783019593	1.71731931	0.366241129	Cluster 1
Cdhr5	-1.022466838	-0.740067487	0.862752701	1.299541811	-0.857202182	-1.035605703	0.907520849	0.58552685	Cluster 1
Irf7	-0.868223031	-0.820238066	1.611917727	0.916053544	-0.801740877	-0.855307896	0.871068293	-0.053529694	Cluster 1
Taldo1	-1.231296304	-0.678557163	0.076608965	0.015252248	-0.40407525	-0.686944457	1.729299754	1.179712207	Cluster 3
Asl	1.314535187	1.650431785	-0.685250005	-0.908446964	0.103982576	0.094694758	-0.808232123	-0.761715215	Cluster 2
Tmc6	-0.096566737	-0.948236121	0.466433997	0.678257035	-1.157212491	-1.211354625	1.264641045	1.004037896	Cluster 1
Cbx2	1.040102585	0.21464857	0.268398446	0.334409725	1.124334478	-0.039754039	-1.688375441	-1.253764325	Cluster 4
Nptx1	2.427349358	0.02613763	-0.333090494	-0.346327098	-0.258820864	-0.3389949	-0.551329433	-0.6249242	Cluster 4
Cpeb1	0.121948265	-0.179919283	1.857918892	0.955914828	-0.284043437	-0.265715388	-1.068487453	-1.137616424	Cluster 4
Podxl	1.566133669	0.806143728	-1.022256686	-0.649927248	0.218022934	0.857583556	-1.075472926	-0.700227027	Cluster 2
Shisa5	-0.610994259	-0.945010848	1.53062089	0.687012473	-0.896296347	-0.997000039	1.041859096	0.189809033	Cluster 1
Rps6ka6	-0.014720411	0.599583713	-0.816345794	-0.920517082	1.252227975	1.49358911	-0.966467099	-0.627350412	Cluster 2
Nmb	2.474774232	-0.361321245	-0.33943925	-0.34294326	-0.361819354	-0.349593881	-0.356088773	-0.363568469	Cluster 4
Crispld1	0.673829258	2.248973039	-0.463407159	-0.508760544	-0.340932806	-0.462165788	-0.688308575	-0.459227425	Cluster 2
Ly96	-0.788564321	-0.784888702	1.533758678	1.188499098	-0.826226978	-0.781589272	0.776448003	-0.317436506	Cluster 1
St8sia2	-0.63519312	2.165330638	-0.317806967	0.051434163	0.39832472	0.140919351	-0.889567053	-0.913441733	Cluster 2
Dhtkd1	1.359598509	1.29840604	0.480453804	-0.099208788	-0.511835827	-0.098772353	-1.259453993	-1.169187391	Cluster 4
Hk3	-0.916154663	-0.634863935	2.005365608	0.113674915	-0.750829515	-0.539442139	0.912319064	-0.190069336	Cluster 1
Casp1	-1.096073283	-0.750376256	0.705660285	0.887762225	-1.038770424	-0.811365209	1.036145346	1.067017316	Cluster 1
Gria4	0.193526756	2.058466675	-0.878187216	-0.98233585	0.275314664	0.453605182	-0.760036164	-0.360354047	Cluster 2
Rdh10	-1.690021097	-1.043132693	0.654778122	0.195651771	0.297456223	-0.026424648	1.580679799	0.031012524	Cluster 3
Paqr8	-0.845322751	-0.802611515	1.327612763	0.691447262	-0.937445633	-0.859443815	1.332050724	0.093712966	Cluster 1
Gsta3	-0.510972145	-0.981738795	1.297870692	1.37408408	-1.002338445	-0.947456685	0.344718062	0.425833235	Cluster 1
Slco5a1	-0.239952302	-0.976356914	0.10393217	-0.698586377	-0.559678622	-0.551634537	2.010198495	0.912078087	Cluster 3
Idh1	-0.770368139	-0.81616399	0.209257884	-0.125925497	-0.729863087	-0.723713886	1.834082742	1.122693974	Cluster 3
Akr1cl	-0.56831891	-0.898035945	-0.956670224	-1.00971312	0.396014147	1.032863005	1.595413386	0.408447662	Cluster 3
Coq10b	-1.056913878	-1.383967983	-0.106627339	0.032342197	-0.08113025	-0.134855932	1.682422902	1.048730283	Cluster 3
Slc40a1	-1.02223199	-1.040061896	1.028591292	0.993198083	-0.848227213	-0.791779929	1.027880404	0.652631249	Cluster 1
Ikzf2	-0.890445567	-0.503039949	0.962283719	0.232366968	-1.011360985	-1.014320268	1.585618682	0.638897399	Cluster 1
Cdk15	0.023745417	0.023661669	1.032372883	1.91213955	-0.815331711	-0.680136784	-0.870229966	-0.626221058	Cluster 1
Casp8	-1.687433509	-0.681751451	0.787459483	0.466024541	-0.541575452	-0.47394797	1.241001057	0.890223302	Cluster 1
Ecrg4	-0.642415942	-0.728642577	-0.335986101	-0.588715202	-0.630310169	-0.263574611	1.447800741	1.741843861	Cluster 3
Il18rap	-0.935694135	-0.843506865	0.927991489	0.566982209	-0.993628414	-0.77528717	1.543422557	0.509720329	Cluster 1
Il1rl1	1.633435376	0.454016201	-0.00335557	0.570823652	-0.072130977	0.155357583	-1.473586092	-1.264560174	Cluster 4
Il18r1	-0.952713503	-0.810589127	0.510625493	1.22917937	-0.824551392	-0.966717956	1.356016751	0.458750364	Cluster 1
Npas2	1.681670125	-0.449982603	1.262676815	0.424707219	-0.589952363	-0.781588628	-0.635161017	-0.91236955	Cluster 4
Chst10	0.175531935	2.029446842	-0.939961111	-0.826661148	0.54132077	0.295629474	-0.849797056	-0.425509707	Cluster 2
Mitd1	-1.018795974	-0.966060679	0.168098091	0.274005969	-0.554238913	-0.735399839	1.598172635	1.23421871	Cluster 3
2010300C02Rik	-1.076737474	-1.25234931	0.884218612	0.62077956	-0.585795097	-0.706497159	1.165939402	0.950441466	Cluster 1
Stat1	-0.917817682	-0.846570543	1.674647706	0.815169255	-0.883225501	-0.769111524	0.755673117	0.171235172	Cluster 1
Tmeff2	1.598499888	1.237383684	-0.580567149	-0.616635156	0.464393265	-0.129022536	-0.89861208	-1.075439915	Cluster 2
Plekhb2	-0.346097146	-1.222983143	0.800772171	0.677294003	-0.870459091	-0.97861675	1.55621964	0.383870316	Cluster 1
Cyp27a1	1.173219642	0.729103912	1.129117869	0.641085849	-0.84909967	-0.991152135	-1.025899821	-0.806375645	Cluster 4
Igfbp5	1.79305499	-0.544904502	-0.080957148	0.873146357	-0.117009643	0.236923112	-1.477570654	-0.682682512	Cluster 4
Bard1	-1.272773979	-0.724218456	-0.59427256	-0.643701852	0.802939365	1.756778386	0.083577814	0.591671281	Cluster 3
Tuba4a	-0.814069318	-1.403935802	-0.623796901	-0.491756534	0.217145304	0.523961468	1.133103972	1.459347811	Cluster 3
Slc23a3	-0.621559313	-1.206638309	0.696474127	0.718166046	-0.867837001	-0.862186299	0.645836239	1.497744508	Cluster 1
Slc16a14	-0.840390207	-0.849292856	0.650301114	-0.011288765	-0.693618479	-0.735278637	1.965579129	0.513988702	Cluster 3
Sp100	-0.81761633	-0.867264488	1.590714902	0.675396969	-0.883356508	-0.926839725	0.929357626	0.299607553	Cluster 1
2810459M11Rik	-0.261868117	-1.264902203	-0.302991489	-0.354506208	-0.475448083	-0.406491229	1.637672587	1.428534742	Cluster 3
Epha4	-1.213539607	-0.663979	1.050427124	1.311190155	-0.836899524	-0.82844487	0.890159422	0.2910863	Cluster 1
Nppc	-0.567836959	-0.612473205	-0.646199035	-0.669836837	-0.257203008	-0.430333783	1.833071771	1.350811057	Cluster 3
Ecel1	-0.851283129	-0.873151776	-0.407357352	-0.19859685	-0.140015547	-0.260609128	2.228873174	0.50214061	Cluster 3
Serpine2	-0.190967721	1.16340264	-0.416022739	-0.898973027	0.920516752	1.369665327	-0.907290798	-1.040330435	Cluster 2
Efhd1	2.400989106	-0.128447675	-0.587210141	-0.611390756	-0.334854999	0.101627857	-0.530544048	-0.310169343	Cluster 4
Mlph	-0.601564316	-0.892851437	-0.13322051	-0.011886779	-0.633006993	-0.61656983	2.103618391	0.785481473	Cluster 3
Serpinb8	-0.726918932	-0.763019592	0.709696794	0.772367565	-1.057358177	-1.068956277	1.421434829	0.712753789	Cluster 1
Gpr39	-1.059382662	-1.465534536	-0.072619333	0.659711906	-0.51627482	0.13049695	1.553138767	0.770463729	Cluster 3
Rgs1	-0.248303818	-0.295964419	1.666264881	1.518766706	-0.68113758	-0.744351977	-0.532784201	-0.682489592	Cluster 1
Rgs2	2.042993142	0.247114208	0.458551526	0.333261009	-0.89025386	-0.868348944	-0.557698657	-0.765618425	Cluster 4
Dbi	-0.687710139	-0.677313977	-0.614024755	-0.406269203	-0.4640148	-0.344266003	1.812268422	1.381330455	Cluster 3
Cd55	-0.529060962	-1.00357761	1.597231981	0.799117402	-0.948221074	-1.01159586	0.545393155	0.550712968	Cluster 1
Pigr	-0.674525963	-0.783857121	1.740731451	1.403972663	-0.591352874	-0.652803559	-0.054211031	-0.387953565	Cluster 1
Slc45a3	-0.786862358	-0.956604136	1.144408792	0.874869094	-0.865913821	-1.071239144	1.068684209	0.592657365	Cluster 1
Cdk18	-1.365175724	-0.875879448	-0.1140686	-0.217243184	-0.183994004	-0.158168176	1.419760057	1.49476908	Cluster 3
Nfasc	2.444156633	-0.222169706	-0.557817242	-0.620986252	-0.197887623	-0.258542462	-0.263280868	-0.323472478	Cluster 4
Lrrn2	0.821639768	1.661612859	-1.27259285	-1.102339926	0.379159203	0.313237114	-0.111522021	-0.689194148	Cluster 2
Atp2b4	2.079685387	0.184008638	-0.217280783	-0.518997842	0.457712692	0.044879868	-0.852987714	-1.177020247	Cluster 4
Rgs16	-0.799262464	1.524390119	0.855426533	0.189278873	-0.114868543	0.695806922	-1.244044274	-1.106727167	Cluster 2
Lamc2	-0.872538411	-0.772743734	1.023822608	0.166098868	-0.840777333	-0.830056084	1.73744562	0.388748466	Cluster 1
Coq8a	1.439748132	-0.291935704	1.300881406	0.72684212	-0.985484856	-0.913746114	-0.619213229	-0.657091755	Cluster 4
Pycr2	-0.319656402	-0.705267553	-0.315392677	-0.784188349	-0.367408512	-0.571772801	2.047106939	1.016579356	Cluster 3
Opn3	-1.744558355	-0.739325109	0.54215909	0.403048111	-0.585054009	-0.062932761	1.422370977	0.764292056	Cluster 3
Spta1	-0.583232315	-0.606382688	-0.588690162	-0.632956925	-0.517735703	-0.28946091	1.69251632	1.525942383	Cluster 3
Ifi202b	-0.82614135	-0.925050902	1.299764506	0.553062761	-0.693165501	-0.75813952	1.540989321	-0.191319314	Cluster 1
Ifi211	-0.815259704	-0.967554706	1.351655742	0.596727813	-0.674722401	-0.861844288	1.419763422	-0.048765878	Cluster 1
Atp1b1	-0.031160912	2.328815269	0.14540574	-0.185331291	-0.319395578	-0.336757837	-0.695391579	-0.906183812	Cluster 2
F5	-0.761648021	-0.671606075	1.864194646	1.299978542	-0.434682863	-0.618884319	-0.304750371	-0.372601538	Cluster 1
Ptpn14	1.614903999	0.533836375	-0.377948866	0.00680338	0.573973957	0.308616423	-1.354883139	-1.305302128	Cluster 2
Mark1	0.830967751	0.324319291	-0.038946401	1.503931597	-0.035244985	0.205669685	-1.353841825	-1.436855111	Cluster 4
Atf3	-0.413545262	-0.09717868	1.720496294	1.363229448	-0.521864598	-0.266941087	-0.710774451	-1.073421665	Cluster 1
Batf3	-0.640618889	0.239058902	1.001056356	1.639925822	0.250463423	-0.143647328	-1.122108253	-1.224130033	Cluster 4
Lamb3	-0.837345285	-0.955679125	1.205113997	1.256528326	-0.930046029	-0.895863141	0.671244745	0.486046512	Cluster 1
Uap1	-0.161929273	-1.509501119	0.29934336	-0.43537237	-0.411554681	-0.578222791	1.393938024	1.403298851	Cluster 3
Hsd17b7	-1.535502077	-0.815870777	-0.585571936	-0.109761274	0.019085366	1.096803581	1.491847777	0.438969339	Cluster 3
Rgs5	1.996089772	0.751607435	-0.514252764	0.042884413	-0.132880244	-0.270854954	-1.348664287	-0.52392937	Cluster 4
Enkur	0.863723243	1.418476396	-0.011210297	-0.131752003	-0.443545758	0.864902616	-1.305908784	-1.254685413	Cluster 2
Mgst3	-0.631907011	-0.685530841	0.287337095	0.40672148	-0.878208557	-1.12725178	1.75340177	0.875437843	Cluster 3
Myoc	1.224269144	-0.67656227	0.163210109	1.681877027	0.12600122	-0.645615278	-0.958767887	-0.914412066	Cluster 4
4930426L09Rik	-0.390692286	-0.759849185	-0.1401657	-0.784247889	-0.460372012	-0.489541715	2.064153756	0.96071503	Cluster 3
Lypd6b	-0.795471127	-0.854252858	0.504034472	1.920296841	-0.849375543	-0.697982258	0.079212948	0.693537525	Cluster 1
Itga8	1.659086658	0.761009831	0.401852839	0.5784964	-0.454541954	-0.833462782	-0.915366593	-1.197074398	Cluster 4
Mastl	-0.950472953	-0.296062389	-0.956846534	-1.222938832	0.369983669	0.675089737	0.899067374	1.482179928	Cluster 3
Lcn2	-0.825560411	-0.824734947	1.608988815	1.088070421	-0.806715197	-0.814676544	0.726594113	-0.15196625	Cluster 1
Gpd2	-1.54016904	-0.876965107	0.352930902	0.160047509	-0.528726698	-0.137442774	1.516363632	1.053961575	Cluster 3
Galnt5	-0.795622663	-0.558554618	-0.548368527	-0.331793034	-0.416338282	-0.492515644	1.191815497	1.951377271	Cluster 3
Olfm1	0.5310589	-0.576247694	1.680154444	1.221093206	-0.588208317	-0.698132239	-0.72766628	-0.842052021	Cluster 4
Lamc3	-0.243934779	2.144956726	-0.751662306	-0.745703736	0.429770815	0.445742063	-0.731944712	-0.547224071	Cluster 2
Dolpp1	-1.134335936	-0.817414351	-0.104268258	0.028858824	-0.362579576	-0.607454806	1.642401651	1.354792452	Cluster 3
Traf1	-0.754374434	-0.287919821	-0.115113742	-0.310915346	-0.848761241	-0.804012111	1.578554746	1.542541948	Cluster 3
Stom	-0.575591644	-0.991384565	1.509123477	1.076920243	-0.90418345	-0.762343651	0.889557732	-0.242098142	Cluster 1
Ifih1	-0.790556983	-0.925854818	1.542801508	0.751099721	-0.866040732	-0.987322391	0.769592332	0.506281364	Cluster 1
Mamdc4	1.633116076	1.170425592	-0.539648951	-1.037244811	0.152123211	0.329213029	-0.907892061	-0.800092085	Cluster 2
Grin1	-0.753917527	-0.657182512	0.085873613	0.195521897	-0.680134491	-0.440113924	2.301133158	-0.051180214	Cluster 3
Lrrc26	-0.984634359	-0.830584047	0.946165832	0.808426377	-0.964864969	-0.936305832	1.153938347	0.807858652	Cluster 1
Itgb6	-0.745401833	-0.735037175	1.988522131	0.944261512	-0.755407756	-0.695523989	0.043173468	-0.044586357	Cluster 1
Arrdc1	-0.905997798	-0.758610608	1.038478169	0.589126819	-0.983291732	-1.013985791	1.255878122	0.77840282	Cluster 1
Il1f6	-0.672003498	-0.753470516	2.126569997	0.335645244	-0.707123108	-0.738933608	0.533230603	-0.123915114	Cluster 1
Il1f8	-0.900212076	-0.807989079	1.763689944	0.690367928	-0.853069996	-0.79692961	0.750399592	0.153743297	Cluster 1
Pkp4	-0.84198147	-1.237419558	0.316935821	0.583834918	-0.561990345	-0.809977741	1.491950278	1.058648097	Cluster 3
Galnt3	-0.971456913	-1.142308157	0.240073119	1.332703226	-0.741587138	-0.673794424	0.974457661	0.981912626	Cluster 1
Cwc22	0.279625183	1.565710004	1.275690561	-0.666179065	-0.569715081	-0.235198133	-0.251317312	-1.398616158	Cluster 2
Dhrs9	-0.744095576	-0.814116852	-0.153619855	-0.142837258	-0.65003104	-0.616846392	1.740309555	1.38123742	Cluster 3
Lrp2	-0.122188834	2.37204759	-0.548651999	-0.547754789	-0.262845714	0.234743403	-0.560733656	-0.564616001	Cluster 2
Ube2l6	-0.733011342	-0.94807344	1.420945359	0.496112496	-0.741482128	-1.09372919	1.169630631	0.429607616	Cluster 1
Fastkd1	0.74944699	0.731724826	-0.842787055	0.002712878	0.679958091	1.206545687	-1.463963952	-1.063637465	Cluster 2
Itga6	-1.090804522	-1.066681525	-0.049302349	-0.317399177	-0.043887422	-0.362793042	1.730598532	1.200269504	Cluster 3
Lpcat4	-1.104435738	-1.013616103	0.637504088	0.369271256	-0.604240958	-0.755075341	1.569116021	0.901476776	Cluster 3
Prrg4	-0.770853371	-0.971047398	0.17020025	0.381702667	-0.773388853	-0.700470752	1.902598996	0.761258462	Cluster 3
Depdc7	2.455698269	-0.40865768	-0.126262671	-0.222391063	-0.350651143	-0.433156614	-0.392727468	-0.521851629	Cluster 4
Pamr1	0.135659632	-0.509589306	1.347841095	1.746803541	-0.637104471	-0.673688586	-0.71541731	-0.694504594	Cluster 1
Hsd17b12	-1.063588812	-0.533365406	-0.830039677	-0.49692502	-0.314679505	0.257323533	1.630568271	1.350706616	Cluster 3
Tspan18	1.59969556	0.974296775	-0.24907029	-0.542567493	0.551327315	-0.023779941	-1.440392438	-0.869509488	Cluster 2
Syt13	0.368401948	1.68040166	0.756045855	-0.7798942	0.494913752	-0.327968501	-1.326138305	-0.86576221	Cluster 2
Dll4	-0.766764604	-0.984536507	0.604019688	0.818700762	-0.569468458	-1.102800985	1.658256445	0.342593657	Cluster 1
Gfra4	1.816400368	0.737166131	-1.13640206	-1.236881419	0.312986952	0.151916644	-0.264206127	-0.38098049	Cluster 2
Ppp1r14d	-0.849385637	-0.895265091	0.430639983	0.182613623	-0.850089244	-0.784209408	1.602020478	1.163675296	Cluster 3
Siglec1	-0.73881458	-0.703616697	2.102265481	0.72835947	-0.62533545	-0.631147632	0.258939479	-0.390650072	Cluster 1
Smox	-0.81076181	-0.59318452	1.714058346	1.289380985	-0.717447337	-0.891247274	0.206099382	-0.196897773	Cluster 1
Rassf2	0.709039897	-0.110266763	0.945388127	1.60197088	-0.255298203	-0.636234927	-1.20931735	-1.045281659	Cluster 4
Fermt1	-1.473726401	-1.037217122	0.864192366	1.261465919	-0.452612328	-0.520619079	0.59122269	0.767293954	Cluster 1
Hdc	0.025533715	2.376755354	-0.184290765	-0.680411496	-0.11277688	-0.144481953	-0.651245597	-0.629082378	Cluster 2
Sppl2a	-0.853981449	-1.212803159	0.765365572	1.306705475	-0.928248945	-0.602996151	1.004883393	0.521075264	Cluster 1
Mall	-0.833750095	-0.893748509	-0.084224109	0.32440657	-0.753725638	-0.69958077	1.390954573	1.549667979	Cluster 3
Il1a	-0.66304986	-0.666660037	2.094187441	0.647510236	-0.683911538	-0.677909494	0.412228934	-0.462395682	Cluster 1
Dtd1	1.1703153	0.139904956	-0.62188548	1.538813188	0.119592933	0.020652999	-1.323509643	-1.043884253	Cluster 4
Cd93	1.285972084	0.84479594	-0.484872123	-0.116275474	0.444887171	0.720554875	-1.480139442	-1.21492303	Cluster 2
Sdcbp2	-0.576481879	-1.024527094	1.106077524	1.034363785	-1.014459177	-0.996171093	1.06801512	0.403182814	Cluster 1
Fam110a	-1.511138835	-0.837524276	-0.342490662	-0.608737615	0.652279769	0.176030982	1.145402422	1.326178215	Cluster 3
Angpt4	-0.64631922	-0.612855826	-0.93827839	-0.8492226	-0.058064032	0.263483863	1.918609151	0.922647055	Cluster 3
Ccm2l	1.992857185	0.823580242	-0.269338976	-0.827495805	-0.196828146	0.087116551	-1.159020252	-0.450870799	Cluster 2
Bpifb1	1.715316517	0.82190032	-0.87050368	-0.832200914	0.401218335	0.505276781	-0.87050368	-0.87050368	Cluster 2
Stmn2	1.605200608	0.972296935	-1.154676293	-1.205780531	0.303916141	0.383493515	-0.597721085	-0.30672929	Cluster 2
Tpd52	-1.001561311	-1.025371689	0.758984456	0.659843636	-0.824773181	-0.768351766	1.447540811	0.753689046	Cluster 1
Pag1	-0.792430053	-1.092374774	-0.219717447	-0.043338488	-0.460183948	-0.431358437	1.756125844	1.283277303	Cluster 3
Zbp1	-0.875340864	-0.851744059	1.5247832	0.630058311	-0.830949477	-0.846122001	1.172188188	0.077126702	Cluster 1
Edn3	0.335334217	2.285549437	-0.470354204	-0.681938682	-0.360475511	0.138254496	-0.784066218	-0.462303536	Cluster 2
Fabp5	-0.650120569	-0.445965445	-0.028382942	-0.201231065	-0.560163156	-0.630334615	2.367249107	0.148948686	Cluster 3
Car2	-0.844717438	-1.088863494	1.074115076	0.988743122	-0.880124944	-0.864391198	0.540035607	1.075203268	Cluster 1
Chrna4	1.578883126	0.948948719	-0.905347063	-0.897691444	0.316755186	0.628239573	-1.049377399	-0.620410698	Cluster 2
Helz2	-0.753083376	-1.011028187	1.169844718	0.148135481	-0.738523706	-0.940752562	1.469579227	0.655828404	Cluster 1
Zbtb46	1.420891773	1.110612407	-0.857968925	-0.72805774	0.39378685	0.61663994	-1.107053231	-0.848851074	Cluster 2
Raly	-0.517456212	-0.889394864	-1.140868342	-1.073323	0.709312225	0.657555615	1.051396232	1.202778346	Cluster 3
Acss2	-1.025517949	-0.686275162	0.669413581	0.558066028	-0.799153977	-1.076664977	1.439700539	0.920431916	Cluster 1
Gss	-0.899725268	-0.849770103	0.20580467	0.363521464	-0.801795839	-0.822320243	1.548407098	1.255878221	Cluster 3
Ghrh	-0.562675025	-0.536431346	-0.510575378	-0.455763796	-0.562675025	-0.518022722	2.01645119	1.129692103	Cluster 3
Skil	-1.308646452	-1.088893342	1.006930316	0.709668871	-0.621900474	-0.607410915	0.999722111	0.910529884	Cluster 1
Pex5l	1.18177323	0.307209089	0.751688017	-0.083707215	0.178098686	0.649438703	-1.370018065	-1.614482445	Cluster 4
Ccdc39	1.859562653	0.450052107	0.190003691	-0.026352248	-0.066613623	0.061180886	-1.587047384	-0.880786082	Cluster 4
Postn	1.54186466	-0.524430247	1.120769601	0.676093533	-0.048553244	-0.68801583	-1.028906371	-1.048822103	Cluster 4
Ift80	1.707084389	0.895741884	-0.841114808	-0.792206712	0.336997646	0.445434178	-1.101605013	-0.650331565	Cluster 2
Bche	0.113516936	1.909343373	-0.705935128	-1.013766611	0.307968784	0.803500761	-0.514428017	-0.900200097	Cluster 2
Smad9	-0.359504588	0.9907626	1.35878863	1.187075404	-0.762044108	-0.535836049	-0.946133717	-0.933108172	Cluster 4
Tm4sf1	2.14110923	0.251760555	-1.000777414	-0.472927871	0.290014224	0.182156948	-0.8403309	-0.551004771	Cluster 4
Pfn2	-0.356242535	2.224000952	-0.778114317	-0.70701601	0.335065823	0.359297801	-0.549851517	-0.527140197	Cluster 2
Mme	0.928475364	2.079188119	-0.544682401	-0.729849785	-0.308177834	-0.102204217	-0.712845844	-0.609903402	Cluster 2
Kcnab1	2.041421572	0.981979224	-0.206718042	-0.317796328	-0.423672063	-0.463805153	-0.679897498	-0.931511712	Cluster 4
Veph1	2.177193703	0.481158195	-0.659023225	-0.559437157	-0.626393014	0.35757718	-0.779308393	-0.391767289	Cluster 4
Ptx3	0.312959737	2.14780932	-0.337266337	-0.893077061	-0.243677013	0.460691426	-0.894716598	-0.552723474	Cluster 2
Wnt2b	1.809299302	0.3551628	-0.952737592	-0.62017083	0.490714787	0.645624844	-0.58329157	-1.144601741	Cluster 2
Syt6	-0.716136501	-0.677920362	-0.602334962	-0.638294245	-0.172030072	0.064137624	2.226499497	0.516079021	Cluster 3
Ngf	2.3755698	0.275398784	-0.303679171	-0.548846237	-0.272939934	-0.352502366	-0.568462229	-0.604538647	Cluster 4
Hmgcs2	0.841470831	-0.594149845	1.775631228	0.845053922	-0.752986574	-0.800947093	-0.661046282	-0.653026186	Cluster 4
Slc6a17	1.808886389	-0.017739758	-0.742269074	-1.025895176	0.777040246	0.651551382	-0.580276274	-0.871297735	Cluster 2
Kcnc4	0.303575248	1.544292031	0.616212308	1.019108037	-0.645680622	-0.909899167	-0.931792592	-0.995815243	Cluster 4
Slc16a4	-0.783323499	-0.639050964	1.09102312	0.528249405	-1.174435196	-0.889405907	1.479163843	0.387779197	Cluster 1
Dennd2d	-1.108944232	-1.142671873	0.905492823	1.10020091	-0.787701339	-0.592806757	1.077462375	0.548968092	Cluster 1
Adar	-1.055500653	-0.842849999	1.020769014	0.469062384	-0.740970874	-0.976919445	1.336440105	0.789969468	Cluster 1
Col11a1	0.635418181	1.692812738	-1.069022343	-1.172473307	0.851043599	-0.273602886	-0.643076519	-0.021099462	Cluster 2
Prss12	2.337214268	-0.029484671	-0.591417259	-0.516428066	0.207368623	-0.141352345	-0.465837344	-0.800063206	Cluster 4
Lef1	-0.011607695	2.375329075	-0.534906352	-0.389362533	-0.041934091	-0.04443377	-0.696507547	-0.656577086	Cluster 2
Trim2	-0.561957543	-1.220035814	-0.320194273	-0.433477069	-0.478422161	-0.037519246	1.428735507	1.6228706	Cluster 3
Mcub	-0.582235659	-0.872032831	1.9002299	0.402803784	-0.817940781	-0.856163756	0.851303803	-0.025964461	Cluster 1
Tlr2	-0.593283692	-0.832622475	1.761926532	1.126561749	-0.877342454	-0.8182226	0.356146709	-0.123163767	Cluster 1
Sfrp2	1.020882368	1.991590921	-0.400244552	-0.306151333	-0.24486103	-0.319330742	-0.700020853	-1.041864778	Cluster 2
Casp6	-0.87916607	-0.795611083	1.165361334	1.487852767	-0.763770739	-0.967761573	0.707313923	0.045781441	Cluster 1
Gucy1b1	1.992920545	0.318534347	0.242313838	0.164208532	-0.175863885	-0.30445529	-1.445895663	-0.791762424	Cluster 4
Snx7	-0.972429467	-0.965752996	0.501094699	0.96505646	-0.832765554	-0.838496805	1.422248453	0.72104521	Cluster 1
Kcnq5	2.420600276	-0.03348207	-0.365693429	-0.55983269	-0.233647545	-0.10928807	-0.569271144	-0.549385327	Cluster 4
Ptgfr	0.174849366	2.11141821	-0.529480326	0.129428092	-0.027112623	0.212719536	-1.140866759	-0.930955496	Cluster 2
Ifi44	-0.85472609	-0.898869301	1.412679936	0.784466017	-0.834463127	-0.857121111	1.18998787	0.058045806	Cluster 1
Hcn3	0.831363645	1.198700271	-0.844262327	-0.433734974	1.34191293	-0.018445422	-1.12736549	-0.948168632	Cluster 2
Dclk2	0.170575537	1.92546059	0.050400906	0.228906097	0.000582101	0.146482918	-1.207175219	-1.315232929	Cluster 2
Fmo5	0.346502063	-0.494441505	1.938014916	0.969540981	-0.703781109	-0.544110604	-0.703267956	-0.808456785	Cluster 1
Bnipl	-1.030997872	-0.801642453	0.168288915	0.09608045	-0.620163292	-0.748243407	1.455079618	1.481598041	Cluster 3
Bcar3	-0.891968748	-0.943303728	0.764480423	0.486303964	-0.821464088	-0.799051963	1.714604616	0.490399524	Cluster 1
Tlcd4	-0.808506155	-0.684689512	-0.3795153	-0.713426851	-0.168827707	-0.06977239	2.187470633	0.637267281	Cluster 3
Tspan5	1.310124111	0.550185322	0.349937778	1.193572869	-0.47701353	-0.497531792	-1.151271126	-1.278003633	Cluster 4
Mttp	0.419585797	1.046478985	-0.115365373	0.500291222	-0.481891511	1.282119176	-1.132346656	-1.51887164	Cluster 2
Bdh2	-0.131903225	-0.20981127	1.478381771	1.664934716	-0.660425981	-0.610770461	-0.783735128	-0.746670421	Cluster 1
Cth	0.811143582	2.099916754	-0.741239195	-0.711200684	-0.090162373	-0.057807669	-0.713551158	-0.597099257	Cluster 2
Uox	-0.695844003	-0.704988465	0.68278613	0.211426575	-0.694858144	-0.684121745	2.121634179	-0.236034527	Cluster 1
Ddah1	0.27633063	1.777719842	-0.958618799	-1.027905491	0.548097889	0.745796162	-0.633497255	-0.727922978	Cluster 2
Asph	0.258416062	1.853270603	-0.444700218	-0.204671838	0.21678652	0.670155427	-1.133686314	-1.215570242	Cluster 2
Gem	0.405272217	0.164295486	1.423588661	1.308515574	-0.443639701	-0.636206829	-1.103351183	-1.118474226	Cluster 4
Mmp16	0.136295562	1.096084473	0.498746223	-0.180572797	0.856788311	0.571769044	-1.497016576	-1.482094241	Cluster 2
Atp6v0d2	2.450592138	-0.410363187	-0.121911258	-0.143238607	-0.466461942	-0.466339305	-0.398275142	-0.444002698	Cluster 4
Faxc	1.452668807	1.057943153	-0.673230835	-0.196853565	0.508909369	0.240787368	-0.966021402	-1.424202895	Cluster 2
Clca1	-0.810443532	-0.803516769	1.29172816	1.609604102	-0.791216665	-0.77664201	0.431466689	-0.150979977	Cluster 1
Clca3a2	-0.535759861	-0.530767352	2.351118529	0.33949627	-0.518365088	-0.519999935	-0.095892278	-0.489830285	Cluster 1
Gbp3	-0.83301	-0.661658605	1.918257923	0.668525178	-0.820453689	-0.89018879	0.515169415	0.103358567	Cluster 1
Gbp2	-0.646022424	-0.915109927	1.817453113	0.849097199	-0.804339405	-0.863073221	0.573700863	-0.011706198	Cluster 1
Rragd	0.192544836	0.479168545	1.068088472	1.592374308	-0.488964811	-0.66145665	-1.080465819	-1.101288882	Cluster 4
Coro2a	-1.22353481	-0.349824549	0.34393805	0.439665042	-1.081085899	-0.424269925	1.884599184	0.410512908	Cluster 3
Kif12	2.46932859	-0.364863972	-0.404107828	-0.364140024	-0.351726079	-0.195447041	-0.404107828	-0.38493582	Cluster 4
Tnc	0.534677987	1.586261384	-0.470408001	0.711562562	0.345092062	-0.315103359	-0.753954798	-1.638127836	Cluster 2
Svep1	1.557366507	0.360164911	0.474789017	0.896698411	-1.193414584	-0.109724918	-1.053196773	-0.93268257	Cluster 4
Pappa	0.123236989	1.561356475	0.854228603	-0.88506021	-0.120125123	0.709110542	-1.150657112	-1.092090163	Cluster 2
Astn2	0.07156861	0.401024022	0.276796384	-0.441612429	1.79920648	0.400391831	-1.357364523	-1.150010377	Cluster 2
Zfp37	0.807695987	1.309769416	-0.368129908	-0.600019429	0.298663347	1.011296803	-1.247631883	-1.211644333	Cluster 2
Wdr31	0.91023165	0.743955172	0.279592135	-0.563433143	0.106096919	1.222917931	-1.53984021	-1.159520454	Cluster 2
Bspry	-1.885054234	-0.542026444	0.711423075	0.441688895	-0.315289981	-0.469208661	1.110957406	0.947509945	Cluster 3
Ptprd	-0.017378028	1.514997222	0.252098742	0.500279475	0.263918167	0.334870178	-1.699226564	-1.149559193	Cluster 2
Epb41l4b	-0.634483174	-1.113259807	0.54338157	0.321682908	-0.942234506	-0.727713424	1.653153193	0.89947324	Cluster 3
Car9	-0.800658602	-0.78649973	1.070345707	-0.152121979	-0.737704548	-0.711049974	1.858681817	0.259007309	Cluster 1
Sh3gl2	-0.934465143	-0.706677594	-1.033932615	-1.031555671	0.732819199	0.949982968	0.953499185	1.070329671	Cluster 3
Cachd1	1.459874587	0.286472378	-0.731805621	-0.488217642	0.932339825	0.719070285	-1.446093677	-0.731640135	Cluster 2
2610528J11Rik	-0.876202706	-0.709523993	0.23371631	0.339886204	-0.899108108	-0.795334787	1.830249517	0.876317562	Cluster 3
Slc5a9	-0.861530396	-1.008624292	1.230102137	0.513155771	-0.78472741	-0.844241264	1.42285939	0.333006064	Cluster 1
Ttc39a	-1.201725386	-1.025933403	0.537776949	0.914527782	-0.74693624	-0.625349314	1.321406332	0.82623328	Cluster 1
Pramef12	-0.743264975	-1.358979047	0.875685583	0.065951402	-0.676556483	-0.44573819	0.608850167	1.674051542	Cluster 3
Echdc2	1.787358789	0.976958541	-0.177164307	-0.533544963	0.140325474	-0.005360727	-1.339437076	-0.849135732	Cluster 2
Tnfrsf8	-0.861895607	-0.788854969	1.653376731	0.025054918	-0.862002259	-0.80437861	1.109022198	0.529677598	Cluster 1
Lrp8	-1.304065599	-0.900305316	-0.597983726	-0.589050491	0.560961991	0.575532357	0.581529085	1.673381699	Cluster 3
Col9a2	-0.43378415	2.367046342	-0.386559537	-0.529276074	0.119888537	0.082242906	-0.695112028	-0.524445995	Cluster 2
Edn2	-1.105914465	-1.071160332	1.906668315	0.546365826	-0.420938393	-0.532832377	0.289633904	0.388177523	Cluster 1
Tfap2c	1.750278226	0.270442709	0.762528755	0.531528211	-0.443036723	-1.143028745	-0.898960704	-0.82975173	Cluster 4
Mfsd2a	-1.479718125	-0.850522766	-0.146953574	-0.528382435	0.091798319	0.293172433	1.669536038	0.951070111	Cluster 3
Epha8	-0.517660361	2.298632633	-0.550274032	-0.550274032	-0.062754588	0.482878444	-0.550274032	-0.550274032	Cluster 2
Gale	-0.6932529	-0.953233742	0.214978569	-0.32674838	-0.570955448	-0.671697107	1.798675054	1.202233955	Cluster 3
Ptch2	-0.084310248	1.918431857	-0.795439714	-0.867783791	0.730866486	0.561387753	-0.790772986	-0.672379357	Cluster 2
Tspan1	-0.992939041	-0.876278359	0.856395521	0.479929118	-0.829172466	-0.870153009	1.532264549	0.699953688	Cluster 1
Pla2g2e	-0.657471216	-0.659705087	2.0880388	0.905351652	-0.640362845	-0.589854475	-0.004476456	-0.441520373	Cluster 1
Cda	-0.959030612	-0.96328315	0.600430207	0.438818377	-0.666218176	-0.781892177	1.808579268	0.522596264	Cluster 3
Alpl	-0.782610839	-0.810994835	0.466590706	-0.175152695	-0.712468044	-0.716756402	1.969774038	0.76161807	Cluster 3
Fabp3	0.387671793	-0.456410421	0.849972773	1.912775597	-0.178840607	-0.592063702	-1.081020834	-0.842084601	Cluster 4
Adgrb2	-0.052278077	2.039644734	-0.933221685	-1.015154283	0.717602097	0.136880654	-0.484412663	-0.409060776	Cluster 2
Tmem54	-1.507970381	-0.863806356	0.050592737	-0.437485329	-0.078829124	0.111835736	1.200703348	1.524959369	Cluster 3
Rnf19b	-0.970798199	-0.978624018	1.21067256	1.128345184	-0.662896853	-0.911294056	1.033564493	0.151030889	Cluster 1
Csmd2	-0.206840221	-0.760261823	-0.622554977	-0.546770038	-0.533891046	-0.531344042	1.601337956	1.600324192	Cluster 3
Trim63	-0.382949725	-0.383201672	1.393748408	1.810059365	-0.612209133	-0.5713256	-0.623002392	-0.631119251	Cluster 1
Cnksr1	-0.691549738	-0.702736247	0.590303042	0.19915338	-1.050739098	-0.952433746	1.641477137	0.966525268	Cluster 3
Hgf	0.443293138	2.132070128	-0.314269544	-0.840819011	0.207485229	-0.000188975	-1.019312158	-0.608258807	Cluster 2
Sema3a	-0.89013194	-1.020301113	-0.335184298	-0.301343879	-0.279938236	-0.23882739	1.786585326	1.27914153	Cluster 3
Cdk14	-1.056948793	-0.64400807	0.538931478	0.771440838	-0.813783166	-1.032742657	1.537728724	0.699381646	Cluster 1
Padi2	-0.590442817	-0.61745951	-0.384493683	-0.439817028	-0.403888646	-0.424460571	2.29461486	0.565947394	Cluster 3
Espn	2.234299531	0.103773869	-0.648647594	-0.44771363	-0.019471947	0.357445126	-0.78290322	-0.796782135	Cluster 4
Smarcd3	0.751490187	1.10316987	-0.994935749	-1.143872962	1.21474388	0.550103686	-0.891155364	-0.589543549	Cluster 2
Pgd	-0.870100376	-0.790937269	-0.099544829	-0.274318584	-0.513041862	-0.553511926	1.827390781	1.274064065	Cluster 3
Uts2	-0.466492235	-0.489698425	-0.401981298	-0.459079043	-0.414119583	-0.468984694	2.382853031	0.317502248	Cluster 3
Abcb1b	2.474867614	-0.3537229	-0.354017594	-0.357229785	-0.354590697	-0.352005357	-0.35390303	-0.349398251	Cluster 4
Nos3	1.078664031	0.687181541	-0.866156699	-0.504204622	0.138757797	1.502933379	-1.076516037	-0.960659391	Cluster 2
Slc25a33	1.405990121	0.999670947	0.890210448	0.151784968	-0.622909658	-0.697474135	-1.252322988	-0.874949703	Cluster 4
Angptl7	0.654988779	2.249994586	-0.331184529	-0.458695491	-0.639091746	-0.310626281	-0.535570989	-0.629814329	Cluster 2
Arhgef16	-0.90654932	-1.065049292	0.632733645	0.236535976	-0.723109414	-0.768321261	1.531973235	1.061786431	Cluster 3
Morn1	0.819076394	0.865644209	0.58209953	-0.43314209	0.578019727	0.535179668	-1.2604192	-1.686458238	Cluster 2
Plch2	-1.282351007	-0.650954591	0.476721137	0.173651591	-0.675226691	-0.745143028	1.41993173	1.28337086	Cluster 3
Prom1	-0.758392625	-0.735507996	1.821704992	1.273136419	-0.672840376	-0.625882576	0.013621484	-0.315839321	Cluster 1
Kcnip4	-0.618528921	-0.810708175	-0.103610711	-0.625368944	-0.5821931	-0.400528122	1.821701426	1.319236547	Cluster 3
Sorcs2	1.033366447	1.225269819	-0.291902154	-0.649581769	0.936062345	0.192907641	-1.126829615	-1.319292713	Cluster 2
Hgfac	-0.626140155	-0.947111426	0.859496379	0.903508387	-0.923190391	-0.952052609	1.541581225	0.14390859	Cluster 1
Evc	0.98300181	1.383140576	-0.240111606	-0.695298085	0.968309957	-0.175488113	-1.375423749	-0.84813079	Cluster 2
Stx18	-0.224666063	1.952224603	-0.883082925	-0.714149999	0.377346321	0.869851226	-0.670293334	-0.707229829	Cluster 2
Nsg1	-0.219447651	2.021211914	-0.568167022	0.669932759	-0.116474136	0.22737523	-0.988649055	-1.025782037	Cluster 2
Rnf32	0.734594105	1.826807356	-0.409583363	0.198127721	-0.017145769	0.073238572	-1.292362661	-1.113675962	Cluster 2
Fosl2	-0.098720266	-1.579164773	1.044555367	-0.173584521	-0.751930886	-0.513631838	1.482594494	0.589882422	Cluster 1
Krtcap3	-0.909402496	-0.936376801	0.650085528	0.67294982	-0.943219448	-0.876007061	1.274060015	1.067910442	Cluster 1
Cwh43	2.447509906	-0.041120114	-0.250683876	-0.320345093	-0.465906885	-0.463330033	-0.441512011	-0.464611893	Cluster 4
Cgref1	1.994675822	0.62942391	-1.06136573	-1.099985287	0.149236371	-0.309608668	-0.400972407	0.098595991	Cluster 2
Khk	2.091115968	0.75665288	0.084394588	-0.214652636	-0.538523961	-0.444888075	-0.796234442	-0.937864322	Cluster 4
Ppargc1a	-0.033423088	-0.255761266	0.625266406	1.935128551	-0.188180952	0.241378593	-1.125625766	-1.198782476	Cluster 4
Dpysl5	2.333392628	-0.226743667	0.240092326	0.004252441	-0.388384402	-0.576970367	-0.727953737	-0.657685224	Cluster 4
Slc34a2	-0.807966183	-0.847709199	1.678809993	1.078316697	-0.763902068	-0.791531638	0.635825615	-0.181843217	Cluster 1
Sel1l3	-0.875247664	-1.259490885	0.269148294	0.856547686	-0.639838888	-0.645614088	1.584822475	0.709673069	Cluster 3
Cckar	-0.521357634	-0.553351345	-0.517785869	-0.516860227	-0.553351345	-0.492388152	1.152819655	2.002274917	Cluster 3
Ugdh	-0.601839398	-1.017645653	0.163723917	0.807557229	-0.813010854	-0.917265524	0.645050123	1.733430159	Cluster 3
Sult1d1	1.696873812	1.488845797	-0.513974557	-0.603890908	-0.461689731	-0.168586066	-0.729010835	-0.708567511	Cluster 2
Tgfbr3	2.458670299	-0.251772649	-0.336863363	-0.602787308	-0.3513335	-0.388133119	-0.23778625	-0.289994109	Cluster 4
Gbp9	-0.736165524	-0.682587315	0.830699713	-0.196879422	-0.940055606	-0.927551712	1.351476786	1.301063079	Cluster 3
Spp1	-0.74372377	-0.821137137	1.230380155	1.649080928	-0.806071301	-0.82101416	0.444917897	-0.132432612	Cluster 1
Sparcl1	0.635142602	0.142891427	1.210541326	1.187669816	-0.143922066	-0.380779028	-1.227902756	-1.423641322	Cluster 4
Hsd17b11	-0.305506778	-1.172764793	0.292367828	0.130844491	-0.764547908	-0.851565621	1.860662383	0.810510398	Cluster 3
Aff1	1.818470949	1.358895021	-0.503491062	-0.455156886	-0.291458216	-0.510026735	-0.573437509	-0.843795562	Cluster 2
Slc10a6	2.190133302	-0.078855014	0.33023082	0.179800753	-0.877462932	-0.994162228	-0.465407221	-0.28427748	Cluster 4
Plac8	-0.781516837	-0.665648012	1.856471909	0.875472981	-0.770463207	-0.82730348	0.607147485	-0.294160838	Cluster 1
Cds1	-0.458112331	-1.075648673	1.035286764	0.725848706	-1.11008171	-0.819065414	1.435383271	0.266389388	Cluster 1
Bmp3	-0.771943907	-0.732969898	-0.704997067	-1.020704221	0.480206563	-0.042539624	1.083974395	1.708973759	Cluster 3
Antxr2	0.989679732	0.129475016	1.165251221	1.194070315	-0.611888705	-0.709280582	-1.167204186	-0.990102812	Cluster 4
Crybb1	0.928812939	1.414941115	-0.856737092	-0.768953003	0.991224373	0.164011645	-1.08815745	-0.785142527	Cluster 2
Asphd2	-0.197082133	1.793005608	-0.439943498	0.189059998	0.761324117	0.270946588	-1.050514005	-1.326796675	Cluster 2
Nos1	-1.071074798	-1.019670995	0.268415749	-1.309255306	1.098548912	0.143238046	1.028198468	0.861599924	Cluster 3
Alb	-0.580145517	-0.581511688	1.921597587	1.245814751	-0.581705847	-0.581540671	-0.264407204	-0.578101411	Cluster 1
Rassf6	-1.145019244	-0.716940657	1.558145109	0.349738706	-0.665123163	-0.956476831	0.902248213	0.673427867	Cluster 1
Cxcl5	-0.659365057	-0.664474322	2.197858359	0.110476802	-0.653976741	-0.650688432	0.595165076	-0.274995684	Cluster 1
Cxcl15	-0.65564705	1.044925956	-0.701452338	-0.712735647	1.108779868	1.443207859	-0.764740242	-0.762338407	Cluster 2
Cxcl1	-0.561821905	-0.572673979	2.374285366	0.257357525	-0.512754142	-0.539491695	-0.222718898	-0.222182271	Cluster 1
Pitpnm2	0.289648235	0.835989617	-0.910894933	-1.018852366	1.245690647	1.196795767	-0.926963014	-0.711413953	Cluster 2
Naaa	-0.58323873	-0.548144209	-0.499717839	-0.168953731	-0.402493785	-0.616875862	2.294017983	0.525406172	Cluster 3
Fam216a	0.416655725	1.392948337	-0.656703665	-0.597682322	0.725296906	0.962721691	-1.375256894	-0.867979778	Cluster 2
Arpc3	-0.831877226	-0.94377211	0.438703569	0.714473523	-0.861437964	-0.867420502	1.652880979	0.69844973	Cluster 1
Aacs	-0.971455274	-0.533460358	-0.85756079	-1.020923526	0.269209112	0.362625064	1.328497784	1.423067987	Cluster 3
Anxa3	-0.727308324	-0.944552399	-0.138335153	-0.306299806	-0.501170527	-0.468068931	1.885465064	1.200270076	Cluster 3
Pxmp2	2.074483037	0.43694601	-0.625984634	0.30018612	-0.387642903	0.096100406	-1.134584404	-0.759503631	Cluster 4
P2rx2	2.472824091	-0.347527652	-0.314473137	-0.288067437	-0.398275617	-0.413053994	-0.365424351	-0.346001903	Cluster 4
Prkab1	-0.668368894	-1.045215348	0.746185277	0.131276603	-0.924992607	-0.824819792	1.353438766	1.232495995	Cluster 3
Oasl2	-0.929784755	-0.813877211	1.538708678	0.564366763	-0.868646609	-0.931531658	0.972146373	0.46861842	Cluster 1
Foxp2	-1.26659419	-0.772205158	1.457834237	1.176219284	-0.607734897	-0.660406491	-0.023277705	0.696164919	Cluster 1
Rasal1	-0.610483492	-0.925012002	2.049458628	0.778896109	-0.724403865	-0.656904674	-0.003243959	0.091693255	Cluster 1
Dtx1	1.035766727	1.505117852	-0.322989694	-0.207859225	0.508689678	0.032188672	-1.296638329	-1.254275681	Cluster 2
Oas1b	-0.457105872	-0.901379566	1.882799005	0.532454001	-0.927175275	-0.96480429	0.491222893	0.343989104	Cluster 1
Arpc1b	-0.828017133	-1.038666312	0.312829838	0.223998655	-0.586382115	-0.869512483	1.624635208	1.161114342	Cluster 3
Cyp3a25	-0.730115005	-0.730115005	1.947080408	1.129306845	-0.508573573	-0.235913763	-0.141554901	-0.730115005	Cluster 1
Ndufa4	-0.995039895	-0.71301732	0.170078803	0.049038428	-0.611559301	-0.779851288	1.852357179	1.027993393	Cluster 3
Rasl11a	-0.330564724	0.172116105	0.883364998	1.806779056	-0.351081055	0.127553477	-1.234618095	-1.073549762	Cluster 4
Fam3c	-1.086782993	-0.825654511	-0.040245769	0.114835933	-0.472565633	-0.641101923	1.732993035	1.218521861	Cluster 3
Agfg2	1.448638322	1.627027754	-0.840446796	-0.653742702	-0.051575055	-0.068606068	-0.881376589	-0.579918866	Cluster 2
Cyp3a13	-0.474313639	-0.459007544	0.103456136	-0.296568426	-0.486659014	-0.469016168	2.426926121	-0.344817467	Cluster 3
Dlx6	-1.096101213	-0.877832017	0.656974584	0.564780536	-0.760245011	-0.853700456	1.475750265	0.890373312	Cluster 1
Dlx5	-1.295945888	-0.999370014	0.750300073	0.270967882	-0.466457857	-0.675155462	1.424951026	0.99071024	Cluster 3
Pon3	-0.684697932	-1.008076535	0.642109063	0.406978114	-0.872406574	-0.861701904	1.739559053	0.638236715	Cluster 1
Plxna4	-0.429580899	-0.971497423	-0.788661217	-0.447531002	0.137019123	0.270226531	2.226560998	0.003463889	Cluster 3
Ahcyl2	-0.624062565	-1.105879935	0.932315474	1.314085947	-0.938482259	-0.892858297	1.010385372	0.304496264	Cluster 1
Adcyap1r1	2.257708595	0.12173597	-0.57232582	-0.793014218	0.156071359	0.135772082	-0.787066274	-0.518881694	Cluster 4
Herc6	-0.770687497	-0.797529256	2.100506102	0.494265129	-0.667836978	-0.700720007	0.413968689	-0.071966182	Cluster 1
Aoc1	-0.567051467	-0.66761779	0.533350909	-0.006184786	-0.647859189	-0.647821266	2.247077946	-0.243894357	Cluster 3
Gpnmb	-0.462171047	-0.235150163	1.184237553	1.954261409	-0.554299694	-0.527379976	-0.684787996	-0.674710085	Cluster 1
Npy	2.474868855	-0.354363375	-0.354363375	-0.354363375	-0.354363375	-0.348688607	-0.354363375	-0.354363375	Cluster 4
Osbpl3	-0.774240417	-0.833635594	1.840433775	1.203158543	-0.631289267	-0.667510405	0.024673716	-0.161590351	Cluster 1
4921507P07Rik	1.965500417	-0.024857488	0.937186349	0.044632077	-0.518522362	-0.6675384	-0.998322311	-0.738078281	Cluster 4
Ptn	2.191818074	0.621911641	-0.587300483	-0.560002515	-0.056312208	-0.107661686	-0.811186494	-0.691266329	Cluster 4
Slc23a4	-0.961492696	-0.96402193	0.960029954	0.62830095	-0.856979813	-0.915051034	1.18431479	0.924899779	Cluster 1
Fam131b	-0.31082642	0.927613565	1.096628668	1.188054167	0.045965622	-0.388175867	-1.255605564	-1.30365417	Cluster 4
Trpv6	-0.729724016	-0.878976791	1.712480644	1.000316874	-0.839455222	-0.845278853	0.585214913	-0.00457755	Cluster 1
Dbpht2	-1.05783045	-1.049891737	-0.719259788	-0.519947702	0.195491519	0.484388426	1.617791999	1.049257733	Cluster 3
Mad2l1	-1.041816084	-0.327339934	-1.03788869	-1.11927898	0.631224866	1.225078567	0.531923265	1.13809699	Cluster 3
Prdm5	1.09317271	0.906613867	-0.740700175	-1.075513479	1.044940768	0.640920141	-1.052163645	-0.817270186	Cluster 2
Hpgds	2.446005939	-0.478611186	-0.024489093	-0.306650678	-0.363764016	-0.322858313	-0.420552673	-0.529079979	Cluster 4
Add2	-0.639917556	-0.689586943	-0.194643206	-0.268843461	-0.588833862	-0.607543277	2.135315483	0.854052823	Cluster 3
Lrig1	-1.190852488	-1.129350503	-0.153279043	0.081992633	-0.237358047	-0.215580985	1.169212267	1.675216167	Cluster 3
Wdr54	1.665500648	1.134881508	0.203596539	-0.245756714	0.028191953	-0.723583831	-1.334978291	-0.727851812	Cluster 4
Prok2	-1.004117638	-1.102641841	-0.539012523	-0.653545431	0.475296226	0.063021748	1.472247635	1.288751825	Cluster 3
Cntn3	-0.387640143	2.14707415	-0.467725033	0.538874919	-0.051522064	0.075794665	-0.959123433	-0.89573306	Cluster 2
Klf15	2.078383565	0.823651939	-0.34422992	-0.403236937	-0.130973106	-0.366320159	-1.141846661	-0.51542872	Cluster 4
Wnt7a	-1.629751911	-1.155971617	-0.114825465	0.933226092	1.320186787	0.611470184	-0.037473154	0.073139084	Cluster 3
Bhlhe40	-1.039556865	-0.969770722	0.967986652	0.420773341	-0.792216621	-0.798128397	1.384861483	0.82605113	Cluster 1
Usp18	-0.889581545	-0.753068107	1.6983536	0.785826399	-0.844222797	-0.901159866	0.773118685	0.13073363	Cluster 1
Slc6a13	-0.853993459	-0.870769036	-0.49703887	-0.522324827	-0.001254151	-0.057153386	0.672493969	2.130039759	Cluster 3
Ret	-0.35767538	-0.357118055	-0.288420259	-0.417237947	-0.416962142	-0.373930722	2.471058168	-0.259713662	Cluster 3
A2m	-0.894575772	-0.503699317	-0.74994866	-0.825036447	-0.154499499	0.170699701	1.105835305	1.851224689	Cluster 3
Lag3	1.830076842	0.52951014	-0.079149615	0.628445727	-0.070070525	-0.515843665	-1.169615832	-1.153353073	Cluster 4
Tuba8	-0.71706595	-0.653383073	1.369916854	0.493512409	-0.729754491	-0.645726355	1.581375844	-0.698875237	Cluster 1
Tmem52b	2.47446468	-0.347424979	-0.347661863	-0.368606931	-0.369981577	-0.334024267	-0.3794937	-0.327271362	Cluster 4
Bcl2l14	-1.032144616	-0.960255418	0.359350862	1.002118441	-0.587675629	-1.004934544	1.272844125	0.950696779	Cluster 1
Ptpro	0.767182138	1.887425176	0.342366048	0.252823625	-0.812554827	-0.835720011	-0.916548806	-0.684973342	Cluster 2
Dera	-1.305725764	-0.19370244	-0.380933815	-0.40485699	-0.414964166	-0.29429912	1.176094373	1.818387922	Cluster 3
Ldhb	1.214654216	0.292905404	0.705477401	0.799495984	-0.03705932	-0.043665749	-1.487121811	-1.444686124	Cluster 4
Rad18	-0.604796065	-0.898469134	-0.870406011	-1.247555837	0.532593166	1.210892649	0.931792787	0.945948444	Cluster 3
Bhlhe41	-0.93388195	-0.458758065	-0.181514569	-0.127213677	-0.641493021	-0.525190922	2.164804509	0.703247695	Cluster 3
Lrmp	-0.834938988	-0.826155929	0.180365518	0.280929844	-0.849220973	-0.819902955	1.441941134	1.426982348	Cluster 3
Bcat1	-0.46794984	-0.527434266	-0.76353194	-0.69106082	-0.401793984	-0.351056664	1.720910062	1.481917452	Cluster 3
Itpr2	-0.12734704	2.057812892	-0.36295006	-0.429231116	0.190459127	0.652579838	-1.054926615	-0.926397024	Cluster 2
Far2	0.149534351	1.538449001	-0.773285148	-0.725918281	0.269291027	1.334274679	-1.011993524	-0.780352106	Cluster 2
Tmtc1	0.420299412	1.718181015	-0.608377739	-0.823555141	0.969569099	0.221730823	-0.82106726	-1.076780209	Cluster 2
Caprin2	-0.098730245	2.291257668	-0.516235061	-0.586884994	0.097134123	0.259357451	-0.783960955	-0.661937988	Cluster 2
Scnn1a	-0.356962169	2.429368745	-0.084518912	-0.308272274	-0.307740049	-0.145835569	-0.590530364	-0.635509408	Cluster 2
Tead4	0.078688804	-0.607318526	-0.912525545	-1.130508414	-0.14240319	-0.240433085	1.288043212	1.666456744	Cluster 3
Pzp	-0.601766605	-0.591646998	1.795381543	1.405870241	-0.605245117	-0.537576755	-0.261441302	-0.603575007	Cluster 1
Zik1	0.774305609	1.199632947	-0.613464647	-0.428141668	0.761497586	0.772223672	-1.536975392	-0.929078107	Cluster 2
Nova2	1.821640447	0.439324035	-0.773532962	-0.066077609	0.046594922	0.532722842	-1.547415672	-0.453256003	Cluster 2
Pglyrp1	-0.755705694	-0.769366124	1.708443508	1.287930684	-0.764473442	-0.763969435	0.240393937	-0.183253433	Cluster 1
Zdhhc13	-0.973715205	-1.149851298	0.790144025	0.834045792	-1.051859805	-0.445306272	1.234874952	0.761667811	Cluster 1
Rhpn2	-0.624411314	-1.07164579	1.231891516	1.193159508	-0.972950687	-0.917533884	0.750256033	0.411234618	Cluster 1
Fam189a1	0.431898597	2.346741042	-0.507869199	-0.493186015	-0.353919112	-0.42201356	-0.507869199	-0.493782554	Cluster 2
Cib1	-1.246138372	-0.796934464	0.629861113	0.630705002	-0.788125123	-0.772992991	1.333943137	1.009681698	Cluster 1
Pex11a	-0.145651829	2.386789401	-0.068941344	-0.005621375	-0.447177045	-0.32855634	-0.663010731	-0.727830737	Cluster 2
Synm	2.375935367	-0.171836971	-0.074661672	-0.288480451	-0.035194288	-0.305966754	-0.657537749	-0.842257482	Cluster 4
Mef2a	2.190058746	0.665618012	-0.144284474	-0.164582652	-0.712959161	-0.397221512	-0.632749259	-0.8038797	Cluster 4
Nox4	0.000178983	1.419881441	0.242821552	1.486165725	-0.419873122	-0.718830758	-0.969580089	-1.040763734	Cluster 2
Dpf1	1.16301532	1.362582522	-0.758788627	-1.118009026	0.6980682	0.276105423	-1.017040375	-0.605933437	Cluster 2
2200002D01Rik	-0.665787617	-0.915348227	1.525765785	0.808820271	-0.756266658	-1.051353654	1.028977443	0.025192657	Cluster 1
Fbxo17	1.08295098	1.48828502	-0.792005528	-1.149070731	0.148123356	0.702935289	-0.901117868	-0.580100518	Cluster 2
Lrfn1	-0.061385532	1.537497452	-1.008067991	-0.985648787	1.028751057	0.828404365	-0.632036663	-0.707513903	Cluster 2
Me3	-1.242557446	-1.207056834	0.698357143	0.383530511	-0.471646489	-0.270107363	1.704318601	0.405161877	Cluster 3
Tmc5	-0.764317352	-0.535252335	2.027010835	0.969963549	-0.685745627	-0.707069142	0.025385038	-0.329974966	Cluster 1
Xylt1	1.039256281	0.906243899	-0.927334077	-1.034758742	0.826428358	0.916076512	-0.583288713	-1.142623518	Cluster 2
Mvp	-0.544037404	-1.316239719	0.999313982	0.940301239	-0.719675141	-0.996504074	1.16350341	0.473337708	Cluster 1
Tbx6	1.465049581	-0.708735008	1.405772641	0.584264099	-0.480721718	-0.545009675	-0.747687159	-0.972932761	Cluster 4
Plekhb1	2.050898134	-0.317440246	0.354198967	0.697911345	-0.541960135	-0.48332347	-0.836050983	-0.924233612	Cluster 4
Sult1a1	1.955627527	1.020586173	-0.047615885	-0.019932874	-0.835243858	-0.698644173	-0.671287442	-0.703489469	Cluster 4
Nupr1	-0.545258733	-0.90601933	1.356917021	1.640641216	-0.723157901	-0.888707259	0.163149398	-0.097564413	Cluster 1
Syt3	-0.104456748	1.965206071	0.733725161	-0.093861551	-0.170848019	-0.078849047	-1.050711865	-1.200204001	Cluster 2
Myh14	0.055744164	-0.791996708	-0.358299601	-0.5332082	-0.550743646	-0.572733987	2.253384967	0.497853013	Cluster 3
Il21r	-0.897756338	-1.048062271	1.507227716	1.322026318	-0.662233247	-0.462131797	0.564856444	-0.323926824	Cluster 1
Dgat2	-1.324160412	-0.511066233	1.751155069	0.619843438	-0.658940618	-0.719322767	0.758985736	0.083505785	Cluster 1
Il4ra	-0.546581811	-1.424845774	0.182876716	-0.214540073	-0.31047599	-0.459053899	1.855752934	0.916867895	Cluster 3
Zkscan2	2.296249476	0.326967711	-0.75738861	-0.428886925	-0.26349621	0.06745716	-0.523372454	-0.717530148	Cluster 4
Acer3	-0.914752723	-1.054548058	1.243955568	0.956280102	-0.789251232	-0.859996793	1.041527365	0.376785771	Cluster 1
Aqp8	2.472421461	-0.387066486	-0.379078337	-0.372381176	-0.32279749	-0.25556458	-0.380656648	-0.374876743	Cluster 4
Slc5a11	0.201278564	2.355836238	-0.601106276	-0.589738712	-0.086381313	-0.115724497	-0.612979023	-0.551184981	Cluster 2
Dkk3	1.319138448	-0.243907238	0.403330008	0.679138791	0.559984485	0.184321837	-1.546136978	-1.355869354	Cluster 4
Itgam	-0.876355689	-0.844989759	1.167876094	1.230504997	-0.8475311	-0.810020041	1.116663824	-0.136148326	Cluster 1
Itgax	0.190163003	0.591818595	1.31688054	1.148376498	-0.584274454	-0.155111754	-1.094948773	-1.412903655	Cluster 4
Dkkl1	-0.741686484	-0.691639215	0.405648853	-0.371667763	-0.710875306	-0.703741282	2.002406552	0.811554646	Cluster 3
Pycard	-1.130572444	-0.630203365	0.35214956	0.254234833	-0.813727362	-0.793450298	1.505599462	1.255969614	Cluster 3
Stx1b	0.482683466	1.844221089	-0.080669351	-0.964862111	0.226551004	0.507326054	-1.218666709	-0.796583442	Cluster 2
Ptpn5	-0.741693703	-0.895213668	-0.999409743	-1.000652939	1.335574016	0.564206521	0.73192702	1.005262497	Cluster 3
Cpxm2	0.945341843	1.829747233	-0.591731151	-0.825871066	0.276947707	0.158536661	-0.988513525	-0.804457703	Cluster 2
Scnn1b	0.157114342	-0.065994284	1.322351991	1.639116091	-0.603132796	-0.651460798	-0.642988529	-1.155006017	Cluster 4
Cckbr	-0.58573071	-0.635721874	-0.052214224	2.300730913	-0.536084048	-0.540464999	-0.40883294	0.458317883	Cluster 1
Trim30a	-0.822058657	-0.838634869	1.650027413	0.885380406	-0.820911507	-0.866890046	0.829906769	-0.016819509	Cluster 1
Chst15	2.033735423	-0.292675762	0.420901011	0.663443699	-0.56013699	-0.620226664	-0.588605967	-1.056434749	Cluster 4
Lhpp	1.187923145	0.270235059	-0.142476837	0.66195446	0.676676763	0.339732557	-1.527563011	-1.466482136	Cluster 4
Pgap2	-1.303154202	-0.531539444	0.494693126	0.160461669	-0.718677102	-0.7644981	1.558082108	1.104631944	Cluster 3
Denn2b	0.799523429	0.249475054	0.369563339	1.016830404	0.452946215	0.231498444	-1.595698712	-1.524138173	Cluster 4
Tub	0.004065938	2.104687559	-0.912154468	-0.618213114	0.577413577	0.235021664	-0.706067863	-0.684753293	Cluster 2
Ano1	0.943595225	1.666262806	-0.617154897	-0.455110773	0.294743498	0.395471759	-1.21478814	-1.013019478	Cluster 2
Zfp300	1.105558928	1.307179311	-0.837959577	-1.123708256	0.31192278	0.844966193	-0.810865872	-0.797093508	Cluster 2
Tnni2	2.294791069	-0.085868494	-0.515624728	-0.858300264	0.31069988	-0.317662333	-0.717124385	-0.110910744	Cluster 4
Syt8	-0.935004364	-0.793054213	1.53419902	1.193100445	-0.796517438	-0.833685919	0.624550394	0.006412076	Cluster 1
Smarca1	1.366540066	0.382233338	-1.107037798	-1.209592129	0.757919044	0.994754109	-0.718796371	-0.46602026	Cluster 2
Stk26	1.322347194	0.719470841	-0.910825343	-1.059557639	0.603169772	0.973091741	-0.5858135	-1.061883066	Cluster 2
Arhgef6	-0.81132118	-0.787218268	1.499793359	0.971111396	-1.024184173	-0.924111731	0.692656675	0.383273922	Cluster 1
Magix	1.921333625	1.090640076	-0.525446398	-0.751979588	-0.217752051	-0.234563428	-1.061186587	-0.221045648	Cluster 2
Ccdc120	-0.418392099	-0.795582289	0.335945607	-0.118719388	-0.860710023	-0.98400861	1.820096426	1.021370375	Cluster 3
Mtcp1	2.35545606	0.012096341	-0.002407108	-0.734160215	-0.147202903	-0.172060916	-0.632372018	-0.67934924	Cluster 4
Rab39b	1.576312551	0.907843622	-0.55027289	-0.982205045	0.2770209	0.629120023	-0.593310792	-1.264508369	Cluster 2
Magee2	-0.959690019	-0.970545659	0.002272878	-0.189884273	-0.62477856	-0.148131053	1.950574751	0.940181935	Cluster 3
Itm2a	0.259740539	1.729318529	0.355186915	0.337021928	-0.020663425	-0.005126131	-1.624399631	-1.031078724	Cluster 2
Srpx2	-1.477325328	-0.900495124	0.237586314	0.878763399	-0.434776364	-0.49746302	0.68742616	1.506283961	Cluster 3
Col4a6	2.063859687	0.967896178	-0.215379754	-0.303144107	-0.472288345	-0.514794632	-0.842887334	-0.683261693	Cluster 4
Col4a5	1.453255831	1.701282008	-0.154814577	-0.35269299	-0.458685476	-0.74382048	-0.860719011	-0.583805304	Cluster 2
Pak3	-0.217711913	-0.861617243	-0.985239242	-1.013005004	-0.049326633	0.349753253	1.72938798	1.047758802	Cluster 3
Il13ra2	1.510145493	1.694632345	-0.694749365	-0.722539447	-0.583007672	-0.497964024	-0.405662806	-0.300854523	Cluster 2
Lrch2	0.50121865	1.598033169	-0.790625522	-0.84623941	0.870598749	0.556277402	-0.974763385	-0.914499652	Cluster 2
Adgrg2	1.000881775	1.578589035	-0.891457279	-0.977648489	0.548176316	0.348339243	-0.949948921	-0.65693168	Cluster 2
Rps6ka3	-1.057203901	-1.207230901	0.2865303	-0.069305515	-0.586308655	-0.067822938	0.937736454	1.763605157	Cluster 3
Nsdhl	-0.498330258	-0.559552053	-0.753195032	-0.810826481	-0.443518815	-0.041370808	1.861067707	1.245725741	Cluster 3
Arhgap6	1.275857039	0.681396501	0.455828358	1.030424951	-0.411723564	-0.502946916	-1.360214749	-1.168621622	Cluster 4
Zfp275	0.776063441	0.717327804	-1.045876044	-1.027751623	0.972826036	1.211412008	-0.92989942	-0.674102202	Cluster 2
Car5b	-0.987163419	-0.563716744	0.585894353	0.565078212	-1.004205505	-1.029900619	1.300105769	1.133907952	Cluster 1
G6pdx	-0.781330474	-0.668591655	-0.430581059	-0.414818209	-0.388646811	-0.480401354	1.895700753	1.268668808	Cluster 3
Plp1	1.060331575	1.608160253	0.088793981	0.057524156	0.010766095	-0.312194311	-1.362045159	-1.151336589	Cluster 2
Zcchc18	0.915200866	0.869755528	1.30372012	0.039178169	-0.175858626	-0.284391562	-1.20179859	-1.465805905	Cluster 4
Tsc22d3	2.361236782	0.379712377	-0.520311628	-0.317726942	-0.449646303	-0.453275585	-0.476804751	-0.523183951	Cluster 4
Morc4	0.611852177	0.697125182	-0.844231245	-0.862147413	1.283777542	1.054638056	-1.11106741	-0.82994689	Cluster 2
Rnf128	-1.213642255	-0.858722719	0.553239847	0.22411026	-0.604320004	-0.700353682	1.614867927	0.984820625	Cluster 3
Angpt2	2.07167096	0.085911552	0.294024078	0.462419961	-0.425082407	-0.53082303	-0.876764487	-1.081356626	Cluster 4
Thsd1	1.992837766	0.666881713	-0.540879771	-0.447736409	0.027681513	0.075732113	-1.392179655	-0.38233727	Cluster 4
Rab11fip1	-0.806889936	-1.007829591	1.199340612	0.659514032	-0.763245366	-0.966230517	1.354285393	0.331055373	Cluster 1
Cd209a	1.527476697	1.041889566	-0.260603329	0.410281258	0.230273587	-0.481948379	-1.14485839	-1.32251101	Cluster 4
Tnfsf13b	1.188237693	1.720203531	-0.22675671	-0.465973763	-0.086141102	0.038188395	-1.115301382	-1.052456663	Cluster 2
Vegfc	1.049757121	1.321629515	-0.484394649	0.497878268	0.23028034	0.058935933	-1.472897239	-1.201189289	Cluster 2
Dusp4	-0.87004871	-0.954282018	1.534705364	1.479796746	-0.724693121	-0.502176002	-0.049503508	0.086201251	Cluster 1
Plat	-0.795536436	1.407245577	-0.224938606	-0.322993361	1.345930527	0.610872105	-1.06411596	-0.956463847	Cluster 2
Sfrp1	1.734926643	1.169601433	-0.88656696	-0.754910974	-0.121854982	0.341159834	-0.875794817	-0.606560177	Cluster 2
Adam9	-1.292818295	-0.903032433	0.226320468	0.207613237	-0.308901415	-0.395488785	1.983374229	0.482932993	Cluster 3
Plekha2	-1.032162576	-0.954682456	0.930329412	0.333057771	-0.784000872	-0.824176168	1.297341547	1.034293343	Cluster 1
Tenm3	1.727402208	1.339732811	-0.690765546	-0.658071166	-0.11873855	-0.109450573	-1.040598114	-0.449511069	Cluster 2
Dctd	-0.249144082	1.084444096	-1.062635843	-0.815587408	0.751423814	1.595343371	-0.714242661	-0.589601287	Cluster 2
Star	0.36603991	-0.041994693	0.000402215	-0.07568803	2.087960215	-0.118667257	-0.997257498	-1.220794862	Cluster 2
Gsr	-1.379738751	-1.071525115	-0.173699223	0.408471821	-0.249082641	-0.229588165	1.300506283	1.394655792	Cluster 3
Asah1	-1.040405756	-0.877750884	0.507779717	0.434161125	-0.846955578	-0.697206899	1.660931317	0.859446959	Cluster 3
Msmo1	-0.659250767	-0.711261488	-0.496244268	-0.8361113	-0.300982595	-0.130765899	1.783589307	1.351027011	Cluster 3
Galnt7	-1.079357602	-1.149263063	1.244658227	0.802676117	-0.754950093	-0.590863995	1.106792682	0.420307727	Cluster 1
Casp3	-1.447036769	-0.750495485	0.724431524	0.801792801	-0.62786825	-0.781289909	0.983813386	1.096652702	Cluster 1
Pdlim3	2.297405309	0.428152793	-0.645976921	-0.411063017	-0.121558501	-0.216208768	-0.613493972	-0.717256922	Cluster 4
Tlr3	-1.282594515	-0.691648259	1.006953798	0.900131142	-0.91929524	-0.770943336	1.064040503	0.693355907	Cluster 1
Rbl2	1.509723702	1.31650617	0.015401626	-0.122223233	-0.24187011	-0.065793295	-1.231205942	-1.180538918	Cluster 2
Aktip	-0.87627125	-1.040272218	0.049617069	0.703676376	-0.732901178	-0.760913575	1.384344098	1.272720679	Cluster 3
Gpt2	0.709973336	2.17327223	-0.300251098	-0.659391153	-0.330016473	-0.191615098	-0.945412405	-0.45655934	Cluster 2
Mmp2	1.114225966	1.618266074	0.054196185	0.271961718	-0.298495569	-0.384668272	-1.233995688	-1.141490414	Cluster 2
Bbs2	1.503859216	1.050994932	-0.412012104	0.628834327	-0.821635582	0.13454616	-0.723945038	-1.360641911	Cluster 4
Mt3	1.805203507	1.109883964	-0.786416387	-0.663540901	0.160662229	0.06015555	-0.839866398	-0.846081565	Cluster 2
Mt2	0.674903812	2.246067817	-0.379011581	-0.564279953	-0.3826067	-0.37910478	-0.672110759	-0.543857858	Cluster 2
Mt1	1.02270485	1.729386896	0.030655783	0.361358054	-0.82319554	-0.608931179	-0.457308834	-1.25467003	Cluster 2
Cx3cl1	-0.709282873	-0.92519525	1.289787792	1.216033561	-0.978706682	-0.908798433	0.823174213	0.192987672	Cluster 1
B3gnt3	-0.904450387	-0.934749075	0.805985589	0.667386249	-0.79406713	-0.947151596	1.536086941	0.570959409	Cluster 1
Jak3	-1.087073577	-1.014266975	0.779104664	0.631238459	-0.825230015	-0.635497101	1.51418126	0.637543284	Cluster 1
Cdh13	2.228229574	0.327077854	-0.682124688	-0.68359536	0.383497051	-0.634047628	-0.52164754	-0.417389264	Cluster 4
Hsd17b2	-0.732600357	-0.7318189	1.752978653	0.311415128	-0.721798706	-0.728769092	1.245044175	-0.394450903	Cluster 1
Psmb10	-1.019720845	-1.066158643	0.98698696	1.030344845	-0.644844144	-0.966502777	0.955590847	0.724303758	Cluster 1
Smpd3	-0.854186589	-0.879859993	0.573129518	0.213727634	-0.742470658	-0.823564196	1.862576624	0.650647659	Cluster 3
Has3	1.95372158	0.784582619	0.297865666	-0.061532896	-0.329168178	-0.764701255	-1.021405021	-0.859362516	Cluster 4
Tmed6	2.437597681	-0.26772207	-0.507590649	-0.210529264	-0.416507338	-0.026652611	-0.533022271	-0.47557348	Cluster 4
Gpr83	0.316075466	-0.446370835	-0.905825707	-0.908264503	-0.356448843	-0.402941719	2.097127711	0.606648429	Cluster 3
Tmem231	1.382947929	1.588230375	-0.393146563	-0.203409302	-0.06668767	-0.152058275	-0.984212452	-1.171664041	Cluster 2
Ccsap	-0.944620966	-0.778187413	0.065579603	-0.278895784	-0.260146909	-0.791187875	1.130466196	1.856993148	Cluster 3
Agt	-0.773783539	-0.845424672	1.415721123	1.422695074	-0.58269588	-0.725141142	0.672365818	-0.583736782	Cluster 1
Egln1	-1.182895549	-0.800355903	0.918019014	0.639712943	-0.676688752	-0.832509278	1.552872073	0.381845451	Cluster 1
Jam3	1.39772814	1.512515064	-0.843256525	-0.583512565	0.211699606	0.120074409	-0.919629867	-0.895618261	Cluster 2
St14	-0.79218233	-1.088201732	1.037182307	0.770930777	-0.87134593	-0.925805536	1.212607776	0.656814668	Cluster 1
Pdgfd	0.594310589	2.194372589	-0.671781304	-0.619692463	-0.179659458	0.067426941	-0.70495007	-0.680026824	Cluster 2
Usp2	0.683918184	1.737731144	-0.949136925	-0.776319395	0.17390183	0.781984395	-0.862021186	-0.790058047	Cluster 2
Grik4	-1.034248551	-1.648453975	0.493458674	1.075657443	-0.322427456	-0.319502564	1.058629313	0.696887116	Cluster 1
Sc5d	-0.971888501	-0.875916623	0.160397368	-0.684994635	-0.501586221	-0.131792189	1.443980229	1.561800571	Cluster 3
Crtam	-0.796042711	-1.177882121	0.254651361	0.433530747	-1.008396333	-0.173721536	1.796914841	0.670945753	Cluster 3
Jhy	2.373935993	-0.495719414	0.194568934	-0.001580586	-0.545216098	-0.534912429	-0.439313303	-0.551763098	Cluster 4
Barx2	-1.387516583	-1.065984879	0.584508385	1.108507161	-0.674449161	-0.405654781	1.085692641	0.754897217	Cluster 1
2310030G06Rik	-0.763093796	-1.141052679	0.497467377	0.929395961	-0.841257292	-0.847215956	1.424709242	0.741047143	Cluster 1
Dixdc1	1.851533121	0.487122196	0.760057011	0.182590768	-0.777007199	-0.905170854	-0.695073049	-0.904051996	Cluster 4
Plet1	-0.864382841	-0.744134861	1.99743591	0.706990968	-0.565088374	-0.57815081	0.550360302	-0.503030294	Cluster 1
Mpzl2	-0.995316077	-0.831991343	1.147592211	0.405620756	-0.873198457	-0.857631561	1.407290422	0.59763405	Cluster 1
Nlrx1	-1.00819215	-0.37173827	0.665098859	0.093814028	-0.817337196	-1.069471882	1.721777779	0.786048832	Cluster 3
Fez1	0.593821889	1.734530922	-0.973144207	-0.615490544	0.672932195	0.419557179	-0.968932596	-0.863274838	Cluster 2
Slc37a2	-0.646000321	-0.996804091	0.771792185	0.397953463	-0.987994836	-0.960181718	1.156942262	1.264293056	Cluster 1
Abcg4	1.092100206	1.822669376	0.108920402	-0.983238904	-0.005200817	-0.410087026	-0.906907906	-0.718255331	Cluster 2
Scg3	-0.43791492	0.197309348	0.25300727	2.1595154	-0.381728982	0.145846335	-0.949615646	-0.986418805	Cluster 4
Tmod2	0.361667036	1.762362533	-1.02796473	-0.524999793	0.858366903	0.341758914	-0.819309841	-0.951881021	Cluster 2
Ldlr	-0.616713981	-0.728902771	-0.715596726	-1.091114386	-0.064306625	0.283683004	1.471044509	1.461906975	Cluster 3
Calml4	-0.476355051	-0.643734059	-0.582717334	-0.507993954	-0.511938789	-0.502369336	1.764139569	1.460968954	Cluster 3
Irak1bp1	0.183986579	1.044269619	-0.818167613	-0.048321968	1.26108321	0.809443392	-1.229600692	-1.202692527	Cluster 2
Sh3bgrl2	-1.054023421	-0.904520967	0.378693139	0.309723016	-0.694088561	-0.745270917	1.603430513	1.106057199	Cluster 3
Elovl4	-0.026845099	1.955459805	-0.562824024	-0.342267988	0.477438855	0.576686623	-0.932260145	-1.145388027	Cluster 2
Thsd4	-0.733181126	-1.231615059	-0.307206032	-0.398856531	0.184560333	-0.271473858	2.004063383	0.753708889	Cluster 3
Nrg4	0.327389359	2.089801422	-0.823411924	-0.523799044	0.212401683	0.366785346	-0.954298467	-0.694868375	Cluster 2
Stra6	-0.152201788	2.092215756	-0.736884802	-0.743044805	0.624586207	0.332247572	-0.704706303	-0.712211837	Cluster 2
Col12a1	2.00648256	0.994123667	-0.400408475	0.059285415	-0.518029975	-0.595919768	-0.817999211	-0.727534213	Cluster 4
Lrrc1	-1.184484014	-0.90757734	0.501700101	1.44509852	-0.782111813	-0.677492025	0.995818367	0.609048205	Cluster 1
Mlip	-0.480783333	-0.864718755	0.315299814	-0.190094516	-0.835222389	-0.540571219	2.171516036	0.424574362	Cluster 3
Fam83b	-1.568656814	-1.126342487	-0.338228666	-0.316573694	0.450661707	0.851605666	0.898219635	1.149314652	Cluster 3
Ctsh	-0.703790911	-0.897449011	1.6727433	0.758953775	-0.878413508	-0.925803254	0.820314055	0.153445555	Cluster 1
Adamts7	-0.653103777	1.729647312	0.557470778	0.228066407	0.12084941	0.42196509	-1.461839256	-0.943055964	Cluster 2
Plscr1	-0.974218193	-0.864012351	0.704611841	-0.103342076	-0.777356574	-0.698713038	1.467136244	1.245894147	Cluster 3
Car12	-0.925732813	-1.216323611	0.183561606	-0.013971663	-0.299843996	-0.164689708	2.096899628	0.340100556	Cluster 3
Plod2	-0.795904985	-0.705058907	-0.976516762	-0.864801637	0.314281347	0.216481939	1.218671842	1.592847162	Cluster 3
Usp3	-1.154659941	-0.838405327	0.971066907	1.120397715	-0.792118397	-0.875295475	1.050099004	0.518915513	Cluster 1
Me1	-0.563556055	-1.257295492	0.186765005	0.601979305	-0.816304667	-0.767708332	1.423343314	1.192776922	Cluster 3
Tbx18	0.786551908	1.10917018	-0.555448507	-0.477493484	0.35050956	1.226441138	-1.295352297	-1.144378498	Cluster 2
Nt5e	2.143913717	0.6264173	0.120494137	-0.168325866	-0.806712808	-0.824689928	-0.400224451	-0.690872102	Cluster 4
Pik3cb	-0.901631571	-0.911756132	0.922087666	0.238067264	-0.910603627	-0.801411892	1.482773984	0.882474309	Cluster 1
Cspg5	-0.229180276	2.201501593	-0.826293139	-0.47349133	-0.008150093	0.610122759	-0.568664345	-0.705845169	Cluster 2
Ltf	-0.813977425	-0.752062467	1.650093644	1.34850694	-0.724466088	-0.735081465	0.30072398	-0.273737117	Cluster 1
Dclk3	-0.854348575	-1.53272897	0.018571771	1.149770059	-0.183864952	-0.64768165	0.877852858	1.172429459	Cluster 3
Hhatl	1.386810925	1.500213264	0.099576618	-0.010659135	-0.379887243	-0.393130835	-1.314515957	-0.888407637	Cluster 2
Slco2a1	-0.246937414	-0.441055787	-0.800618811	-0.833353376	-0.415275411	-0.156637898	2.162749143	0.731129553	Cluster 3
Acpp	1.073567011	1.97555046	-0.160097574	-0.381941186	-0.766493529	-0.707288324	-0.241399769	-0.791897089	Cluster 2
Col6a4	-1.332692959	-1.14099964	-0.323094824	-0.691487435	0.537956833	0.706174571	0.992970678	1.251172775	Cluster 3
Mapkapk3	-0.903953311	-0.662817435	0.40995892	0.329872001	-0.932139384	-0.927350445	1.5975225	1.088907154	Cluster 3
Bsn	-0.91126063	-1.210556104	-0.434349348	0.15544066	-0.304241282	-0.003653327	0.749971745	1.958648285	Cluster 3
Amigo3	-1.290195192	-1.081498018	0.349583149	-0.338217554	-0.139911145	-0.228893063	1.622549917	1.106581906	Cluster 3
Uba7	-0.898553687	-0.799688151	1.714006726	0.728797981	-0.873010231	-0.865495419	0.695647343	0.298295438	Cluster 1
Klhdc8b	-0.136095212	-0.736040888	-0.01226638	-0.306290895	-0.653526317	-0.788886825	2.273029419	0.360077099	Cluster 3
Thsd7a	1.024190041	1.24167581	0.432420614	0.839075215	-0.655733246	-0.629974082	-1.405482362	-0.846171989	Cluster 4
Pygm	1.603063764	0.240002118	-0.793292422	-1.083656718	0.987317473	0.596699629	-0.910449893	-0.63968395	Cluster 2
Colgalt2	0.023773024	-1.344035751	0.326631474	-0.169104088	-0.556004764	-1.01053813	1.326494774	1.402783461	Cluster 3
Oas3	-0.888977237	-0.831185639	1.639532895	0.560013277	-0.82318334	-0.849981053	1.04661917	0.147161926	Cluster 1
Oas2	-0.965095053	-0.919410532	1.240423097	0.573243553	-0.843769514	-0.905020598	1.200919293	0.618709754	Cluster 1
Trib3	-0.796784172	-1.197207845	1.124535311	-0.090571114	-0.830230592	-0.127649869	1.705372975	0.212535306	Cluster 1
Mdfi	-0.929527889	-1.023189704	1.085547877	0.894796228	-0.726632508	-0.900002721	1.296280019	0.302728697	Cluster 1
Sbspon	0.252988993	2.246969298	-0.695908166	-0.73211513	0.051014679	0.169669936	-0.649602917	-0.643016693	Cluster 2
Bmp8a	-0.576512188	-0.602530215	-0.448807906	-0.286563098	-0.424953734	-0.525735679	2.286850341	0.578252478	Cluster 3
Heyl	0.48709651	1.108444773	-1.003469492	-0.821349984	0.883708601	1.154537642	-1.13080194	-0.678166109	Cluster 2
Igdcc4	-0.325551645	1.407539069	-0.642296393	-0.852139764	1.291649093	0.800272727	-1.005649651	-0.673823437	Cluster 2
Abcc4	1.324341048	1.463729241	-0.750338925	-0.398990182	0.057789699	0.405486001	-1.003998902	-1.098017981	Cluster 2
Rnft2	-0.061977745	1.915812859	-1.077803533	-0.863272811	0.205388979	0.910302623	-0.6122784	-0.416171973	Cluster 2
P2ry2	-0.810079523	-1.149403658	0.865103562	0.421496839	-0.844994682	-0.665107056	1.619452735	0.563531784	Cluster 1
Acsl3	-0.644935741	-0.688725243	-0.561651828	-0.657198841	-0.326814329	-0.176502831	2.054861564	1.00096725	Cluster 3
Rims3	-0.33923814	2.474302127	-0.378047958	-0.352506241	-0.339818533	-0.316337348	-0.375365176	-0.372988731	Cluster 2
Slc16a1	-0.741505322	-1.028362367	-0.089239012	0.109548949	-0.622751945	-0.264063561	2.166683712	0.469689546	Cluster 3
Rasgrp2	2.027467924	0.189221905	-0.627017461	-0.920978016	0.546793196	0.331682396	-0.717219824	-0.829950118	Cluster 4
Ift57	1.256804042	1.052579248	-0.554746417	-0.545588006	0.350043549	0.828131651	-1.350708788	-1.036515278	Cluster 2
Chpf	0.937770313	0.546279895	-0.924487346	-0.706060448	1.449681377	0.645767009	-1.134430342	-0.81452046	Cluster 2
Asic4	0.574989038	0.95749282	-0.844541686	-0.71821219	0.568215385	1.449768154	-1.24217081	-0.745540711	Cluster 2
Afap1l1	1.413072041	1.07527668	-0.296590167	-0.625336261	0.262078409	0.541912001	-1.498427042	-0.871985661	Cluster 2
1700028P14Rik	-0.375111356	-0.434680327	2.09662523	0.988542301	-0.557201473	-0.541817757	-0.614099693	-0.562256925	Cluster 1
Tbc1d4	2.271092665	0.294422285	-0.571590972	-0.21132509	-0.211932796	0.051687903	-0.912359254	-0.709994742	Cluster 4
Lss	-0.20780057	-0.622732699	-1.073676983	-1.230797421	-0.015358835	0.442019259	1.215990735	1.492356514	Cluster 3
Podxl2	-0.00731154	1.491628456	0.819050214	0.739589129	-0.43880256	-0.021124932	-1.172891012	-1.410137754	Cluster 2
Card10	-0.707714202	-0.910558643	0.571994491	0.619648489	-0.914725764	-1.035954772	1.522686435	0.854623966	Cluster 1
Mgll	1.971746393	-0.654270177	-0.14750251	0.260889002	0.212673317	0.500478388	-1.061538681	-1.082475731	Cluster 4
Lpcat2	-0.079253532	0.572107222	0.572935875	1.811492554	-0.810230844	0.117165742	-1.114995113	-1.069221904	Cluster 4
Mamdc2	1.223195401	0.084040824	0.832772267	1.257362707	-0.648953027	-0.486918731	-1.072269866	-1.189229574	Cluster 4
Wnt6	0.481809041	2.244639891	-0.609889978	-0.450440338	0.136083212	-0.452979182	-0.776296788	-0.572925859	Cluster 2
Galnt9	-0.440989423	0.088611412	-0.57145523	-0.654022784	1.665929726	1.444089314	-0.699403501	-0.832759514	Cluster 2
Gstt2	-0.793480741	-0.780950507	1.286750493	1.681761933	-0.789462874	-0.794552819	0.138849011	0.051085504	Cluster 1
Tnxb	0.865830303	0.033116538	0.813632429	0.486108493	1.013778253	-0.351246989	-1.199813037	-1.661405991	Cluster 4
Plppr5	-0.36595878	2.232074339	-0.611112427	-0.733776722	0.54915029	0.072221029	-0.650308151	-0.492289578	Cluster 2
Chst2	-0.047655488	2.195002817	-0.583526614	-0.580232163	0.676951765	-0.264736959	-0.702147985	-0.693655373	Cluster 2
Rtp4	-0.960423536	-0.873022413	1.173848002	0.655095201	-0.906493471	-0.941015121	1.133534916	0.718476422	Cluster 1
Asprv1	-0.764189203	-0.594639936	2.134713297	0.893169319	-0.460368503	-0.430655397	-0.327380088	-0.450649489	Cluster 1
Arhgef5	-0.99717958	-1.075111496	0.846875247	0.537130706	-0.747946356	-0.773844592	1.454024965	0.756051105	Cluster 1
Adgrb3	-0.874577143	-0.75363691	-0.445258116	-0.801894369	-0.411427677	1.246402979	0.305539917	1.73485132	Cluster 3
Apol6	-0.538379867	-0.681202121	-0.746071188	-0.870419554	-0.370329658	0.630637164	2.022636938	0.553128286	Cluster 3
Myo6	2.194596898	-0.495256406	0.477204133	0.325787537	-0.615888971	-0.520793263	-0.786650616	-0.578999313	Cluster 4
Igf2bp2	-0.723499005	-1.347947961	1.249438841	0.590930426	-0.682710159	-0.757796164	1.230661953	0.440922069	Cluster 1
Lgi3	-0.22594449	2.364046952	-0.748137884	-0.658568832	-0.076399782	0.161360523	-0.378896882	-0.437459604	Cluster 2
Map3k13	2.017156663	1.025375483	-0.294546526	-0.375570575	-0.360203566	-0.339017071	-0.897442316	-0.775752093	Cluster 4
Qsox1	-0.635946259	-0.847104015	1.809977874	0.265913817	-0.796537782	-0.850306015	1.083015496	-0.029013115	Cluster 1
Akr1c14	-0.440869089	-0.849352686	-0.373543813	-0.635834543	-0.339808992	-0.510561823	1.893663922	1.256307024	Cluster 3
Tpsb2	2.364453349	-0.166793478	-0.360007852	-0.022466946	0.011836425	-0.342319815	-0.868718118	-0.615983564	Cluster 4
Fgb	-0.611513105	-0.610948979	1.956797611	1.138404283	-0.616217603	-0.616217603	-0.034382635	-0.605921969	Cluster 1
Fgg	-0.582266488	-0.572350063	1.957272752	1.195220489	-0.582266488	-0.582266488	-0.260766272	-0.572577441	Cluster 1
Klf9	1.481301977	0.218499781	0.985905102	0.78215048	-0.697039425	-0.704352057	-1.202226573	-0.864239285	Cluster 4
Lgals3bp	-0.748165559	-0.838663527	1.547597067	0.72404927	-0.920538511	-0.930028896	1.044262196	0.12148796	Cluster 1
Map9	1.02750875	1.251590266	-1.224242063	-0.738140892	0.379515362	0.801291299	-0.286841369	-1.210681353	Cluster 2
Ccp110	0.186491988	1.531923405	-0.690815825	-0.794476323	0.436581089	1.21509571	-1.125041822	-0.759758222	Cluster 2
Gucy1a1	2.138746698	0.551587934	-0.195592336	-0.069853576	-0.051087162	-0.434922375	-1.028531948	-0.910347236	Cluster 4
Jcad	2.37497944	0.040741571	-0.436122256	-0.215721648	-0.048615921	-0.27549592	-0.776233362	-0.663531905	Cluster 4
Zfp446	0.711405661	1.472371074	-0.63559027	-1.04981696	0.471853949	0.910363198	-0.929701199	-0.950885453	Cluster 2
Rnf225	-1.042464259	-1.03236082	0.818162887	1.300458892	-0.936565327	-0.21387779	1.243136262	-0.136489846	Cluster 1
Kcnk1	-0.597235591	-1.179126934	0.680142332	0.612214072	-1.004436545	-0.755134656	1.521556679	0.722020643	Cluster 1
Rxfp1	2.050889707	0.604362426	-0.611256321	-1.073202001	0.224494923	0.071263285	-0.784350839	-0.48220118	Cluster 2
Cd226	1.400376045	1.42559113	0.074854838	-0.602964421	-0.831274009	0.415869045	-0.970295447	-0.912157183	Cluster 2
Prss29	2.474851702	-0.355260028	-0.355285908	-0.343214575	-0.355285908	-0.355285908	-0.355233468	-0.355285908	Cluster 4
Atp2c2	-0.699122211	-0.635900943	0.225581225	-0.266519732	-0.73017831	-0.748158664	2.066886125	0.787412511	Cluster 3
Ptgdr2	-0.816097366	-0.879992168	-0.520036535	0.186183667	-0.13271179	-0.629465285	0.709513321	2.082606156	Cluster 3
Foxj1	-0.760070293	-0.915099548	0.0686199	-1.268048454	0.323449049	-0.168157813	1.09317812	1.62612904	Cluster 3
Hdac11	2.062375178	0.55762295	0.254251746	0.080037123	-0.418335797	-0.67132759	-0.948424012	-0.916199598	Cluster 4
Plekhm1	-0.716455561	-0.834804785	0.557146142	0.179407669	-0.774518154	-0.92054228	1.906976992	0.602789976	Cluster 3
Arhgap27	-1.010300522	-0.975391674	0.303017121	0.209524329	-0.62852695	-0.710599717	1.543495744	1.268781669	Cluster 3
Jdp2	-0.794267946	-0.758637046	-0.561643263	-0.543307645	-0.199214295	-0.31812906	1.611519486	1.563679769	Cluster 3
Evpl	-0.888731968	-0.789431609	0.268783826	-0.143567742	-0.625113617	-0.714918342	1.897907746	0.995071706	Cluster 3
Tmem132c	-0.49569737	2.122893944	-0.619844795	-0.4112732	0.615258711	0.337339991	-0.811148917	-0.737528364	Cluster 2
Ramp1	2.125888375	0.655566537	0.052814329	0.015510991	-0.63788978	-0.656047341	-0.787297318	-0.768545793	Cluster 4
AI661453	-0.998537382	-0.930077794	0.835998652	1.029729481	-0.808289131	-0.919234592	1.267719096	0.522691669	Cluster 1
Ssu2	1.673169088	-0.356624671	-0.137493124	-0.373988702	0.955938428	0.54916577	-1.279009834	-1.031156954	Cluster 4
Lif	-0.880142313	-0.973098517	1.031065734	-0.363468292	-0.602564688	-0.469519154	1.818437569	0.43928966	Cluster 3
Parp14	-0.786059409	-0.900739282	1.557962538	1.101992058	-0.861882636	-0.900293191	0.574092614	0.214927309	Cluster 1
Tmem30b	-0.76434531	-1.094987469	0.345346099	0.393665178	-0.838129673	-0.72420161	1.583504206	1.099148579	Cluster 3
Gbp8	-1.02489618	-0.872052141	0.646099867	-0.755922051	-0.474863741	-0.169690112	0.861335267	1.789989092	Cluster 3
Gulo	-0.085163185	2.245076443	-0.275670909	-0.702368054	0.167569205	0.254806329	-0.842431269	-0.761818559	Cluster 2
Uroc1	-1.030630337	-1.05189241	0.945352959	0.769073731	-0.624132537	-0.962426852	1.222287942	0.732367504	Cluster 1
Eda2r	-0.355040769	0.5273761	-0.383208146	1.208183851	0.792227939	0.884854969	-1.301991203	-1.372402741	Cluster 2
Ifit1	-0.931112883	-0.852395763	1.425000348	0.694314201	-0.835480886	-0.939095447	1.092743834	0.346026596	Cluster 1
Six4	-1.04034206	-1.206015845	0.534287201	0.756187099	-0.421806425	-0.905552958	1.11529329	1.167949698	Cluster 1
Hsd17b13	-0.61175755	-0.61175755	1.609873164	1.599987738	-0.61175755	-0.555201271	-0.20762943	-0.61175755	Cluster 1
Daam1	-0.823183058	-1.399785268	0.282038022	0.297053439	-0.603292987	-0.440874863	1.234342359	1.453702354	Cluster 3
Exph5	1.0199442	1.435198267	0.421485238	-0.625884071	-0.115098745	0.371312655	-1.38949387	-1.117463674	Cluster 2
Ssh3	-1.066152043	-1.029980819	1.108572819	0.953875735	-0.599577668	-0.942184701	1.083886482	0.491560194	Cluster 1
Lrrn1	0.804305996	2.140629192	-0.404141337	-0.2679727	-0.250944438	-0.416422042	-0.875308881	-0.73014579	Cluster 2
Sema3f	-1.024248659	-1.245664609	0.405554186	0.026897626	-0.24567131	-0.440332116	1.892546367	0.630918514	Cluster 3
Fras1	-0.8614587	-0.493468554	-0.80784316	-1.064977348	0.171686474	0.305354456	1.776401259	0.974305573	Cluster 3
Adgrb1	-1.035925609	-0.571711	-0.757804611	-0.702721767	0.10830846	0.056194679	1.063622418	1.84003743	Cluster 3
Tle2	1.101589517	1.331276136	0.039176445	-0.62030628	0.492894982	0.235735608	-1.300850259	-1.279516149	Cluster 2
Scn7a	2.350593303	-0.178209811	0.321844651	-0.225388881	-0.540384455	-0.591598478	-0.555332637	-0.581523691	Cluster 4
Art3	2.349013843	-0.134159975	0.013184386	0.015636122	-0.783440646	-0.182812409	-0.656239422	-0.621181898	Cluster 4
Fam214a	0.663939915	0.101343195	1.563947872	1.055744844	-1.011518291	-0.945680001	-0.874557625	-0.553219909	Cluster 4
Filip1	0.95259445	0.289028414	0.982440256	0.549008083	0.086915364	0.191315226	-1.378935964	-1.67236583	Cluster 4
Tjp3	-1.092729607	-0.966571511	0.99846462	0.949816137	-0.758210123	-0.866553665	1.132777028	0.603007122	Cluster 1
Ttc22	-0.44383275	-0.966282252	1.434950031	0.671427291	-0.975955999	-1.092839212	1.054168591	0.3183643	Cluster 1
Dhcr24	-0.232314092	-0.82876307	-0.37767513	-0.58111523	-0.625901913	-0.431438881	2.021486284	1.055722034	Cluster 3
Arl4d	2.434186249	-0.185598998	-0.192407162	-0.403378292	-0.114774002	-0.354130903	-0.567781691	-0.616115201	Cluster 4
Tmem106a	-1.025134786	-0.951771133	1.680415434	1.051942195	-0.682121861	-0.667477123	0.410057117	0.184090156	Cluster 1
Parm1	-1.129817649	-1.134469499	1.348463848	0.413551931	-0.519233432	-0.502971421	1.379698071	0.144778151	Cluster 1
Igsf6	-0.618973688	0.259402009	1.706153111	1.280315903	-0.41506083	-0.383902896	-0.846559983	-0.981373625	Cluster 1
Baz1a	-1.533812034	-1.19330384	-0.062259812	0.261307219	0.13533818	-0.013269474	1.548238144	0.857761616	Cluster 3
Eva1a	-1.39613578	-1.681324887	0.17320677	0.477677888	0.437201825	0.341608572	1.211418062	0.43634755	Cluster 3
Egln3	-0.822892303	-0.832562847	1.814547827	0.894892189	-0.799477044	-0.8020314	0.501755839	0.045767739	Cluster 1
Wdr78	0.993417503	0.631144811	-0.308627218	0.472441993	0.162548927	0.979904084	-1.379365678	-1.551464423	Cluster 2
Slfn8	-0.914522814	-0.985196121	1.597049563	0.597751361	-0.724470759	-0.886858623	0.889999666	0.426247728	Cluster 1
Eogt	0.931487629	1.20904314	-1.124439545	-0.739636359	0.682988158	0.843969057	-1.066349733	-0.737062348	Cluster 2
Abi3bp	0.026016946	-0.244267757	1.292386412	1.622102869	-0.482180532	-0.038363833	-1.224565297	-0.951128808	Cluster 4
Raver2	2.167892147	0.479173151	-0.40158805	-0.974456835	0.189939033	-0.111602245	-0.695694323	-0.653662878	Cluster 4
Ccl12	-0.772041835	-0.806966322	0.248775416	-0.175208194	-0.607283246	-0.609344178	2.14053668	0.58153168	Cluster 3
Nfkbiz	-0.608718779	-0.795051621	2.005511246	0.723935591	-0.818711637	-0.812481187	0.345257176	-0.039740789	Cluster 1
Pdzrn3	0.353998362	1.511315729	0.300932711	0.514952336	0.201066584	0.013838558	-1.431555977	-1.464548303	Cluster 2
Ccl7	-0.834735371	-0.904386186	0.413341539	-0.403973437	-0.558363543	-0.494264122	1.993007603	0.789373516	Cluster 3
Ccl2	-0.745204725	-0.882654915	1.369236795	0.00634236	-0.832303105	-0.651259397	1.631890698	0.103952289	Cluster 1
Kank4	0.547956275	0.625256983	-1.160505476	-1.225305317	0.379069159	1.702583506	-0.57689876	-0.29215637	Cluster 2
Ptprh	-0.898405906	-0.823624598	1.299912029	1.257531413	-0.852336854	-0.87393732	0.867503709	0.023357526	Cluster 1
Haus8	-0.647912476	2.096422099	-0.644695157	-0.753174079	0.336335682	0.703352648	-0.551713049	-0.538615669	Cluster 2
Myo1d	-0.329156177	-1.187298028	1.375459481	0.861737378	-0.91418899	-1.041262084	0.904824933	0.329883487	Cluster 1
Tgfbi	2.071413817	0.384944947	-0.35581344	-0.30420946	0.21543731	0.110606342	-0.936648227	-1.185731289	Cluster 4
Cdcp1	-1.067582236	-0.712271742	1.522727168	0.810732529	-0.890325787	-0.871474398	0.821970256	0.386224211	Cluster 1
Slc12a8	2.374125644	0.076262202	-0.550648485	-0.537644918	-0.175798304	-0.010338301	-0.734582719	-0.441375118	Cluster 4
Fbxl21	1.480866241	0.777113023	-0.571810801	-0.864374865	0.650576877	0.658697509	-1.041440726	-1.089627258	Cluster 2
Ntng2	1.120825365	0.872558315	-0.019057235	-0.923355131	0.752551903	0.673212203	-1.092103557	-1.384631863	Cluster 2
Capn5	-0.994933967	-0.938649069	1.00122804	0.881529007	-0.857964854	-0.877749136	1.2447551	0.541784877	Cluster 1
Pcdh17	-0.590197071	-0.873044723	0.860169265	0.85598583	-0.841228446	-0.903273599	1.689423123	-0.197834378	Cluster 1
Frmpd1	-0.0181135	2.432353219	-0.45614099	-0.5238245	-0.221710463	-0.203309192	-0.481330788	-0.527923786	Cluster 2
Midn	-1.051698679	-1.186958814	0.298378088	-0.063709372	-0.352020023	-0.366639765	1.823503835	0.899144731	Cluster 3
Muc20	-0.839883452	-0.942794832	1.247716356	0.357702187	-0.907866642	-0.818508992	1.407281246	0.496354129	Cluster 1
Sbno2	-0.906216734	-0.9532645	0.955444011	0.1436995	-0.755328531	-0.72061534	1.728980334	0.50730126	Cluster 1
Melk	-1.126640906	-0.182091141	-0.952868114	-1.051284122	0.706805139	0.98409744	0.13982264	1.482159064	Cluster 3
Isg15	-0.921305666	-0.854139472	1.116013614	0.211982084	-0.818095847	-0.933591704	1.393032976	0.806104016	Cluster 1
Arhgap45	-0.229928293	0.45579344	1.603259148	0.817717458	0.051058812	-0.065409037	-1.197097919	-1.435393608	Cluster 4
Slc51a	-0.348679727	2.474751337	-0.346565214	-0.356818742	-0.367620257	-0.340552238	-0.367620257	-0.346894902	Cluster 2
Krt20	-0.600948053	-0.608466902	2.291602034	0.161326966	-0.60888594	-0.602562012	0.342314558	-0.374380651	Cluster 1
Ggta1	1.603619989	1.494398771	-0.632164581	-0.689646141	-0.251010425	0.056352237	-0.751407346	-0.830142506	Cluster 2
R3hdm4	-0.882340659	-0.891174189	1.045914114	0.446189815	-0.938400091	-0.911829367	1.339945129	0.791695247	Cluster 1
Ppp1r26	1.046770227	0.699873486	-0.809813842	-0.387611541	0.932758113	0.916931777	-1.300017825	-1.098890397	Cluster 2
Misp	-0.773718357	-0.979719771	0.873801787	0.463343797	-0.820186633	-1.027193353	1.426245062	0.837427469	Cluster 1
Tmprss11b	-0.5490964	-0.535768103	-0.099281705	-0.521948062	-0.347473138	-0.379015689	2.421703991	0.010879107	Cluster 3
Zhx3	1.953786171	0.980466536	-0.63955346	-0.66820646	-0.129440055	0.128664749	-0.887318332	-0.738399149	Cluster 2
Rnase1	2.408046111	-0.409286673	-0.192009519	0.098590888	-0.399658769	-0.285965221	-0.640294694	-0.579422123	Cluster 4
Dcdc2a	2.019427465	0.212949025	-0.750597101	0.464528776	0.211728592	-0.143182835	-1.040848149	-0.974005773	Cluster 4
Bbs9	1.407240389	0.286113705	0.814617501	1.037095528	-0.970694451	-0.683206613	-0.971766076	-0.919399983	Cluster 4
Acss3	2.19393973	0.220740739	0.404906645	-0.035058879	-0.73083401	-0.790273826	-0.721032217	-0.542388183	Cluster 4
Ints6l	1.232227351	0.006784951	1.508333034	0.524961661	-0.610614913	-0.558609284	-0.920120517	-1.182962283	Cluster 4
Ripor2	0.279434433	1.116403003	-1.136163155	-1.186877426	0.958279211	1.160430615	-0.620988724	-0.570517958	Cluster 2
Prtg	1.821275963	1.027205474	0.15023108	-0.177838684	-0.183223249	-0.510719252	-0.970504796	-1.156426536	Cluster 4
Zfp57	0.991982255	1.013686687	-0.187623856	0.212999704	0.537063022	0.400917729	-1.644373456	-1.324652084	Cluster 2
Phf24	-0.721101848	-0.631150701	-0.760104047	-0.788535315	0.351749438	0.13749597	2.162761749	0.248884754	Cluster 3
Slc2a6	-0.805052729	-0.698124407	2.060094422	0.871765413	-0.626940483	-0.676036493	-0.027021431	-0.098684293	Cluster 1
Myrf	0.865586029	0.783351336	-1.072959749	-0.657575532	0.654422656	1.271667947	-0.530463055	-1.314029632	Cluster 2
Colec12	0.558755132	1.564656517	-0.320761963	0.04089526	0.619155047	0.25109885	-1.413141501	-1.300657341	Cluster 2
Mbnl3	-1.675226865	-0.544884682	-0.431592404	-0.660474913	0.538878312	0.491020376	0.878153136	1.40412704	Cluster 3
Lmo1	1.766712399	1.391868878	-0.663343618	-0.717130851	-0.376020618	-0.373489123	-0.811985717	-0.216611352	Cluster 2
Prickle1	1.855094312	1.057999861	-1.056642473	-0.776090794	0.109785096	-0.040915872	-0.726863757	-0.422366373	Cluster 2
Dipk1b	0.160385449	2.125607516	-0.723171893	-0.715441507	0.482116379	0.189084586	-0.758180558	-0.760399972	Cluster 2
Pdzrn4	2.397549605	0.254885202	-0.436843279	-0.500339598	-0.378728004	-0.402868485	-0.511680282	-0.421975159	Cluster 4
Armh4	1.220601664	1.690626219	0.283067413	-0.093325895	-0.919170692	-0.969165593	-0.754102621	-0.458530494	Cluster 4
Macrod1	0.603316688	0.834998212	0.421971448	1.125225749	-0.218959893	0.120898154	-1.080855031	-1.806595327	Cluster 4
Snapc4	1.395324898	0.832831992	-0.856019903	-0.791507808	0.237038919	1.067175969	-1.06249293	-0.822351139	Cluster 2
Igsf10	-1.02574609	-0.72603365	-0.782964186	-1.015979035	1.044436565	1.384959359	0.298150229	0.823176808	Cluster 3
P2ry14	-0.959897817	-0.887665386	-0.765842356	-0.864597547	0.150551564	0.758993464	1.111924653	1.456533427	Cluster 3
Gng12	-0.721860875	-0.969754916	-0.537420685	-0.64211175	-0.225208153	0.028951026	1.735344822	1.332060532	Cluster 3
Arsi	-0.13255706	-0.84871261	-0.989559559	-1.400278504	0.929301874	0.274662082	0.951643478	1.2155003	Cluster 3
Megf11	-0.813401107	-0.68794603	-0.15842863	-0.224664977	-0.680496634	-0.565503504	1.334098205	1.796342677	Cluster 3
Adamts2	-0.796131165	-1.043898558	0.033472937	-0.593517233	0.094487845	-0.556394764	1.935518613	0.926462324	Cluster 3
Sh3tc1	-0.548938533	-1.13545913	0.7358594	0.725520142	-0.945936423	-1.022355999	1.078304971	1.113005572	Cluster 1
Iqce	0.778975573	1.785754358	-0.280946403	-0.290954849	0.148290919	0.237967415	-1.446493533	-0.932593479	Cluster 2
H2-Aa	0.613465497	0.409380387	-0.449584402	1.921351362	-0.074622707	-0.194733268	-1.259217883	-0.966038985	Cluster 4
Micall2	-1.186531465	-1.022926365	1.251402147	0.229550156	-0.661838353	-0.637888426	1.126520181	0.901712125	Cluster 1
Fam135b	-1.079734267	-0.666914262	0.949359725	-0.789095105	-0.382975094	-0.476861079	1.72280072	0.723419362	Cluster 3
Ssx2ip	-1.400915782	-0.871551871	-0.370566698	-0.455022964	0.254061125	0.079089567	1.524421972	1.240484651	Cluster 3
Plch1	-1.276907471	-1.071652908	0.345734297	0.632283134	-0.654000572	-0.430743156	1.420361323	1.034925354	Cluster 3
Wnt4	-1.218587609	-1.022840246	1.342604643	1.56095553	-0.180452433	-0.327450263	0.120359912	-0.274589535	Cluster 1
Syde2	1.401655878	-0.090205361	0.674051789	0.982424028	-0.128334805	-0.183997139	-1.452908058	-1.202686331	Cluster 4
Apln	-0.62456367	1.381103196	-0.725159789	-0.701907175	0.826741498	1.360288651	-0.767384443	-0.749118268	Cluster 2
Foxa2	0.579883068	1.179495798	-0.6398785	-1.197835175	0.827792522	1.032017336	-0.677260626	-1.104214423	Cluster 2
Clca3b	-0.554892505	-0.560697381	1.738842129	1.492804252	-0.544275397	-0.574080187	-0.465919106	-0.531781805	Cluster 1
Inhbb	-0.67371748	-1.063070461	-0.37286724	-0.703385608	-0.161227114	-0.104017528	1.478027106	1.600258325	Cluster 3
Lrg1	-0.75039435	-0.813874779	1.311744346	0.232743693	-0.776784362	-0.762004413	1.67400797	-0.115438105	Cluster 1
Trim58	-0.639051207	-0.549301291	-0.416333817	-0.060149268	-0.45270185	-0.409993739	2.391969716	0.135561456	Cluster 3
Aff3	1.715737364	1.301937902	-1.044150875	-0.993506499	-0.274828032	-0.122116578	-0.399857114	-0.183216168	Cluster 2
2210407C18Rik	-0.867856193	-0.775883276	0.056490864	1.079690473	-0.588228851	-0.600523715	1.92763002	-0.231319323	Cluster 1
Grhl3	-0.610915863	-0.5828264	2.400337267	0.118578982	-0.44844561	-0.467537427	-0.141342426	-0.267848523	Cluster 1
Fgf2	-0.618683147	-0.901379097	-1.013229613	-0.964202051	0.53600213	0.337964685	1.364019776	1.259507317	Cluster 3
Dzank1	1.537296775	1.404339755	-0.2969833	0.207399161	-0.517152666	-0.23201199	-1.029193784	-1.07369395	Cluster 2
Ovol2	-0.535821347	-0.607601645	-0.369473559	-0.493856976	-0.586627586	-0.602957562	1.869582397	1.326756276	Cluster 3
Galnt6	-0.723354066	-0.785710609	1.699346382	1.222062001	-0.809298358	-0.79862861	0.386154405	-0.190571145	Cluster 1
Tap1	-1.092204142	-0.72772631	1.70680165	0.611400614	-0.762647578	-0.85035421	0.736915643	0.377814333	Cluster 1
Slc9a7	1.05658233	0.89101042	0.234279103	-0.026923841	0.83223834	-0.048861428	-1.574608777	-1.363716146	Cluster 2
Chst7	-0.887413496	-0.965193834	1.015458086	1.582735643	-0.711450655	-0.913658864	0.531891617	0.347631502	Cluster 1
Letm2	1.992023064	0.066919303	0.517167274	0.486667127	-0.44557381	-0.753758209	-1.032117621	-0.831327129	Cluster 4
Enpp1	1.269323306	1.393083104	-0.074148608	0.064467459	-0.169149878	0.092593831	-1.491768843	-1.08440037	Cluster 2
Spon2	-1.15448243	-1.530148424	0.022012906	-0.590757042	1.20916811	0.776821138	0.401673735	0.865712007	Cluster 3
Endod1	-1.112040768	-0.90756313	0.83076345	0.585391827	-0.792282658	-0.77048075	1.494963587	0.671248442	Cluster 1
Fbxo27	0.84484362	1.147599125	-0.914490571	-1.064804936	0.703982442	1.006115254	-0.804582063	-0.918662872	Cluster 2
Arhgef4	-1.234182976	-0.758445493	1.084396124	0.205828325	-0.720163302	-0.763944628	1.401970028	0.784541922	Cluster 1
Fbxo34	-1.242451261	-0.813068172	0.945313719	0.799523032	-0.677585143	-0.952279744	1.052611912	0.887935657	Cluster 1
Shank2	1.005212003	1.215257254	-0.501701604	-0.992357436	0.784779232	0.621128731	-1.042168489	-1.090149693	Cluster 2
Gch1	-0.903223676	-1.010182563	0.846607052	1.050477191	-0.906961401	-0.862103111	1.195900362	0.589486147	Cluster 1
Kdf1	-0.845152039	-1.262341234	0.473908126	0.314091254	-0.704100239	-0.611970305	1.430931815	1.204632622	Cluster 3
Tnfrsf23	-0.504434753	-1.237710149	1.380028496	-0.607206796	0.0047824	-1.001593875	1.02988869	0.936245987	Cluster 1
Kcnk2	-0.587951949	-0.649628657	1.54085764	1.66695421	-0.647959647	-0.663964473	-0.298074226	-0.360232897	Cluster 1
Rgs22	1.788875506	1.272905822	-0.523176012	-0.666816295	0.004377257	-0.29833208	-1.041381464	-0.536452736	Cluster 2
H2-DMa	0.704556901	0.428484909	1.071281353	1.124841276	-0.344325216	-0.342194974	-1.02161639	-1.621027859	Cluster 4
Gdf7	-0.382181569	1.942109418	-0.857680226	-0.916457662	0.631798265	0.694148602	-0.617704988	-0.494031841	Cluster 2
Gpr160	-0.706830172	-0.959977349	0.821431595	0.30653993	-0.899908853	-0.879379621	1.678736659	0.639387811	Cluster 1
Cdkn1c	-0.141461539	1.371086489	0.169806011	1.270513547	0.209774936	-0.30425295	-1.332356691	-1.243109803	Cluster 2
Esyt3	-0.574623232	-1.208583747	0.425729681	-0.092525208	-0.676877929	-0.690345336	1.649658372	1.167567399	Cluster 3
Lzts3	-1.419055268	-0.834670141	0.929097823	1.319723035	-0.569227662	-0.645742254	0.925900999	0.293973468	Cluster 1
Fam13a	2.43963344	-0.161615827	-0.04402514	-0.361418181	-0.496965115	-0.480861861	-0.373148152	-0.521599165	Cluster 4
Limch1	2.107790022	0.368635442	-0.918146157	-0.398939341	0.14320487	0.307038188	-0.871967882	-0.737615142	Cluster 4
Phyhipl	-0.568478654	-0.63789007	-0.893986321	-0.929376977	0.121022435	-0.046918519	1.811174704	1.144453401	Cluster 3
Ppp1r16b	1.604227174	-0.857995448	1.137422552	0.145984746	0.103115484	0.034419539	-1.170530096	-0.996643951	Cluster 4
Ptger2	1.288847208	1.653778714	0.101871862	0.156476298	-0.746949042	-0.772410545	-0.857563675	-0.82405082	Cluster 4
D630003M21Rik	0.38237424	2.164623267	-0.52846136	-0.837528793	0.340257785	-0.066703014	-0.795728207	-0.658833918	Cluster 2
Tgm2	-0.496399923	-0.937193488	0.518004822	0.328973098	-0.704245217	-0.868667928	2.058635077	0.10089356	Cluster 3
Cpe	0.290732556	0.925741851	0.303512712	1.611383691	-0.278885842	-0.348439545	-1.118812213	-1.38523321	Cluster 4
Zfp365	1.26714226	1.688633369	-0.959040124	-1.124110372	-0.415230227	0.111229952	-0.203595659	-0.365029198	Cluster 2
Ddx60	-0.866929451	-0.703223287	1.878677116	0.661567558	-0.825868738	-0.888047829	0.512420917	0.231403715	Cluster 1
Crp	1.842704234	1.233775931	-0.258602439	-0.715930999	-0.125103271	-0.318474049	-0.756265066	-0.902104341	Cluster 2
Fgd3	-0.559297783	-0.951753242	1.564180292	1.228911503	-0.891970953	-0.937490387	0.26554817	0.281872401	Cluster 1
Rflna	-0.335841433	1.024945878	-0.950564038	-0.889595767	1.526488914	0.95922631	-0.64730663	-0.687353234	Cluster 2
Itprid1	-1.377578019	-0.827562292	0.157914517	0.512969047	-0.215177527	-0.821932421	1.060397301	1.510969393	Cluster 3
Muc5ac	-0.810253188	-0.853321238	0.751052713	1.854722023	-0.883741612	-0.744944083	0.202376339	0.484109047	Cluster 1
Ccdc92	2.230386544	0.029917731	-0.693596953	-0.473548969	0.585162018	-0.547655726	-0.42819593	-0.702468716	Cluster 4
Rara	-0.847686449	-0.994362482	-0.331098674	-0.46716102	0.046693975	-0.436574651	1.815930019	1.214259281	Cluster 3
Arap2	-0.524954475	-1.264815136	0.535068125	0.476621153	-0.900509413	-0.725840178	1.639706135	0.764723788	Cluster 3
Rapgefl1	-0.464804738	-0.692623478	-0.206635748	-0.443694543	-0.593371099	-0.673978911	2.052424661	1.022683857	Cluster 3
Mindy4	1.096433854	-0.111684492	1.411919386	0.962814577	-0.870742993	-0.763185506	-0.995848653	-0.729706173	Cluster 4
Dlec1	2.364155257	0.338742745	-0.319007639	-0.35698152	-0.422901928	-0.403503954	-0.647982155	-0.552520806	Cluster 4
Csf3	-0.787097152	-0.757086236	1.555537141	-0.16907997	-0.774159048	-0.776312797	1.444886882	0.263311179	Cluster 1
Rnf144b	1.527007761	1.151488445	0.468544985	0.198088039	-0.481098326	-0.743696185	-1.220009639	-0.900325081	Cluster 4
Galnt11	2.422020345	-0.021006492	-0.541650164	-0.329683388	-0.240969846	-0.149868695	-0.535562559	-0.603279201	Cluster 4
Atp13a4	-0.802839186	-1.007251827	1.284915082	0.580958692	-0.919207606	-0.923598174	1.063322267	0.723700751	Cluster 1
AW551984	2.46339309	-0.229525081	-0.309465023	-0.427903956	-0.315674848	-0.248729395	-0.512009651	-0.420085137	Cluster 4
Ano2	-0.404405925	2.471509296	-0.254765883	-0.298112716	-0.363129559	-0.364944429	-0.404405925	-0.38174486	Cluster 2
Camk4	0.070977919	1.583751845	-0.649459085	-0.416715827	0.066773717	1.359344217	-1.07630883	-0.938363957	Cluster 2
Rbm24	-0.437545637	0.267823076	1.700074682	1.270298713	-0.470068014	-0.429019199	-1.050577501	-0.850986119	Cluster 1
Stox2	1.015274736	0.934028501	-0.925221132	-0.961886364	1.008123763	0.767634634	-1.021286134	-0.816668004	Cluster 2
Prdm1	0.207619566	2.146607377	0.051422798	-0.132847247	-0.150138805	0.007242309	-1.202492633	-0.927413364	Cluster 2
Hand2	0.745971658	2.07255163	-0.776447341	-0.56508219	0.117038714	-0.071293397	-0.915835905	-0.60690317	Cluster 2
Hoxa11	1.546199671	1.562951699	-0.712470953	-0.794502054	-0.232791066	0.005273104	-0.806777044	-0.567883356	Cluster 2
Hoxa9	0.764367094	2.018399886	-0.393595577	-0.311996303	0.044093898	-0.100439036	-1.143900066	-0.876929896	Cluster 2
F11r	-1.139217982	-0.636589283	0.659447436	0.409884338	-0.894936014	-0.81233069	1.606991748	0.806750447	Cluster 1
Bcl9	-0.933428215	-1.028727634	0.797215991	0.313578249	-0.682869724	-0.774166583	1.70490357	0.603494346	Cluster 1
Satb2	1.367240406	1.362943325	-0.223220794	0.288808041	0.15666529	-0.621053647	-1.088628188	-1.242754433	Cluster 2
Sesn1	2.074921447	0.376763524	0.419339697	0.178324812	-0.816753643	-0.842551159	-0.726752808	-0.66329187	Cluster 4
Plcl1	1.476874456	1.123484691	-0.006162332	0.35187971	-0.124405133	-0.2627919	-1.472180947	-1.086698544	Cluster 4
Ankrd35	-0.880418076	-0.747915612	0.7749398	-0.000902959	-0.712250617	-0.970085058	1.715158237	0.821474285	Cluster 3
Gmds	-0.734286185	-0.886727518	0.191117521	0.101306091	-0.789742408	-0.750665391	1.837601433	1.031396456	Cluster 3
Trp53inp2	-0.901001796	-0.903475686	1.108247745	1.440329462	-0.795627173	-0.914029485	0.742145804	0.223411129	Cluster 1
Gpr162	0.732279495	1.651839113	0.098882471	-0.247215327	-0.40890804	0.618347052	-1.472792506	-0.972432258	Cluster 2
Pmepa1	-1.159064577	-1.296369728	0.124170412	1.003498791	-0.150118776	-0.717977085	1.049778155	1.146082807	Cluster 3
Egr1	-0.210796858	-0.045171179	2.392957639	0.002061892	-0.528272505	-0.302075362	-0.671669147	-0.63703448	Cluster 1
Olfml2b	2.063609414	0.868423541	-0.861720148	-0.537317342	0.112771843	-0.579823703	-0.672711382	-0.393232223	Cluster 4
Slc19a3	1.901697665	-0.089179807	0.099618556	0.769829319	-0.279286717	-0.087707887	-1.095065581	-1.219905547	Cluster 4
Parp12	-1.037709487	-0.858795186	1.430986699	0.528878221	-0.800468596	-0.86760738	1.099969959	0.504745772	Cluster 1
Tbkbp1	1.742175275	0.980380335	-0.424509985	-0.257648006	0.124662534	0.164899327	-1.164554661	-1.165404819	Cluster 2
Armc10	-1.063430842	-0.973411273	0.921878686	0.741348322	-0.850955987	-0.785338116	1.289012806	0.720896405	Cluster 1
Rgs4	0.055150461	-0.957933733	-0.190897143	-0.170807485	-0.540645235	-0.726376844	2.263129668	0.26838031	Cluster 3
Osbpl7	-1.114790613	-0.916237239	0.550506528	0.309968747	-0.676618929	-0.712611903	1.651872013	0.907911395	Cluster 3
Fndc4	0.163380703	1.291222296	-0.981534219	-0.983659925	1.290404216	0.740761644	-0.810838689	-0.709736025	Cluster 2
Bpifb5	0.78896111	0.400865364	-0.89436886	-0.905002882	0.991338492	1.414718905	-0.900700663	-0.895811466	Cluster 2
Pln	2.24763496	-0.350084623	0.312271627	0.259400743	-0.37383629	-0.512018568	-0.740050266	-0.843317583	Cluster 4
Akap12	0.655980997	0.036913668	1.137484137	0.275160188	0.77067027	0.150612069	-1.538932023	-1.487889307	Cluster 4
Cep85l	-0.009107443	0.364255556	0.605998543	1.320264069	0.105956192	0.580795616	-1.52506188	-1.443100654	Cluster 4
Dock10	0.329970362	0.861915286	0.853522951	1.424990682	-0.537240825	-0.613947537	-1.29035867	-1.028852249	Cluster 4
Rassf7	-0.643998077	-0.890395034	1.045173576	0.123108903	-0.949451555	-1.017029022	1.285925027	1.046666181	Cluster 1
Dgki	1.979770995	0.381344596	-0.186883865	0.147643486	0.390309322	-0.477260083	-1.097503186	-1.137421265	Cluster 4
Hoxb4	-0.518294537	-1.209048167	0.635903809	0.953382634	-0.840590423	-0.715934557	1.653920605	0.040660637	Cluster 1
Pkhd1l1	1.835050904	0.845330273	-0.968449433	-0.660665565	0.570645087	-0.082723303	-0.88492581	-0.654262153	Cluster 2
Vill	-0.806873134	-0.682430863	0.522648713	0.371928416	-0.938741896	-0.942182766	1.802795444	0.672856087	Cluster 3
Sema6c	0.89236393	1.063968644	1.231660794	0.234788744	-0.22628326	-1.128612185	-1.169028613	-0.898858054	Cluster 4
Stap2	-0.982785987	-0.879671837	0.751522337	0.4619383	-0.844920266	-0.849956274	1.558555796	0.785317931	Cluster 1
Ralgps1	0.339461448	1.652564311	-0.454661093	0.014564613	0.363402184	0.673154428	-1.370205603	-1.218280288	Cluster 2
Agbl3	1.430675101	1.570185165	-0.835264238	-0.681253741	-0.109552844	0.178245866	-0.971686234	-0.581349075	Cluster 2
Gcnt1	-0.332111105	2.335937814	-0.355080356	0.188320945	-0.280137721	-0.036407484	-0.626557009	-0.893965085	Cluster 2
Baiap2l1	-0.72993189	-1.220702116	0.667228664	0.996444491	-0.873086709	-0.854019365	0.909238266	1.104828658	Cluster 1
Nipal2	-0.898457084	-0.732829477	0.320651024	-0.017220125	-0.741432645	-0.726257351	1.93064821	0.864897449	Cluster 3
Irs2	0.585644681	-0.510636686	1.642502065	1.231318746	-0.70539331	-0.679529747	-0.776011484	-0.787894265	Cluster 4
Plcl2	2.367433465	-0.060801885	0.146604149	-0.332795299	-0.654802887	-0.226191423	-0.694802045	-0.544644076	Cluster 4
Slco4a1	-0.449539564	-0.908780511	0.945877149	0.014101821	-0.798841038	-0.842140404	1.928062074	0.111260474	Cluster 1
Ak5	-0.518976973	-0.716828964	-0.779917715	-0.846000892	-0.113875698	-0.0934567	1.818758044	1.250298898	Cluster 3
Anpep	-1.739865734	-0.480685257	-0.721876356	-0.327713333	0.660109903	0.861389577	0.423378643	1.325262558	Cluster 3
Rreb1	-1.183545656	-1.000877029	0.7446842	0.461164472	-0.537242189	-0.801169203	1.486765212	0.830220193	Cluster 1
Sptlc3	-0.545083595	2.099277942	0.216747	0.622506904	-0.570226833	-0.085767705	-0.967556124	-0.769897589	Cluster 2
Gipc2	-1.329049387	-0.871288552	-0.599944665	-0.52833799	0.541408261	0.226448699	0.954611774	1.60615186	Cluster 3
Ifi44l	-0.811157595	-0.8094803	1.289953025	1.187479587	-0.591753924	-0.579997077	1.126113878	-0.811157595	Cluster 1
Runx2	0.85749824	0.868753679	1.353372618	0.501717329	-0.669881277	-0.65823521	-1.181836199	-1.07138918	Cluster 4
Shd	0.179148624	2.331529404	-0.013042946	-0.55806979	-0.125861621	-0.336452173	-0.732023055	-0.745228443	Cluster 2
Stim2	-0.820020007	-1.288538727	0.711779531	0.444485826	-0.816040637	-0.602546701	1.433950772	0.936929944	Cluster 1
Fam102a	-1.353413244	-0.624008762	1.076676498	0.71063767	-0.641658096	-0.954378329	1.206862431	0.579281832	Cluster 1
Nlrc4	-0.97805043	-0.87800216	1.763564255	0.829537409	-0.536782357	-0.790665793	0.734895535	-0.14449646	Cluster 1
1110008P14Rik	-1.244950201	-0.943298828	0.735918775	0.775853573	-0.616327598	-0.792299614	1.385577894	0.699525999	Cluster 1
Orm1	-0.686577341	-0.686577341	1.66698406	1.318947932	-0.686577341	-0.65238864	0.412766011	-0.686577341	Cluster 1
Metrnl	-0.621953484	-1.189807916	1.083106642	1.195929537	-0.688613341	-0.955545506	1.095581033	0.081303036	Cluster 1
Gimap3	0.583874758	1.511969435	0.495033258	0.619525236	-0.642793225	0.007602863	-1.200804515	-1.374407812	Cluster 2
Tnfsf10	-0.813395661	-0.951473673	1.402448197	1.350737668	-0.865778033	-0.767263407	0.54103151	0.1036934	Cluster 1
Rftn1	1.306054753	0.22996141	0.953772183	0.803456466	-0.788129895	-0.049335561	-1.381359885	-1.074419472	Cluster 4
Atp6v0e2	1.306067547	0.225175017	-0.117021231	-0.478534077	0.708443349	0.997960101	-1.24149365	-1.400597058	Cluster 2
Marchf4	-0.906284123	-0.840229803	0.185946064	1.077134776	-0.766901595	-0.774260854	1.733670152	0.290925383	Cluster 1
Cdh6	0.433171431	0.47735835	1.470295833	0.563292544	-0.060433863	-0.037993828	-1.262610583	-1.583079885	Cluster 4
Prss23	-1.153089504	-1.50845397	0.848177721	0.624810765	-0.634881121	-0.100323406	1.065786255	0.85797326	Cluster 1
Prrx2	-0.718306187	-0.581871595	-0.945469928	-1.084642195	0.350284156	0.25807196	1.662079576	1.059854213	Cluster 3
Nrtn	-0.811151117	-0.805860229	-0.432290994	-0.481433568	-0.117452119	-0.418285445	1.971176163	1.095297308	Cluster 3
Rcan2	0.328138818	-0.215556873	0.625504176	2.099860962	-0.57434478	-0.684676625	-0.785496692	-0.793428987	Cluster 4
Mocos	-0.932036581	-0.873314942	1.066900773	0.302566378	-0.870147196	-0.924387732	1.256225967	0.974193333	Cluster 1
Trmt9b	1.499181173	1.535962053	-0.882597514	-0.514506169	0.149420884	-0.202537494	-0.915431018	-0.669491914	Cluster 2
Hs3st6	0.438644542	1.123047383	-0.922133468	-0.732414068	1.201234677	0.868111218	-0.918401451	-1.058088834	Cluster 2
Lonrf1	-1.629564453	-0.789764056	0.693563871	0.201591785	-0.562663208	0.312773473	1.665188146	0.108874441	Cluster 3
Kcne1	-0.45632113	-0.521298414	-0.256450236	-0.496594667	-0.175946967	-0.356215026	2.45232347	-0.18949703	Cluster 3
Kyat1	-0.228331992	-0.658519712	0.099286256	-0.220088075	-0.979040265	-0.907314277	1.940227811	0.953780254	Cluster 3
Zmynd8	-0.904516342	-0.910168643	1.121981697	1.405721192	-0.712438363	-1.001375852	0.732162673	0.268633637	Cluster 1
Kcne2	2.474207107	-0.337486372	-0.378551134	-0.345093294	-0.363934534	-0.308681503	-0.361909137	-0.378551134	Cluster 4
Lap3	-1.136060054	-0.92450132	0.072303615	-0.115405161	-0.421665402	-0.417481135	1.748859897	1.193949559	Cluster 3
Sdk1	-0.477613623	-0.598000018	-0.703645684	-0.738538101	-0.228277671	-0.429701989	1.804903388	1.370873698	Cluster 3
Ncoa7	-0.866929921	-0.903647256	1.361689843	0.732000801	-0.927274464	-0.892728168	1.112236864	0.3846523	Cluster 1
Batf2	-0.896936581	-0.688584804	0.659379054	1.717808291	-0.823877684	-1.040153902	0.540124817	0.532240809	Cluster 1
Bahcc1	1.780657839	0.973410429	-0.30403321	-0.672991316	0.430635621	-0.151649339	-1.112578612	-0.943451411	Cluster 2
Htatip2	-0.794022627	-0.78997285	0.998142336	1.211988119	-0.902746586	-1.123911188	1.032983379	0.367539417	Cluster 1
Galnt12	-0.964743271	-0.872368963	0.237811146	0.44742955	-0.716612786	-0.844720483	1.088583065	1.624621741	Cluster 3
Cep131	-0.052723915	1.792898885	-0.555443249	-0.578928483	0.886910234	0.536657555	-1.066036808	-0.963334218	Cluster 2
Tbc1d2	-1.246545861	-0.613390435	0.602671313	0.827536967	-0.883615554	-0.836890107	1.413444724	0.736788953	Cluster 1
Trim14	-0.877494032	-0.943708836	1.29854202	0.97371646	-1.016847909	-0.79707228	0.91281824	0.450046338	Cluster 1
Slc44a3	2.195267692	0.271669185	-0.611223463	-0.713797099	-0.193199693	0.44739721	-0.621122222	-0.774991611	Cluster 4
Lrrc17	0.539279683	2.074099616	-0.677954748	-1.060162564	0.146775552	0.116222112	-0.834509503	-0.303750147	Cluster 2
Tmem120a	-1.114386991	-0.603756947	-0.300326735	0.068916942	-0.583977348	-0.479349125	1.198913846	1.81396636	Cluster 3
Txlnb	0.070758178	0.134029222	1.048864891	1.830153306	-0.821756535	-0.460868351	-0.994508801	-0.80667191	Cluster 4
Plcb4	1.829293187	0.630676115	-0.458117295	-0.854716768	0.239300489	0.556576052	-1.14590895	-0.797102828	Cluster 2
Stk32a	-0.72589051	-0.821351961	0.660052025	1.170982156	-0.840814735	-0.840304307	1.593720495	-0.196393163	Cluster 1
Tbc1d16	0.905821959	1.199961454	0.573224058	0.620495875	-0.115795995	-0.4136898	-1.434665388	-1.335352162	Cluster 4
Dtx4	-0.100172562	1.846634588	0.201448067	0.087244258	0.412801416	0.113941307	-1.463523628	-1.098373447	Cluster 2
Ifi203	-0.625977937	-0.917428313	1.699442545	0.7208876	-0.815868527	-0.885978238	0.945305341	-0.120382471	Cluster 1
Ptger3	1.8363664	1.319675067	-0.685868837	-0.590680115	-0.186731347	-0.340422127	-0.64675152	-0.705587522	Cluster 2
Saa4	-0.693314226	-0.693314226	2.07538582	0.486693507	-0.693314226	-0.693314226	0.610992924	-0.399815348	Cluster 1
Saa3	-0.572971854	-0.600307316	2.274320007	0.029489296	-0.594859061	-0.600307316	0.491457628	-0.426821385	Cluster 1
Stat2	-0.826642033	-0.860472461	1.384445525	0.309377353	-0.867591819	-0.945000228	1.282083912	0.523799752	Cluster 1
Plcb2	-0.474583044	0.682318083	1.698066919	0.78982827	-0.5765489	0.089062582	-0.99530046	-1.212843448	Cluster 4
Bmf	-0.425569493	-0.803707595	1.575282668	1.32661911	-0.927912556	-1.005551718	0.017866807	0.242972776	Cluster 1
Cacna2d1	-0.005040589	1.373713107	-0.78509185	-0.152370625	0.964344786	0.922405403	-1.213927624	-1.104032608	Cluster 2
Rep15	-0.562057443	-1.128152093	-0.541888575	0.091535015	-0.389431564	-0.527954132	1.487595168	1.570353624	Cluster 3
Gpr176	-0.451575746	-0.523625648	1.341890645	1.831803478	-0.332541595	-0.370970263	-0.751630984	-0.743349888	Cluster 1
Ndp	-0.35206275	2.413148262	-0.382854472	-0.307864239	-0.055219502	-0.045264884	-0.637240527	-0.632641888	Cluster 2
Maob	1.087939834	2.004350051	-0.60110039	-0.611967652	-0.336700993	-0.191770914	-0.694550035	-0.656199901	Cluster 2
Tax1bp3	-1.080694767	-0.832172585	0.752636903	1.100520271	-0.726622739	-0.98536076	1.26900135	0.502692327	Cluster 1
Fmo2	2.159869283	0.042578077	0.142751431	0.496316483	-0.544641805	-0.689933615	-0.76691291	-0.840026944	Cluster 4
Fmo1	1.538539772	1.58274932	-0.672424111	-0.981071612	-0.442531118	-0.068521529	-0.644109421	-0.3126313	Cluster 2
Ccdc114	1.072211517	1.574439133	0.091628283	0.081134679	-0.151189657	-0.096514852	-1.379417414	-1.192291688	Cluster 2
Sema3d	1.872713495	0.413115082	-0.326104435	-0.142478288	0.429835343	0.191013947	-1.25249313	-1.185602015	Cluster 4
Daam2	1.402577861	1.481502329	-0.010627668	-0.055770678	-0.20364654	-0.40239596	-1.410478632	-0.801160711	Cluster 2
Bach2	2.12475756	0.096777504	0.222281505	0.323188897	-0.350059678	-0.40945219	-0.911629628	-1.095863971	Cluster 4
Btnl9	0.572865056	0.258460691	0.812073798	1.688695497	-0.55301077	-0.54911352	-1.10673867	-1.123232082	Cluster 4
Ddx58	-0.983735209	-0.558694692	1.372629183	0.637319611	-0.935095329	-1.105375395	1.006124899	0.56682693	Cluster 1
Cul9	2.093256111	0.869491951	-0.220958542	-0.374360435	-0.21571356	-0.482528098	-0.855028346	-0.814159081	Cluster 4
Olfr56	-0.881244506	-0.93604217	1.266425684	0.217997936	-0.738315383	-0.994483229	1.151764643	0.913897025	Cluster 1
Fam102b	0.765169128	0.721630026	-0.040850454	1.33773479	0.457993425	-0.611536617	-1.141851819	-1.488288479	Cluster 4
Sec1	-0.616376763	-0.526927514	0.066122461	-0.224441017	-0.502860047	-0.494906005	2.403944483	-0.104555598	Cluster 3
5330417C22Rik	2.46723431	-0.420892759	-0.259228267	-0.203581158	-0.402045806	-0.396080352	-0.390725797	-0.394680171	Cluster 4
Dtx3	0.692016153	1.132356296	1.24760651	-0.152661745	-0.079228327	-0.172124045	-1.513053965	-1.154910877	Cluster 2
Xaf1	-0.959711189	-0.58068884	1.490019643	0.626474372	-0.940362025	-1.034473747	1.012795736	0.385946051	Cluster 1
Chrm4	-0.589318133	-0.486991095	-0.487746958	-0.346150484	-0.285798904	-0.560300746	0.412856221	2.343450098	Cluster 3
Cblc	-0.891966338	-0.958434443	0.932269919	0.7786126	-0.892928812	-0.895163479	1.384491589	0.543118965	Cluster 1
Pitpnm3	-0.627931358	-0.851222678	-0.017227746	-0.119570875	-0.615731579	-0.613726973	2.151595008	0.6938162	Cluster 3
Tex2	-0.575011265	-0.730785567	-0.451299434	-0.527285109	-0.274278576	-0.370525993	2.223220133	0.705965811	Cluster 3
Slc26a7	-1.360943503	-0.791638925	0.539223792	-0.484612935	0.519129167	-0.199973484	-0.136250657	1.915066545	Cluster 3
Rundc3b	-1.552138601	-0.910069593	1.3586415	0.5964389	-0.599945501	-0.291017665	0.962710003	0.435380957	Cluster 1
Abcb1a	2.429188183	-0.102952413	-0.250836643	-0.116943188	-0.375023641	-0.551711785	-0.64738707	-0.384333443	Cluster 4
Cd79b	-1.175394434	-1.070743225	0.670455388	1.201264968	-0.767292036	-0.630124845	0.995270521	0.776563663	Cluster 1
Pogk	1.418796133	-0.106734041	-0.147954616	0.260584511	0.469512107	0.889422907	-1.388197407	-1.395429594	Cluster 4
Bace2	-0.551105222	-0.868785647	0.23748937	-0.223648466	-0.725615039	-0.686737023	2.06694518	0.751456847	Cluster 3
Tmem51	-0.998302546	-0.864321559	1.35606104	1.240174342	-0.820637265	-0.863196285	0.543637755	0.406584519	Cluster 1
Dnph1	0.264273339	0.958291064	-1.129337641	-1.064387122	0.994810456	1.24447103	-0.995372619	-0.272748506	Cluster 2
Sh3bgr	2.047046559	-0.357775207	0.695766298	0.299704363	-0.33712079	-0.475763886	-0.847167202	-1.024690134	Cluster 4
Slco4c1	-0.285176244	1.994255452	-0.731592263	-0.538642761	0.401575603	0.790038249	-0.843832671	-0.786625365	Cluster 2
Apobec2	-0.680550311	-0.683702739	0.091397811	0.241048384	-0.666296579	-0.685439101	2.25208456	0.131457975	Cluster 3
St8sia4	0.596906602	0.607842352	1.13310406	0.697474692	0.079822669	-0.123880446	-1.559933138	-1.43133679	Cluster 4
Kcna2	-0.574991274	0.675446784	-0.494988204	-0.643149287	1.177925381	1.618667115	-0.883184887	-0.875725627	Cluster 2
Esrp1	-1.403310134	-0.735596537	0.421440591	0.301896264	-0.637457056	-0.566434206	1.487040298	1.13242078	Cluster 3
Cep126	1.111582745	0.94945314	-1.3106592	-1.135305003	0.292031825	1.105640056	-0.639845118	-0.372898445	Cluster 2
Ppp1r13l	-0.863774506	-1.004285003	0.375626302	0.574156431	-0.496779973	-1.001947214	1.757552011	0.659451953	Cluster 3
Oard1	-1.03696731	-0.578176864	0.095353215	0.399772522	-0.790291921	-0.906394066	1.473454371	1.343250052	Cluster 3
C1qtnf4	0.417991832	2.102830953	-0.172037872	-0.015833705	-0.104815666	-0.083704415	-0.904507636	-1.23992349	Cluster 2
S100g	2.458886271	-0.268820119	-0.354771214	-0.195487194	-0.47942552	-0.478278592	-0.22636906	-0.455734573	Cluster 4
Gpr161	0.227069404	1.650491738	-0.670881236	0.078959875	0.527619922	0.657381857	-1.287434443	-1.183207117	Cluster 2
4930579G18Rik	1.046453299	0.902674644	0.91889323	-0.052730877	-0.561957037	0.465660959	-1.442767905	-1.276226312	Cluster 4
Begain	0.384115221	1.433102633	-0.718510575	-1.173020845	0.99107322	0.739294952	-0.771479057	-0.884575549	Cluster 2
Osbpl10	-1.447642249	-0.637801756	0.243447557	0.23116249	-0.460945894	-0.627252071	1.610796547	1.088235377	Cluster 3
Kcnd3	-0.220642795	1.698059107	-0.940056754	-0.996596055	0.626723311	0.962233376	-0.222666731	-0.907053459	Cluster 2
Rfx3	1.506024672	0.894686838	0.432611503	0.057081885	-0.469337548	0.210001121	-1.227855163	-1.403213308	Cluster 4
Slc16a11	2.218128284	-0.501918948	-0.184958263	0.684571133	-0.465690953	-0.346621368	-0.741771536	-0.661738348	Cluster 4
Mgl2	1.787907728	0.559755228	0.024080523	-0.277658143	0.627799062	-0.345379013	-1.382003665	-0.994501719	Cluster 4
Arhgef38	-0.737718032	-1.143795539	0.657888721	0.823469701	-0.897875493	-0.853900648	1.380804206	0.771127084	Cluster 1
Npnt	0.021947458	0.891621455	0.993376437	1.090989769	-0.188820486	0.008337085	-1.302109034	-1.515342684	Cluster 4
Map7d2	1.051656329	2.046181826	-0.627385042	-0.532064451	-0.275796066	-0.551624661	-0.683890002	-0.427077934	Cluster 2
Ramp3	-0.995444177	-0.776452751	-0.890832715	-0.951131025	0.582264197	0.562961403	1.184607472	1.284027594	Cluster 3
Grid1	0.954689859	1.7333535	-0.810656471	-0.765822962	0.182600687	0.477341151	-0.956782011	-0.814723754	Cluster 2
Cyyr1	2.196225441	0.255785867	-0.99042605	-0.774299828	0.033336483	0.232923019	-0.578495124	-0.375049807	Cluster 4
Tmco4	-0.768627909	-0.95344026	1.683391037	0.612480791	-0.919748656	-0.780354036	0.881001633	0.2452974	Cluster 1
Otud3	-0.840488426	-1.097804128	1.426856543	1.013399823	-0.660654484	-0.947456342	0.752557879	0.353589135	Cluster 1
Chrnb1	1.895463238	-0.229058378	0.757977163	0.610906836	-0.616650797	-0.77946215	-1.014198524	-0.624977388	Cluster 4
Pla2g2d	-0.94443313	-0.99586334	0.696822892	0.41113566	-0.927020004	-0.711662568	1.381979982	1.089040508	Cluster 1
Car8	0.324918267	-0.345659066	0.46191832	0.133886592	-0.214008656	1.953359208	-1.112574055	-1.201840609	Cluster 2
Dmxl2	1.148352073	0.939318167	-0.200203633	0.178997506	0.717973985	0.113011225	-1.426556822	-1.470892502	Cluster 2
Cftr	-1.065678726	-0.882164717	0.297127542	0.076446153	-0.638006702	-0.642859008	1.64638955	1.208745907	Cluster 3
Inhba	-0.762360113	-1.238496371	0.175925742	1.247280121	-0.85605807	-0.309524158	1.560893301	0.182339546	Cluster 1
Shtn1	-1.522958998	-0.907207976	1.00296563	0.9594598	-0.604936909	-0.30715136	1.199233392	0.180596422	Cluster 1
Meis3	0.606397543	1.261189655	-0.430793124	0.944352065	0.495744777	-0.159124358	-1.352243892	-1.365522665	Cluster 2
Mfsd6	-1.441975016	-1.122966872	1.085707177	0.657274477	-0.541348661	-0.329309188	1.174106801	0.518511283	Cluster 1
Arhgap32	-0.82321656	-0.776671188	0.025282504	-0.252386725	-0.59761372	-0.609840851	1.918332467	1.116114073	Cluster 3
Serpina3g	-0.699872953	-0.778169618	1.241353911	1.832258597	-0.650544325	-0.749685023	-0.130717771	-0.064622818	Cluster 1
Piezo2	1.568279695	1.499724208	-0.580274907	-0.858608796	-0.169503209	0.051445699	-0.904468988	-0.606593701	Cluster 2
H2-Ob	1.441864228	-0.114883105	-0.536003343	1.527685178	0.108531194	-0.356903048	-0.987730366	-1.082560737	Cluster 4
L3mbtl4	2.353579507	0.222590471	-0.246992684	-0.025691858	-0.448466179	-0.58892923	-0.633045013	-0.633045013	Cluster 4
Prelp	1.347721033	-0.429713592	1.350833692	0.853528001	-0.736588239	-0.756939375	-0.857145067	-0.771696453	Cluster 4
Sdk2	0.91286065	1.387437458	-1.043094619	-0.983579199	0.696263382	0.638285832	-0.782571642	-0.825601862	Cluster 2
Inava	-0.975524589	-0.864958723	0.232963584	0.21996297	-0.646354902	-0.786586911	1.713104634	1.107393937	Cluster 3
Mbp	-0.704596789	-0.946294859	1.057431793	1.432908556	-0.99630687	-0.914657985	0.664948703	0.406567451	Cluster 1
Slc39a11	-1.151308304	-0.785355443	0.407039604	0.138430079	-0.658202462	-0.513268133	1.949375052	0.613289606	Cluster 3
Rragb	0.620784481	1.129139162	-0.668940457	-0.264084374	0.154925546	1.402393252	-1.105603902	-1.268613709	Cluster 2
Rims1	2.375850068	-0.09295124	0.099946477	-0.135288903	-0.726421251	-0.422986545	-0.482615655	-0.615532951	Cluster 4
Rasl12	1.949916069	0.60540936	-0.577460543	-0.740896349	0.435754297	0.094247376	-1.190944468	-0.576025741	Cluster 2
Tspo	-0.626639779	-0.995161393	0.413068764	0.397928583	-0.782914635	-1.019707835	1.638560654	0.974865641	Cluster 3
Tmem45b	-0.985605568	-0.838659562	1.609804373	0.873066314	-0.81029075	-0.779900569	0.835099584	0.096486177	Cluster 1
Pde3a	2.297520098	-0.540636141	-0.02989557	0.147659273	0.009422727	-0.256940074	-0.722643647	-0.904486665	Cluster 4
Plekha6	-1.050076704	-0.986474352	1.331403766	1.352669678	-0.673086011	-0.745500758	0.474328941	0.296735439	Cluster 1
Lad1	-0.829973758	-1.087763111	0.065045364	0.259545136	-0.677353064	-0.628442309	1.467385578	1.431556165	Cluster 3
2700046A07Rik	-0.08578225	2.390505498	-0.550987715	-0.293436034	-0.08876824	-0.103805768	-0.815815081	-0.45191041	Cluster 2
Phlda3	1.501353764	0.853184158	-1.006726406	-1.192241857	0.845203926	0.240594374	-0.762674177	-0.478693782	Cluster 2
Oasl1	-0.947645666	-0.854450014	1.620757829	0.665906221	-0.844313128	-0.893282744	0.680077505	0.572949996	Cluster 1
Abca8a	0.927682431	-0.340632167	1.73642332	0.774339556	-0.753453149	-0.720123389	-0.852527008	-0.771709595	Cluster 4
Ankrd13a	-1.409179554	-0.606394639	0.030601639	0.199416048	-0.672057259	-0.335778699	1.66114498	1.132247485	Cluster 3
Macc1	-1.045422141	-1.043203963	0.685217245	0.817115585	-0.822252768	-0.728883798	1.37688948	0.760540361	Cluster 1
Wipi1	-0.666061597	-0.783671676	0.399965363	0.066272936	-0.845406482	-0.909562349	1.862308197	0.876155609	Cluster 3
Slc16a6	-0.900892664	-0.829748693	-0.3997028	-0.297833972	-0.542183173	-0.149253237	1.745825485	1.373789054	Cluster 3
Rnpep	-1.188624858	-0.871275787	0.483145775	0.856582116	-0.755057982	-0.809390353	1.256140749	1.028480339	Cluster 1
Pkp2	-0.793179847	-1.001401855	0.318382202	0.515309714	-0.81828412	-0.865201173	1.530306472	1.114068606	Cluster 3
Znrf3	0.625371029	0.977020157	-0.644672578	-0.676586151	0.86434947	1.163337511	-1.241568686	-1.067250751	Cluster 2
Acacb	-0.062787272	-0.592109572	-0.306198196	-0.478823538	-0.81775966	-0.731114671	2.065681692	0.923111217	Cluster 3
Wdr60	1.221466217	1.470950838	-0.521269358	-0.50913082	0.333204166	0.291220457	-1.100522728	-1.185918771	Cluster 2
Dao	-0.825960363	-0.851067939	1.493420367	-0.478787107	-0.80102581	-0.587937826	1.171593535	0.879765143	Cluster 1
Zfp239	0.43833468	1.636028508	-0.837047854	-0.932303103	0.859821304	0.566091843	-0.822852449	-0.908072928	Cluster 2
Kank3	2.376020178	-0.132150672	0.047951184	-0.039022487	-0.433811026	-0.4466684	-0.730364406	-0.641954371	Cluster 4
Uggt2	0.433685108	1.181270084	-1.094442883	-1.13683467	0.818546424	1.151178456	-0.763995739	-0.589406779	Cluster 2
Csdc2	1.978878074	-0.070148205	0.601998041	0.493911094	-0.433411115	-0.783452185	-1.085012794	-0.702762909	Cluster 4
Rassf4	0.579562842	-0.469891412	1.630379967	1.170212527	-0.468062792	-0.462614488	-0.881866964	-1.097719679	Cluster 4
Sprr2i	-0.427992893	-0.427992893	2.459740508	-0.141876836	-0.422437585	-0.422681845	-0.219264664	-0.397493792	Cluster 1
Abhd14a	1.561873739	1.025459887	-0.837705825	-1.169907322	0.578487156	0.258254567	-0.838658967	-0.577803234	Cluster 2
Sprr2d	-0.429427746	-0.428395324	2.460494425	-0.162355171	-0.426671644	-0.425036213	-0.205583012	-0.383025316	Cluster 1
Sgsm1	-0.138796204	-0.761554101	0.015303994	-0.324491599	-0.692309781	-0.694819396	2.288746374	0.307920712	Cluster 3
Lyn	-0.973284564	-0.852699128	1.694542066	0.956677713	-0.648332052	-0.783513193	0.703742828	-0.09713367	Cluster 1
Pm20d1	-0.511190309	-0.512517443	-0.361163307	-0.609855365	-0.615190052	-0.559904926	1.943945276	1.225876126	Cluster 3
Cilp	-0.248666974	-0.891757663	-0.596266355	-1.068313902	0.151661818	-0.339267691	1.373542662	1.619068105	Cluster 3
Slc26a9	-0.637600868	-0.65470195	2.294679429	0.057950847	-0.56632475	-0.568758434	0.390162795	-0.31540707	Cluster 1
Ehbp1	0.447631611	1.263088174	0.48196871	0.568097734	-0.190580798	0.391368342	-1.673472523	-1.288101249	Cluster 2
S100a14	-1.116800473	-0.931219481	0.746824358	-0.298231325	-0.213442848	-0.678945491	0.685638962	1.806176299	Cluster 3
Specc1	-1.207142137	-1.030223811	1.107425003	1.161405834	-0.726000394	-0.530749961	1.029031241	0.196254225	Cluster 1
Grap2	1.685994814	1.032488204	-0.002576531	-0.761975716	0.296082375	-0.050765527	-1.066540506	-1.132707113	Cluster 2
Gjb3	-1.245925268	-0.992491522	-0.52980043	0.663646328	-0.108756032	-0.105791068	1.876964775	0.442153217	Cluster 3
Crtac1	-0.892843121	-0.785100654	-0.754229816	-0.841935477	1.205946026	-0.12085017	1.565638307	0.623374905	Cluster 3
Adora1	1.117844509	-0.791555551	0.877107178	-0.261826565	-0.175333979	1.388740247	-1.029055503	-1.125920337	Cluster 4
Reln	2.028021887	0.468586719	-0.095737989	-0.672329024	-0.17975084	0.410853274	-0.77348673	-1.186157297	Cluster 4
Radx	-1.506241942	-0.446216477	-0.517909236	-0.217037814	-0.528367915	0.546896857	1.530742734	1.138133795	Cluster 3
Hoxd11	0.328873838	2.020188246	-0.644251999	-0.999177723	0.47591537	0.291193525	-0.763685255	-0.709056001	Cluster 2
Klhl14	-0.423904921	0.368320504	-0.845584332	-0.672863624	1.412127686	1.584520122	-0.720261681	-0.702353754	Cluster 2
Oscp1	0.196958472	2.064007587	-0.525587319	-0.165446882	0.185785994	0.344432007	-1.189718729	-0.91043113	Cluster 2
Maff	-0.714138248	-0.995677153	1.435203152	1.520265814	-0.809941725	-0.499009031	0.363761872	-0.300464681	Cluster 1
Itpr3	-0.823736971	-0.944296391	1.092744837	1.562994418	-0.86504096	-0.807117032	0.598747945	0.185704154	Cluster 1
Zc3h12a	-0.732277648	-0.736128745	2.062742548	0.701209233	-0.733807252	-0.737043266	0.285403554	-0.110098424	Cluster 1
Map3k9	-1.136980455	-1.065838349	1.236751223	1.055950476	-0.638770417	-0.780754835	0.55279684	0.776845517	Cluster 1
Ttc9	-1.050654493	-1.001865689	1.342714663	1.095806865	-0.640320949	-0.779819033	0.926864952	0.107273684	Cluster 1
Id1	-1.325206384	-0.043433564	-0.962784582	-1.019870704	0.302514554	0.791627169	1.060416852	1.196736659	Cluster 3
Bex2	0.175917173	1.187715782	-0.937440052	-0.785659986	0.474945978	1.556396065	-0.927598743	-0.744276216	Cluster 2
Maneal	1.417154291	1.010688222	-0.929597251	-0.326904123	0.89990231	0.00566403	-0.910905535	-1.166001944	Cluster 2
Trim46	-1.153226033	-0.798853401	-0.416802481	-0.755642653	0.338072973	-0.007732282	1.763901113	1.030282765	Cluster 3
Muc1	-0.945824944	-0.843061232	1.052431304	1.629719477	-0.802267281	-0.830692098	0.260738771	0.478956003	Cluster 1
Lgr6	-0.461289863	-0.787840218	-0.863266682	-0.889178737	0.06419415	-0.06799004	1.732663013	1.272708376	Cluster 3
Aqp11	0.026724313	2.318856019	-0.378086555	-0.527954564	0.031096865	0.060626957	-0.873985628	-0.657277408	Cluster 2
Hecw2	0.790092046	0.263824487	-0.620448213	-0.684267629	0.691242802	1.648508984	-1.23904412	-0.849908356	Cluster 2
Krba1	1.254193737	1.340865449	0.024699315	-0.793751198	0.413349172	0.129377692	-1.236232256	-1.132501911	Cluster 2
Foxf1	1.581520351	0.620504019	-0.738536278	-0.599171986	-0.438591761	1.259333213	-0.76725303	-0.917804528	Cluster 2
Flt3	1.476851141	0.258023248	0.120309225	0.51052792	-0.029401439	0.551256083	-1.402221593	-1.485344585	Cluster 4
Snai1	0.100253112	1.107022781	-0.961859792	-0.914640621	1.544392866	0.637054551	-0.940923891	-0.571299006	Cluster 2
Rasef	-1.190903889	-1.0124758	0.180949016	0.958556657	-0.97027362	-0.111628536	1.490618711	0.655157462	Cluster 3
Spice1	1.327641319	0.859450749	0.038439077	-0.655432695	0.249587042	0.713575007	-1.645745004	-0.887515497	Cluster 2
Fam89a	-0.692526715	-0.730328189	-1.086538236	-0.406237582	-0.471965011	0.546718758	1.625974141	1.214902833	Cluster 3
Tuba1c	-1.035981987	-0.826168479	-0.592907508	-0.635111013	-0.015848962	0.162176895	1.217333567	1.726507488	Cluster 3
Hpdl	0.103391681	0.296477909	-0.912518751	-0.694515825	1.033953065	1.790325391	-0.85607711	-0.761036361	Cluster 2
Simc1	0.769605813	0.787609285	-0.661628453	-0.874223092	0.593555943	1.449136931	-0.994019565	-1.070036861	Cluster 2
Zmpste24	-0.345629589	2.423997466	-0.605489596	-0.509719957	-0.086130121	-0.017865446	-0.457208305	-0.401954451	Cluster 2
Fam124b	-1.071666087	-0.678057632	-0.584494403	0.27651634	-0.338764642	-0.542230837	1.117974121	1.82072314	Cluster 3
Rhbdl2	-1.186231259	-0.780774043	0.211938347	0.012358994	-0.647364266	-0.52317717	1.426040241	1.487209155	Cluster 3
Hoxd9	0.201901645	1.573421623	-0.683142967	-0.536618031	0.963570321	0.645433414	-1.225830642	-0.938735362	Cluster 2
Gprasp1	0.313179411	0.500974422	-0.877762791	-0.959439951	1.439263973	1.23143529	-0.909444238	-0.738206116	Cluster 2
Rnf227	0.471616529	1.524203558	-0.466221648	-0.389656176	0.73305545	0.629197753	-1.354624589	-1.147570877	Cluster 2
Acot6	1.409109005	1.242404428	-0.842488581	-0.804687423	-0.019475778	0.762714183	-0.826823509	-0.920752325	Cluster 2
Sorcs1	-1.225528263	-1.075643837	1.266806096	0.671417235	-0.778932271	-0.529492935	0.864220232	0.807153742	Cluster 1
Mdga1	-0.722217474	-0.812352802	-0.228101509	0.417161913	-0.351692561	-1.037661291	0.796353021	1.938510701	Cluster 3
Pxylp1	0.745227443	1.123909724	1.056874191	0.30091551	-0.221608702	-0.223185981	-1.440450518	-1.341681667	Cluster 4
Unc5cl	-0.714020889	-0.69947574	-0.170443572	-0.112949708	-0.609625595	-0.655953373	2.101343338	0.861125538	Cluster 3
Mmp3	0.148391982	0.205513162	1.353805504	1.525053869	-0.718109416	-0.521454877	-1.036258809	-0.956941415	Cluster 4
Ubxn10	-0.946270185	-0.911026217	0.896459177	1.834650263	-0.575432931	-0.803551857	0.269984626	0.235187124	Cluster 1
Tox3	1.037206058	0.524607606	0.06099532	1.22540427	0.288274998	-0.43418398	-1.683426123	-1.018878149	Cluster 4
Capn13	-0.882944139	-0.620134755	1.413845073	1.548975441	-0.94634452	-0.708327087	-0.005650623	0.200580611	Cluster 1
Bicdl2	-0.593622526	-0.790939063	1.057303669	0.26525861	-1.040411348	-1.038259824	1.507428037	0.633242446	Cluster 1
Prr33	1.190895516	0.553925744	-0.062245608	-0.831394579	0.740407458	0.918480002	-1.392533247	-1.117535286	Cluster 2
Rtn4r	0.322921476	1.69664066	-0.191431426	1.059354517	-0.240806889	-0.413311795	-0.856417486	-1.376949056	Cluster 2
2900005J15Rik	0.421132329	1.019092584	0.242866062	0.088360643	-0.126653175	1.237458845	-1.531287904	-1.350969383	Cluster 2
Ccdc60	-0.3955935	0.433831814	1.109622925	1.068907997	0.44121972	0.186668762	-1.367970962	-1.476686756	Cluster 2
Ccrl2	0.589327018	0.011206857	1.417910046	1.312972799	-0.891423019	-0.511825167	-1.000722024	-0.927446512	Cluster 4
Cilp2	-0.243352344	2.16268904	-0.419631853	-0.543410974	0.295447014	0.470431851	-0.878902727	-0.843270007	Cluster 2
Als2cl	-1.076285943	-0.753756896	1.073119688	0.659036187	-0.916378694	-0.95371703	1.013491668	0.954491019	Cluster 1
Krt13	-0.882856265	-0.44505848	-0.949459554	-0.947290429	0.685640894	0.288648879	0.370820247	1.879554707	Cluster 3
Il1f9	-0.637934206	-0.640478569	2.206912087	0.124584803	-0.632191987	-0.632698696	0.592955366	-0.381148797	Cluster 1
Hepacam2	1.65145084	0.912867388	-0.470180773	0.838560494	-0.380309838	-0.487244542	-1.05098098	-1.014162589	Cluster 4
Tnip3	-0.651194873	-0.687381637	2.156897782	0.543441793	-0.70290146	-0.678210897	0.327233315	-0.307884023	Cluster 1
Bcl2l15	-1.085929516	-0.716371355	0.46963527	1.493591624	-0.878780098	-0.8891945	0.772123184	0.834925392	Cluster 1
Wfikkn2	2.470027931	-0.265816176	-0.276619413	-0.351858383	-0.330194474	-0.381066016	-0.438727819	-0.425745649	Cluster 4
Ctla2a	2.432596868	-0.133303316	-0.237655983	-0.056740012	-0.493696626	-0.499783863	-0.505264172	-0.506152897	Cluster 4
Crb3	-0.780762892	-0.968814442	0.670876046	0.40934611	-0.781152591	-1.000744978	1.555898293	0.895354454	Cluster 1
Slc16a13	2.092061752	0.448240666	-0.678287321	0.358189431	-0.096399889	-0.245735266	-0.919883574	-0.958185798	Cluster 4
Dsg2	-1.095972923	-0.968183323	0.520059081	0.272512851	-0.727669069	-0.41846867	1.875731118	0.541990935	Cluster 3
Shisa2	-1.086634737	-1.112628959	-0.204187849	-0.362412812	-0.054205805	-0.074938068	1.770889115	1.124119115	Cluster 3
Tent5c	2.428260125	0.007682405	-0.219190376	-0.37557418	-0.317234574	-0.353071314	-0.628012527	-0.542859557	Cluster 4
A730020M07Rik	2.184779698	-0.428570177	0.456482298	0.370382206	-0.640476819	-0.601381001	-0.78507663	-0.556139574	Cluster 4
Tram1l1	0.088964411	2.101077257	-0.884534178	-0.980735388	0.451613173	0.2756013	-0.520133789	-0.531852787	Cluster 2
Dact1	0.989601692	1.826652023	-0.09099459	-0.003312718	-0.675205271	0.044408229	-1.170899875	-0.920249489	Cluster 2
Fzd1	1.679635085	1.511409197	-0.630273552	-0.677952097	-0.240130582	-0.326929798	-0.718906758	-0.596851496	Cluster 2
Kcnj10	-0.421328471	0.848516755	0.47755627	1.589694858	-0.339875151	0.341457145	-1.256447988	-1.239573417	Cluster 2
Serpinb1a	-0.694519557	-0.909740295	-0.905326068	-0.552456164	0.203468155	-0.004658887	1.892441755	0.970791061	Cluster 3
Scml4	-0.862878508	-0.87741093	-0.177593743	0.08768216	-0.535340083	-0.586435291	1.95493776	0.997038635	Cluster 3
Fads6	0.999951046	0.018354261	1.543956517	0.759124201	-0.587082992	-0.567869843	-0.969570729	-1.196862461	Cluster 4
Zfp354c	0.663860467	1.376974714	-1.03732846	-0.912812772	1.06751762	0.482257617	-0.954801623	-0.685667563	Cluster 2
Tlr1	-1.17528234	-0.54358062	1.154680801	1.609462121	-0.858627081	-0.642166694	0.498136746	-0.042622932	Cluster 1
Syt16	-0.80288539	-0.80288539	0.723168853	0.091841439	-0.80288539	-0.80288539	1.911852036	0.48467923	Cluster 3
Cfap43	0.261765529	-0.204115416	1.670357501	1.312474043	-0.578574015	-0.752261676	-0.768095757	-0.941550209	Cluster 4
Tst	-1.190925074	-0.769792285	-0.055435812	-0.282649901	-0.384627143	-0.237116664	0.992729954	1.927816925	Cluster 3
Prrt3	-0.502430532	0.478814823	1.154800602	1.217282231	0.729855297	-0.942330061	-1.045049618	-1.090942741	Cluster 4
Prss22	-1.030195752	-0.958122877	0.713603722	0.928731682	-0.889902439	-0.838588907	1.005265611	1.06920896	Cluster 1
Lrfn4	0.548657121	1.388072183	-1.043438991	-0.89128684	0.91538006	0.773312634	-0.954696079	-0.736000089	Cluster 2
Magi1	1.545913097	1.224819229	-0.304177423	-0.107628463	-0.220910272	0.261655006	-1.131325723	-1.26834545	Cluster 2
Prrt2	2.229785657	0.311358276	0.301543259	-0.590035023	-0.45730356	-0.243952987	-0.875669022	-0.675726602	Cluster 4
Lrrc3b	0.064822361	2.234646053	-0.786836627	-0.582160056	0.142430303	0.272671897	-0.821467688	-0.524106243	Cluster 2
Kcng4	0.629679935	1.943743239	-0.721620745	-0.962901055	0.137513846	0.42330144	-0.97835103	-0.47136563	Cluster 2
Dcaf12l1	0.447147076	1.84938229	-0.462873636	-0.908715875	0.311839515	0.654608008	-1.05838677	-0.833000607	Cluster 2
Rtn4rl1	2.20052873	0.565592093	-0.002119083	-0.349813671	-0.214532754	-0.539391913	-0.840121137	-0.820142265	Cluster 4
Insig1	-0.39957905	-1.173726928	-0.226749686	-0.802587248	-0.561735693	0.2083965	1.337903982	1.618078123	Cluster 3
Ifne	-0.461182477	-0.799349479	1.775044818	-0.130821177	-0.924840819	-0.863696329	1.145342346	0.259503117	Cluster 1
Epcam	-0.851874114	-1.069527824	0.666000879	0.54084071	-0.840319997	-0.820785502	1.498182914	0.877482934	Cluster 1
Hcar2	-0.683046928	-0.708746064	2.094641987	0.686895269	-0.710432255	-0.711031198	0.299578945	-0.267859757	Cluster 1
Krt14	-0.561500675	-0.561500675	-0.452552857	-0.561500675	-0.333606977	-0.53037589	0.809997005	2.191040744	Cluster 3
Penk	1.773329832	0.534417081	0.840601352	0.18028733	-0.781928559	-0.684734453	-1.022749698	-0.839222885	Cluster 4
Pigz	-0.761301396	-1.000868245	1.778488021	1.066865781	-0.716231308	-0.626721205	-0.168406077	0.42817443	Cluster 1
Plekha7	-1.273655734	-1.073432769	1.037410199	0.579362208	-0.432774195	-0.815955138	1.023256789	0.955788641	Cluster 1
Cdc42ep2	-0.111030763	-0.994594681	-0.28539373	-0.619802617	-0.409813677	-0.577221192	2.017650265	0.980206396	Cluster 3
Pnoc	-0.475666296	-0.6941622	-0.597006722	0.601730915	-0.519967763	-0.569260706	2.231238609	0.023094162	Cluster 3
Togaram2	-1.603721854	-1.277028642	0.240159642	1.117046005	0.506178639	-0.232070646	0.176842438	1.072594418	Cluster 1
Basp1	0.132101354	1.234330149	0.920508632	1.020516582	-0.328108342	-0.507470151	-0.962154467	-1.509723757	Cluster 4
Zfp36l2	-1.123010477	-1.538263489	0.554469859	0.392687297	-0.193364335	-0.391925759	1.345050766	0.954356138	Cluster 3
Adra1a	-0.15494449	2.193700702	-0.349259277	-0.526491404	0.254030974	0.34703044	-0.990583555	-0.773483389	Cluster 2
Npas4	1.718842446	0.739494607	0.267083758	-0.821407701	0.283621467	0.115952389	-1.204431293	-1.099155673	Cluster 2
Cavin2	1.791853016	1.06190997	-0.44460095	-0.167329783	-0.041682672	0.005582001	-1.075060998	-1.130670584	Cluster 2
Lrrc8d	-0.926718248	-1.315495268	0.382553805	0.329342815	-0.66166651	-0.441836548	1.481721237	1.152098718	Cluster 3
Chrm3	1.300550654	1.164971263	-0.660967703	-0.338030766	0.042421108	0.81821238	-1.266452415	-1.06070452	Cluster 2
Sprr2g	-1.050878602	-0.662566029	0.750735564	-0.199457238	-0.709971731	-0.827671188	1.250685251	1.449123974	Cluster 3
Pilra	0.862937527	0.744794763	1.323171328	0.576484334	-0.567675126	-0.455795614	-1.277847215	-1.206069996	Cluster 4
Trarg1	1.318605524	1.820298911	-0.531664379	-0.285166168	-0.553251671	-0.964738458	-0.293134712	-0.510949048	Cluster 2
She	1.844927852	0.643909715	-0.492267791	-0.236913161	-0.441776216	0.716497412	-1.246628193	-0.787749618	Cluster 2
Ccbe1	1.174475083	1.76769739	-0.028190387	0.140378339	-0.580320088	-0.569099943	-0.964886711	-0.940053683	Cluster 2
Gjb2	-1.09927487	-1.076809708	0.358033134	1.992854741	-0.405380578	-0.406119733	0.333508899	0.303188114	Cluster 1
Ppm1e	0.469078263	1.495662259	0.404975905	0.805718452	-0.213949064	-0.337594313	-1.564556968	-1.059334535	Cluster 2
Nexmif	-1.185372944	-1.287486381	0.142960173	0.963556099	-0.776545376	0.011713577	1.304625896	0.826548956	Cluster 3
Arsj	0.765055954	0.252485544	-1.078797328	-1.052228098	1.132658874	1.354845797	-0.593567782	-0.780452959	Cluster 2
Lrrc8e	-1.136399488	-0.840647744	0.302371287	-0.232781421	-0.249361122	-0.5492363	1.997652963	0.708401824	Cluster 3
Bdh1	-0.975863157	-1.054035173	0.233214688	0.517761019	-0.632148965	-0.756626379	1.538584637	1.12911333	Cluster 3
Hrk	2.343113727	0.012268319	0.218321519	-0.246879633	-0.406882669	-0.609853185	-0.707072472	-0.603015605	Cluster 4
Tent5b	0.039371908	-0.94722767	0.551119697	0.210858299	-1.020654033	-1.119566493	1.792944894	0.493153398	Cluster 1
Slitrk4	-1.236955	-0.556588319	0.230925769	-0.451390846	-0.091417178	-0.638129315	1.973424569	0.77013032	Cluster 3
Bst2	-0.826170553	-1.271216534	0.95165503	-0.063945073	-0.31739403	-0.686045012	1.727595985	0.485520187	Cluster 3
Cdc42se1	-0.975315761	-1.060773068	0.614822872	0.505183036	-0.737673657	-0.770700258	1.538698799	0.885758036	Cluster 3
Cystm1	-0.91336638	-0.879480461	0.151098089	-0.030924992	-0.498253394	-0.736140779	1.873538337	1.03352958	Cluster 3
Gprc5a	-1.091719132	-0.788791066	1.550076576	0.685201038	-1.016676971	-0.621611611	0.454712742	0.828808422	Cluster 1
Fat4	0.060944295	2.260158	-0.744247395	-0.528679593	0.063962718	0.204162888	-0.925047017	-0.391253897	Cluster 2
Ccdc66	1.063436052	1.1033767	-1.099184959	-0.74842609	0.41471212	1.043945492	-1.03230718	-0.745552136	Cluster 2
Fam83h	-0.995654716	-0.951346718	0.770910428	0.310438134	-0.704124931	-0.860719585	1.548900824	0.881596565	Cluster 1
Ppp1r3b	-0.848582974	-1.091987637	1.112992459	0.683394804	-0.864870692	-0.815745264	1.301823178	0.522976127	Cluster 1
Mpeg1	-0.474499225	0.220986256	0.936487177	1.930956551	-0.411612077	-0.280053645	-0.849310908	-1.072954129	Cluster 1
Lrrc75b	-0.900112011	-0.348790596	-0.203356642	0.011888851	-0.395314281	-1.126121385	1.80959581	1.152210253	Cluster 3
Ddit4l	-0.750535884	-0.814333612	-0.245737583	0.588017374	-0.714283254	-0.90500214	1.425876303	1.415998797	Cluster 3
Irgm1	-0.96089276	-0.984811534	1.194858547	0.72775693	-0.808351859	-0.947440819	0.979517733	0.799363764	Cluster 1
Slc26a1	-0.881108016	-0.675798326	1.855574004	0.733387404	-0.720683187	-0.838308539	0.724422089	-0.197485428	Cluster 1
Tshz1	1.456409527	1.632442915	-0.501396283	-0.682352462	0.019724967	-0.263937832	-0.984826233	-0.676064599	Cluster 2
Gm5637	-0.655156231	-1.239646174	0.396446874	0.398898441	-0.552907315	-0.977048326	1.330861869	1.298550862	Cluster 3
Lrrc4b	-0.228921995	1.416180464	0.381391256	0.96439644	0.495477293	-0.401998667	-1.384293784	-1.242231007	Cluster 2
Cd24a	-1.200743238	-1.137621315	0.67842158	1.00635055	-0.632791475	-0.678032005	0.955573577	1.008842327	Cluster 1
Tet1	0.935179595	2.019034589	-0.441002981	-0.840831376	-0.077424932	-0.110482838	-0.859342175	-0.625129883	Cluster 2
Chst9	0.07477646	2.366892346	-0.645991024	-0.46369345	-0.211772401	0.067534994	-0.644535004	-0.543211921	Cluster 2
Neurl3	-0.072823557	-0.271765846	1.711974208	1.421419943	-0.749636732	-0.57727625	-0.784717849	-0.677173916	Cluster 1
Irs3	2.020455229	0.899880618	-0.624238318	-0.529223953	0.184149125	-0.398152963	-0.918006718	-0.63486302	Cluster 4
Dync2h1	1.506525385	0.598829005	0.044634646	-0.465269852	0.207679811	0.758052022	-1.43269116	-1.217759856	Cluster 2
Cldn2	-1.409681139	-1.045727483	0.542189355	1.008563716	-0.748076262	-0.245944246	0.644796576	1.253879484	Cluster 1
Ptgs1	-0.100732875	2.321882906	-0.181123788	-0.191837601	-0.084067407	-0.031963723	-0.968135932	-0.76402158	Cluster 2
Gap43	-0.099430991	2.00280056	-0.814551506	-0.68150611	0.579082907	0.557546611	-0.852238386	-0.691703086	Cluster 2
Sfn	-0.897235313	-0.899103948	0.166746875	0.22477379	-0.692945871	-0.774628713	1.66281101	1.209582171	Cluster 3
Kcnv2	2.289663624	-0.04727037	-0.681352642	-0.855764305	-0.049541378	0.290618809	-0.582551669	-0.363802068	Cluster 4
Zfp286	0.562955382	1.783473308	0.29877914	-0.11347619	0.074350706	-0.015678958	-1.435361718	-1.15504167	Cluster 2
Flrt2	-0.887081336	-0.835380182	-0.919118812	-0.673166928	0.164240773	0.289506128	1.347303999	1.513696356	Cluster 3
Cmya5	2.070481883	0.012692148	0.514142338	0.044295429	-0.849606098	0.062002955	-0.893164112	-0.960844543	Cluster 4
Fam180a	1.112432478	0.240867293	0.886342948	1.304163758	-0.660911524	-0.888060273	-0.959389646	-1.035445033	Cluster 4
Erfe	-1.050165419	-0.572586436	-0.974451822	-1.037036163	0.657817211	0.967874407	0.723507589	1.285040632	Cluster 3
Rnf152	-0.929697925	-1.013471519	1.276220505	0.723603393	-0.912447819	-0.830668407	0.76724102	0.919220753	Cluster 1
Mroh7	0.883946582	0.952958531	1.374177936	-0.354274662	-0.060408264	-0.266682698	-1.370046635	-1.15967079	Cluster 4
Baiap3	1.736991206	0.518268897	-0.281337798	-0.035358063	0.28044441	0.387608094	-1.241086094	-1.365530651	Cluster 4
Dmbt1	-0.605089524	-0.616464983	1.775119391	1.435025837	-0.619983484	-0.607282096	-0.364685444	-0.396639696	Cluster 1
Fbxo28	-0.978548384	-1.084136206	0.743278085	0.741474066	-0.689723709	-0.910564792	1.29848499	0.879735949	Cluster 1
Mmp10	-0.31790654	-0.571104614	1.106826049	2.015005145	-0.474138306	-0.441550266	-0.670268153	-0.646863314	Cluster 1
Apof	-0.645067043	-0.645067043	2.122692242	0.70383516	-0.583036538	-0.615415493	0.2730705	-0.611011785	Cluster 1
Nr1h4	-0.443858127	0.852188519	-0.002942955	-0.699639824	0.669594128	1.716941299	-1.079249435	-1.013033605	Cluster 2
Krt87	-0.723419044	-0.739378903	-0.274421136	-0.156175503	-0.577607144	-0.601189129	1.9921926	1.079998259	Cluster 3
Fcgbp	-0.996105735	-0.939386397	1.200001859	0.891834671	-0.829973119	-0.826267533	1.193533079	0.306363175	Cluster 1
Samd9l	-0.751285165	-1.028165853	0.937979925	0.726238213	-0.949524538	-0.96255402	1.223553758	0.80375768	Cluster 1
Fbxo40	2.278241538	0.53171525	-0.555443362	-0.606134956	-0.402269359	-0.082254009	-0.632483289	-0.531371813	Cluster 4
Rnf150	1.505204234	1.698359152	-0.266982625	-0.465351583	-0.623871708	-0.664356451	-0.465457897	-0.717543121	Cluster 2
Zc3hav1l	1.057996667	0.57265717	-1.012879658	-1.016923384	1.292118889	0.699059847	-0.979199835	-0.612829698	Cluster 2
Utf1	-0.680722063	-0.963012241	-0.335402371	0.593186482	-0.58792223	-0.828538076	1.706147662	1.096262836	Cluster 3
Atg16l2	0.580897401	1.126298215	0.207863179	0.22030957	0.898508946	-0.13712283	-1.822912202	-1.073842279	Cluster 2
Ankfn1	2.233916305	0.73167969	-0.523442805	-0.523442805	-0.470258452	-0.421750997	-0.503258132	-0.523442805	Cluster 4
Ccdc88b	-0.8636603	-0.755464764	1.744982423	1.126062729	-0.782723601	-0.788699554	0.365468116	-0.045965048	Cluster 1
Angptl8	-0.693323361	-0.744403926	0.469537844	-0.196511993	-0.693830993	-0.782164792	2.070768042	0.56992918	Cluster 3
Bex4	2.312550177	-0.205089133	-0.40391725	-0.543454669	-0.051895638	0.332237552	-0.743261843	-0.697169197	Cluster 4
Tmem196	0.345656114	1.323467177	0.307516751	1.28731536	-0.632971361	-0.346242099	-1.493547488	-0.791194453	Cluster 2
Tmem229a	-0.508197724	-1.024692653	-0.70706914	-1.231738839	0.818747978	1.157962367	0.225051169	1.269936841	Cluster 3
Ccdc187	-0.53114968	1.217447686	-0.33161349	-0.795974232	1.164748156	1.160333488	-1.027949959	-0.855841969	Cluster 2
Cyb5r2	1.135832605	-0.534666681	1.630218514	0.73856376	-0.647310332	-0.724641023	-0.796280748	-0.801716094	Cluster 4
Col6a3	-0.418179829	-0.803844855	-1.154372756	-1.236392161	0.98786937	0.819511068	0.760434349	1.044974814	Cluster 3
Gm7204	-0.951483665	-1.095408626	0.008444347	0.171542144	-0.672370995	-0.368545653	1.29637326	1.611449187	Cluster 3
Fbxo10	0.725854954	1.840957175	-0.299274825	-0.561899636	0.512898342	-0.040684644	-1.234659013	-0.943192353	Cluster 2
Sacs	0.739314679	0.57512236	-0.793079028	-0.77216554	0.652333603	1.567936489	-1.177187448	-0.792275115	Cluster 2
Dleu7	0.323210577	1.467088733	-0.998351137	-0.921580169	0.344933261	1.281958682	-0.831936285	-0.66532366	Cluster 2
Mfsd6l	-0.490867827	-0.94026538	0.280890728	0.097245562	-0.882482555	-0.931076219	1.5604477	1.306107991	Cluster 3
Pcdhb18	0.819641551	1.049645938	-0.042221816	0.754778375	0.023894823	0.39247812	-1.55247258	-1.445744413	Cluster 2
Omd	-0.54632607	-0.640648657	-0.275385614	-0.455641154	-0.548004247	-0.736394216	1.464482769	1.737917188	Cluster 3
F2r	0.594028875	1.739299648	-0.010150826	0.938600402	-0.707456287	-0.658905785	-1.018207959	-0.877208069	Cluster 2
Ccdc57	1.414149615	0.956749408	0.670457332	-0.370141496	0.076346878	-0.11184088	-1.374624091	-1.261096766	Cluster 4
Msx1	-0.512097123	1.901983465	-0.694884458	-0.598351221	0.843121553	0.607660798	-0.742517322	-0.804915692	Cluster 2
Inka2	0.565503528	0.506377401	-0.973007727	-0.94116865	1.39619074	1.106330505	-0.971099788	-0.68912601	Cluster 2
Cxcr6	1.347489545	1.352242059	-0.725474295	-0.543140912	0.24853772	0.339901477	-1.408395361	-0.611160233	Cluster 2
Nog	2.36752988	0.361619677	-0.538390756	-0.522565797	-0.392210137	-0.383527731	-0.41513526	-0.477319875	Cluster 4
Tprn	-1.158171543	-0.77020643	0.630242464	0.354206974	-0.66166446	-0.858905045	1.638672174	0.825825866	Cluster 3
Zfp454	0.967032309	1.469699384	-0.956688033	-0.675127417	0.978909308	-0.016870172	-0.799306668	-0.96764871	Cluster 2
Lonrf2	0.755589016	1.461646189	-0.622707526	-0.518378771	0.510761081	0.769653538	-1.23420657	-1.122356956	Cluster 2
Dact2	0.636854243	0.813601422	-1.082463213	-1.099668182	1.124401428	1.034929741	-0.399969061	-1.027686378	Cluster 2
Zfp689	0.734138444	1.222952014	-1.022471169	-0.776117891	0.523547222	1.140653273	-1.112982001	-0.709719892	Cluster 2
Elfn1	-0.723153465	-0.736393515	0.078032052	0.320709077	-0.478449322	-0.382787998	2.303270624	-0.381227454	Cluster 3
Prss32	-0.704968534	-0.68750612	2.020919534	0.82313712	-0.719053123	-0.719053123	0.3356936	-0.349169353	Cluster 1
Oxtr	-0.356013557	-0.910926124	-0.309521909	-0.685722108	-0.300052271	-0.437340609	2.090305571	0.909271009	Cluster 3
Agtr1a	0.601368869	-0.5506016	1.755633066	1.055970354	-0.772231137	-0.481498479	-0.715360589	-0.893280484	Cluster 4
C5ar1	-0.873893789	-0.872613473	1.599184967	1.452446817	-0.39008043	-0.608083947	0.19207742	-0.499037565	Cluster 1
Nrap	-1.152069898	-0.794499113	1.185425917	0.217738132	-1.106402583	-0.403525973	0.810088299	1.243245218	Cluster 1
Plcxd3	-0.70799971	-0.770600793	1.951482646	0.735633422	-0.770401245	-0.915822761	0.306373466	0.171334974	Cluster 1
Kcnk3	-0.179820478	-0.184841895	1.561648819	1.496982466	-0.276329978	-0.415155659	-1.008738871	-0.993744406	Cluster 1
Krt8	-1.130556213	-0.849788235	0.716045382	0.373233516	-0.750594794	-0.814318009	1.457398367	0.998579987	Cluster 3
Prokr1	0.267529761	1.25713521	-0.82284627	-1.150756368	0.90059583	1.117705902	-0.95041008	-0.618953986	Cluster 2
Tmem200a	-1.233949751	-0.849044753	-0.802326472	-0.412591785	0.455190216	0.41655376	1.769262698	0.656906087	Cluster 3
Pls1	-0.651655319	-0.953685456	0.903202772	0.846601923	-1.049468628	-0.844551371	1.502549765	0.247006315	Cluster 1
Dtx3l	-0.949492368	-0.86986568	1.426543382	0.931618639	-0.800438494	-0.961174413	0.863068683	0.359740251	Cluster 1
Htr1b	0.585044874	-0.406369368	0.369398079	0.166297014	1.5185294	0.510012155	-1.389474326	-1.353437829	Cluster 4
Adamts16	-0.473224713	2.41117545	-0.262646855	-0.360895727	-0.055994182	-0.026738258	-0.634538256	-0.597137459	Cluster 2
Tmie	-0.547994187	-1.038894736	-0.264478468	1.921524593	-0.753018256	-0.636789731	0.573460686	0.746190098	Cluster 1
Aknad1	1.869689989	0.540285052	0.626240974	0.103798501	-0.488910381	-0.510063535	-0.975194734	-1.165845866	Cluster 4
Tsku	0.462122842	2.197637265	-0.472386773	-0.669512868	0.209141822	-0.176566612	-0.840772115	-0.709663562	Cluster 2
Tifab	-0.330799206	0.173038618	1.283306903	1.455188457	-0.254999771	0.007128565	-0.772745636	-1.560117929	Cluster 4
Nckap5	1.688664002	1.170877906	-0.671788835	0.438179319	-0.739471033	-0.132046048	-0.752874723	-1.001540587	Cluster 4
Mmp12	-0.166433627	0.246158111	-0.045717486	2.301738047	-0.391199225	-0.293567103	-0.894533074	-0.756445643	Cluster 4
Ceacam19	-0.665291738	-0.570505105	2.392518476	-0.110214334	-0.443883658	-0.514096707	0.078968706	-0.16749564	Cluster 1
Arl4c	-1.445005103	-1.180576696	-0.527590783	-0.308618309	0.797827246	1.02921996	0.580110251	1.054633434	Cluster 3
Rasd1	-0.524787154	-1.016100438	0.668839209	-0.360321031	-0.751965912	-0.612783157	1.931604687	0.665513796	Cluster 3
Rasl11b	2.004469381	0.807267506	-0.05449364	-0.069030426	-0.106500404	-0.68123326	-0.806442306	-1.094036852	Cluster 4
Slc35c1	-0.822545801	-0.912774354	0.507786719	0.379841306	-0.643159931	-1.05921328	1.66306007	0.887005271	Cluster 3
BC030500	1.480192103	0.772283143	-0.688864631	-1.039803452	0.734205854	0.610286851	-0.941358024	-0.926941844	Cluster 2
Plekhf2	-0.882522862	-0.834225742	0.496250369	-0.125989298	-0.932959356	-0.569304634	1.350654912	1.498096612	Cluster 3
Ankrd55	-0.877359136	-0.86872155	-0.438317624	-0.612377707	0.417871031	2.158391177	0.269714074	-0.049200266	Cluster 3
Amz1	1.081535945	0.350766568	0.304693877	0.613529329	0.397199936	0.385697556	-1.461152818	-1.672270392	Cluster 4
Grem2	-1.079547232	-1.006986739	1.273330939	-0.333184237	-0.478575314	-0.525541201	0.707412989	1.443090796	Cluster 1
Bex1	0.38200366	0.451338192	0.922691232	0.81323878	0.115429981	0.446605252	-1.671313892	-1.459993205	Cluster 4
Spink8	-0.32567086	2.053948047	-0.671218792	-0.686553354	0.54747775	0.578148926	-0.739330501	-0.756801215	Cluster 2
Sprr2b	-0.657829804	-0.656383853	2.157165403	-0.060662674	-0.650383942	-0.655604275	0.756536856	-0.232837711	Cluster 1
Agmo	-0.840748974	-0.721610179	1.550003601	1.204985872	-0.863331032	-0.850174741	0.656748602	-0.135873149	Cluster 1
Sarm1	1.309038818	0.583622829	0.219984144	-0.168503539	-0.027324235	0.917729733	-1.483267632	-1.351280118	Cluster 2
Mchr1	1.527943447	-0.387477088	1.052136354	0.926013288	-0.539738322	-0.769076364	-0.781871175	-1.027930138	Cluster 4
Evc2	0.644924064	1.193361601	-0.703654793	-0.831547675	0.946898044	0.888189877	-1.100505379	-1.037665739	Cluster 2
Dscam	-0.205970536	-1.055200809	-0.923607674	-1.059968545	0.274531161	0.300447891	1.597633845	1.072134667	Cluster 3
Synpo2	1.737243808	0.622573945	-0.36718197	-0.232996069	0.495772908	0.201939554	-1.005723571	-1.451628605	Cluster 2
Lgals3	-0.830418792	-0.852074017	1.039637205	1.415178467	-0.871765818	-0.937744172	0.92082518	0.116361946	Cluster 1
Sprr1a	-0.616646786	-0.630790119	-0.235075399	-0.460388683	-0.613490099	-0.606718773	1.903674958	1.2594349	Cluster 3
Hoxd10	0.442951363	1.661969976	-0.541577658	0.642789325	0.214702956	0.136403535	-1.297661927	-1.25957757	Cluster 2
Ch25h	2.467129914	-0.325388676	-0.259135606	-0.468184451	-0.38469134	-0.232030886	-0.37586376	-0.421835193	Cluster 4
Kif7	0.438904967	1.659239271	-0.28093544	-0.928291146	0.791210461	0.446803001	-1.17764393	-0.949287183	Cluster 2
Cldn8	1.442745564	1.425717824	-0.710336744	-0.914989123	0.221386733	0.224171797	-0.941606146	-0.747089905	Cluster 2
Fam241a	-1.174904536	-0.584756641	0.430692298	0.465848376	-0.948156386	-0.782459456	1.287621742	1.306114602	Cluster 3
Tor1aip2	-1.052309475	-0.886867127	1.383510561	0.522450015	-0.740805554	-0.888859939	1.145768331	0.517113188	Cluster 1
Zfp61	1.002446023	1.329008692	-0.622470203	0.112251514	0.594486743	0.203763049	-1.348352919	-1.271132899	Cluster 2
Sprr2f	-0.938009183	-0.859442218	1.137245972	0.980316992	-0.816496794	-0.829077324	1.33156845	-0.006105895	Cluster 1
Trhde	0.617728321	0.386419189	1.522720447	0.981774204	-0.885558449	-0.663944153	-1.125144972	-0.833994587	Cluster 4
Trim15	-0.714102999	-0.720264772	0.817151598	0.066145	-0.715690977	-0.722304207	2.063886778	-0.07482042	Cluster 1
Slc29a4	0.457826469	1.381298751	-0.521957978	-0.537469805	-0.065120556	1.415734556	-0.917784874	-1.212526563	Cluster 2
Ankrd37	-0.860139208	-0.859904208	1.378080457	0.388248474	-0.890948774	-0.871434285	1.329853737	0.386243808	Cluster 1
Amigo1	1.945089489	0.022744688	-0.028770077	-0.288762169	0.709806376	-0.071911736	-1.193998641	-1.09419793	Cluster 4
Creg2	-1.240152642	-0.840792325	-0.562259638	-0.415015217	0.598223102	1.910947502	0.043876173	0.505173045	Cluster 3
Hs3st1	-0.2666425	-0.963902575	0.932304643	0.731022414	-1.019954003	-1.217458434	0.430430105	1.374200351	Cluster 1
P4ha3	-0.162431509	-0.957742396	-0.940972957	-1.011163786	0.40355024	-0.083618529	1.685077343	1.067301594	Cluster 3
Eml5	1.208703121	-0.174427228	1.335354233	0.35264641	-0.259067036	0.08724405	-0.90512707	-1.645326479	Cluster 4
Gdf6	-0.887072715	-0.887467799	-0.575198742	-0.708729554	0.853763203	1.957082075	0.159944629	0.087678904	Cluster 3
Ncald	1.802658998	0.434296588	-0.75913776	-0.747146395	0.310808942	0.798593171	-0.920567257	-0.919506286	Cluster 2
Six1	-0.61897442	-0.875301495	-0.469523023	-0.350106536	-0.316362433	-0.522879131	1.862086746	1.291060293	Cluster 3
Flrt3	-0.240268651	1.211686323	1.485236266	-0.534165704	0.032644093	0.403103405	-1.040136589	-1.318099142	Cluster 2
Tacstd2	-1.058365246	-0.934599585	1.087368171	0.595256611	-0.81548934	-0.861648281	1.202535719	0.784941951	Cluster 1
Cd14	-0.866595265	-0.71550258	1.712281707	1.025324876	-0.808956715	-0.821329891	0.632463731	-0.157685864	Cluster 1
Bbs12	1.050504107	0.51680279	-0.906341582	-1.101753614	0.500187806	1.47244548	-0.801149237	-0.730695749	Cluster 2
Zfp786	0.678608813	1.401268837	-0.82701081	-0.55171843	1.27426275	-0.013424575	-1.120589431	-0.841397154	Cluster 2
Arhgef39	-1.414444468	-0.220033643	-0.614369789	-0.938203442	0.242146832	0.521000462	0.750690646	1.673213402	Cluster 3
Gm5124	0.543299534	0.325605346	-0.874662946	-0.619170041	1.16262182	1.433997177	-1.207859049	-0.763831842	Cluster 2
Otop1	-0.555788401	-0.560102365	0.360647814	-0.338685022	-0.525709563	-0.531331846	2.352315042	-0.201345658	Cluster 3
Lrrc3	1.379485048	1.025330143	-0.395321649	-1.539539451	0.703734274	0.221083312	-0.732345815	-0.662425862	Cluster 2
Kctd14	0.158491695	1.461627168	-0.254629555	-0.593766552	1.197568181	0.402417859	-1.264976106	-1.10673269	Cluster 2
Rinl	-1.029974925	-0.719487708	1.29804824	1.18475665	-1.020960766	-0.683591453	0.904907368	0.066302594	Cluster 1
Tlr11	2.07028341	-0.233122021	-0.340990266	0.145315999	-0.444213762	0.670113394	-0.67655027	-1.190836484	Cluster 4
Casr	2.474046616	-0.362608805	-0.362868158	-0.361961107	-0.372724839	-0.379797698	-0.298116516	-0.335969492	Cluster 4
Sec31b	2.247295659	0.235082627	0.296408347	-0.489367223	-0.159459809	-0.653198385	-0.627581724	-0.849179493	Cluster 4
Btla	1.510284188	0.498539237	0.117180961	-0.677801406	0.678185537	0.420148685	-1.516648734	-1.029888468	Cluster 2
Pard3b	1.249825047	1.121776778	-0.606470161	-0.357982285	0.643969679	0.431717202	-1.253296638	-1.229539624	Cluster 2
Foxo6	0.710021782	0.300451731	-0.641523589	-0.801750873	1.365893539	1.13182371	-1.222998321	-0.84191798	Cluster 2
Rps10	0.245455278	1.195944337	-0.741412159	-1.006150954	0.676785741	1.383420472	-1.013427095	-0.74061562	Cluster 2
Plpp2	-0.916991096	-1.005860679	0.338302523	0.540525049	-0.752452162	-0.783228586	1.631675244	0.948029707	Cluster 3
Gm14964	-0.219678964	0.314893498	1.809002326	1.100210206	-0.703464988	-0.500376963	-0.859440086	-0.941145031	Cluster 1
Tbc1d30	-1.004634961	-1.002827968	0.240929274	0.569484543	-0.699688957	-0.665068335	1.722139277	0.839667127	Cluster 3
Slc39a1	-0.991941953	-0.9641636	0.572439548	0.405488693	-0.701763575	-0.760289461	1.742827973	0.697402375	Cluster 3
B630019K06Rik	0.784742454	1.455228032	-1.084806844	0.317338816	0.272720714	0.527734636	-1.299162352	-0.973795456	Cluster 2
Actn2	0.219011649	1.269184599	-0.748120084	-0.49367091	1.452888764	0.403978966	-0.890629766	-1.212643219	Cluster 2
Trpm3	2.454765159	-0.171624872	-0.374451149	-0.212782492	-0.49791203	-0.251381396	-0.469089121	-0.4775241	Cluster 4
Ezr	-1.215008275	-1.131763765	0.501950328	0.767799969	-0.456102536	-0.600726141	1.594103794	0.539746626	Cluster 1
Bmpr1b	1.343771231	0.927667933	-0.561634502	0.139564537	-0.093390014	0.81989455	-1.299936769	-1.275936966	Cluster 2
Tmem171	-0.922692473	-1.018065321	1.019695447	1.542950068	-0.654263682	-0.664865486	-0.189211957	0.886453404	Cluster 1
Pkdrej	2.060004581	0.686017622	-0.3085876	-0.644104303	0.003236653	0.084140786	-0.945009036	-0.935698703	Cluster 4
Hook2	-1.019508883	-0.919454022	1.141574661	1.086017035	-0.949011033	-0.77837819	0.932769407	0.505991026	Cluster 1
Dlg2	1.075239058	1.985798872	-0.528162132	-0.718391826	-0.406231444	-0.051352166	-0.771109312	-0.585791051	Cluster 2
Plekhg3	-0.632727874	-1.144928279	0.09603539	0.07027141	-0.424131373	-0.778426499	1.921619348	0.892287876	Cluster 3
Zfp112	1.623582097	0.76962962	-0.001995064	0.654927259	0.050328538	-0.838097495	-0.919844895	-1.338530061	Cluster 4
Tln2	0.240353868	0.981848761	-0.623048823	-0.77787403	0.952006563	1.345257539	-1.170575042	-0.947968836	Cluster 2
A630001G21Rik	-1.270332752	-0.883632412	0.257946163	0.551942446	-0.66605548	-0.571726077	1.035218762	1.546639349	Cluster 3
Oas1a	-0.955526839	-0.890117402	1.131493941	0.389837491	-0.850927802	-0.89403087	1.349354749	0.719916732	Cluster 1
Junb	-0.979801629	-0.989195482	1.800750921	0.45545752	-0.619950564	-0.779798993	0.551807659	0.560730568	Cluster 1
Nrk	-0.853462269	-0.838497788	-0.925907687	-0.956772704	0.42495985	0.596569927	1.284647242	1.26846343	Cluster 3
Cyp2j6	-0.866979483	-0.72949552	0.896754162	1.029228513	-1.088736583	-0.920135363	1.292768711	0.386595564	Cluster 1
Arhgef15	1.561372286	0.931677824	-0.937790661	-0.830142023	0.358823755	0.654300828	-1.039266844	-0.698975164	Cluster 2
Glis3	-0.701182994	-0.856921065	0.130978485	-0.019896081	-0.611597195	-0.637882402	2.166777623	0.52972363	Cluster 3
Rnf157	0.157452437	2.232666031	-0.38258963	-0.102327418	0.126110614	-0.139066038	-1.009466078	-0.882779918	Cluster 2
Hrh1	-0.976035677	-0.96364779	-0.187114774	-0.562703379	-0.29532376	0.003336138	1.147798592	1.83369065	Cluster 3
Creb5	1.370952096	0.84233295	-1.124469631	-0.720072847	0.738712635	0.678702642	-0.777937404	-1.008220442	Cluster 2
Cntn2	-0.382146351	-0.459809845	-0.483111617	-0.482514049	-0.259075041	-0.348647337	2.446764767	-0.031460528	Cluster 3
Sv2b	0.154071533	-1.087952554	-0.888683599	-0.629364389	-0.587860907	0.133942949	1.349800565	1.556046402	Cluster 3
Adh6a	-0.619100647	1.716307899	-0.590384044	-0.62485408	1.2476308	0.419036779	-0.792938007	-0.7556987	Cluster 2
Jam2	0.064491925	2.423746947	-0.38274243	-0.223221176	-0.378398419	-0.364919672	-0.567403577	-0.571553599	Cluster 2
Cfap300	1.311260108	1.258655026	-0.468202038	-0.796280947	0.015643667	0.68639071	-1.426089808	-0.581376719	Cluster 2
Bcl3	-0.980437742	-1.188070279	1.046572172	0.08357479	-0.517019171	-0.729890576	1.381017854	0.904252951	Cluster 1
Nrgn	0.171261421	0.452144065	1.75079498	-0.32405576	0.105552474	0.446277843	-1.285210613	-1.316764412	Cluster 4
Rxfp2	-1.343192612	-0.431846208	-0.923406375	-0.648353674	1.341540624	0.937441899	1.027697705	0.040118641	Cluster 3
Phgdh	-0.344612704	1.610769713	-0.808730196	-0.943411395	0.824681322	1.037857263	-0.825928706	-0.550625298	Cluster 2
Cbx7	1.660623209	-0.077361192	1.269890285	0.24940055	-0.529809462	-0.635317298	-0.954788775	-0.982637317	Cluster 4
Kcnip1	0.860497989	0.886739745	-0.746326254	-1.029072211	0.767288375	1.165345595	-1.172432417	-0.732040821	Cluster 2
Gm4759	-0.848632539	-0.860145506	0.181699181	0.0055241	-0.595524146	-0.050065128	2.267108087	-0.099964049	Cluster 3
Ebf4	1.024320762	0.880288983	-0.018641771	-0.733506461	1.012194559	0.447786328	-1.305522873	-1.306919526	Cluster 2
Smagp	-0.550395177	-0.915367102	0.772605518	0.740062039	-1.095022292	-1.04895097	1.377424618	0.719643366	Cluster 1
Tll1	2.463438417	-0.242018846	-0.365309551	-0.339142536	-0.482060852	-0.194946772	-0.394720022	-0.445239837	Cluster 4
Dennd4a	1.583007999	0.939799506	-0.486722578	-0.259790732	-0.266475335	0.779802109	-1.089177991	-1.200442978	Cluster 2
Plxnb1	-0.448896148	1.440389791	0.143296575	0.518550026	0.642123297	0.424156212	-1.628086633	-1.091533121	Cluster 2
Ppfia2	0.802056141	2.185761733	-0.643058371	-0.574541708	-0.333360631	-0.370723018	-0.629616221	-0.436517925	Cluster 2
H2-T24	-0.867672181	-0.718256104	1.606261042	0.988214831	-0.731916203	-0.751849157	0.930687388	-0.455469616	Cluster 1
Sh2d4a	-0.902530438	-1.327836069	0.765206139	0.096675552	-0.57896078	-0.566106322	1.336650888	1.17690103	Cluster 3
Slc39a8	-0.350814747	-1.087028301	0.915062011	0.768050656	-1.048193993	-0.97964057	1.44845525	0.334109695	Cluster 1
Cnn3	0.77476629	1.838104081	-0.83366604	-0.290235141	0.200852459	0.348629206	-0.984946413	-1.053504442	Cluster 2
Stum	2.032161375	-0.487533198	0.778122832	0.323009914	-0.427279581	-0.557704108	-0.672071286	-0.988705948	Cluster 4
Pde5a	0.773144999	-0.095073002	1.245426493	1.405569949	-0.695125412	-0.662717382	-1.010462026	-0.960763619	Cluster 4
Pkp3	-1.149291484	-0.835505361	0.60549037	0.16620284	-0.56686389	-0.85869413	1.47239937	1.166262286	Cluster 3
Iigp1	-0.654505703	-0.753990684	2.034116513	0.471128481	-0.774392403	-0.92571848	0.351011584	0.252350692	Cluster 1
1810037I17Rik	-0.60441903	-0.923947317	0.516120422	-0.167931796	-0.612164363	-0.879848161	1.955465475	0.716724771	Cluster 3
Fam83e	-0.896542657	-0.908660108	1.064901004	0.27034829	-0.706546407	-0.887233856	1.643240534	0.420493201	Cluster 1
Spock3	-0.818639603	-0.525670226	-0.754016206	-0.752334291	-0.123442389	-0.070930558	1.160184119	1.884849153	Cluster 3
Kcnn4	-1.083298658	-1.1310983	0.432417288	0.920816056	-0.661451066	-0.731112764	1.110947548	1.142779897	Cluster 1
Rhob	0.414101885	1.90680866	-0.548410376	-0.728627852	0.546644171	0.366774207	-1.056463332	-0.900827362	Cluster 2
Ceacam2	-0.783331529	-0.992396456	0.82567595	1.044246825	-0.898811342	-0.94180952	1.325694953	0.420731118	Cluster 1
Cadps	-0.602192503	0.443315219	-0.7335493	-0.696093843	1.524547969	1.456549381	-0.659027622	-0.7335493	Cluster 2
Tmprss11e	-0.693031161	-0.819515068	0.122535203	-0.271312065	-0.674559765	-0.590553833	2.043596325	0.882840364	Cluster 3
9130230L23Rik	-1.115702372	-1.346991028	0.905222471	0.389578764	-0.44442234	0.276431461	1.617522148	-0.281639102	Cluster 1
Mettl7a1	-0.490799043	-1.141636185	0.67149275	0.488828081	-0.685244325	-1.025701514	1.747818293	0.435241942	Cluster 1
Slc8a1	1.658755089	0.453050723	0.909045293	0.191959783	-0.466258446	-0.369517532	-1.166414621	-1.210620289	Cluster 4
Mmrn1	2.143228695	0.218376527	-0.624026561	-0.472248848	0.014177986	0.4065006	-0.560428179	-1.12558022	Cluster 4
Ano9	-1.491539918	-1.245305789	-0.277707105	0.462235238	0.613437096	1.183274729	-0.282433952	1.038039702	Cluster 3
Ankrd24	1.519907213	0.84028123	0.028651875	-0.629441506	-0.080662398	0.766906004	-1.25072566	-1.194916759	Cluster 2
Phactr1	-1.473842302	-1.159728806	0.720213049	0.723822448	-0.273198819	-0.561456308	1.040795019	0.983395719	Cluster 1
Cadm4	-1.091796227	-0.813839686	1.375866925	1.365566059	-0.559009634	-0.821272914	0.627666653	-0.083181176	Cluster 1
Smim10l2a	1.715041708	0.969825665	-0.588677304	-0.646144759	0.324576884	0.302280469	-1.022017671	-1.054884992	Cluster 2
Rnd1	-0.200751985	0.640839596	-0.423641896	-0.261720741	-0.059878476	2.144886542	-0.871801407	-0.967931634	Cluster 2
Dsp	-1.087242498	-0.713396388	0.557776762	0.246201084	-0.72816108	-0.790515208	1.813836653	0.701500676	Cluster 3
[truncated: 586 more rows]
