# Supplementary material for: Estrogen-Dependent Regulation of FDPS in the Mouse Uterus and Its Expression in Endometrial Cancer
Source: Int J Mol Sci. 2026 Feb 5;27(3):1559. doi: 10.3390/ijms27031559 (PMC12898277; doi:10.3390/ijms27031559)
Supplement: Supplementary file 1 [file ijms-27-01559-s001.zip › Supplementary Figure and Files/Supplementary File S5. Z-score_heatmap_clustered_E2.csv]

	Veh_1	Veh_2	Veh_3	E2_2h_1	E2_2h_2	E2_2h_3	E2_24h_1	E2_24h_2	E2_24h_3	cluster
Aqp7	1.284556479	0.506982121	-0.229981132	0.871987191	0.039956035	0.922259121	-1.740056251	-0.948266733	-0.707436832	Cluster 1
C230086J09Rik	1.447590636	0.850034935	1.329364472	-0.609471081	-1.436993854	-0.481840134	0.107870424	-0.660774728	-0.54578067	Cluster 2			Cluster 1	Cluster 2	Cluster 3	Cluster 4
Crtac1	-0.809265508	-0.919623592	-0.93869275	-0.597960306	-0.255352877	-0.367660151	1.372345126	1.182890564	1.333319493	Cluster 3			1300	1020	1845	885	5050
Pnpt1	-1.325784014	-0.796003554	-0.48246056	-0.423414399	-0.084434787	-0.605969287	0.861589981	1.41745634	1.439020279	Cluster 3
Syne1	1.08253121	1.042330791	1.436298182	-0.511656451	-0.327950243	0.282282291	-0.864125095	-0.758567564	-1.381143123	Cluster 2
Ank1	-0.652411205	-0.955066192	-0.614839399	1.165436407	1.626400208	1.125285246	-0.668344677	-0.370053573	-0.656406816	Cluster 4
Irf9	-1.057478612	-0.507728122	-1.260968737	-0.427305012	0.093344317	-0.527639152	1.308678832	1.085835085	1.293261402	Cluster 3
Fam132b	-1.201106935	-1.438013517	-1.14487007	0.030820841	1.142453897	0.97758017	0.450558175	0.505642389	0.676935051	Cluster 4
Ldlr	-0.820752824	-0.613676747	-0.813493717	-0.720343258	-0.392484576	-0.579873287	1.123800198	1.252486101	1.564338111	Cluster 3
Thoc1	-0.159991303	0.374682157	0.073821435	-0.201058593	1.099771799	1.857264259	-1.176570563	-0.921036284	-0.946882906	Cluster 1
Thap2	-1.357656492	-1.432637574	-0.825676537	0.092154268	0.216279275	0.174528214	0.845812025	1.089677992	1.197518829	Cluster 4
Apobec3	-1.210313129	-0.781014836	-0.510537026	-0.085593078	-0.268480169	-0.671338392	1.845164607	1.237933847	0.444178176	Cluster 3
Ercc6l	-1.117688495	-0.984797114	-0.772110806	-0.489551792	-0.202399154	-0.241376215	1.28994362	1.335921936	1.18205802	Cluster 3
Usp15	-1.494364866	-1.217819292	-1.125759488	0.303649676	0.533244099	0.36390364	0.773434171	0.638116856	1.225595203	Cluster 4
Hif1an	0.557491942	0.88891867	-0.178381609	-0.744902256	1.276421176	0.816517796	-0.606833216	-0.101947859	-1.907284645	Cluster 1
Mocos	-0.174166343	0.049108872	-0.064048691	-0.869320938	-1.342537915	-1.117106665	1.316621851	1.086334798	1.115115031	Cluster 3
Arhgef19	-1.106846787	-1.037117195	-1.445423585	-0.201165575	0.874464869	0.7520031	0.710778444	1.308936583	0.144370147	Cluster 4
Atp10d	0.178687027	-0.214644056	0.206842001	0.915420244	1.238038944	1.183205535	-1.098367061	-1.201890189	-1.207292445	Cluster 1
Tuba1b	-0.175539903	-0.579388187	-1.208964313	-0.588996652	-0.473023163	-0.818260605	1.2518037	1.248852572	1.343516551	Cluster 3
Rbm47	-0.943423918	-1.30947709	-0.785886275	-0.926540308	0.636155495	0.126492754	1.297581517	0.949720948	0.955376878	Cluster 3
Zfp516	1.199150036	1.237159128	0.770955033	-0.215220595	0.351718617	0.214066772	-1.190221724	-1.153434982	-1.214172285	Cluster 1
Ddhd1	-0.328094919	-0.018420475	0.648976112	0.93282446	0.908154944	1.324222565	-1.154310207	-1.240760245	-1.072592234	Cluster 1
Fdps	-0.68702875	-0.409166202	-0.274059197	-1.116733921	-0.714683888	-0.67682412	1.13274713	1.281160876	1.464588073	Cluster 3
Tpsg1	0.504977205	0.132421093	0.549263994	1.267054146	0.530999241	0.664090689	-0.554563066	-1.583576361	-1.510666941	Cluster 1
Srsf2	-0.771755725	-0.998498285	-1.064924019	0.880539396	1.455679268	1.418243159	-0.351243491	-0.487562298	-0.080478005	Cluster 4
Pelp1	-1.222473919	-1.496576168	-1.092884879	0.190281732	0.558510162	0.256500358	0.867527527	1.08091041	0.858204776	Cluster 4
Zkscan16	1.004565842	1.110987544	1.399991223	0.23753582	-1.594347801	-0.41764879	-0.521818827	-0.673591721	-0.545673291	Cluster 2
Ep300	-0.355657635	0.291599231	0.54933805	1.026338954	1.346868331	0.66879287	-1.093042819	-1.131977591	-1.30225939	Cluster 1
Tubb2a	-0.802703273	-1.316843205	-1.628111877	1.105151754	0.459207869	0.101314996	0.700198661	0.486683101	0.895101974	Cluster 4
9330179D12Rik	0.891228564	1.612001335	1.019801218	0.155751026	-1.199151057	-0.045043026	-0.843863883	-1.045971692	-0.544752485	Cluster 2
Pgd	-0.47385263	-0.590991031	-0.705878274	-0.850715265	-0.765950687	-0.571005873	1.512444472	1.143406164	1.302543124	Cluster 3
Rad9b	1.279567314	1.174362087	1.466180837	-0.641735597	-0.826295913	-0.951757817	-0.47921585	-0.307467726	-0.713637334	Cluster 2
Srp9	0.986112837	0.633180373	1.235015951	-1.131251105	0.049436218	1.045614481	-0.877607857	-1.161234252	-0.779266646	Cluster 1
Krt13	-0.032356341	-0.43774607	-1.857905884	-0.045771547	-0.28452755	0.143344086	-0.099451972	1.949252952	0.665162325	Cluster 3
Kcnip4	-1.003593775	-0.416202682	-0.476945108	-1.242742101	-0.054377013	-0.470914831	1.065706678	1.693020461	0.906048372	Cluster 3
M6pr	-0.885538747	-0.533178057	-0.626760151	-0.613550825	-0.692292952	-0.489655832	1.38832057	0.722322888	1.730333107	Cluster 3
Exoc4	-0.025408683	-0.585147613	-0.75720912	-0.975032123	-0.726744194	-0.774436671	1.261745993	1.489898789	1.092333622	Cluster 3
Baalc	-0.778978593	-0.765873106	-0.464621406	2.033621666	-0.810293282	-0.829266375	0.180543239	0.873741213	0.561126645	Cluster 4
Cds1	-0.838725462	-0.964099912	-0.632629119	-0.571522564	-0.468308999	-0.447206427	1.487916619	1.069960526	1.364615337	Cluster 3
Pctp	-0.138254591	0.437078726	-0.236533112	-0.436801773	-1.590689746	-1.250664544	1.052214692	1.101841636	1.06180871	Cluster 3
Med12l	-0.04050321	-0.802445802	-0.760675313	0.50138297	0.034545569	1.596132077	-1.784461595	0.663328675	0.592696629	Cluster 4
Chd6	0.54284227	1.126082212	1.309287232	0.629917056	-0.297720175	0.111503588	-1.579168337	-1.050865434	-0.791878412	Cluster 1
Camta1	0.776783013	0.832347247	1.296303957	0.381906993	0.19469616	0.292256809	-1.313614782	-1.20611848	-1.254560916	Cluster 1
Neto2	0.805560573	0.85721155	1.498864477	-0.187032983	-0.35473846	0.652735115	-1.325410829	-1.228834543	-0.7183549	Cluster 1
Ctgf	0.358651698	0.824211674	0.583839112	1.46471334	0.108570229	0.332318617	-1.163105994	-1.051236252	-1.457962424	Cluster 1
Casp3	-0.368389356	-0.353441832	-0.236992314	-1.23465028	-0.84219157	-0.772680248	1.204762901	1.225159132	1.378423567	Cluster 3
Agtrap	-0.379173017	-0.258157265	-0.55828531	-0.794657714	-0.941391291	-0.951362777	1.433287474	1.215257037	1.234482862	Cluster 3
Cdh1	-0.753253282	-0.569147632	-0.332888661	-1.345997252	-0.367178731	-0.430982198	1.435580622	1.255300765	1.108566369	Cluster 3
P3h1	-0.200586713	-0.377390821	-0.688498006	-0.578561172	-0.981691662	-1.034855792	1.312986828	1.308393898	1.24020344	Cluster 3
Etf1	-0.362782262	-0.458059584	-0.464837711	1.258300601	1.307342533	1.338015889	-0.835072951	-1.082529522	-0.700376994	Cluster 1
Rrp1b	-1.309678745	-1.262815334	-1.173009359	0.606619002	1.142786454	1.105773624	0.462025045	-0.022723691	0.451023004	Cluster 4
Bysl	-1.019944677	-1.339752385	-1.466537249	0.798030169	1.094034006	0.773129314	0.490992694	0.093159089	0.576889039	Cluster 4
Nos2	2.262055994	-0.327305644	0.071988907	0.105796748	0.45067216	0.133786114	-1.159796497	-0.691210919	-0.845986862	Cluster 1
Alg13	-1.492702301	-1.288798727	-0.994745628	0.971891224	0.910134681	1.021365394	0.279202479	0.137064166	0.456588713	Cluster 4
Sema3e	-0.310041226	-0.045455632	2.322295989	-0.436929865	-0.665719975	0.531975777	-1.255357719	-0.016393765	-0.124373583	Cluster 2
Ccnd2	0.623083618	0.684045154	0.73436554	0.182274497	0.709162342	0.902169018	-1.74881316	-1.142812752	-0.943474258	Cluster 1
Negr1	-0.343927881	-0.190607901	-0.890340041	1.583912437	0.908014517	0.452230887	-1.017612164	-1.335621604	0.833951749	Cluster 4
Aqp9	-1.724383367	0.288814506	-0.94051788	1.864878584	0.420817294	0.431611013	-0.32378783	0.228324351	-0.245756671	Cluster 4
Hmbs	-0.491872308	-0.614106701	-0.562870349	-0.888146864	-0.701327654	-0.715891327	1.352563674	1.260880904	1.360770625	Cluster 3
Olfr22-ps1	-0.84271889	-0.251248418	-0.582729414	-1.923117138	1.123856889	0.423917007	0.239652131	1.058144731	0.754243101	Cluster 3
Pask	-0.636034805	-0.757863589	-0.491385999	-0.853263687	-0.672909549	-0.5534361	1.27007202	1.502925566	1.191896143	Cluster 3
Gm19939	0.960168544	1.051582494	1.303671254	-0.817424383	-1.556854665	-1.077088588	0.093476301	0.095239115	-0.052770072	Cluster 2
Rasl10a	-0.099018023	-0.8472638	-0.480702497	0.171629293	-1.34918567	-0.93756595	0.896010911	1.256982673	1.389113063	Cluster 3
Gsdmc2	-0.784100743	-0.783702911	-0.69847875	-0.774837382	-0.369661893	-0.54743886	1.341009754	1.200884187	1.416326597	Cluster 3
Ccdc171	1.385946002	1.009049423	1.293970506	-1.201794365	-0.205985215	-0.05500973	-0.536291373	-0.543792262	-1.146092987	Cluster 2
Apitd1	-0.720335683	-0.815139585	-0.545230499	-0.723641	-0.603227642	-0.577330217	1.313290418	1.386029812	1.285584396	Cluster 3
Foxred2	1.129310225	1.045369658	1.178863648	0.140904378	-0.596094525	0.340611122	-1.465467816	-1.010646202	-0.762850487	Cluster 2
Coa7	-0.613783675	-0.889655892	-0.463279219	-0.810224179	-0.569607815	-0.619903824	1.340152084	1.373223105	1.253079415	Cluster 3
Ntrk2	0.507805298	1.097175091	0.375799805	0.959488025	-0.449901385	0.106617641	-2.027275444	0.418917232	-0.988626262	Cluster 1
Thbs2	1.027324551	0.867193438	0.011965959	1.256350137	0.496183911	-0.08420197	-1.202620424	-0.961619919	-1.410575684	Cluster 1
Ikzf3	1.204707629	-1.163375809	0.63597582	-0.88362224	-1.107957557	-0.551813857	0.236548423	1.554452083	0.075085508	Cluster 3
Slc52a3	-0.36008339	-0.58136914	-1.570014105	-0.482208644	0.916201819	-0.809187493	1.36441737	0.360857683	1.1613859	Cluster 3
Ivns1abp	-0.896335051	-0.549858664	-0.14301143	1.225539169	1.371364651	1.305983154	-0.799832288	-0.755267727	-0.758581815	Cluster 4
Itgbl1	0.360340053	0.70851793	0.115334273	1.141865724	1.003519892	0.438780104	-1.536478089	-1.118070569	-1.113809317	Cluster 1
AI426330	1.280823333	1.182754485	1.259814145	-0.087020159	-0.566225865	-0.464404689	-0.650927891	-0.479791853	-1.475021506	Cluster 2
Pigm	0.691365947	-0.623675779	-1.065400339	0.766811101	0.64871142	1.642673022	-0.004562942	-0.730191173	-1.325731257	Cluster 1
Zswim6	0.272050059	0.302211505	0.51625186	1.176467907	0.701331913	0.845400036	-1.558832924	-1.178888121	-1.075992236	Cluster 1
Bmp4	0.855241192	1.327019074	0.414995334	0.85808933	0.31490961	-0.120745308	-1.277298986	-1.044483201	-1.327727045	Cluster 1
Tmem191c	1.162730343	1.331514084	1.419678458	-0.900545884	-0.656850517	-0.234168151	-0.730982929	-0.522378073	-0.868997331	Cluster 2
Lepr	0.732419763	0.996460544	0.669881987	0.742738388	0.284319003	0.489665243	-1.269452439	-1.186336548	-1.45969594	Cluster 1
Ihh	-0.005130982	0.003800121	-0.552977432	1.256175268	1.329762605	1.066323466	-0.960735513	-1.11345548	-1.023762052	Cluster 1
0610009O20Rik	0.029082121	-0.869115883	-0.104687712	-0.861216764	-0.424780629	-1.388123921	1.095473471	1.256541746	1.26682757	Cluster 3
Lncbate1	0.931657414	0.309321661	-0.413076778	0.900262841	0.288592337	1.378132822	-1.510631512	-1.030078822	-0.854179963	Cluster 1
Il10	-0.228313113	-1.427273109	-1.59727975	1.226480774	-0.043365047	-0.167586044	0.945321167	0.866186635	0.425828487	Cluster 4
Foxa2	1.174896451	0.705031736	1.152611652	-0.749676089	0.936870819	-0.476057774	-0.600361481	-0.586720233	-1.556595081	Cluster 1
Art1	1.368040361	1.140428991	1.178057217	-0.072763979	-1.44931314	-0.782370874	-0.435907553	-0.267505931	-0.678665091	Cluster 2
Arfrp1	-0.737036226	-0.277274317	-0.164173136	-0.27859241	-1.366571679	-0.868824321	1.000279816	1.226834193	1.46535808	Cluster 3
Sly	-0.555505902	-1.254679916	-1.628943789	1.236843876	0.612723263	0.302140515	-0.341289039	0.703892341	0.92481865	Cluster 4
Fam118a	1.230841034	1.112547022	0.94186159	0.240854324	-0.054637282	0.086948996	-1.197471588	-0.992531455	-1.368412642	Cluster 1
Scn7a	0.861846862	0.829841955	0.792003209	0.675817691	0.050843562	0.440953741	-1.322265125	-0.521498677	-1.807543218	Cluster 1
Ifi27l2a	0.148837745	-0.047180803	-0.859659434	-0.308963684	-1.003151283	-1.414815438	1.390330967	0.990580782	1.104021148	Cluster 3
Ccdc121	-0.075575892	-0.043805038	-0.119544221	1.141319321	1.319426525	1.034983773	-1.125784539	-0.662163196	-1.468856732	Cluster 1
Nudcd1	-1.594287767	-1.038858642	-0.881834705	0.189632729	0.220818182	-0.100164884	0.88372354	1.033578751	1.287392797	Cluster 4
Lrr1	-0.995487485	-0.947421491	-0.760782523	-0.567215438	-0.311814231	-0.296453173	1.218862785	1.302715739	1.357595817	Cluster 3
Spin2c	-0.18654473	-0.188337615	0.061633397	-1.294224263	-0.967631077	-1.009893911	1.115864556	1.259617712	1.209515932	Cluster 3
Slc19a1	-0.397603657	-0.320141211	-1.185188611	-0.539800195	-0.400579414	-0.949319717	1.417359278	1.463157512	0.912116014	Cluster 3
Dnah2	1.857430954	0.092919534	0.282711768	-0.972018239	-0.841512242	-0.69725199	0.967031668	0.41348088	-1.102792334	Cluster 2
Mcts2	-1.131807423	-1.433572332	-1.313016245	0.372100511	0.54474383	0.275361225	1.001746985	0.899972654	0.784470795	Cluster 4
Magt1	-0.726919808	-0.765197929	-0.556509644	-0.598681077	-0.460275305	-0.856772851	1.314905229	1.195782774	1.45366861	Cluster 3
Ms4a4c	-0.589415568	-0.961357668	-0.790582466	-0.159274141	-0.356847074	-0.876091554	1.039512481	0.860427256	1.833628733	Cluster 3
Pknox2	0.418881787	0.177649539	0.576178251	0.593257943	0.901536024	0.69579273	-0.387758458	-0.701995933	-2.273541882	Cluster 1
Homer2	-0.434807493	-0.187636872	-0.761745399	-1.235436494	-0.389823627	-0.746032734	0.89279816	1.613109178	1.249575283	Cluster 3
Hmox1	-0.274652989	-0.420676693	-1.4438983	0.267001968	-0.361099913	-1.198076356	1.262882471	0.884794148	1.283725664	Cluster 3
Adora1	0.543410719	1.132402155	-0.875381393	-1.769902741	-0.358849586	-0.041472974	-0.415833167	0.333403209	1.452223778	Cluster 3
Klc3	1.344519398	1.491127974	0.804776064	-0.168136102	-0.680877044	-0.165309109	-0.957560249	-0.337775759	-1.330765173	Cluster 2
Cdh10	1.081328434	0.77025885	1.18944837	-0.534559901	-1.909202191	-0.918577123	0.136450282	0.17099962	0.01385366	Cluster 2
LOC102641942	0.086657437	-0.907224875	-1.205432788	-0.130606518	-0.933842419	-0.523510914	0.9938257	1.052249125	1.567885251	Cluster 3
Dnah17	0.973659298	-0.835764513	-0.920339804	-0.251058554	1.008108488	1.574370732	-0.984465542	-0.922565658	0.358055552	Cluster 1
Epc2	0.473325387	0.791155607	0.876607203	0.634259913	0.587850452	0.598102703	-1.363243568	-1.153032031	-1.445025666	Cluster 1
Rims2	0.449770093	0.474117646	0.496691691	0.650674348	0.976331955	0.609870055	-0.860245477	-0.718362932	-2.078847379	Cluster 1
Dmpk	-0.117386012	-0.585727233	-0.765161756	-0.585341358	-0.89716548	-0.924941145	1.289990857	1.447046743	1.138685385	Cluster 3
P2rx7	1.25651467	1.228830442	1.301348147	-0.709909007	-1.159821512	-0.945596199	-0.153410436	-0.167866185	-0.650089919	Cluster 2
Pyhin1	-1.187509859	-0.70967999	-1.221314806	0.681533509	-0.002293365	-0.338152186	0.690424188	0.218490108	1.8685024	Cluster 4
Fam234b	-1.435128116	-1.191970779	-0.886327747	-0.377528711	0.684607413	0.211043742	1.225149301	0.957763045	0.812391852	Cluster 4
Ankrd12	0.877469912	0.952211675	1.046398264	0.267849329	0.361681206	0.328936502	-1.202507512	-1.253592051	-1.378447324	Cluster 1
Pdlim4	1.708590204	1.298671894	0.880082	-0.668875652	-0.838817132	-0.601554594	-0.566569639	-0.444751651	-0.766775431	Cluster 2
B230369F24Rik	1.069559694	1.113662693	1.596227211	-0.66815808	-0.78783806	-1.150936695	-0.745845723	-0.093404445	-0.333266596	Cluster 2
Coro1c	-1.141119361	-1.045193367	-1.672566101	0.727911903	0.922045123	0.770452526	0.345212374	0.304199998	0.789056907	Cluster 4
Bsn	-1.263086481	-1.214918379	-1.143334897	-0.278143257	0.88081986	0.295255307	0.79223141	0.658475557	1.272700879	Cluster 4
Ttn	-0.134878337	-0.120157077	-0.515595746	2.607544043	-0.538808133	-0.578910146	-0.467628214	-0.240837679	-0.010728711	Cluster 4
Rgs22	0.663002182	1.010776587	1.270017999	0.299599672	0.133504549	0.353842396	-1.127675595	-1.172320883	-1.430746907	Cluster 1
Reln	0.441594407	0.799187435	0.737275959	1.079536168	0.807595088	-0.097407916	-1.053813832	-1.39081152	-1.323155789	Cluster 1
Senp7	1.240288486	1.160862028	1.260790917	-0.648453527	-0.979049878	-1.41916756	-0.225308073	-0.146898858	-0.243063536	Cluster 2
Olfr339	1.133008625	1.353471628	1.033862749	-0.989674942	-1.412124783	-0.881730398	0.016033837	-0.253524936	0.00067822	Cluster 2
Vwc2	1.152721667	0.983933543	0.290588168	0.605731696	0.390653985	0.306954309	-1.34614935	-0.773861403	-1.610572614	Cluster 1
Ermard	1.131725495	1.563276787	0.073361317	-0.529705902	-1.233351449	-1.344032971	0.753444545	-0.143568938	-0.271148886	Cluster 2
Rac1	-0.846553166	-0.804274331	-1.506946972	-0.025908783	-0.063608445	-0.316638001	1.228749418	1.057440627	1.277739654	Cluster 3
Gpbp1	-1.611006469	-0.123461065	-0.781167801	1.329058054	1.437477161	0.663592324	-0.62587044	-0.335015688	0.046393924	Cluster 4
Rbfox1	0.745736778	1.054288172	0.822321223	0.188650963	0.830373258	0.007644091	-1.028802595	-0.841179727	-1.779032163	Cluster 1
Hdhd3	-0.86603687	-1.188949523	-1.22094998	-0.025971206	-0.493806105	0.513705979	1.332892323	0.690726601	1.258388783	Cluster 3
Htr2c	-0.797340376	-1.184063294	-1.139582605	-0.575484517	1.132138415	-0.136373927	0.28091576	1.322743526	1.097047018	Cluster 4
Il6	-1.758553327	-1.09494373	-0.30036095	1.660960039	0.682307892	0.616623215	0.093799434	0.049826612	0.050340815	Cluster 4
Mmp9	1.204445003	1.562892464	0.526242244	0.501312453	-0.704731751	-0.242201617	-0.504654081	-1.064620568	-1.278684146	Cluster 2
Lrrc18	0.707840367	1.139240892	1.181674893	-0.842350711	-1.284923746	-1.498338745	0.352469407	0.272254745	-0.027867102	Cluster 2
Fbxl21	0.521901973	1.021510156	1.204388678	0.299378166	0.112446501	0.521344017	-1.422707534	-0.751280547	-1.50698141	Cluster 1
Eml5	0.877088266	0.773925954	1.234029436	0.817710199	-0.219939307	0.033876232	-0.910525836	-1.01528904	-1.590875904	Cluster 1
A930005G22Rik	1.092293726	1.169771236	1.043478212	0.319345264	-0.737998462	0.33679981	-0.785265283	-1.222890341	-1.215534162	Cluster 2
Abcd3	0.301337909	0.4014972	0.4014972	-1.10298484	-1.570960498	-1.176756812	0.884942749	0.899349978	0.962077113	Cluster 3
Sesn3	0.612519281	0.349824727	0.582284533	-1.07179102	-1.586336648	-1.242295431	0.555345947	1.013522371	0.78692624	Cluster 3
AI593442	0.309138635	1.050009417	1.486041237	0.182874909	-0.408850895	0.593133414	-1.008514274	-0.55618475	-1.647647693	Cluster 1
Sertm1	1.198839277	1.226184639	1.191338576	0.173940047	-0.735570524	-0.990612295	-0.343004133	-0.366308417	-1.354807171	Cluster 2
Psmc5	-1.551142774	-1.364433761	-0.838797235	0.128155541	0.449528986	0.472442072	0.712716136	0.776754193	1.214776842	Cluster 4
Chek1	-1.11602568	-0.862380252	-0.64059683	-0.630512729	-0.39938241	-0.21122028	1.141729418	1.345207366	1.373181396	Cluster 3
Entpd7	1.412957451	0.562214415	0.89046479	-1.948938126	-0.648752003	-0.531038911	-0.374833985	0.476001083	0.161925286	Cluster 2
Asns	-0.936828701	-1.4599184	-1.102677532	0.036884137	0.391734663	-0.170752684	1.190095777	1.213536986	0.837925755	Cluster 3
Pde4d	1.089319169	1.060280877	0.661655531	-0.800726826	-1.538011751	-1.393676094	0.389738596	0.19743335	0.333987148	Cluster 2
Ubfd1	-1.166395022	-1.027314661	-0.513086661	1.001948195	1.388798276	1.356656679	-0.698075758	-0.200741036	-0.141790012	Cluster 4
Utrn	2.099078905	1.094324092	0.331269019	-0.749687225	-0.303741116	-0.601122922	-0.366606789	-0.80773617	-0.695777795	Cluster 2
Mre11a	1.241077269	0.900411435	1.130818196	-1.664991891	-0.49537367	-0.997246026	0.309428673	0.081585142	-0.505709128	Cluster 2
Ube2l6	-0.391337714	-0.677341204	-0.96200795	0.020262873	-0.692869245	-1.079088014	1.156475031	1.185342705	1.440563518	Cluster 3
Cpm	1.12022454	1.309306187	1.388301648	-0.592884752	-1.279411867	-0.534015816	-0.175919235	-0.484476036	-0.75112467	Cluster 2
Nfkb1	0.945266781	0.994249087	0.912652321	1.135479671	-0.423786766	-0.651743996	-1.503705394	-0.967249564	-0.44116214	Cluster 1
Cdk2	-1.6026645	-1.337545833	-0.752624571	0.763668455	0.075360987	1.159824569	0.597762471	0.851230224	0.244988198	Cluster 4
Ptprt	-0.224483543	-0.2014876	-0.477553924	2.64223978	-0.460018145	-0.490119249	-0.425543473	-0.200271593	-0.162762253	Cluster 4
Cxcl10	-0.231424959	-0.453867389	-0.104559596	-0.316450837	-1.409505853	-1.008667436	1.162546226	0.6888337	1.673096142	Cluster 3
Nacc1	-1.318965718	-0.951896161	-1.543820055	0.442089111	0.178683207	0.49433876	1.114478061	0.812301902	0.772790891	Cluster 4
Tbpl1	0.06966581	0.082157304	-0.014003671	1.184431259	1.015858081	1.164956545	-1.403596638	-0.944225968	-1.155242723	Cluster 1
Col2a1	0.046125373	-0.14046015	-0.28404343	-0.864821864	-1.126014118	-1.215702242	1.257338668	1.402531936	0.925045826	Cluster 3
Dock4	0.830734264	0.229229822	1.102871048	0.9477194	-0.267091335	0.787632384	-1.020386917	-1.33733695	-1.273371716	Cluster 1
Naa50	-0.831130815	-1.349283191	-1.218502693	0.072211461	-0.01472314	-0.081846735	1.298705321	0.906973015	1.217596777	Cluster 3
Aldob	-0.703307693	0.412231866	0.739991549	2.278905503	-0.591981252	-0.604856548	-0.609129164	-0.258212835	-0.663641426	Cluster 1
Rmrp	1.988458016	0.44951449	0.981313404	-0.709601545	-0.348707561	-0.003529623	-0.631934346	-0.433912982	-1.291599852	Cluster 2
Cep104	-0.135251772	-0.482008546	0.276572229	1.369455121	0.599296621	1.281847533	-1.691546147	-0.918739139	-0.299625901	Cluster 1
Arhgap31	0.092873049	0.368845557	0.553591531	1.052763019	0.980487529	0.771827332	-1.373720567	-1.18282589	-1.26384156	Cluster 1
Spdl1	-0.830698423	-0.818314768	-0.69783928	-0.678704187	-0.472119598	-0.462276732	1.201774985	1.315648954	1.442529049	Cluster 3
Gusb	-0.4132116	-0.357936139	-0.325593248	-0.842023148	-0.994503681	-0.935422142	1.435139624	1.242875353	1.190674981	Cluster 3
Rab3a	1.063057216	1.14634471	1.126298694	-1.097940821	-1.592998558	-0.683605916	-0.148414311	0.230119679	-0.042860693	Cluster 2
4932442A14Rik	0.62107163	0.534689796	0.81923494	0.377215058	0.549915487	0.743875348	-0.774244873	-0.751688727	-2.12006866	Cluster 1
Serpina3k	-0.275629139	2.2041933	-0.623893314	-0.424207005	-0.714235089	1.132640509	-0.589661887	-0.582826218	-0.126381157	Cluster 1
Pnp	-1.265584279	-0.887418157	-1.053654979	1.224526293	1.226696278	1.185106658	-0.167934514	-0.252143614	-0.009593686	Cluster 4
Ttll4	-1.618213012	-1.193582873	-1.119013011	0.60400464	0.719909803	0.68596737	0.651464063	0.389028549	0.88043447	Cluster 4
Scamp4	-1.615889689	-0.920465106	-0.945667546	-0.090646209	0.351571062	0.069367615	1.208882124	0.686817215	1.256030535	Cluster 4
Rgl1	0.857925865	1.380354461	0.965099105	0.422360905	-0.033007573	-0.036505741	-1.043494362	-1.273164987	-1.239567674	Cluster 1
Lancl2	-1.345731189	-0.943887869	-1.154217447	0.039262706	0.065794235	-0.034080103	0.898040791	1.449531984	1.025286893	Cluster 3
Pnrc1	0.673218751	1.171952037	1.149904757	0.428204855	0.058213652	0.223268028	-1.182418101	-1.393846419	-1.128497559	Cluster 1
Mcph1	-0.687412384	-0.695277769	-0.796790618	-0.689713922	-0.563963407	-0.556394605	1.335546042	1.315089925	1.338916738	Cluster 3
Cyp1a2	-0.282369482	0.407740388	-1.322123859	-0.325381278	-0.240505024	-0.529730345	-0.310758548	2.32062367	0.282504479	Cluster 3
Twf1	-1.228778639	-1.348268469	-1.22378683	0.896600726	0.774330001	0.746004698	0.46863536	-0.07909263	0.994355782	Cluster 4
Sfxn1	-0.19567197	-0.225238885	0.34861049	1.350119292	0.339417864	0.236561161	0.231436552	-2.378244171	0.293009669	Cluster 1
Dpep3	-0.32616018	-1.553106647	-1.57880483	0.211923662	0.663591918	-0.00531236	0.688759088	0.61350166	1.285607689	Cluster 4
Stard5	-0.456275767	-0.214270905	-1.158163297	-0.406580741	-0.519436343	-1.018237642	1.602237719	1.016680283	1.154046692	Cluster 3
Ahcyl2	-1.322541179	-1.298307662	-1.064487771	-0.088994701	0.552680861	0.222822508	1.182372884	0.804879487	1.011575574	Cluster 4
Clic4	0.590564655	0.375433737	0.221132396	0.989718353	0.920996026	0.751028016	-1.248082492	-1.045642361	-1.55514833	Cluster 1
Cib1	-0.616139616	-0.844892979	-0.803900858	-0.647655295	-0.454214164	-0.6033938	1.426973653	1.262292287	1.280930773	Cluster 3
1110046J04Rik	0.865644039	1.147351996	1.781592598	-0.409742397	-0.913989104	-0.812554782	-0.893384358	-0.327796187	-0.437121806	Cluster 2
Sparc	0.033614021	-0.425346201	-0.63834315	-0.493371676	-1.073849875	-1.136283226	1.208833255	1.455128228	1.069618623	Cluster 3
Bcl9	0.848142058	0.360096089	0.724505485	-2.178706716	0.152140031	-1.08383689	0.301348998	0.7596318	0.116679144	Cluster 2
Utp6	-1.255082506	-1.033323964	-1.147436122	0.83334748	1.251549186	1.328776883	-0.085643696	0.034389664	0.073423076	Cluster 4
Dlg1	0.641994303	0.953324083	1.690529003	0.263674117	-0.21800475	-0.135936581	-1.494597923	-0.90101871	-0.79996354	Cluster 1
1110035H17Rik	1.161536075	1.063762806	0.997304238	-0.230444397	-0.285578002	-0.380856203	-1.753619139	0.423201731	-0.99530711	Cluster 2
Rnf121	-1.103456524	-0.879741333	-0.789661016	-0.534363778	-0.197909597	-0.335503434	1.404335335	1.280043355	1.156256992	Cluster 3
Efcab11	-0.673610398	-0.419173981	-0.53953038	-1.163887179	-0.593760544	-0.487066858	1.008868574	1.479031548	1.389129217	Cluster 3
Mslnl	0.389262267	0.4515063	0.687503397	0.574189296	0.84975066	0.949326345	-1.306167741	-1.028503407	-1.566867117	Cluster 1
Marveld3	-0.720267645	-0.272799576	-0.348723321	-1.233235843	-0.778174427	-0.485210141	1.369650407	1.234851016	1.233909529	Cluster 3
Ntng1	0.653065558	0.73152969	1.807390509	0.143124732	0.101599424	-0.232183611	-1.139469091	-0.674497581	-1.390559629	Cluster 1
Efcab6	-0.58913782	-0.561782177	-0.635070024	2.411791824	0.704363066	-0.380356403	-0.408210612	0.01482787	-0.556425723	Cluster 4
A930041C12Rik	1.197760399	0.603400676	1.112660234	1.02956786	-0.65149523	-0.071538899	-1.099340987	-0.971652895	-1.149361157	Cluster 1
Aurkb	-0.80740197	-1.006193425	-0.665354582	-0.55714482	-0.487652705	-0.394355694	1.088797957	1.439981914	1.389323326	Cluster 3
Mylip	1.229931546	1.338819432	1.373652719	-0.542263769	-0.837907612	-0.925911584	-0.412636582	-0.478636766	-0.745047383	Cluster 2
Chrm3	-0.688121992	-0.525001359	-1.5754251	1.313880242	0.938696006	0.94788699	0.7546501	-0.664037111	-0.502527775	Cluster 4
Phka2	1.275258946	0.956148078	1.079471024	-0.956835306	-1.4214796	-1.133705115	0.145709821	0.185900659	-0.130468507	Cluster 2
Cep55	-0.723050187	-0.696696983	-0.561908856	-0.914142367	-0.462058258	-0.588130715	1.075186524	1.481463087	1.389337756	Cluster 3
Gm29571	1.271814404	0.590142192	0.902657388	-0.208913634	-0.690835493	1.224564245	-1.053233016	-1.109275735	-0.926920351	Cluster 1
Trgv2	0.876535083	0.022075026	1.34452708	0.357934086	-0.581774757	0.819307522	-0.190191907	-0.714949963	-1.933462171	Cluster 1
Dtl	-0.585448368	-0.793200359	-0.558881626	-0.855614063	-0.79092413	-0.369638031	1.284808287	1.402363318	1.266534973	Cluster 3
Opa1	0.402045578	0.458591786	0.912240191	0.354911348	0.925570705	0.706848159	-0.995257641	-0.882184712	-1.882765415	Cluster 1
Apex2	0.48516904	-1.963789466	-0.739677352	-0.164773377	-0.741908842	0.627185605	1.114176194	1.00123625	0.382381949	Cluster 3
Cypt3	-0.759404583	-1.267369448	-0.892397165	0.603372813	-0.138377211	-0.317004581	-0.085038747	1.902863555	0.953355367	Cluster 3
Esyt3	-0.368000454	-0.10907472	-0.275226045	-0.87038821	-1.234590439	-0.659952783	1.936403223	0.616584559	0.96424487	Cluster 3
Arpin	-0.343731011	-0.317957542	-0.654561737	-0.847182655	-0.892325774	-0.85435075	1.365887997	1.216251489	1.327969985	Cluster 3
Zfp385b	0.514051136	0.526574411	0.886677353	0.680886092	-0.662974627	0.405584174	-0.904753206	0.6445541	-2.090599433	Cluster 1
Eea1	-1.487061625	-1.321065066	-0.922389025	0.360681037	0.85147365	0.294007043	0.618664165	0.264686141	1.34100368	Cluster 4
Ppia	-0.621943525	-0.388536591	-0.861642272	-0.677386516	-0.547544749	-0.858677637	1.306954949	1.386331068	1.262445273	Cluster 3
Sik3	1.128674673	1.195652246	1.403026	0.104199572	-0.450026099	-0.594589064	-0.857911841	-0.677696036	-1.251329451	Cluster 2
Hyou1	-0.790592719	-0.725023224	-0.378051877	0.950641709	1.569840827	1.324863804	-0.699394268	-1.019675484	-0.232608769	Cluster 4
Derl1	-0.55419881	-0.938293596	-1.039341248	-0.131542448	-0.542121259	-0.635927616	1.148431077	1.157243469	1.535750431	Cluster 3
Cd320	-0.767776473	-0.739165517	-0.771467997	-0.621008451	-0.432964216	-0.642717453	1.370648572	1.38139051	1.223061026	Cluster 3
Selt	0.310810681	0.523102269	1.044703271	0.481813887	0.625025035	0.879810318	-1.615345758	-1.14817024	-1.101749464	Cluster 1
Kcnn2	0.807979397	1.176783839	1.234169213	0.472958137	-0.033769174	-0.24148423	-1.268425429	-0.727897038	-1.420314715	Cluster 1
Rgmb	1.199273308	1.289637348	1.377545086	-0.69902208	-0.887115486	-1.102321111	-0.214551252	-0.488235713	-0.475210101	Cluster 2
Pgm5	0.964052207	1.845491867	0.175438537	0.831296187	-0.836681087	-0.864843609	-0.659821741	-0.751575871	-0.703356489	Cluster 2
Klra9	-0.111601847	0.085315109	0.741858835	1.360525056	1.104748411	0.331463668	-1.022736785	-1.01722286	-1.472349588	Cluster 1
Speer4f1	1.013202601	1.445461201	0.95813336	0.308094505	-0.402069802	-0.042103957	-0.932700902	-0.97255767	-1.375459335	Cluster 2
Col8a1	0.621930037	0.929929883	0.997040125	0.179879815	0.278145453	0.330607954	-1.366326975	-0.05672085	-1.914485443	Cluster 1
Uimc1	-0.07057046	-0.342891075	1.052006975	1.157003238	1.293597905	0.215526022	-1.157176176	-0.890314044	-1.257182384	Cluster 1
Tfpi	-0.261998633	1.56406183	-0.131384871	0.221131896	-2.059104235	-0.676063832	0.564231313	0.165892301	0.613234231	Cluster 2
A730054J21Rik	0.876957625	0.904951617	0.810078515	0.667630964	0.448987365	0.128667912	-1.267047084	-0.982241381	-1.587985535	Cluster 1
Mycn	-1.169168987	-1.551959163	-0.463849043	0.717918276	0.689932119	1.721561873	0.157080926	-0.160974319	0.059458318	Cluster 4
Foxp1	1.496614842	0.982259014	1.169574702	-1.029927916	-0.717799956	-0.819661626	0.175415299	-0.20430419	-1.052170168	Cluster 2
Speer2	-0.739576327	-1.34779955	-1.482647786	0.244016794	1.154009104	0.009778025	0.156245721	0.930656698	1.075317319	Cluster 4
Med14	-1.683557848	-0.660135222	-0.651028823	0.969396557	0.975251829	1.511480541	0.020882968	-0.157902062	-0.324387939	Cluster 4
Ndufs8	-0.939269527	-0.630047756	-0.440304365	-0.7199484	-0.481238416	-0.739984565	1.225738779	1.446358778	1.278695473	Cluster 3
Cdk12	-0.345819619	-0.331808686	-0.342116427	1.485527183	1.231673607	1.043411126	-1.093586609	-0.444132609	-1.203147965	Cluster 1
Slc11a2	-1.34684875	-1.135021204	-1.333716388	0.129910365	0.581981489	0.858191826	0.92212066	0.273826933	1.049555067	Cluster 4
Ftsj1	0.412688557	0.487323546	0.75351682	0.54175806	0.785742321	0.948045778	-1.144807667	-1.273652442	-1.510614972	Cluster 1
Plekhs1	0.964211834	1.321175615	1.382180392	-0.726859827	-1.359413748	-0.851364617	-0.370814415	0.056270745	-0.41538598	Cluster 2
Gramd1b	-1.031696687	-0.9203883	-1.259103551	0.76802042	1.375000367	1.233984009	-0.070239875	0.447412071	-0.542988453	Cluster 4
Ass1	-1.258464758	-1.164787762	-1.02815358	-0.522775656	0.449105035	0.412978797	1.321753738	0.835189426	0.955154759	Cluster 4
Meis2	1.126557738	1.261051853	1.416972849	-0.343615198	-1.256923771	-0.918674819	-0.414395113	-0.294258442	-0.576715097	Cluster 2
Dkkl1	-1.073371364	-0.719159114	-1.103343202	-0.534610309	-0.15710244	-0.120499452	1.55957114	0.919356685	1.229158056	Cluster 3
Itga1	1.289295996	-0.006875477	-0.09666997	0.120367169	-1.257400873	-1.775739225	0.317654649	1.197362918	0.212004813	Cluster 3
Bcl11a	1.014838233	1.354063593	1.156206594	-0.568414333	-1.444776091	-1.11436304	-0.178204356	0.104461962	-0.323812561	Cluster 2
Bcl2l11	0.865776901	0.967489939	1.468896797	-1.157378014	0.137629942	0.330030421	-0.429549875	-0.84414357	-1.338752541	Cluster 2
Kazn	-0.804462017	-0.581146661	-0.48450345	0.716580193	1.658968118	1.480818349	-0.712908114	-0.674993745	-0.598352673	Cluster 4
Trub1	0.674951792	0.843339554	0.648201434	-1.810312154	-1.62261233	0.245525101	0.456183714	0.088569829	0.47615306	Cluster 2
Mlec	-1.306343395	-0.928487382	-1.040987683	-0.693362635	0.949665898	0.130938872	1.223393337	1.012664068	0.652518919	Cluster 4
Cycs	-1.248312409	-1.449021954	-1.206939912	0.81851726	0.88914541	0.850677307	0.436851636	0.234211335	0.674871328	Cluster 4
4933404O12Rik	-0.850833763	-0.649950201	-0.082402074	0.483627413	-1.15809879	-1.165124997	1.098794449	1.218751073	1.105236889	Cluster 3
Scarb2	-0.836046204	-1.078161247	-1.409241067	0.197018679	0.061318753	-0.373041348	1.048827159	1.104046841	1.285278434	Cluster 3
Gbp9	-0.128345017	0.162981048	0.093983989	-0.772306822	-1.31802009	-1.296743893	1.449634868	0.591675265	1.217140652	Cluster 3
Zfp280d	0.450626057	0.405466008	1.323536793	0.13022541	0.460315817	0.902684981	-1.560615654	-0.763890805	-1.348348607	Cluster 1
Olfr57	-1.909734211	-0.794750741	-0.580117543	0.076407363	0.341929389	-0.226334743	0.951778972	0.98877945	1.152042065	Cluster 3
Slc25a25	-0.786138637	-0.934636593	-1.16878822	1.311690365	1.352689571	1.134159011	-0.373532988	-0.374681518	-0.160760991	Cluster 4
Rorc	0.955752726	0.910743584	1.104278448	0.293789822	0.068443659	0.434667295	-1.324548965	-1.12446634	-1.318660228	Cluster 1
Baz1a	-1.414630888	-1.213971897	-1.063572917	0.698679289	1.229206637	1.022895518	0.304163844	-0.064568945	0.501799359	Cluster 4
Casc5	-0.788597926	-0.91991174	-0.733515022	-0.652626261	-0.499169979	-0.346069007	1.212287833	1.295144128	1.432457975	Cluster 3
1500004A13Rik	1.10762885	0.916632611	1.801735502	-0.59726448	-0.481162212	-1.016039417	-0.412944785	-0.773870808	-0.544715261	Cluster 2
Klk10	-0.874366713	0.271350986	-1.051508876	-1.48246604	-0.309402615	0.090436391	1.113381869	1.107579865	1.134995133	Cluster 3
1810026B05Rik	1.0389109	1.081008901	1.207793094	0.382419746	-0.634160623	0.235450048	-1.22997719	-1.112931102	-0.968513775	Cluster 1
Bco1	-1.467108891	-0.767680867	-1.360141242	0.171193665	0.810954657	-0.146833181	1.22777603	0.668303136	0.863536692	Cluster 4
Rai14	-0.322695665	-0.271039291	-0.304413448	0.996356493	1.360804815	1.442036233	-0.959661811	-0.958243893	-0.983143434	Cluster 1
Clic5	0.969753126	1.305686808	1.295048266	0.24848625	-0.366737917	-0.416844199	-0.927462106	-0.718004749	-1.389925481	Cluster 2
4930452B06Rik	-0.69328016	-0.646968773	-0.475075472	-1.170517617	-0.541933028	-0.372022902	1.255416574	1.337126726	1.307254654	Cluster 3
Hbq1b	-0.48710227	-1.524288678	-1.522277213	0.032644327	0.929164703	0.217913025	0.324173611	1.164839552	0.864932943	Cluster 4
Il16	1.062344692	0.862067564	0.277360546	1.494383922	-0.417198624	0.0064276	-0.919921222	-1.189400541	-1.176063938	Cluster 1
Rnf25	0.055696954	0.114777659	0.518514804	0.820287026	1.038881535	1.145577479	-1.340554653	-1.382206793	-0.970974011	Cluster 1
Slc6a19	1.241164622	1.068774166	1.628113417	-0.5859369	-0.76565008	-0.776839707	-0.64845909	-0.71987411	-0.441292319	Cluster 2
Cyp20a1	-1.623995623	0.331779739	-1.336411197	-0.004892602	-0.288860906	-0.217169446	0.917395897	0.998518929	1.223635208	Cluster 3
Runx2	1.038950511	1.240881168	1.61451439	-0.485936138	-1.084113344	-0.600560062	-0.492522792	-0.5881418	-0.643071931	Cluster 2
Prpf31	-0.137744841	-0.353648906	-0.45717328	-0.989466421	-1.060126779	-0.820558539	1.214965829	1.252805834	1.350947104	Cluster 3
Eif2s1	-1.46712522	-1.224436155	-1.10549073	0.73985473	1.176478145	0.921042208	0.304370884	0.18795583	0.467350308	Cluster 4
Bcl6	0.393587504	-0.088126627	0.115341765	1.275011516	1.126292144	0.717667743	-1.095138253	-1.559462993	-0.885172798	Cluster 1
Atp9b	1.043408609	-0.012547294	1.175070193	-0.387039262	0.203501047	0.977807266	-0.091932969	-1.18434674	-1.72392085	Cluster 1
Ralgps1	-0.466143613	1.182281561	0.928755866	0.869896096	0.555157746	0.124698324	-1.005015955	-0.375590751	-1.814039274	Cluster 1
Nrcam	0.637561328	0.683508339	1.173883063	0.594606787	0.027182981	0.595308191	-1.669143751	-0.732604698	-1.310302241	Cluster 1
Ppp1r2	-0.836885176	-0.183023078	0.24734686	1.406715326	1.412900929	0.752146902	-1.105526564	-0.785086256	-0.908588943	Cluster 1
Sst	-0.646312053	-1.537632725	-0.087833076	-1.101133838	0.425923857	-0.369938063	1.029982045	1.101213534	1.185730319	Cluster 3
Trav3n-3///Trav3-3	1.350359788	1.244067378	1.026939987	-0.159766536	-1.04607338	-0.280662943	-1.445433915	-0.500785992	-0.188644388	Cluster 2
Chl1	0.752177159	2.391681027	-0.481369278	-0.314672892	-0.077583488	-0.646335367	-0.325020411	-0.721579554	-0.577297195	Cluster 2
Rbm48	0.291624511	0.199529988	0.698021052	0.721618432	1.061241434	0.867257256	-1.317121551	-1.069610908	-1.452560213	Cluster 1
Itpripl1	-0.220759015	-0.184765209	-0.353265604	-0.503254418	-1.168090102	-1.253144792	1.005914468	1.274438217	1.402926455	Cluster 3
Htt	0.191429524	0.78479369	1.71001099	-0.255967316	0.476666779	0.372148356	-1.129272573	-1.525456748	-0.624352702	Cluster 1
4921536K21Rik	1.812698601	-0.294350457	-0.562618413	-0.410497877	-0.63360637	-0.638887122	-0.527815474	-0.437027403	1.692104516	Cluster 2
Pole2	-0.981555977	-0.861585084	-0.678090747	-0.438651294	-0.633912754	-0.313057736	1.162602414	1.260222002	1.484029175	Cluster 3
Tbpl2	0.018075389	-1.222247945	-0.36407747	-1.556055809	-0.350148118	0.280494215	1.383570523	0.590855221	1.219533994	Cluster 3
Uck2	-0.913082288	-0.858257589	-0.768271097	-0.541280938	-0.459297019	-0.366969662	1.411903795	1.030592779	1.464662018	Cluster 3
Ddx58	0.402341245	-0.046056956	-0.108056765	-1.250876236	-1.08688992	-1.186302404	1.337794223	0.928505162	1.009541651	Cluster 3
Tmem14c	-0.89928701	-0.851576489	-0.491938742	-0.504171063	-0.435431417	-0.760184828	1.362465043	1.196268733	1.383855774	Cluster 3
Smo	-0.361040844	0.234672255	-1.655976159	-0.449388418	-0.576970166	-0.67406283	1.313361785	1.034505929	1.134898447	Cluster 3
Setd7	0.712587771	1.079343735	1.115786429	0.717275475	0.016972247	0.033108975	-1.256150638	-1.032152983	-1.386771012	Cluster 1
Prtg	1.314259573	1.32283663	1.229043229	-0.273792977	-0.666262506	-0.221156172	-0.846803847	-0.90549963	-0.9526243	Cluster 2
Tmx3	-0.170985892	-0.557034586	-1.222652055	-0.325628731	-0.949872123	-0.562695381	1.080375445	1.406696137	1.301797186	Cluster 3
Rbsn	0.077659642	-0.154291001	0.438691481	0.797160933	1.234307228	1.16779202	-1.115520837	-1.123802021	-1.321997444	Cluster 1
Strip2	-1.262473923	-1.567562534	-0.439783368	1.423996161	0.011927252	-0.235607282	0.401270025	0.589616993	1.078616677	Cluster 4
Dynlt1a	0.848576759	1.1742401	1.31241499	0.474444399	-0.399161712	-0.126317871	-1.066446281	-0.807424739	-1.410325644	Cluster 2
Atp5f1	-0.973483028	-1.015043278	-1.225372457	-0.034470959	-0.042163906	-0.328519555	1.078172909	1.172726179	1.368154095	Cluster 3
Ppil1	-0.428986842	-0.44685745	-0.349266389	-0.976173572	-0.846842314	-0.853465804	1.198109369	1.406353058	1.297129943	Cluster 3
Cmtr1	1.049605669	0.73486551	0.971035246	0.096768136	0.538360889	0.403897693	-1.055596895	-1.159836754	-1.579099493	Cluster 1
Katnal2	-0.57057065	-1.047078871	-1.163031311	-0.670680628	-0.050892608	0.012383917	1.010473324	1.821985529	0.657411298	Cluster 3
Nbea	0.355389281	1.550121901	1.440773742	-0.408527906	0.384297681	-0.523225742	-0.94217383	-0.61578078	-1.240874347	Cluster 2
Fam151a	-0.732503295	-0.873507549	-1.833520445	0.805620271	1.149230101	1.107110606	0.323717876	-0.108969365	0.1628218	Cluster 4
Iqsec3	-0.277948271	-0.528858701	-0.308078364	-1.468535564	-0.818200927	-0.272822295	1.002552485	1.527055139	1.144836499	Cluster 3
Gamt	-0.225362248	-0.211416304	-0.310057744	-1.0335645	-0.957773407	-1.032546012	1.214839249	1.363217406	1.192663558	Cluster 3
Mir99ahg	1.036182879	0.80942043	0.767889969	-0.974049987	-1.702559717	-1.144224309	0.530325752	0.253783478	0.423231506	Cluster 2
Ppp6r1	0.228298477	0.409185926	2.289419635	0.089492783	-0.699216922	-0.056151986	-0.937567161	-0.284814108	-1.038646645	Cluster 2
Ino80c	-0.67922472	-0.672786101	-1.254771475	-0.151408059	-0.459814735	-0.612612358	1.360842878	1.226926641	1.242847929	Cluster 3
Fam65b	-0.740035613	-0.743381751	-0.703291929	1.215878508	1.357133708	1.407118224	-0.565301308	-0.739064812	-0.489055025	Cluster 4
Gkn3	1.152049519	1.284940723	1.049223329	-1.189789854	-0.65268551	0.171598253	-1.038129942	0.190213057	-0.967419576	Cluster 2
Klhl29	-0.210292759	-0.122280589	-0.005979192	1.018761145	1.34018509	1.237764803	-0.952782048	-1.083468671	-1.221907779	Cluster 1
Lss	-0.589160208	-0.697163407	-0.893342619	-0.681636591	-0.494787999	-0.619804023	1.302679345	1.387488649	1.285726852	Cluster 3
Srd5a1	-0.191032437	-0.364722008	-0.482293638	-0.546206858	-1.279625959	-0.918039316	1.192003587	1.444273382	1.145643247	Cluster 3
Erbb2	0.615296719	-0.557858824	-0.888716185	-0.725247311	-0.478769026	-0.200689779	0.467975716	2.288101663	-0.520092973	Cluster 3
Srsf5	0.440516703	0.818017443	0.577876458	0.605105589	0.70264985	0.780853934	-1.230791321	-1.039732201	-1.654496455	Cluster 1
Cars	-1.19127596	-1.12044971	-1.283310792	-0.019465767	0.515979407	-0.049565793	1.182161712	0.783518713	1.18240819	Cluster 4
Ms4a6c	-0.520303918	-0.902383398	-0.913109727	0.901770165	-0.132094295	-1.343069912	0.524912324	0.78666559	1.59761317	Cluster 3
A930006K02Rik	1.758375554	1.01323962	1.027471143	-0.599987192	-1.078335917	-0.307719659	-0.51920618	-0.42142263	-0.872414738	Cluster 2
Nav1	1.882397151	0.892948161	1.042296088	-0.356077101	-0.828937994	-0.545696659	-0.619139645	-0.751097131	-0.716692869	Cluster 2
C230066G23Rik	0.45559599	0.177154136	0.350667559	1.32598691	0.074020284	1.230354403	-1.255387812	-1.221533683	-1.136857787	Cluster 1
Hpx	0.076606285	0.100242016	0.205884329	0.659745268	1.329396338	1.205875848	-1.30250348	-1.145065904	-1.1301807	Cluster 1
Fkbp1b	-0.125564645	-0.060638968	-0.318895509	-0.632398606	-1.297793844	-1.18573735	1.200363345	1.30522507	1.115440508	Cluster 3
C920021L13Rik	1.112197396	0.852455208	0.962560763	-1.598949433	-1.101694886	-0.975125319	0.540949283	-0.089065752	0.296672738	Cluster 2
Cngb1	0.91536179	1.583778764	1.067380922	0.165083567	-0.584914459	-0.125870694	-0.770880458	-1.081013833	-1.1689256	Cluster 2
Pole	-1.229732424	-1.169146573	-0.997815057	-0.469204135	0.246397763	0.401987397	1.052528044	1.422614562	0.742370424	Cluster 3
Cyhr1	-0.013163819	0.407732007	0.725474787	0.870772375	0.916050074	0.867977375	-1.606584965	-1.195269366	-0.972988469	Cluster 1
Rbm25	-1.497260277	-0.862770489	-0.097995284	0.515013564	1.668163873	1.167371718	-0.480514316	-0.578629969	0.16662118	Cluster 4
Mettl4	-0.917699787	-1.646238476	-1.328467931	0.993606556	0.534926795	0.659781268	0.522898254	0.550875518	0.630317801	Cluster 4
Ifitm1	1.074868135	1.238035015	1.266103404	-0.58303424	-0.27553855	-0.140190805	-1.004516673	-0.07270733	-1.503018956	Cluster 2
2900017F05Rik	1.129362645	1.104176087	1.178804062	-1.172662418	-1.249075678	-1.046338273	0.161218566	0.111650669	-0.217135659	Cluster 2
Ppt1	-0.198949018	0.013536414	-0.645362548	-0.647220515	-1.308453083	-0.916381307	1.206189519	1.27610992	1.220530617	Cluster 3
Nsun7	0.812193844	1.021096382	1.137686473	0.370496444	-0.112126061	0.485205875	-1.243000518	-1.138894343	-1.332658097	Cluster 1
Ntsr1	0.906779492	0.929834242	1.666285949	-0.621412599	-0.000810113	0.082857668	-1.339731808	-0.688650512	-0.935152319	Cluster 2
Mrps23	-1.485711729	-1.116849638	-1.334218544	0.300893618	0.843407331	0.696843167	0.718373748	0.607332458	0.769929588	Cluster 4
Ptch1	1.216403012	1.008928562	1.61231176	-0.306800126	-1.124406045	-0.819110936	-0.524255434	-0.401889445	-0.661181348	Cluster 2
Prkg2	0.721217833	0.984117498	1.329577043	-0.170236628	0.625104345	-0.035233175	-0.88371466	-0.94113114	-1.629701115	Cluster 1
Hspb7	-0.744787852	-0.993473281	-1.851841221	0.724090706	1.103378545	1.021300566	0.318553671	0.374686941	0.048091925	Cluster 4
Them7	-1.215664446	-1.253580431	-1.023636436	1.626684698	0.508193061	-0.102098619	0.806516038	0.57581269	0.077773445	Cluster 4
Jak3	-0.817314826	-0.770583313	-1.770110835	-0.083053821	0.040852112	0.145121996	0.99443081	1.005632137	1.25502574	Cluster 3
Spock2	0.815612918	1.199016055	0.696308189	1.036029374	0.020646774	-0.175919066	-1.205302564	-1.253914081	-1.132477599	Cluster 1
Kcnab3	-0.39875582	-0.413177666	-0.063133866	-1.067698614	-0.981692139	-0.856057556	1.214735722	1.45975373	1.106026209	Cluster 3
Egr2	-0.196958358	-0.226806359	0.032291431	2.057603747	0.569595969	0.685024773	-1.041621975	-1.063564996	-0.815564233	Cluster 1
Hinfp	-1.304475722	-1.241995272	-1.362483788	0.274088028	0.804808558	1.052119042	0.644593178	0.489548725	0.643797251	Cluster 4
Ndnf	-0.221802474	-0.114485817	0.001799762	1.42879802	1.049592325	1.105475797	-1.218355528	-0.902388755	-1.128633331	Cluster 1
Klhl20	1.378442998	0.780168004	1.472957915	-0.32960629	-0.255737567	0.025317031	-1.059417318	-0.994733086	-1.017391686	Cluster 2
AW552889	-0.433656044	-1.569663524	-1.164929345	-0.691168607	1.201028553	0.287783368	0.630255504	0.67472127	1.065628824	Cluster 4
Dapk2	0.657398022	1.140333025	1.168495474	-0.319469392	0.475002147	0.393038994	-0.777167134	-1.183587999	-1.554043137	Cluster 1
Ptprj	-0.712570956	-0.810082979	-0.839363029	-0.415655976	-0.52399742	-0.589326192	1.346665088	0.893674515	1.650656948	Cluster 3
Rsph6a	-0.675286649	-1.598824351	-1.228149048	0.122872771	0.96225224	-0.045985469	0.248541893	1.001685082	1.212893532	Cluster 4
9430040K09Rik	1.740556862	0.975457258	1.037676476	-0.808682314	-0.339449653	-0.184906419	-0.460708726	-0.925901498	-1.034041986	Cluster 2
Ostc	-0.205318359	-0.239808904	0.415424171	0.266084207	1.089953693	1.338899142	-1.915121944	-0.978082527	0.227970522	Cluster 1
Rdx	-0.767567862	-0.660867705	-0.212411639	0.925993932	1.64315574	1.302791728	-0.707911874	-0.842527873	-0.680654448	Cluster 4
Atg3	-1.517611033	-1.162387668	-0.889567831	0.521245601	0.741003036	1.31727486	0.664275577	-0.339142637	0.664910095	Cluster 4
2210407C18Rik	-1.007509376	-1.020684207	-1.009845562	-0.541037127	-0.32502373	0.2812645	1.404310143	1.02909141	1.18943395	Cluster 3
Ncam1	-0.276564992	0.4738258	-0.884916264	-1.331874133	0.004075437	-1.140285847	1.338106079	1.355662896	0.461971025	Cluster 3
Thoc2	0.733415434	0.437188924	0.878682698	-0.00650182	0.852784882	0.933780452	-1.251587774	-1.362201358	-1.215561436	Cluster 1
Hecw2	0.776102184	0.960977713	1.06848825	0.481262818	0.429170195	0.113700035	-1.230475758	-1.223015027	-1.376210409	Cluster 1
Wfdc18	-0.863720544	-0.913211613	-0.766202851	-0.232863048	-0.436034328	-0.530837935	1.658627614	0.604088746	1.480153958	Cluster 3
Zfp668	-0.862550586	-0.7575379	-1.19605621	-0.329780607	-0.233346731	-0.442968646	1.377734261	1.277965333	1.166541086	Cluster 3
Rapgef4	0.490397351	0.383967513	0.850186284	-0.979071149	-2.03089915	-0.67052961	0.424609676	0.808843412	0.722495673	Cluster 2
Dcun1d5	-1.287602551	-1.060557228	-0.861604452	1.065780297	1.344093779	1.204714206	-0.246094449	-0.142466859	-0.016262744	Cluster 4
Nphp3	1.198656657	1.291012378	1.197614681	-0.693177331	-1.457837547	-0.828212912	-0.277566221	-0.235280842	-0.195208862	Cluster 2
Fn1	0.341775397	0.015343287	-0.88321166	-0.636940126	-1.006245273	-1.291056251	1.285519093	1.101049009	1.073766525	Cluster 3
Acvr2a	1.357157077	0.655325279	0.160110678	1.266805629	0.307362044	-0.506243285	-0.687204486	-1.364788045	-1.18852489	Cluster 1
Fam222b	1.078673981	-0.578913563	-1.675426754	0.733884183	1.348107845	0.61575514	-0.692579126	-0.674971131	-0.154530575	Cluster 4
Slc45a4	0.453208433	0.579293768	0.802566856	0.645242589	0.927768457	0.532868371	-1.509750301	-1.117726638	-1.313471534	Cluster 1
Pgk1	-0.693976813	-0.652067994	-0.806926397	-0.41065939	-0.753555309	-0.649492844	1.317031932	1.185434777	1.464212037	Cluster 3
Sost	-0.23637011	-1.393127857	-1.051431448	-0.957280815	0.79359996	-0.170017925	0.638378078	1.402500224	0.973749895	Cluster 3
Cdr1	0.688996254	0.628878146	0.117017681	1.290597143	0.802507643	0.234617085	-1.261723503	-1.123508421	-1.377382029	Cluster 1
Spp1	-0.454388936	0.221351256	-0.975430955	-0.401347337	-0.76876246	-1.237380308	1.470148429	0.920760514	1.225049798	Cluster 3
Calca	-0.639767716	-1.029735913	-1.183781874	1.963127395	0.910470668	-0.209700235	-0.339744002	0.535476659	-0.006344981	Cluster 4
Fitm2	-1.582853917	-0.64923414	-1.588423388	0.630045273	0.826617101	0.727512555	0.633800775	0.366713282	0.63582246	Cluster 4
Rap1a	1.298356339	0.951679034	1.190575828	0.227923093	-0.235333388	-0.04964973	-0.930640879	-1.284911481	-1.167998816	Cluster 1
Calml4	-0.521617982	-0.272138706	-0.580358635	-0.55867867	-0.772748666	-1.15278774	1.404284628	1.008309035	1.445736734	Cluster 3
Nf2	1.086908637	0.319129869	1.463811112	0.04353361	0.178429289	0.20461692	-0.520920488	-0.954534332	-1.820974617	Cluster 1
Astn1	-0.066955865	-1.512733262	-0.779414111	2.093586035	-0.517511068	0.272968731	0.5858115	0.080851065	-0.156603025	Cluster 4
Gosr2	-1.407306672	-1.274806452	-1.202850357	0.350922594	0.622313819	0.266984076	0.955886671	0.730479391	0.958376929	Cluster 4
Ncapg	-0.848087929	-1.184598593	-0.833026938	-0.522621945	-0.00972106	-0.370616246	1.111312653	1.268857322	1.388502735	Cluster 3
Dmd	0.747938996	0.950927226	0.707654301	0.83946352	0.14125505	0.505389152	-1.293480792	-1.347550637	-1.251596817	Cluster 1
Krt10	0.649675952	1.009650212	0.933518097	-1.34466344	-1.333549341	-1.178633793	0.582894309	0.604845989	0.076262015	Cluster 2
Col6a1	-0.792564972	-0.442049574	-0.935519609	-0.374019643	-0.58418981	-0.788697756	1.44732562	1.071266851	1.398448893	Cluster 3
Fut2	-0.91419798	-0.793590127	-0.915433412	-0.890940531	0.52122267	-0.107606879	0.067660624	1.428024792	1.604860842	Cluster 3
Myo9a	0.35583014	0.406673629	2.124411042	0.3132386	-0.309657176	-0.075625646	-1.200138023	-1.161726318	-0.453006248	Cluster 1
Krt9	-1.007916975	-1.010243537	-0.526412034	-1.007916975	-0.066044842	-0.094082688	1.360083546	1.318142469	1.034391036	Cluster 3
Arhgef6	0.892010009	1.244717332	1.558673377	-0.774573991	-1.193035607	-1.010579711	-0.193067198	-0.205833715	-0.318310497	Cluster 2
Usp29	0.288922806	-2.060270378	0.252074624	-0.409917196	-0.917597694	0.879498619	0.087265655	0.782098968	1.097924596	Cluster 3
Pdzd3	1.157589661	1.188697658	1.259468772	-1.033296667	-1.381133095	-0.752070555	0.046049924	-0.243048443	-0.242257256	Cluster 2
Crb1	0.568705288	0.977823217	1.427421026	-0.834119845	-0.656489029	0.809356264	-1.151147916	0.109080391	-1.250629396	Cluster 2
Gipc2	-0.826030127	-0.578703559	-0.316371869	-0.98641496	-0.589350121	-0.631607255	1.211786225	1.309474374	1.407217291	Cluster 3
Rrm1	-1.095881306	0.757090607	-1.17811453	-0.188953784	0.776864826	1.248201032	-1.083529224	1.148498548	-0.384176169	Cluster 4
Cftr	-0.788376369	-0.431813499	-0.1345777	-1.05997336	-0.836188982	-0.60209584	1.447631353	1.199862399	1.205531998	Cluster 3
Slx4ip	-0.669635249	-1.13294464	-0.24849868	-0.387025906	-0.916961669	-0.493309566	1.138722886	1.307327085	1.402325739	Cluster 3
Iqsec1	1.12767926	0.939035667	1.027700613	0.348130748	0.117003665	0.093337437	-1.361130214	-0.856020641	-1.435736536	Cluster 1
Jakmip2	-0.389430776	-0.409280332	-0.526296077	0.943515353	2.346560936	-0.598269299	-0.490120618	-0.549804163	-0.326875025	Cluster 4
Nubp1	-0.794343606	-0.954012043	-0.847392734	-0.526177074	-0.477664213	-0.318345925	1.28353774	1.225166015	1.40923184	Cluster 3
Gabrb2	-0.267509397	-0.490296168	-0.748195558	-0.644281266	-0.796229073	-0.941082907	1.439407753	0.974261219	1.473925396	Cluster 3
Myh3	0.810272269	0.163069267	-0.842986863	-0.72264978	0.956419845	1.762794941	-0.102834402	-0.974644329	-1.049440948	Cluster 1
Tmem260	0.456705045	0.459547857	1.628573013	-0.727096832	0.070967915	0.94011967	-1.300170959	-1.33512562	-0.19352009	Cluster 1
Klf6	0.901907573	1.110635844	0.712512581	0.295164648	0.598422111	0.207371475	-1.16945379	-1.153833104	-1.502727339	Cluster 1
Zfp367	-0.343130659	-0.113323375	0.439937054	-0.545254144	-1.594023642	-1.066998056	0.977901793	0.788442173	1.456448855	Cluster 3
1700001J03Rik	1.487675315	1.432974639	0.545614884	-0.451106527	-1.138439577	-0.560740714	-0.213436116	0.144568119	-1.247110022	Cluster 2
Magea5	-0.885194295	-1.566071624	-0.37644535	-1.068513725	0.61975673	0.373164836	0.745364534	0.88772455	1.270214345	Cluster 3
Pax7	-0.893795887	-1.171238522	-1.069340653	-0.752994073	0.333823487	0.109390898	0.987011862	1.19344852	1.263694368	Cluster 3
Pard3b	0.940196193	0.944744856	0.938764527	0.037380729	0.722844526	-0.048221896	-0.706827939	-1.017519238	-1.811361759	Cluster 1
Pan3	-0.009851839	2.568802213	-0.29805722	-0.042198655	-0.593904955	-0.612622635	0.016627785	-0.677222356	-0.351572337	Cluster 2
Atxn7l3b	0.679332567	0.348643652	1.269658738	0.262096649	0.88690157	0.281087589	-1.396553694	-0.846922195	-1.484244876	Cluster 1
Tmeff2	0.824299652	0.462279704	-0.450765256	1.591533836	0.802053072	0.06914988	-1.230612424	-1.221046455	-0.846892008	Cluster 1
Bptf	1.250572186	0.802555824	1.015353726	0.073084986	0.392573539	0.151639751	-1.381462174	-1.239342833	-1.064975005	Cluster 1
Zbtb21	-0.338038385	-0.59426665	-0.14571929	1.394787445	1.180686044	1.252502393	-1.041758843	-0.682476675	-1.025716039	Cluster 1
Rangap1	-0.857563441	-0.971608575	-1.404815178	-0.385520998	0.295542988	-0.15241125	1.259886191	0.959707271	1.256782991	Cluster 3
Cacul1	-1.195994114	-0.952659509	-0.512668536	1.020449597	1.44008015	1.233691308	-0.753684539	-0.418036467	0.138822109	Cluster 4
Galntl5	-0.840722403	-1.366314349	-1.142562573	0.528700467	1.26034833	1.269810423	-0.112190844	0.724312317	-0.321381368	Cluster 4
Depdc1a	-0.920390847	-0.864906616	-0.786547386	-0.688284617	-0.346572417	-0.277450007	1.095893631	1.277598282	1.510659976	Cluster 3
Slfn4	-0.740558752	-1.452562737	-0.744315378	0.674288883	0.042250461	-0.3961457	1.345627803	-0.24613243	1.51754785	Cluster 4
Carhsp1	-0.474532777	0.594320154	0.157854964	1.467924845	1.165234486	0.18235484	-1.005189506	-0.469245774	-1.618721231	Cluster 1
Odc1	-1.197985038	-1.137107748	-1.256848433	0.58853492	-0.018532414	-0.045924989	0.946445076	0.746577849	1.374840777	Cluster 4
Dmrtc1a	1.320147365	1.418913762	0.890591624	0.186099325	-1.238331539	-0.258361684	-0.866062329	-0.79801435	-0.654982174	Cluster 2
Aspm	-0.703064284	-0.717954576	-0.707829739	-0.691834495	-0.622875354	-0.544035186	1.21266044	1.442071921	1.332861273	Cluster 3
Iqgap3	-0.59032696	-0.665235022	-0.597783683	-0.564857787	-0.316081307	0.020662713	-0.01860073	2.527869929	0.204352848	Cluster 3
Lsm2	-1.167312847	-1.121700149	-1.375484289	0.147921394	0.296279919	0.038618007	1.036188467	1.052626975	1.092862523	Cluster 4
Clip3	0.463453214	1.165220095	1.245025281	0.489112584	0.163595433	0.178130141	-1.177394653	-1.273021302	-1.254120793	Cluster 1
Gtf2ird2	0.054539065	0.507944783	0.515206421	0.677677623	1.016880239	1.045060647	-1.215171953	-1.187193729	-1.414943097	Cluster 1
Ppm1h	-0.321760168	-1.462973766	-1.17602104	0.04618179	-0.102075582	-0.4613827	1.170511188	0.91365065	1.393869627	Cluster 3
Smchd1	-0.812731578	0.13046442	0.740533696	1.223166224	0.80009152	1.071549528	-1.329727502	-1.083552053	-0.739794255	Cluster 1
Hdlbp	-1.038604871	-1.510896425	-0.909310212	-0.321413715	0.505664271	0.063164207	0.988202555	1.091428951	1.13176524	Cluster 3
Prmt1	-0.906720986	-0.778323489	-1.695389502	-0.011664583	0.139150924	-0.028995968	0.912895082	1.047026352	1.322022169	Cluster 3
Ydjc	-0.444640781	-0.689554595	-0.410236491	-0.766271761	-0.829983408	-0.811013606	1.381120356	1.366813697	1.203766589	Cluster 3
Dnajc3	-1.212718622	-1.526207566	-0.246014084	-0.637432763	1.482918995	0.365191967	0.775660779	0.111683105	0.88691819	Cluster 4
Tceanc2	-1.161686517	-0.210862291	0.065693028	-0.573808168	-0.904631791	-0.925092469	1.158430383	1.282689632	1.269268193	Cluster 3
Psmb7	-1.271076997	-0.889223734	-1.153578597	-0.232516474	0.178619298	-0.160826482	1.157348939	1.19530886	1.175945186	Cluster 3
Ncapd2	-0.764266213	-0.536940497	-0.630771236	-0.813118924	-0.586368105	-0.649719084	1.245940407	1.436354869	1.298888783	Cluster 3
Dnajb13	0.89243637	-1.146520085	-1.234468838	-0.329323855	1.717648645	0.293797043	0.112304908	0.60885554	-0.914729729	Cluster 4
Trpm1	0.852557899	0.73744098	-1.192478683	-0.561485185	-1.534875793	-0.38688527	0.94010505	1.26074569	-0.115124688	Cluster 3
Hipk1	-1.273649226	-1.295096365	-1.34798992	0.408649878	0.800370737	0.295737344	0.692919647	0.735633964	0.98342394	Cluster 4
Zfp286	0.948088657	1.198578082	1.206799137	-0.002043451	-0.093053224	0.239797149	-1.192978647	-0.976716981	-1.328470722	Cluster 1
Xrn1	0.885560085	1.078028561	-0.160325805	-0.613226344	1.363649901	0.3921622	-0.359232431	-1.006763964	-1.579852203	Cluster 1
Airn	0.529300054	-0.118880563	1.298281204	0.878615299	0.273893048	0.778609413	-1.492536518	-0.943477992	-1.203803945	Cluster 1
Bbof1	1.669031673	-0.42480392	1.843697515	-0.454554323	-0.603431924	-0.60732854	-0.482262252	-0.571051333	-0.369296897	Cluster 2
Acvr2b	1.36324851	1.381489473	0.906015545	-0.33881767	-1.370088623	-1.030310829	-0.165312826	-0.210412118	-0.535811463	Cluster 2
A130013F12Rik	0.998455691	0.995139269	1.116594973	-0.890752065	-1.506133665	-1.262711166	0.156545321	0.259699347	0.133162295	Cluster 2
Fam110b	0.952539174	1.018949911	1.2007848	-0.481242328	-1.605449461	-1.334382917	0.050163075	0.117226093	0.081411653	Cluster 2
Rnf165	1.000691287	1.159536662	1.38139711	-0.660335861	-1.253730696	-1.294829717	-0.227584559	-0.007609831	-0.097534395	Cluster 2
Fign	1.49683259	0.745209734	0.980896066	-0.967060226	-1.423939247	-1.115640552	0.025476066	0.145635598	0.112589971	Cluster 2
Macf1	0.428423572	0.275754665	0.293912551	0.923964114	0.419384433	1.196196897	-0.965841806	-0.595377718	-1.976416706	Cluster 1
Cnih2	0.748300418	1.13604228	1.300082613	-0.294444821	0.082366288	0.516934573	-1.119389747	-1.048362867	-1.321528737	Cluster 1
Olfr1065	1.12993043	1.144553485	1.192632391	0.143543763	-1.044940777	-0.00026702	-0.628702242	-1.519559903	-0.417190128	Cluster 2
Scamp1	0.528140446	1.058816011	1.308636098	0.927089182	-0.323522548	-0.103351918	-1.312411333	-1.141478369	-0.941917568	Cluster 1
Cdkn1a	-0.943662665	-1.058320887	-0.772199628	1.31894255	1.319230298	1.20751165	-0.485223501	-0.447735653	-0.138542165	Cluster 4
Gm10021	1.193391852	0.907634224	1.640094831	0.007322351	-0.720808018	-0.396499685	-1.103758194	-0.747072727	-0.780304634	Cluster 2
Mro	-1.563674648	-1.543973116	-0.354885213	0.899406071	0.725419651	1.100844672	-0.213929338	0.462497155	0.488294766	Cluster 4
Tnf	-0.681407257	-0.717217528	-1.512723256	0.126299692	-0.299374861	-0.162404263	1.536668617	0.231650459	1.478508397	Cluster 3
Swt1	0.442295105	0.545573836	1.299967342	0.374472776	0.582567119	0.603796178	-1.435334197	-1.219711536	-1.193626623	Cluster 1
Znrf2	-1.17946972	-1.340859479	-1.342354589	0.72426364	0.31146577	0.245471785	0.85483275	0.633317122	1.093332723	Cluster 4
Hivep3	-1.309610746	-1.026428185	-1.449296138	1.190360084	0.596376099	0.504739704	0.633443466	0.022707182	0.837708535	Cluster 4
Kcnj6	1.196678757	1.571709655	0.692662106	-0.199293298	-0.169582611	-0.623697584	-0.062051416	-0.841867624	-1.564557985	Cluster 2
Fam92a	-1.877985	-0.330314415	1.137994665	0.661983122	0.479215389	0.024522222	-0.739273071	1.229331939	-0.585474849	Cluster 4
Tnrc6b	1.079801733	1.33505805	1.494900103	-0.253188727	-0.747742807	-0.497508332	-0.840611951	-0.840095028	-0.73061304	Cluster 2
Dgcr2	-0.666263466	-0.5352715	-1.948084197	-0.051521589	0.228834634	-0.184976684	1.120816219	0.851676739	1.184789844	Cluster 3
Thsd7b	0.606019518	0.733178178	0.65243518	0.371059816	0.871533988	0.679743697	-1.514610331	-1.462074089	-0.937285958	Cluster 1
Oas2	-0.871920923	-1.191237628	-0.532632887	-0.983563586	0.058969926	-0.152906832	1.327608705	1.052230717	1.293452508	Cluster 3
Ube2a	-1.336408306	-1.248692557	-1.289612437	0.341593642	0.53639012	0.367013692	0.805143084	0.64790824	1.176664523	Cluster 4
Stc1	0.728705712	0.949522434	1.904608646	-0.527098794	-1.173945759	-0.641106862	-0.671620195	0.075932366	-0.644997548	Cluster 2
Dclk1	-0.729061974	-0.620403241	-0.927517405	-0.642664749	-0.374634208	-0.664258756	1.260618119	1.341173977	1.356748237	Cluster 3
Cdv3	-1.29282672	-1.076530855	-0.702181866	1.255108727	1.042669746	1.236849503	-0.273984992	-0.536942074	0.34783853	Cluster 4
Acer3	-1.123419328	-1.291059548	-1.085174601	0.084522058	0.076612559	-0.029745237	1.32672028	0.887627587	1.15391623	Cluster 3
Wnt11	0.826226976	0.897103955	0.813378169	0.454829143	0.533740043	0.406177824	-1.416958285	-1.145176199	-1.369321627	Cluster 1
Zbtb38	1.40457884	1.094591378	1.327133035	-1.046272874	-0.631197718	-1.038685565	-0.198668289	-0.312709999	-0.598768808	Cluster 2
Ap2a2	-0.777153011	-0.845958154	-0.741808581	-0.397988178	-0.419990002	-0.756885503	1.310608317	1.158909802	1.470265311	Cluster 3
Cd247	1.554906071	1.308138507	0.322608874	0.056163933	-0.762584076	0.382051818	-1.184665231	-1.175469385	-0.501150511	Cluster 2
Lrp1	1.306738983	1.224042098	0.280634046	0.141040342	0.345219064	-0.378228042	-0.184041	-0.794038655	-1.941366837	Cluster 1
Skp2	-0.849693061	-0.306014087	0.065835449	-1.180418927	-0.675076383	-0.724920369	0.898968195	1.105331711	1.665987473	Cluster 3
Mxd4	0.631357256	1.215357523	0.764272081	-1.083954352	-1.741720237	-0.935451662	0.415443741	0.451263586	0.283432063	Cluster 2
Sec13	-1.159005524	-1.194312311	-1.366321733	0.255428525	0.481859579	-0.044223991	0.982583264	0.95242898	1.09156321	Cluster 4
Npr2	-0.196311701	-0.014701983	-0.354687083	0.873669751	1.328737087	1.447579916	-0.942863414	-1.191701398	-0.949721176	Cluster 1
Lactb2	-0.610484428	-1.280875264	-1.242680381	0.035437542	-0.457437974	0.071417469	1.048367186	0.935230439	1.501025411	Cluster 3
Rad51c	-0.665845049	-0.621646715	-0.31167975	-0.251546192	-0.971613819	-1.014763413	0.986739682	1.418468018	1.431887238	Cluster 3
Itpr2	1.303459946	1.555015887	0.723181362	-0.496743285	-0.125348074	-0.367954457	-0.752781486	-0.325806357	-1.513023535	Cluster 2
Olfr344	0.080180368	-1.329509545	-1.262195462	-1.146903036	0.503600801	0.200769617	0.860631187	0.832672248	1.260753822	Cluster 3
Phb	-0.707729203	-0.729688643	-0.817024317	-0.906711545	-0.10847613	-0.559906318	1.371232789	1.582599034	0.875704333	Cluster 3
Rnf157	1.298568924	0.878364321	1.054590896	-0.800239181	-1.474327731	-0.21430087	-0.687349639	0.712652017	-0.767958737	Cluster 2
Tbc1d10c	0.968463059	1.442082727	0.444023306	0.348243787	0.202802464	0.283132322	-1.273940865	-1.161674527	-1.253132273	Cluster 1
Ppp1r15b	-1.262701862	-1.159228179	-0.999984721	1.084582878	1.321061272	1.04673032	-0.074660056	-0.115896869	0.160097217	Cluster 4
Mogat1	-0.307217547	-0.528021151	-0.879165922	-1.067518853	-0.810139279	-0.252206943	1.171426171	1.494634124	1.1782094	Cluster 3
6720473M08Rik	-0.974817395	-0.512025405	-0.17347696	-0.527731783	-0.737746438	-0.901398437	1.509731096	0.878049342	1.43941598	Cluster 3
Akap11	0.9886826	1.129939925	1.089233294	0.464031597	-0.218439466	0.112360764	-1.195909278	-1.3353435	-1.034555936	Cluster 1
Clk4	0.1291363	0.882608703	0.901150616	0.799273935	0.613436874	0.558677944	-1.420834565	-1.154506855	-1.308942953	Cluster 1
Lrba	0.292568965	-0.247446433	0.110497603	-1.556083476	-1.140209733	-0.593751007	1.043868586	0.549255118	1.541300378	Cluster 3
Mtrr	-1.12298069	-1.231971826	-0.586551659	1.748391492	0.462144271	1.144374466	-0.061240626	-0.516165959	0.164000531	Cluster 4
Tex12	-1.095339756	-0.440316797	-1.116307912	1.861213854	-0.051679756	0.536811859	-0.916518419	0.707085277	0.51505165	Cluster 4
Cenpe	-0.75530087	-0.798279372	-0.769206664	-0.774042273	-0.368051146	-0.475609887	1.107205334	1.42466265	1.408622227	Cluster 3
C030011G24Rik	1.782663952	0.367083941	1.003232291	0.068149988	-0.723026394	0.43397936	-0.727951342	-1.157393394	-1.046738404	Cluster 2
Rbl1	-0.506002068	-0.595580647	-0.106779242	-0.93031818	-0.914268565	-0.819798905	1.332715657	1.304530094	1.235501856	Cluster 3
Kcna6	0.994649436	1.121682033	1.519986645	0.073888123	-0.533211657	-0.34017302	-0.880672095	-0.561057346	-1.395092119	Cluster 2
Cks2	-0.864767948	-1.043922222	-0.900374211	-0.560991076	-0.309058379	-0.144606478	1.09980406	1.33786331	1.386052944	Cluster 3
Acpp	0.561357289	0.867522607	1.365210535	-0.645337523	-1.212232446	0.518619923	-0.025976835	0.257945615	-1.687109165	Cluster 2
Smg6	1.251106409	0.058557703	0.802538148	-0.561735881	-1.350797728	-1.684514767	0.67206213	0.289199509	0.523584478	Cluster 2
Cep41	-0.242476397	-0.130300013	0.833969208	-1.348266097	-1.157931141	-0.985332448	1.01627297	1.145196633	0.868867284	Cluster 3
1700012D14Rik	1.158427351	0.718462897	1.234900492	-0.625317734	-1.834802518	-0.358670958	0.020945447	0.426547466	-0.740492442	Cluster 2
Arhgef28	1.068779008	1.226483378	0.996638483	-0.465375565	0.456549723	0.102386597	-0.998394334	-0.99500123	-1.39206606	Cluster 1
Eif2s3x	-1.625737733	-0.565677838	-1.3857266	0.692642922	-0.299795906	0.862559832	0.836140315	0.758273948	0.72732106	Cluster 4
Sec63	0.156743659	-0.131629938	0.606463567	0.651594425	1.116737114	1.229098015	-1.165548116	-1.318709425	-1.1447493	Cluster 1
Rps6ka3	0.696812488	-1.827712433	-0.227358938	-0.561894101	0.633664504	-0.872407402	0.667422548	0.008790956	1.482682378	Cluster 3
Col1a1	-0.027502994	0.009459468	-0.481032383	-0.702612787	-1.215203249	-1.198888648	1.168721361	1.217001655	1.230057578	Cluster 3
Arhgdig	-0.912207437	-1.010978312	-0.794001635	-0.555782409	-0.327898936	-0.277194515	1.368525536	1.241327269	1.26821044	Cluster 3
Klhl41	-0.965523424	-0.966662281	-1.114763396	-1.02190125	0.501370871	0.80438441	0.599413776	1.433896527	0.729784768	Cluster 3
Cdh2	0.93421123	1.080430538	1.588525517	-0.629654673	-1.406801497	0.081582617	-0.671528601	-0.739688165	-0.237076965	Cluster 2
Ccl2	-0.953776125	-1.458170349	-1.357809888	1.227927952	0.826761645	0.669707682	0.453396891	0.072627079	0.519335112	Cluster 4
Erc1	-0.268128171	-0.661273412	0.312944428	0.543634139	1.589782307	1.351314581	-0.96163208	-0.980851497	-0.925790295	Cluster 1
Cntd1	0.451976858	0.932595774	1.273812408	1.205513095	-0.788253238	-0.062773603	-0.729457287	-0.934655349	-1.348758659	Cluster 1
Cys1	1.20349323	0.728284767	1.50610612	0.144030409	-0.427740367	-0.022260402	-1.42616582	-0.679797924	-1.025950013	Cluster 2
Cmss1	-0.349148313	-0.465010085	-0.564737582	-1.119251704	-0.467733884	-0.819262118	1.080536069	1.78545123	0.919156388	Cluster 3
Stk33	0.739399434	0.904332377	1.204473806	0.422938157	0.047122035	0.424284645	-1.563917939	-1.136963451	-1.041669065	Cluster 1
Arhgap12	0.503257598	0.626246605	0.811740484	-0.524457283	-1.885075597	-1.308974025	0.626246605	0.352973947	0.798041667	Cluster 2
Idh3a	-1.231097482	-1.350822721	-1.345601067	0.36544146	0.815216033	0.637621988	0.630792676	0.462147848	1.016301265	Cluster 4
Abcd2	2.004627186	1.167415665	-0.404897446	-0.012375769	-1.329359806	-0.260171333	-0.420337195	-0.08478204	-0.660119263	Cluster 2
Mnat1	0.575222835	0.522508146	0.781754939	-0.770046554	-1.632839977	-1.447072352	0.559790243	0.953765074	0.456917646	Cluster 2
9430062P05Rik	1.020374547	0.892618872	1.274569599	-0.74376855	-1.665175388	-1.085818983	0.126919779	0.099547178	0.080732947	Cluster 2
Rnf144a	0.913707417	0.104323164	-0.065126431	-0.590346991	-0.759022217	-1.688262397	-0.335602976	1.618534355	0.801796076	Cluster 3
Il4	0.619179594	0.92479	0.355543714	0.050590479	0.092894381	1.335135443	-0.334232422	-1.301933771	-1.741967418	Cluster 1
Rcc2	-1.050040938	-1.084576477	-0.878325616	-0.359012983	-0.192595083	-0.203870746	1.268669125	1.185835905	1.313916814	Cluster 3
Stard9	1.54485467	1.188537051	0.890221648	-1.248402054	-0.82732992	-0.393072428	0.224831414	-0.755271594	-0.624368788	Cluster 2
Zfp593	-1.190490204	-1.321287102	-1.035615357	0.049711022	-0.049468318	0.214370691	1.196775027	1.063898358	1.072105884	Cluster 3
Cyp4f15	1.145787858	1.19093743	1.048484312	-0.733548994	-1.279794613	-1.270766346	0.046281143	0.353919763	-0.501300552	Cluster 2
Tagln2	-0.439122578	-0.745849116	-1.109264692	-0.378394445	-0.607788923	-0.605724228	1.447260312	1.029334571	1.409549099	Cluster 3
Apopt1	-0.38061738	-0.053119831	0.325608095	-0.723680939	-1.558056085	-0.98788745	1.117019118	1.219590808	1.041143665	Cluster 3
Tns1	0.180987031	0.266572869	0.401249254	0.768195253	0.783841114	1.338191278	-1.174527196	-1.472025737	-1.092483866	Cluster 1
Necap2	-0.817604803	-0.410497242	-1.506649493	-0.375133417	-0.15478809	-0.420387683	1.277145637	1.100316451	1.307598638	Cluster 3
Ston2	-0.129088997	-0.055873465	-0.556518231	-1.063122143	-1.107110178	-0.771840437	1.589298292	1.043891132	1.050364028	Cluster 3
Plekha4	-0.271323553	-0.985481348	-1.732422718	0.588805269	1.269887739	1.157199026	-0.142181855	0.618391242	-0.502873803	Cluster 4
Dtna	1.014420106	1.95769986	0.099020882	0.407811968	-1.160673529	-0.745589617	-0.746074715	-0.129664366	-0.69695059	Cluster 2
Hist1h1e	1.026239683	0.191728603	0.413070934	-1.428196905	-1.125621651	-1.252606255	0.651372016	1.134872404	0.38914117	Cluster 3
Grin2b	1.077122489	0.994174393	1.243485059	-0.276170745	0.115635219	0.287106684	-1.172959704	-0.830503978	-1.437889416	Cluster 1
Rab27a	-0.419433446	-0.601601557	-2.106499223	0.836758239	-0.14811141	-0.142908814	0.767582326	0.753127617	1.061086269	Cluster 4
Olfr1384	0.838701394	0.769414216	0.7954518	0.507015009	0.304188431	0.711655824	-1.136863859	-1.267306795	-1.522256021	Cluster 1
Ada	-0.561992599	-0.73436475	-0.617830355	-0.714061924	-0.668680828	-0.665790981	1.521690078	1.036118648	1.404912711	Cluster 3
Slc9a8	1.756523213	1.155598514	0.588962422	-0.796419653	-1.224723526	-0.406060836	0.083121434	-0.220039715	-0.936961852	Cluster 2
Srm	-1.015239251	-1.295434159	-1.621148724	0.541973399	0.701895783	0.689775598	0.759285891	0.450786172	0.788105291	Cluster 4
Nkg7	0.347305548	0.459308355	0.467433095	1.607101951	0.766994415	-0.08428655	-1.214119802	-1.310958095	-1.038778916	Cluster 1
Man2a2	1.004893609	0.776517285	0.375074069	-0.606043108	-1.520448008	-1.229293141	-0.624122231	0.958377544	0.865043981	Cluster 2
Fcgr2b	0.197919965	0.853489771	0.61722139	0.731256581	0.53765905	0.299546939	-0.822875068	-2.290282817	-0.12393581	Cluster 1
Ryr2	0.247364564	0.411913951	1.033618697	0.453418797	0.862012942	0.532928464	-0.713307559	-0.720922071	-2.107027786	Cluster 1
Snai3	-0.288337745	-1.141609645	-1.098367253	-0.865596006	-0.447319892	0.23857488	1.407189884	1.024622439	1.170843338	Cluster 3
Ola1	-0.52363026	-0.543466741	-0.684302537	-0.66009906	-0.833890247	-0.718009853	1.179740201	1.234700058	1.54895844	Cluster 3
Wfdc3	0.085726745	0.067933307	0.036529977	-1.873561893	-0.50699485	-0.848170964	0.536369154	1.453462731	1.048705793	Cluster 3
Krt19	-0.587442995	-0.32989844	-0.849463453	-0.965046716	-0.567941777	-0.598036836	1.606066851	1.084938623	1.206824744	Cluster 3
Coro6	0.903417202	1.501312151	1.21879697	-0.796469	-1.329107927	-0.574918311	0.225119424	-0.534026761	-0.614123747	Cluster 2
Gucy1b2	-0.60639816	-1.071190066	-0.996233017	-0.770229845	0.011264214	-0.219622022	0.759182061	1.235663184	1.65756365	Cluster 3
A430103D13Rik	1.23505908	1.276848491	1.382155191	-0.375720255	-0.51173963	-0.303060134	-0.920212159	-0.859099829	-0.924230756	Cluster 2
Ero1lb	-0.104028957	0.859045185	1.56626875	0.411238367	-0.456668168	0.917285625	-1.324481239	-1.132762378	-0.735897184	Cluster 1
D930030O05Rik	1.286875049	1.263468299	1.181531794	-0.578967856	-1.322698549	-0.583336546	-0.055058663	-0.269314411	-0.922499117	Cluster 2
Eif5a	-1.113513358	-0.748094278	-1.354351728	-0.058956334	-0.108935721	-0.183653643	1.202406405	0.989578011	1.375520646	Cluster 3
Pim1	-0.213261319	0.061696865	0.159651675	1.291660735	1.01106023	1.123375737	-0.99334361	-1.279745177	-1.161095136	Cluster 1
Ceacam1	-0.514441069	-0.632155336	-0.709154437	-0.905131894	-0.413334012	-0.700435778	1.646434474	0.832252102	1.395965949	Cluster 3
Gnas	0.723668185	0.233828385	-1.32217443	-0.519588988	-0.891125001	-1.227603562	1.246772871	0.824282669	0.93193987	Cluster 3
P4ha2	-0.963202863	-1.131584161	-0.794517842	0.856945682	1.530499967	1.356488937	-0.29596024	-0.278241973	-0.280427506	Cluster 4
Sel1l3	-0.885113196	-0.482998145	0.865411755	-1.314213081	-0.455561293	-0.357039169	1.840675823	0.880711364	-0.091874057	Cluster 3
Smyd3	-0.836247114	-0.154424461	-0.944952393	1.266991541	1.420638307	0.904561702	-1.083370497	-0.836247114	0.263050028	Cluster 4
Sprr2e	-0.638918573	-0.825590471	-0.829669773	-0.718681408	-0.45161645	-0.423305715	1.612700833	0.879295384	1.395786172	Cluster 3
Sult1e1	-0.901435633	-0.753737306	-1.123401765	-0.796795084	0.410736169	-0.433832837	1.322680528	1.02304471	1.252741216	Cluster 3
Akap7	0.917538331	1.173287611	1.299230445	0.293146343	-0.53016395	0.173943384	-1.170790613	-1.099581712	-1.056609838	Cluster 1
Enpp2	1.079559456	1.256797313	1.278933248	-1.024703702	-1.105862478	-1.106334213	0.061169426	-0.324824701	-0.114734348	Cluster 2
D17H6S56E-5	-0.874356471	-0.7093045	-0.999013753	-0.48177704	-0.286682503	-0.546547122	1.42002029	1.105620576	1.372040524	Cluster 3
Cib3	1.605182533	1.154245076	1.19535764	-0.585954984	-0.76048299	-0.764019009	-0.604651007	-0.726661114	-0.513016146	Cluster 2
Acsl4	-0.752873841	-0.605580449	-0.262058112	-0.816104048	-0.654974648	-0.848426788	1.252363097	1.381081714	1.306573073	Cluster 3
Fbxw2	-0.437813789	0.467761697	-1.389903082	2.038451299	0.620493308	0.151067489	-0.989432044	-0.161366575	-0.299258303	Cluster 4
Slc6a14	-0.574475752	-0.734079555	0.006447279	-0.44164377	-0.884899222	-1.151265949	1.403654087	1.05775377	1.318509112	Cluster 3
Stk35	-1.12414282	-0.972091401	-0.340538593	1.404379032	1.076537659	1.211480902	-1.022964432	-0.154757205	-0.077903143	Cluster 4
Fgf22	0.960326314	-1.108197624	0.669718925	-0.512666751	1.118878789	0.962947459	0.229829835	-1.48691456	-0.833922386	Cluster 1
Mars	-0.721694524	-0.942704593	-1.216631152	-0.377717042	-0.099990133	-0.367165641	1.423481507	0.881097156	1.42132442	Cluster 3
Fat3	-0.940398103	-1.752133519	-0.556201245	-0.026510288	0.571579976	-0.377551667	1.241668246	1.047566319	0.79198028	Cluster 3
Icam5	-1.38708718	-1.267150607	-1.305583373	0.513797315	0.727055471	0.819551506	0.376355056	0.763371087	0.759690725	Cluster 4
Dkc1	-1.296974633	-0.894442811	-0.625705801	-0.347384739	-0.267030638	-0.317460515	1.10603428	1.078979894	1.563984965	Cluster 3
Spats1	0.716517162	0.370639219	0.462959564	0.100906084	-1.631705352	-1.615661532	0.246478397	0.011581792	1.338284668	Cluster 2
Cyfip2	0.639913275	0.651849549	0.980225304	0.762203248	0.550512613	0.332402281	-1.273346579	-1.538799364	-1.104960326	Cluster 1
Dnm3	1.176231987	0.699035514	0.912177349	0.098585118	0.442782303	0.47424277	-1.246505281	-1.13108453	-1.425465229	Cluster 1
Gapdhs	-1.072533212	-1.055437801	0.200656279	-1.502754184	0.89538016	0.556090697	1.111386066	-0.164324044	1.03153604	Cluster 4
Amy2a5	0.955959067	0.995295696	1.042240104	0.226773098	0.247862413	0.288200518	-1.242381363	-1.491346666	-1.022602867	Cluster 1
Camk2d	0.98342102	1.020251972	1.53857308	-0.037665297	-0.316662762	0.053430946	-1.168909566	-1.092615388	-0.979824005	Cluster 2
Fxyd6	0.845317054	1.107009006	1.09838009	0.451215888	0.062849077	0.132475074	-1.193958865	-1.064996395	-1.438290929	Cluster 1
Pcna	-1.158602039	-1.220316719	-1.231888711	0.290254443	0.045159075	0.013863445	1.096340692	1.178649747	0.986540067	Cluster 3
Arhgef38	0.24473937	0.319243973	0.331691576	-1.283918166	-1.168589843	-1.350956002	1.169104426	0.94255123	0.796133435	Cluster 3
Polr3k	-0.506906441	-0.476805908	-0.309222905	-0.679905763	-0.983830138	-0.935811045	1.100165416	1.344841599	1.447475185	Cluster 3
Tcap	1.346470123	1.129092802	1.00028362	-0.075262905	-0.191653996	-0.040030458	-1.1491406	-0.506209934	-1.513548651	Cluster 2
Tmprss11g	-0.713325594	-0.752312764	-0.721440485	-0.719269425	-0.610229939	-0.429754497	1.613621209	1.112723427	1.219988069	Cluster 3
G6pd2	-0.923898475	-0.610884661	-1.307635142	-0.429583416	0.001581675	-0.43764029	1.425258634	0.982821962	1.299979713	Cluster 3
Ppp2r5c	-1.303672208	-0.809680316	-1.189747183	0.074613233	-0.13637728	-0.057558053	0.911970839	0.924312709	1.586138259	Cluster 3
Klrb1c	0.009538874	0.370586867	0.484452954	1.55930424	1.082396586	-0.040975936	-1.135804039	-1.065116125	-1.264383421	Cluster 1
A330078L11Rik	0.309516941	1.402403947	1.182319146	0.35174156	-0.433476544	0.565530928	-1.06849694	-1.377775808	-0.931763229	Cluster 1
Pvr	-1.207603207	-1.363858444	-1.389892778	0.731208053	0.466290086	0.721489794	0.641704245	0.494866032	0.90579622	Cluster 4
Abhd2	-1.091050429	-1.070419987	-1.149484127	-0.003420774	0.034629225	-0.208427153	1.394227411	0.762658971	1.331286863	Cluster 3
Notum	0.662207564	0.940762693	0.523265681	-0.011159344	0.884006701	0.813460927	-1.401693166	-0.995088268	-1.415762788	Cluster 1
E2f1	-0.539382783	-0.921320939	-0.905198975	-0.743058497	-0.503539668	-0.308892652	1.313910074	1.387112379	1.220371061	Cluster 3
Ddx4	-0.944309526	-1.07830678	-1.17325391	1.545479131	1.16588235	0.741927124	0.229755568	-0.466420055	-0.020753902	Cluster 4
Slc12a6	0.674514704	1.39402801	1.307675697	0.514974621	-0.453774923	-0.305514183	-0.873668061	-1.213201653	-1.045034211	Cluster 2
Plin4	1.027499636	0.904171264	0.28735766	0.729380285	0.181791521	0.718013054	-1.277781047	-1.16844247	-1.401989903	Cluster 1
Umps	-1.188991425	-1.335991955	-1.326949965	0.469207661	1.146603917	0.895224246	0.711254753	0.32571919	0.303923578	Cluster 4
Akap13	1.480576729	1.22494553	1.2393054	-0.828140037	-0.700174874	-0.752077968	-0.29147284	-0.720922347	-0.652039594	Cluster 2
Slc39a8	-0.778667191	-0.363681149	-1.06013672	-0.083593664	-0.793932583	-0.693489392	1.610036088	0.873437553	1.290027059	Cluster 3
Trbv13-2///LOC665506///Trbv1///Tcrb-J	0.954684008	1.237444373	0.404274786	0.618713109	-0.16815387	0.376929118	-1.706750993	-1.334716157	-0.382424374	Cluster 1
Slc30a7	-1.227944034	-1.057740236	-0.834777527	-0.119317585	-0.152215295	-0.291937904	1.281842434	1.087658472	1.314431674	Cluster 3
Herc6	-1.575407661	-1.442896763	-0.517008722	0.366734622	0.376595158	-0.110208954	1.056370012	0.748369177	1.097453133	Cluster 4
Cpne1	-0.479100981	-0.096338864	0.213575495	-0.68633373	-1.091005525	-1.383287071	1.146781031	1.230466559	1.145243087	Cluster 3
Tifa	1.014226873	1.394126226	1.258009818	0.037223863	-1.127086509	-1.249085684	-0.511046233	-0.311112927	-0.505255428	Cluster 2
Ghr	1.083609364	1.280047951	1.535101923	-0.641928454	-1.02496011	-0.483241682	-0.314538901	-0.656422151	-0.77766794	Cluster 2
Syt11	1.531999891	1.129941953	0.884898085	-0.218983207	-0.895901232	-1.46971813	0.03962587	-0.302105465	-0.699757765	Cluster 2
Nckap5	0.720310729	0.732276155	1.196414849	0.507179621	0.017157304	0.639574516	-1.286770675	-1.278200063	-1.247942435	Cluster 1
Bclaf1	-0.291375349	-0.701416312	-0.77921908	0.224943021	1.819176065	1.351906402	-0.165911383	-0.210533576	-1.247569789	Cluster 4
Anxa2	-0.551545853	-1.096573094	-1.416922613	0.23888176	-0.486317555	-0.205234387	1.151606447	1.072282668	1.293822626	Cluster 3
C2	1.355083796	1.323616299	0.344531813	0.341805176	0.221763392	-0.321179026	-1.150611486	-1.538846605	-0.576163358	Cluster 1
Btbd11	0.914409182	0.937883336	1.423841626	-0.075211512	-0.003435408	0.273126038	-0.832126304	-1.278022037	-1.36046492	Cluster 1
Ralgps2	0.627594244	0.954592996	1.463796827	0.08752225	0.1918574	0.285600605	-1.372679772	-0.983254827	-1.255029723	Cluster 1
Phf8	0.257161946	1.30933249	1.313043268	1.031966411	-0.254073232	-0.790356231	-0.934056575	-0.982657761	-0.950360315	Cluster 2
Alppl2	-0.774456032	-1.158084649	-0.942048721	-1.107782611	0.769951389	0.194152226	1.103983171	0.594598371	1.319686857	Cluster 3
Rep15	-0.01298713	-0.024274911	0.124782805	0.591637423	1.295772069	1.435634757	-1.08898297	-1.080764251	-1.240817791	Cluster 1
Bax	-1.186707826	-1.037014933	-0.993081803	-0.278581732	0.181325044	-0.288946114	1.152028435	1.277056494	1.173922434	Cluster 3
Tmem116	1.169710277	1.530459194	1.095510859	-0.997312588	-0.516664557	-0.073751871	-0.399485804	-1.021390386	-0.787075125	Cluster 2
Nfatc2ip	-1.333464567	-1.390408882	-1.022057555	-0.007625106	0.595335321	0.257631286	0.860566367	1.049641869	0.990381266	Cluster 4
Kmt2e	0.336091388	0.663227825	1.101374175	0.656456251	0.7147066	0.411424327	-1.449924226	-1.04312091	-1.390235431	Cluster 1
Fam69c	-1.316222118	-1.952653992	0.201991673	0.216664041	0.302179299	0.363733852	0.835928586	0.156741731	1.191636928	Cluster 4
Nceh1	0.86959093	1.340109831	1.494608609	-0.050341192	-0.640546581	-0.389320565	-0.916003385	-0.434646442	-1.273451205	Cluster 2
Lipe	1.796741615	1.008895918	0.920458768	-0.301233374	-0.691868023	-0.427272748	-0.266857704	-0.969822806	-1.069041645	Cluster 2
Ulk2	1.613921621	0.281876409	1.290395553	-0.084983759	-0.517146469	0.247871794	-0.297460325	-1.351839161	-1.182635662	Cluster 2
Fbxw14	-0.207352973	0.03581129	0.353618479	-1.512025659	-1.312251853	-0.568934984	0.954679742	0.984088158	1.272367799	Cluster 3
Cdk17	1.307827692	0.802540752	0.763361495	0.134271004	0.069096495	0.640990943	-1.135614023	-1.24166016	-1.340814199	Cluster 1
Rfpl4	-0.967253082	-0.548039198	-1.04613595	-0.653451525	-0.274349715	-0.331798231	1.448157458	1.455601188	0.917269054	Cluster 3
Ndufab1	0.746998471	0.76548714	-0.353115927	0.347549831	-1.289247407	-1.27627111	0.022201552	-0.661199726	1.697597176	Cluster 2
Ehd2	0.724987328	0.715799347	0.931011304	0.108847252	0.156242418	0.909371116	-1.862113289	-1.25823886	-0.425906617	Cluster 1
Cmya5	1.047299415	1.133500371	1.148189653	0.292417004	-0.330144824	0.172018771	-1.09943472	-0.990523103	-1.373322568	Cluster 1
St7l	-0.755209114	-0.349378816	-0.497119184	0.949836064	1.67796754	1.252346228	-0.844636571	-0.58841087	-0.845395277	Cluster 4
Acat3	0.34290548	-0.153710797	-0.698823889	-1.254119099	-1.040097564	-0.695106207	1.098249713	1.46942863	0.931273733	Cluster 3
Ang2	0.491637873	0.822571113	1.400045355	0.517284746	-0.122769847	0.365400696	-0.982109948	-0.682271662	-1.809788326	Cluster 1
Fbxl7	1.033020801	1.143935467	1.035002568	-0.689122621	-1.612797226	-1.18508087	0.264182632	-0.031828816	0.042688063	Cluster 2
Esr2	-0.866969039	-0.627980648	-0.772478154	-0.598403598	-0.883751361	0.519686444	1.536620868	1.572347923	0.120927564	Cluster 3
Pid1	1.042667875	1.347371638	0.982077702	0.681966673	-0.746452358	-0.297439093	-0.992287075	-0.980558897	-1.037346466	Cluster 2
Adgrg6	-0.028778536	-0.646164151	-0.378898615	-1.187629403	-0.842135262	-0.708117388	1.304125603	1.138492133	1.349105617	Cluster 3
Dll1	-0.248086408	-0.367438534	-0.124618823	1.43558707	1.174385437	1.141189372	-1.117880774	-0.990532956	-0.902604383	Cluster 1
Cap2	1.017294919	0.706656326	1.906144461	-0.228479425	-0.282451071	-0.498731426	-0.85345042	-0.598751478	-1.168231885	Cluster 2
Dapk3	-0.983911059	-0.738296655	-1.68157013	-0.065506068	0.29646619	-0.067324128	1.261192955	1.072287969	0.906660926	Cluster 3
Ccnh	0.199792197	-0.085105056	0.929498878	-0.447212355	-1.577515978	-1.510250128	0.702163565	1.010139182	0.778489694	Cluster 3
Cenpf	-0.552077282	-0.846764602	-0.746218391	-0.967353359	-0.433605474	-0.362893628	1.085948125	1.379603201	1.44336141	Cluster 3
Grb14	0.88936308	1.526164176	0.851630288	-1.120797887	-1.196355415	-1.195074949	0.189066395	0.05636951	-0.0003652	Cluster 2
Sh3bgr	0.835883124	0.356052388	1.184731701	0.743861117	-0.839014344	0.866238631	-1.529681041	-1.048087246	-0.56998433	Cluster 1
Vmn1r227	-0.774843014	-1.404855551	-0.818319765	-0.824103955	0.870439016	0.253506295	0.519644303	0.535984043	1.642548629	Cluster 4
Kif1a	0.629975076	1.045573806	1.316912104	0.381084896	0.22032526	-0.140372133	-1.074460536	-0.652025699	-1.727012774	Cluster 1
Luc7l2	-1.400539374	-1.249459529	0.813986101	0.21863762	1.453074693	0.775087016	-0.218532135	-0.878069485	0.485815093	Cluster 4
Sptbn1	1.099280216	1.151555565	1.472236449	-1.053702645	-1.11463446	-0.815296628	-0.040040166	-0.480909992	-0.218488339	Cluster 2
Olfr1383	0.699044365	1.072810073	0.721821123	0.470481436	0.311537659	0.638280327	-1.240110284	-1.358493738	-1.315370962	Cluster 1
Fam114a1	-0.388366069	-0.557413235	-0.775230308	-0.555624812	-0.767729514	-0.901016368	1.39848923	1.392657564	1.154233512	Cluster 3
AU022855	1.269434433	1.016914115	1.606544378	-0.386164482	-0.905705154	-0.557554743	-0.692190878	-0.45087111	-0.90040656	Cluster 2
Depdc1b	-0.42573112	-0.712985648	-0.865745473	-0.466062986	-0.862360685	-0.59523539	1.048778354	1.454828742	1.424514206	Cluster 3
E230008O15Rik	0.995394205	0.71450109	1.057302703	0.596244286	-0.254336306	0.565530743	-1.113519222	-1.526713027	-1.034404472	Cluster 1
Ctnna3	-0.711932629	-0.494722819	-1.201511403	-0.757994697	0.222859932	0.71229902	0.275160765	2.136542323	-0.180700492	Cluster 3
Ppm1l	0.781695607	0.950430192	0.904152522	0.597982626	0.269063134	0.348398725	-1.367008679	-0.958483933	-1.526230194	Cluster 1
C530030P08Rik	0.439359507	0.132956225	0.454731209	0.811603876	1.042693014	0.944648106	-1.325301895	-1.425109608	-1.075580434	Cluster 1
Cyp4f16	0.294354932	0.432695551	-0.248272475	-1.114806939	-1.322978167	-1.124788935	1.214962136	1.237626086	0.631207813	Cluster 3
Ufm1	-1.243883078	-1.106816681	-0.970792805	-0.123398723	0.125127205	-0.229375853	1.218572897	1.141997911	1.188569128	Cluster 3
Syncrip	-1.505007496	-1.213095213	-1.204873875	0.426295549	0.765945999	0.534887078	0.800883056	0.430322555	0.964642348	Cluster 4
Tpte	0.84889315	1.37160984	1.588976047	-1.02397933	-0.322871791	-0.675007321	-0.251301486	-0.8718818	-0.664437309	Cluster 2
Susd2	-0.589381672	-0.298513619	-1.666614617	-0.769266278	-0.256657471	0.076536757	1.296019506	1.155828921	1.052048473	Cluster 3
Nbeal1	1.368382165	1.458087701	0.537870452	-0.396491903	0.172347759	-0.575863403	-0.097270506	-1.499066424	-0.967995841	Cluster 2
Dync2h1	0.78944963	1.002195414	1.645118087	-0.086388577	-0.486869403	0.224509802	-1.340504856	-0.720129493	-1.027380604	Cluster 2
Itga11	0.833851301	0.647367687	0.825674852	0.427403204	0.560019453	0.644378774	-1.187916878	-1.154242818	-1.596535575	Cluster 1
Cldn1	0.796868491	1.238725611	1.422059415	-0.596707265	-1.498788775	-1.057386373	-0.175361871	0.091321075	-0.220730307	Cluster 2
Adssl1	0.758183189	0.973694286	1.067522084	0.06009182	0.490422807	0.467122584	-1.354224102	-1.166217402	-1.296595264	Cluster 1
Impad1	-1.335674192	-1.193907539	-0.834471755	-0.218958506	0.062649787	0.04293733	1.137055155	1.103307912	1.237061809	Cluster 3
Slc22a15	-0.491439054	-0.422572417	-0.165535679	-0.834935509	-0.834935509	-0.845741232	2.009556489	1.064481165	0.521121746	Cluster 3
Lgals4	1.099477802	0.99016683	1.148985302	0.175248389	-0.11534576	0.189131504	-1.474626522	-0.682419896	-1.330617648	Cluster 1
Mapk11	-0.942702399	-1.11005742	-1.459874244	-0.283308271	0.438101751	0.155347977	0.978093633	1.010024064	1.214374909	Cluster 3
Ccdc141	1.332751364	1.203566168	1.379466609	-0.562972884	-0.856002635	-0.351510771	-0.683051433	-0.445296513	-1.016949904	Cluster 2
Elavl1	0.209738462	0.251562044	0.482745858	0.872886283	0.938156856	1.060947344	-1.267132741	-1.136750771	-1.412153334	Cluster 1
Arf6	-0.821901214	-1.045321906	-1.439350694	1.163230838	0.79636564	1.446410891	-0.031681975	-0.23052589	0.162774311	Cluster 4
6720462K09Rik	0.983071383	0.912574216	1.105340885	0.064688654	0.227385764	0.460624511	-1.177577626	-1.343198734	-1.232909053	Cluster 1
Olfr1153	0.184589033	0.423812643	1.859007284	0.137464809	0.295517833	0.493962415	-1.289824009	-0.826426377	-1.27810363	Cluster 1
Sdc4	0.188138308	0.273583498	0.139637321	0.500270358	1.338089281	1.183432038	-1.237699807	-1.03162975	-1.353821247	Cluster 1
Masp1	0.764280298	1.014525322	1.511604381	-1.549657657	-0.851161905	-0.836034294	0.338138334	0.011212649	-0.402907128	Cluster 2
Dpysl5	-0.26148912	-0.962857331	-1.118092269	-0.68322424	-0.592324446	-0.097876614	0.87732797	1.165469273	1.673066777	Cluster 3
Iglon5	-0.734474643	-0.869047162	-1.303990643	-0.107882752	0.148174447	-0.599806358	0.654888757	1.067978906	1.744159448	Cluster 3
Magee2	-0.164156259	-1.05046547	-0.754995254	-1.076055753	-0.387824048	-0.219720788	1.726692233	0.733305633	1.193219706	Cluster 3
Naa10	-0.449397198	-0.383425659	-0.399014025	-0.848195127	-0.88633501	-0.933772067	1.39265018	1.379511902	1.127977005	Cluster 3
Nanos1	-0.952597406	-1.860418674	-0.818600085	0.164342817	0.311493414	0.50518603	0.74026304	0.631612164	1.2787187	Cluster 4
Dido1	-1.619593962	0.120258332	-0.501731796	1.006019136	0.672305545	1.629534312	0.045259824	-0.869929381	-0.482122012	Cluster 4
Dock8	-0.412146346	-0.376497321	-0.260507751	1.354331867	0.645252843	1.213746552	-0.4995756	-1.895726946	0.231122703	Cluster 1
Klhl24	1.039694753	1.274804798	1.420475147	0.079222883	-1.057513042	-0.621824386	-0.564306623	-0.458840648	-1.111712882	Cluster 2
Galnt14	0.852394359	0.696394326	0.328576339	-0.787909711	0.660098583	1.420764247	-1.145859076	-1.360929412	-0.663529657	Cluster 1
Vapb	-0.452428897	-0.146901117	-0.566099787	-0.695100977	-1.006537239	-0.821340354	0.616108593	1.233433958	1.838865819	Cluster 3
Hectd2	0.43617043	0.376024844	0.43505655	0.894215331	0.797100846	0.958324644	-1.15774644	-1.239435205	-1.499711	Cluster 1
Ang4	0.4824508	0.728194556	1.48411962	0.466408202	0.131793081	0.253478686	-1.083698749	-0.717445574	-1.745300623	Cluster 1
Hist1h2ab	-0.517916333	-0.820319014	-0.830022192	-0.979465498	-0.41355698	-0.335651224	1.204335208	1.5066083	1.185987733	Cluster 3
Rgs6	0.336891913	0.425863013	0.248877035	0.387805206	1.158090609	1.156325104	-1.153347173	-0.959125287	-1.601380421	Cluster 1
Cyp2d22	0.980156802	1.116600827	1.058304733	-0.774562367	-1.367927939	-1.454933838	0.240816662	0.156348026	0.045197093	Cluster 2
Rsph1	-0.594578123	-0.515787087	-0.481000835	-0.506371323	-0.928750348	-0.911628656	1.323393668	1.428325384	1.186397319	Cluster 3
Slmo1	1.304572939	1.293252073	0.832173327	-0.699881572	-0.131923946	-0.089065865	-1.741787549	-0.595420093	-0.171919314	Cluster 2
Mtor	-0.597890006	-0.695432947	-1.149762651	-0.575516751	-0.593422402	-0.274825092	1.294074497	1.151168738	1.441606613	Cluster 3
Lyn	-0.245868384	-0.322295098	-0.346189306	-0.041761296	-1.303726512	-1.185415587	1.230534171	0.540589671	1.674132341	Cluster 3
Mef2d	0.871803406	0.926336607	1.115461088	0.33191008	0.170201745	0.336668116	-1.036147808	-1.110564866	-1.605668369	Cluster 1
Gm26512	0.441925986	1.887747107	0.920801237	-0.120517366	-1.216344212	0.074810352	-0.541022154	-0.197661802	-1.249739148	Cluster 2
Lsm6	-0.834763471	-0.670385812	-0.46511258	-0.618967682	-0.607958614	-0.779906037	1.274385389	1.345902978	1.356805829	Cluster 3
Nln	-0.665504014	-0.127820193	-0.656199387	-0.392049723	-1.103927683	-0.660117075	1.097634641	0.56396902	1.944014414	Cluster 3
Tbrg4	-0.873036156	-1.221695297	-1.573853696	-0.038360518	0.524912066	0.260565121	1.188223648	0.798028092	0.935216741	Cluster 4
Cdc34	-0.834915684	-1.331663335	-1.665336033	0.489171427	0.981105486	0.859822137	0.691916536	0.340232562	0.469666904	Cluster 4
Babam1	-0.172196139	-0.370576645	-1.040731634	-0.444118286	-0.761570385	-1.037849863	1.370298206	1.225077384	1.231667363	Cluster 3
Dhfr	-0.412801989	-0.579392055	-0.034409264	-0.951127346	-1.006175268	-0.808677103	1.281628916	1.507178133	1.003775976	Cluster 3
Ano4	1.151308794	0.857981484	0.917800912	0.582424031	-0.508832926	0.283170132	-0.362347537	-1.557685796	-1.363819094	Cluster 1
Dhtkd1	0.901767984	1.462949662	1.487352558	-0.148970044	-0.854925279	-0.588348923	-0.87766498	-0.760546646	-0.621614333	Cluster 2
Tcp11l2	0.721621984	1.162363171	0.618566455	1.25874971	-0.298049951	-0.091214825	-0.830353734	-1.002158246	-1.539524565	Cluster 1
Lce1b	-0.608850305	-0.644650036	-1.469844252	-1.118586588	0.000541584	0.758551488	0.927187496	1.225401507	0.930249105	Cluster 3
Plaur	-1.099709627	-0.931443344	-1.223516479	1.515365606	0.87597813	1.142963436	-0.086971189	-0.218601939	0.025935405	Cluster 4
Gm15672	1.050225447	1.312451509	1.578864685	-0.567607156	-0.911778074	-0.66114816	-0.664492974	-0.525447439	-0.611067838	Cluster 2
2610307P16Rik	0.72840969	1.790034667	0.992025473	-0.033093941	-0.452971899	-0.077797819	-1.23379386	-1.055954559	-0.656857751	Cluster 2
Itk	1.700941228	0.766761547	-0.001950485	-1.27566138	-1.09952015	-0.911222385	0.560705026	0.632025522	-0.372078924	Cluster 2
Apoe	0.748012792	0.70690607	0.692601225	0.824046702	0.687570905	0.297587699	-1.284694082	-1.349881337	-1.322149974	Cluster 1
Ankrd13a	-0.883547481	-0.864017999	-1.10566664	-0.459038641	0.015255555	-0.41052029	1.494337191	0.799455129	1.413743176	Cluster 3
Camk1d	0.682520297	1.080148314	1.700178448	-0.21924488	-0.164111421	0.093163482	-0.907606205	-1.178285741	-1.086762295	Cluster 2
Cpa4	-1.246566963	-1.236273657	-1.125388515	1.338831371	0.948168013	-0.142804507	0.12774833	0.790951993	0.545333936	Cluster 4
Soga1	0.413859641	0.477235568	0.969151419	0.518314205	0.646545641	0.902617323	-1.410214071	-1.295440604	-1.222069122	Cluster 1
Cenpw	-0.470846474	-0.150911545	0.402401685	-0.360453453	-1.496402569	-1.198228839	0.72367821	1.198581624	1.352181362	Cluster 3
Cyp26b1	0.971075118	0.818560483	1.840438939	-0.724662015	-0.370933792	-0.140742891	-0.311944348	-0.878132582	-1.203658913	Cluster 2
St6galnac2	0.684567897	-0.169799857	0.447014039	-1.685598492	-1.289023305	-0.106089564	0.222686789	1.634116034	0.262126459	Cluster 3
Mapt	0.702466871	0.603173144	1.05122498	0.662302118	0.379619986	0.523544425	-1.297974167	-1.150265749	-1.474091608	Cluster 1
Nol9	-1.240881244	-0.791349923	-0.574540797	1.001989175	0.977998843	1.759429635	-0.454792305	-0.263938094	-0.413915291	Cluster 4
Tmcc3	-1.051765551	-1.331793224	-1.360769988	0.35668187	1.205125219	1.055647154	0.678885476	0.14260402	0.305385025	Cluster 4
Poldip2	-0.109452023	-0.286519296	-1.000582067	-0.752180893	-0.784578215	-0.893664632	1.440815706	1.224336686	1.161824733	Cluster 3
Cadm3	-0.228757385	-0.28369458	-1.594743214	0.341981074	-0.801882261	-0.806000963	1.028159319	0.940198644	1.404739365	Cluster 3
Sod1	0.766287173	0.957216407	1.202051853	0.046705789	0.243234161	0.524361978	-1.251414912	-1.407163084	-1.081279365	Cluster 1
Slc6a12	-1.170239822	-1.031703362	-1.43705133	0.513675324	1.06486727	1.304514028	0.283881818	0.559633939	-0.087577865	Cluster 4
Tspan33	-0.726854032	-1.070515213	-1.361787492	-0.401825347	0.148683534	-0.094821383	1.513773514	0.982035947	1.011310472	Cluster 3
Cbx7	0.663113327	0.757512071	0.983607604	0.678424317	0.227611829	0.604559255	-1.449291812	-1.20509546	-1.260441131	Cluster 1
Zfyve9	1.142920056	1.128373111	1.630607915	-0.705517788	-0.517636639	-0.367720889	-0.587117565	-0.739342465	-0.984565736	Cluster 2
Phgdh	0.168875359	-0.469978498	-0.817573954	-1.016548307	-0.729282039	-0.83794901	1.037905673	1.638567125	1.02598365	Cluster 3
9630003H22Rik	-0.324923592	-0.293913888	0.03116995	-1.103468409	-0.998029748	-0.993258253	1.218637035	1.02380612	1.439980785	Cluster 3
Ckap2l	-0.749043503	-0.796690918	-0.748381943	-0.718125334	-0.533978005	-0.418665439	1.210475699	1.308693708	1.445715735	Cluster 3
Atp2b1	1.097104659	1.043707142	0.671683662	-1.036360193	-1.40728043	-1.355323519	0.488720906	0.219118375	0.278629398	Cluster 2
Rspo3	1.068116606	0.925217406	1.068542953	-0.640516104	-1.612230423	-1.32510003	0.141891635	0.13329271	0.240785245	Cluster 2
Atg7	0.010808151	-0.664039634	-1.446931895	-0.490061342	-0.457756333	-0.602836656	1.414959313	1.392308849	0.843549546	Cluster 3
Scgb1b27	-0.756239632	-1.09554009	-1.04881731	-1.034982315	0.755570443	-0.019210511	0.889646019	1.038819085	1.270754311	Cluster 3
Msh5	-0.890103638	0.279116348	-0.456658595	-0.857224917	-1.159803821	-0.585265632	1.166970912	1.298962635	1.204006707	Cluster 3
Lonp2	1.204414479	1.027292336	1.234222287	0.2226704	-0.318732632	-0.100049575	-0.837002278	-0.942818596	-1.48999642	Cluster 2
Ppfia3	-0.482744803	-1.013164665	-1.572248814	-0.568493503	0.241883064	0.06499259	0.933493552	1.462789029	0.933493552	Cluster 3
Map3k2	-0.261415424	-0.266074018	-0.608307289	-0.354789579	0.254744685	2.537004754	-0.368640366	-0.848995064	-0.083527699	Cluster 4
Dcaf7	-0.999564282	-1.208216162	-1.452284084	-0.052037044	0.58465518	0.115582786	1.125977605	1.061176678	0.824709323	Cluster 4
Lasp1	-0.912628888	-0.813669968	-0.824770146	-0.583241839	-0.147776224	-0.610701227	1.373082885	1.137327647	1.38237776	Cluster 3
Fam193b	1.252501531	0.996449584	1.338374997	0.084987929	-0.781140838	0.099715217	-1.140811284	-0.866343022	-0.983734114	Cluster 2
Nuf2	0.684432871	0.95048952	-0.295502531	0.144956206	-1.431336192	-1.26332364	-0.016951719	-0.416366852	1.643602336	Cluster 2
Myocd	1.207353358	1.096699562	1.317615264	0.358276575	-0.878793935	-0.545211888	-0.998857956	-0.465831953	-1.091249028	Cluster 2
Spink5	-0.576737159	-0.560152214	-0.593688567	-0.588302251	-0.617844474	-0.611057448	0.130421567	1.856546359	1.560814187	Cluster 3
Ostn	-0.817780586	-1.221732816	0.449561785	-0.821114425	-0.848228578	-0.086510538	1.617032715	1.115554958	0.613217485	Cluster 3
Creld2	-1.178314373	-1.597576057	-0.929251243	0.269394749	1.295883614	0.693580987	0.512926918	0.103218302	0.830137103	Cluster 4
Cops6	-0.616710108	-0.298561749	-0.793518406	-0.553785227	-0.737585604	-0.924089794	1.201969865	1.209372635	1.512908388	Cluster 3
Chil4	-0.872791585	-0.911706139	-0.988083297	0.191572999	-0.505468981	-0.510518947	1.189249575	0.672387718	1.735358657	Cluster 3
Agtr1a	1.361569641	1.267494145	1.077758665	0.009447965	-1.369844396	-0.8917079	-0.476961385	-0.468620364	-0.509136371	Cluster 2
Slc39a11	-0.363424116	-0.48811077	-0.492064931	-0.761291886	-0.903929223	-0.918283518	1.376662536	1.281060289	1.269381619	Cluster 3
Ipo4	-0.333545981	-0.674797601	-1.031890342	-0.812129181	-0.506106087	-0.551339676	1.485820272	1.170746612	1.253241985	Cluster 3
Aldh18a1	-0.539682733	-0.711704135	-0.752509696	-0.913059352	-0.283063302	-0.728797708	1.474328433	1.277738824	1.176749669	Cluster 3
Kdm7a	0.055051844	0.100720573	0.072401139	1.079416726	1.084872407	1.175043027	-1.08640075	-1.223811899	-1.257293067	Cluster 1
Chml	-1.439707023	-0.949439941	-1.457078823	1.059117162	0.860451237	0.64919317	0.443915341	0.22350154	0.610047338	Cluster 4
C3	-0.047346418	-0.352454496	-2.223119021	0.483291544	-0.081917605	-0.41173005	1.140105637	0.515443125	0.977727283	Cluster 3
Itgam	0.111955964	-0.176049173	-1.48674178	-0.173850613	-0.876528107	-0.80968968	1.376646463	0.612349273	1.421907654	Cluster 3
Nras	-1.840344604	-0.687190189	-1.038472179	0.502126545	1.198345457	1.037215563	0.308990625	0.075041139	0.444287643	Cluster 4
Trio	1.138428249	1.354961276	1.318545848	-0.184644067	-0.349027551	-0.380389042	-0.850059042	-0.954938492	-1.092877178	Cluster 2
Nefm	-0.275236461	-0.226403558	-0.581312935	1.013104906	1.604394665	1.200211348	-0.91986096	-0.884856871	-0.930040134	Cluster 1
Uts2	-1.695313518	-0.981530544	-0.547805349	0.616166838	0.792948048	0.868675538	-0.281502144	-0.181342787	1.409703917	Cluster 4
Wdfy1	0.04221807	-0.918977754	-1.323586871	0.414030826	0.286853012	-0.071451542	1.765346395	-1.09912774	0.904695603	Cluster 4
Igf1	-0.853403159	-1.457289036	-1.494420586	0.672043426	0.148616678	0.361160832	0.928801263	0.769042216	0.925448366	Cluster 4
Cpsf2	-1.113369762	-1.115092494	-0.58533366	1.244949694	1.293968405	1.180268915	-0.464195807	-0.570074352	0.128879061	Cluster 4
Olfr577	-0.817314058	-1.042177739	-1.214160872	-0.860101507	0.874899844	0.120993529	0.480312717	1.202877276	1.254670812	Cluster 3
Rad54b	-0.45769796	-0.869723522	-0.710631042	-1.070470365	-0.435396303	-0.354560919	1.332023853	1.294857843	1.271598415	Cluster 3
Il13ra1	-0.992314629	-0.363558844	-0.81686279	-0.419355968	-0.502112451	-0.75451695	1.305880696	0.897084224	1.645756713	Cluster 3
Trim35	1.556057544	1.267139473	0.790773671	-0.713845432	-0.119343556	0.110681288	-0.90823677	-0.891204443	-1.092021774	Cluster 2
Tnfrsf9	-0.512053722	-1.291672104	-1.601130784	-0.285188686	1.13214098	0.194085387	0.693457959	0.49674096	1.173620011	Cluster 4
Nwd2	2.610939209	0.113393302	-0.37997844	-0.283366365	-0.539873394	-0.538593715	-0.270383854	-0.492514373	-0.21962237	Cluster 2
Adrbk1	-0.874974155	-0.668637393	-0.109312588	1.174547353	1.532857965	1.158082108	-0.951127404	-0.581869994	-0.679565891	Cluster 4
Pphln1	-0.627762034	-0.557929256	0.678380881	0.576628661	0.854530652	1.618801842	-1.243087522	-1.266826031	-0.032737192	Cluster 1
Jun	0.008014211	-0.100902818	0.33416145	1.278966759	0.979343425	1.033485585	-1.288260119	-0.988367244	-1.256441248	Cluster 1
Cyp1b1	1.21146118	1.173530424	1.284050367	-0.011147825	-1.397845653	-1.007283482	-0.479052592	-0.320225842	-0.453486576	Cluster 2
2900009J20Rik	0.595222147	0.764192709	1.233654632	0.440835186	0.466008786	0.358589812	-1.298062939	-1.144508882	-1.41593145	Cluster 1
Akap8l	0.612405177	0.352152756	0.385215072	0.664627385	1.008969154	0.881715354	-1.168786773	-1.314945841	-1.421352285	Cluster 1
Bcas3os2	0.232626584	0.729564397	0.800835926	1.083031914	0.115150922	0.49956245	-1.349929554	-0.253435079	-1.857407559	Cluster 1
Edil3	1.111578458	0.892139113	1.483902934	-1.145272437	-1.327256206	-0.152834827	-0.749110809	0.169622271	-0.282768497	Cluster 2
Mvk	-0.37826131	-0.368389374	-0.650733268	-0.754734406	-0.904311876	-0.872604415	1.294795536	1.354590038	1.279649076	Cluster 3
Dph6	-1.57294358	-0.6992388	-1.1013087	0.150368503	0.257277482	-0.318126433	0.940476978	1.129642473	1.213852077	Cluster 3
Gm16794	0.701219611	0.449450159	1.143270283	0.211869	0.203741539	1.004304741	-1.575930105	-1.329033505	-0.808891721	Cluster 1
Sprr2j-ps	-0.632718492	-0.848427953	-0.964810418	-0.640644501	-0.376240432	-0.378916759	1.605866913	0.82213865	1.413752992	Cluster 3
Mical3	0.297726007	0.320839139	0.203862368	0.861197605	0.834275451	1.226037397	-0.949018029	-1.298482413	-1.496437526	Cluster 1
Slc25a43	-0.517304442	-0.462435817	-0.755487295	-0.367927365	-0.80476598	-0.968984905	0.958831985	1.302669689	1.615404131	Cluster 3
Sdr39u1	0.981927559	1.002304118	0.883451014	-1.401663364	-1.470348831	-0.909550695	0.343243349	0.375378096	0.195258754	Cluster 2
Syn3	0.364761796	0.686378615	0.851164726	0.652236355	0.652236355	0.706181017	-1.393320238	-0.938723536	-1.58091509	Cluster 1
Nipa2	-0.998362457	-0.887320825	-1.053980445	0.962418191	1.501849824	1.28303516	-0.119684661	-0.458242824	-0.229711963	Cluster 4
Ift22	-0.912878799	-0.973929627	-1.093934768	-0.500653608	0.021289578	-0.273982037	1.20114203	1.415794826	1.117152406	Cluster 3
Tnfrsf22	-0.296192634	-0.957813629	-0.450707125	-0.971399645	-0.405671562	-0.771637166	0.990284678	1.36570983	1.497427253	Cluster 3
Zfp52	-1.236691683	-1.704447046	-0.662604524	0.720014151	1.02042367	1.152334332	0.033080075	0.402141732	0.275749293	Cluster 4
Sel1l	-1.092176811	-0.950628183	-0.408962546	-0.418081699	0.330469601	-0.666641273	0.66456608	0.453216545	2.088238287	Cluster 3
Rc3h2	0.327430289	-0.637399369	0.31634962	-0.701303482	0.286443988	2.355165422	-0.686957966	-0.643725625	-0.616002877	Cluster 1
Slc1a3	0.841292909	1.24923125	1.308784576	-0.757967502	-1.607081688	-0.725302052	-0.071186402	-0.507540956	0.269769864	Cluster 2
Sbf2	-0.024970764	1.044379957	0.999206416	1.03654939	0.51491607	-0.20361541	-1.150036738	-1.720724865	-0.495704055	Cluster 1
Atp4a	-0.799201438	-1.433160309	-0.717366646	-0.603370783	0.517694736	0.447704953	-0.210115511	1.365915736	1.431899262	Cluster 4
Ccdc155	-1.026762142	-1.425418181	-0.839778546	-0.525129155	0.397046506	0.082416469	1.016853575	1.304493618	1.016277857	Cluster 3
Cfh	0.632390037	1.085321061	1.270285852	0.480670682	0.108649017	0.116869997	-1.18808409	-1.263263113	-1.242839443	Cluster 1
Sae1	-0.707680129	-0.76821117	-1.091217117	-0.432416509	-0.339852359	-0.553375266	1.308315791	1.121585883	1.462850877	Cluster 3
Col26a1	0.36906004	0.5742881	0.861400004	-1.004546815	1.545085516	0.558105825	-1.039624301	-0.566879197	-1.296889171	Cluster 1
Pitpnc1	0.022854364	1.682916296	0.471582717	0.38050071	0.54670584	0.344251828	-1.012889227	-1.659492071	-0.776430456	Cluster 1
Cd274	0.943861592	1.215234808	1.478742211	-0.265802037	-1.147556866	-1.133264868	-0.280452555	-0.833459995	0.02269771	Cluster 2
Fry	1.626999474	-0.303124993	0.125164623	-1.183316835	-0.048911379	-0.609969341	0.458041379	-1.308905587	1.244022658	Cluster 2
Arhgap19	-0.02970641	-1.402835961	-0.700557146	-0.692048717	-0.647823534	-0.20892172	1.048069961	1.19207266	1.441750868	Cluster 3
Osbpl10	-0.375175303	-0.458418579	-0.764815442	-1.11409977	-0.631828165	-0.536902164	1.204162943	1.564465823	1.112610657	Cluster 3
Kidins220	1.307316635	0.685110917	1.47990959	0.290898757	-0.556245966	-0.229920772	-0.924007594	-0.692466648	-1.36059492	Cluster 2
Cd28	-0.11977751	0.60499713	1.530217768	0.013157851	0.162996194	0.976103298	-1.388550909	-1.517185196	-0.261958625	Cluster 1
Cops7a	-0.738526745	-0.896137855	-0.341711068	-0.856428228	-0.484302206	-0.577906279	1.438967377	1.498253412	0.957791593	Cluster 3
Sox11	-0.848916848	-0.201587493	-0.171199994	1.153372395	1.307268441	1.288210571	-1.262993399	-0.390733185	-0.873420488	Cluster 1
Slc5a9	-0.488154473	-0.438968129	-0.349259641	-0.707637197	-1.056018381	-0.808102315	1.57708441	0.898849782	1.372205944	Cluster 3
Flt1	0.590257282	-0.398626692	2.407335741	0.115776786	-0.326656523	-0.611248855	-0.643686232	-0.295148338	-0.83800317	Cluster 2
Art4	1.433448822	1.22563751	0.813159239	-0.311710278	-1.514859426	-1.039942389	-0.04797362	-0.004546948	-0.553212911	Cluster 2
Gm15246	0.32095988	0.873033306	1.329940462	0.257828449	0.488741938	0.516670395	-1.236712379	-1.352294767	-1.198167282	Cluster 1
Efhd1	0.144813398	0.441406306	0.599444125	1.30524642	0.657713537	0.645825755	-1.361762804	-1.386827618	-1.04585912	Cluster 1
Fam102b	1.164113735	1.037019863	1.434267154	-0.156031134	-1.167959156	-1.320795638	-0.511971871	-0.275835798	-0.202807155	Cluster 2
Rassf4	0.587844014	0.887810754	0.133737517	1.654163369	0.199555605	0.018359044	-1.241827626	-1.22421075	-1.015431927	Cluster 1
Afp	-0.135962402	-0.191966952	-0.266331406	-0.480867404	-1.379731133	-1.146643233	1.298077595	0.94415564	1.359269295	Cluster 3
Uqcrq	-0.768254801	-0.606678577	-0.545999485	1.224155262	1.477590289	1.25392925	-0.763113956	-0.857828318	-0.413799664	Cluster 4
Hmcn1	0.134324296	0.786851518	1.138641407	1.308410737	0.127875352	0.086308296	-1.010366126	-1.31787277	-1.25417271	Cluster 1
Cblc	-0.491418934	-0.589718105	-0.731712287	-0.859750178	-0.651751659	-0.64886785	1.461479399	1.258790312	1.252949302	Cluster 3
Zkscan8	-1.004552434	-1.458564703	-0.576689038	1.330971049	0.964105288	1.292065362	-0.095435451	-0.3828936	-0.069006474	Cluster 4
Hipk2	-1.081016895	-0.947005849	-0.952465204	1.183243109	1.237149581	1.297207493	-0.175884259	-0.616484586	0.055256611	Cluster 4
Plppr1	-0.667061898	-0.838140553	-0.928186937	-0.659735672	0.306651434	1.295488134	0.472801794	1.742289222	-0.724105525	Cluster 4
Cisd2	-0.112639441	-0.395928548	-0.063468633	0.867603304	1.17901964	1.59161568	-1.049558371	-0.920393273	-1.096250358	Cluster 1
Dnph1	-0.677904788	-0.647422484	-0.569963314	-0.648208624	-0.783933859	-0.660373733	1.203397153	1.370095884	1.414313765	Cluster 3
Tanc1	0.942272906	1.066452658	0.882519257	0.701676808	0.069943021	0.044260406	-1.181233481	-1.026956113	-1.498935461	Cluster 1
Zfp54	-0.113253708	0.301263084	0.397778789	-1.462363564	-1.04273811	-0.958011287	0.214795728	1.286976406	1.375552663	Cluster 3
Zc3h15	0.465747791	-0.113927645	0.734546472	0.572854971	1.052392273	1.010037235	-1.496616004	-1.28488835	-0.940146744	Cluster 1
Erbb3	-0.081949784	0.058486488	0.142550117	-1.396603613	-1.159592315	-0.843918865	1.016350474	1.559443897	0.705233602	Cluster 3
Col4a3bp	-1.448359992	-1.137600986	-0.558047735	0.96938289	1.264058001	0.717707046	-0.773996918	0.185458457	0.781399237	Cluster 4
Adam23	1.235872217	0.41480877	0.8174801	1.029904468	-0.205474814	0.309597434	-1.103186371	-1.032728011	-1.466273794	Cluster 1
Serpina3c	1.235194047	0.299674537	-0.928920253	1.031085434	0.300525489	1.030182439	-1.344318886	-1.113311578	-0.51011123	Cluster 1
A030010E16Rik	1.602054159	0.657048473	1.000105213	-1.419264921	-0.752582942	0.456826386	0.009796314	-0.729095963	-0.82488672	Cluster 2
Gramd1c	1.177012519	1.310548328	1.460624831	-0.765349328	-0.583734564	-0.363866919	-0.752162848	-0.601402701	-0.881669318	Cluster 2
Ttc28	1.058578188	1.196332417	1.255698267	0.126666044	-0.007091045	-0.267208107	-1.064808177	-1.080803115	-1.217364473	Cluster 1
4833405L11Rik	-0.876771639	-0.852682435	-0.982645154	1.007667757	-0.102842791	-0.406800931	-0.601431871	1.303124655	1.512382409	Cluster 4
Fxr1	1.31813688	1.009297235	1.282396227	-0.13370529	-0.409002397	0.106172635	-1.188020407	-0.890630559	-1.094644325	Cluster 2
Ankzf1	1.38982851	1.04668925	0.962360697	-0.745954513	-1.620441896	-0.844609323	0.157027466	0.010442682	-0.355342873	Cluster 2
Ppih	-0.868113329	-1.090249206	-0.464345284	-0.609395652	-0.425234298	-0.435919812	1.140888466	1.448681645	1.303687471	Cluster 3
Gm20755	1.455670257	1.396558169	0.450079266	0.041617669	-0.783681446	0.387262803	-0.972994127	-0.805391832	-1.169120757	Cluster 2
Cela1	-0.164234122	-0.60907298	-0.689886142	-0.400244176	-0.961968261	-0.997063063	1.604135489	1.029638648	1.188694607	Cluster 3
Lamtor1	0.572564884	0.878709049	0.977963472	0.552287076	0.39566434	0.511641745	-1.496416263	-1.440332137	-0.952082166	Cluster 1
Hepacam2	0.47886836	0.577249054	0.665283999	0.958970117	0.671799079	0.612477929	-1.242823711	-1.357524821	-1.364300005	Cluster 1
Muc1	-0.465332366	-0.462787124	-0.786487575	-0.793032707	-0.772506006	-0.682734245	1.446709856	1.243712427	1.27245774	Cluster 3
Tfrc	-1.168462686	-1.223448533	-1.112009101	-0.274374858	0.193660891	0.269605682	1.256966438	0.934013967	1.1240482	Cluster 3
Iapp	-0.37990952	-0.997018977	-1.248858759	-1.036358611	0.349286322	-0.066718434	1.562570915	0.975946323	0.841060742	Cluster 3
Akr1cl	-1.306578374	-1.301020909	-1.331655605	0.580529458	0.642310448	0.388185492	0.634417369	0.635197991	1.058614129	Cluster 4
Padi4	-1.115312941	-1.236857194	-1.00564702	-0.345645602	0.041450022	0.18553483	1.264823028	1.022649024	1.189005854	Cluster 3
Tff1	-1.169439231	-0.550172783	-0.704250358	-0.885202014	0.420912632	-0.258061202	0.055695865	1.662854512	1.427662579	Cluster 3
Mrps27	-0.651728759	-0.661109437	-0.491743585	-1.072117892	-0.441613126	-0.607457868	1.45718527	1.313546587	1.155038808	Cluster 3
Fgfr2	1.235600934	1.200407242	1.000209322	0.30444092	-0.270756717	-0.183787341	-1.204939468	-0.713021232	-1.36815366	Cluster 2
Rpsa	-1.046550478	0.17482853	-0.370599875	-0.800396375	-0.683757874	-0.916958982	1.156025613	1.666701039	0.820708402	Cluster 3
Ppp5c	-0.483427416	-2.129737039	-0.774193069	0.128071636	0.530298246	1.202431215	0.720091011	0.254977064	0.551488351	Cluster 4
Slc7a11	-1.324782672	-1.237079902	-0.384729158	-0.719419745	-0.228125396	0.58262319	1.141233158	1.080667413	1.089613113	Cluster 3
5730419F03Rik	0.920966239	1.020070793	1.479365472	-0.698787243	-0.417871033	0.570192498	-0.66079868	-0.949931923	-1.263206124	Cluster 2
Baat	-0.366668451	0.327632398	-1.268288829	-1.070810841	-0.667835845	0.29180168	-0.063346265	1.908084886	0.909431267	Cluster 3
4833411C07Rik	1.321499052	1.510093293	1.097235852	-0.28355169	-0.625837191	-0.834674848	-0.806171375	-0.675077052	-0.703516041	Cluster 2
Seh1l	-1.749645139	-0.209944364	-0.5251965	1.492996275	1.097957165	0.627388387	-0.693736113	-0.412724879	0.372905167	Cluster 4
Rin1	-0.824518154	-1.323188973	-1.29858948	-0.154896514	-0.124841681	0.466273211	1.279721039	0.871591391	1.108449162	Cluster 3
Sprr3	-0.807302253	-0.817260514	-0.152674648	-0.803420656	-0.46913911	-0.626835819	1.89722669	0.561125268	1.218281041	Cluster 3
Anln	-0.752190489	-0.535206087	-0.983232469	-0.638454173	-0.530973623	-0.501265731	1.145538213	1.298567235	1.497217122	Cluster 3
Chd9	0.023486356	-0.398780634	-0.374226432	-1.525616048	-1.372435851	0.609454938	1.165896046	0.881628399	0.990593225	Cluster 3
Sptb	0.406070503	2.230376273	-0.558067373	-0.64836082	-0.78369395	-0.414979321	0.838071212	-0.719294594	-0.35012193	Cluster 2
Dgkh	1.279894431	0.954620958	1.553330907	-1.119547349	-0.974707207	-0.234352591	-0.421856016	-0.340750224	-0.696632909	Cluster 2
Ccna2	-0.748879487	-0.831621062	-0.880946194	-0.779872399	-0.369023607	-0.311004926	1.268299511	1.291166266	1.361881899	Cluster 3
Gtpbp10	0.662622842	0.270922697	1.83980294	-0.79998524	-1.015965025	-0.119484917	0.920699477	-0.984596628	-0.774016145	Cluster 2
Rapgefl1	-1.282636842	-0.979151021	-0.901466221	0.482254498	1.812890395	0.998509055	0.078681155	0.035557998	-0.244639017	Cluster 4
Mterf4	1.356138238	1.165216903	1.163809746	-0.65224666	0.023683132	-0.104395034	-0.764016321	-0.963688103	-1.224501901	Cluster 2
Ptgds	-0.087957483	0.466641809	0.91273951	0.118322478	1.159558544	1.058825456	-1.410483807	-1.027320697	-1.19032581	Cluster 1
Mroh1	-1.671138362	-0.394152118	-0.699351802	-0.10795539	-0.611450015	0.076093739	1.564983263	1.031232566	0.81173812	Cluster 3
Oxsm	-0.496928447	-0.744835254	-0.451090923	-0.771475073	-0.714558612	-0.791452429	1.384985146	1.257898675	1.327456918	Cluster 3
Top2a	-0.271165337	-1.217192761	-0.960437948	-0.589485854	-0.628558708	-0.11151714	1.211526034	1.231712188	1.335119527	Cluster 3
Syt16	-0.714493368	-0.703627312	-0.464523401	-0.724438762	-0.739942573	-0.372337656	1.963362092	0.585508138	1.170492843	Cluster 3
D130067P18Rik	1.228034783	0.999418074	0.274861044	-1.04249418	0.26928152	1.189854894	-1.005617827	-0.936854824	-0.976483484	Cluster 1
Tub	1.294693546	0.973260312	1.480510129	0.183610168	-0.754015244	-0.719599425	-0.985247183	-0.802403089	-0.670809215	Cluster 2
Samd9l	-0.323565016	-0.410413565	-0.641539622	-0.637998847	-0.769630842	-1.040240976	1.537024046	0.784265368	1.502099452	Cluster 3
E030026E10Rik	1.057970106	0.973196028	1.022566418	-1.030375694	-1.551925238	-1.095449919	0.360174873	-0.031261483	0.295104909	Cluster 2
Cxadr	-1.617348091	-0.633614166	-0.573308182	-0.598422454	0.528653221	-0.473246044	1.082157799	1.215090479	1.070037437	Cluster 3
Plk1	-0.463609394	-0.591588732	-0.496083635	-1.048175898	-0.65157456	-0.684243955	1.167501553	1.337897311	1.429877312	Cluster 3
Gm5885	-0.917347716	-0.376272417	-0.952912563	-0.918691488	0.55305227	-0.671377886	0.34905241	1.266293849	1.668203542	Cluster 3
Rab12	0.741795954	0.994477904	1.17606904	0.134325159	0.232017222	0.498799608	-1.275774856	-1.256321266	-1.245388765	Cluster 1
Dleu2	0.847945257	0.883953922	1.22318033	0.503092997	0.122906977	0.054096762	-1.466149246	-0.745119655	-1.423907344	Cluster 1
Atf7ip	1.11717081	0.766298157	1.816607579	-0.897094776	-0.97278634	-0.140399134	-0.361261298	-0.463224144	-0.865310853	Cluster 2
Dctd	-1.04976818	-1.017878752	-0.343167652	-0.603045863	-0.344022913	-0.485667603	1.22272569	1.090371948	1.530453325	Cluster 3
Klhl22	1.239834887	0.768941735	1.093960203	0.04821622	-0.392717341	0.644118954	-1.531283	-0.999041722	-0.872029935	Cluster 1
Camk4	-0.392627692	-0.696935746	1.305662477	0.255068873	1.242416999	0.735037248	-1.790943673	-0.125516917	-0.532161568	Cluster 1
Nf1	0.443927707	-0.062750755	0.06500623	0.247045828	0.805306562	1.836223528	-1.130380418	-1.157393516	-1.046985166	Cluster 1
Pigu	-0.711361519	-0.28346287	-0.004471338	-1.313103861	-0.647098516	-0.757082215	1.440304654	1.265119982	1.011155682	Cluster 3
Pcsk9	-0.672610206	-0.566630347	-0.738336564	-0.7412407	-0.578713177	-0.681748709	1.284968104	1.507555511	1.186756088	Cluster 3
3021401N23Rik	1.117198287	0.860882871	1.34013848	-1.159869965	-1.295878723	-1.074358135	0.023298183	0.188119898	0.000469102	Cluster 2
Msi2	0.164782974	-0.144513546	1.429306596	-1.545522558	1.084904207	0.511320528	-1.106434823	0.427652142	-0.82149552	Cluster 1
Add2	-0.745721586	-0.553171884	-0.636293945	-1.539298623	0.149003254	0.359667052	1.654199296	0.101063485	1.210552952	Cluster 3
Cd44	0.431293358	0.443883664	0.340944691	-0.392388025	-1.807835457	-1.424561759	0.563447927	0.801751336	1.043464264	Cluster 3
Abca5	0.685292203	1.357347785	1.085268563	0.304314799	-0.250352966	0.135469496	-1.345540905	-1.525372248	-0.446426727	Cluster 1
Tenm4	1.26049719	1.295700708	0.722205223	-0.047750361	-0.015952905	0.225606431	-0.830531611	-1.128750197	-1.481024479	Cluster 1
A930038B10Rik	-0.956184001	-0.063645118	0.084174786	-0.964656364	-0.918331935	-0.845706362	1.491464836	1.098300203	1.074583954	Cluster 3
Ppp1r3c	0.117050679	0.265568312	-0.274880987	1.305918243	1.187074372	0.812397699	-1.353168877	-1.267542927	-0.792416514	Cluster 1
Zfp957	-0.919063689	-0.415419373	-1.646600439	0.028639901	-0.11824625	-0.420868436	1.109455232	1.115471683	1.266631371	Cluster 3
Nr1h3	1.503485687	1.186654167	1.124869874	-0.009514605	-0.829721953	-0.561393329	-0.632850627	-0.697198289	-1.084330925	Cluster 2
Ovol1	-1.026425837	-1.226616874	-0.803444629	0.926201582	-0.874683629	0.084467476	0.79263508	0.693728606	1.434138225	Cluster 3
Gm20754	-0.127214744	-0.731387799	-0.835504722	-0.33472564	-0.949350111	-0.863934427	1.219884793	1.491337896	1.130894755	Cluster 3
Plk4	-1.285524877	-1.226589674	-1.009157898	-0.257840403	0.313560523	0.187207597	0.930510082	1.13756793	1.210266719	Cluster 3
Chst7	-0.296641488	-0.088489718	-0.075372975	-0.801335525	-1.263996328	-1.093330209	1.460577133	1.067958989	1.090630121	Cluster 3
2510042O18Rik	1.146546819	1.048013166	1.616176247	-0.636529146	-0.135683224	-0.362400393	-0.752459633	-0.918686692	-1.004977144	Cluster 2
Heatr5b	0.826083174	-0.621766613	-0.416411629	-1.195936582	-0.363307604	-1.112324355	1.713351665	0.996059294	0.17425265	Cluster 3
Elk4	-1.282863255	-1.221894684	-1.350083337	0.733378585	0.886219963	1.068913406	0.638009641	0.149951149	0.378368531	Cluster 4
Galm	-0.382185746	-0.19975958	-0.88821626	-0.83757951	-0.617922445	-0.878548474	0.930184269	1.732502046	1.1415257	Cluster 3
Abcb8	-0.608293961	-0.167640402	-1.302642464	-1.048099014	-0.125969544	0.857438151	0.138748416	1.991468481	0.264990337	Cluster 3
Ephb2	-0.972886944	-0.890067453	-0.47615604	0.615304371	1.772535185	1.338644539	-0.233737332	-0.544997003	-0.608639321	Cluster 4
Prrc2b	1.023675311	0.112043148	-1.488601217	0.538467687	1.62477251	-0.092734563	-0.288153167	-0.131449041	-1.298020667	Cluster 1
Lat	1.151376771	1.420192227	0.642801427	0.174307686	-0.71849303	0.049685325	-0.981621963	-1.650396375	-0.087852066	Cluster 2
Stt3a	-0.747026168	-0.775049482	0.083477321	1.250830211	1.155427081	1.396219692	-0.945101454	-0.916249938	-0.502527264	Cluster 1
4930404H11Rik	0.704951053	1.621868471	1.433519042	-0.431171462	-0.865527916	-0.200580605	-0.854854157	-0.459118167	-0.949086259	Cluster 2
Rfx4	-0.012822498	-1.077849981	-0.888593442	0.018281375	-1.465458388	0.763226757	0.173910307	1.552461695	0.936844175	Cluster 3
E130006N16Rik	0.813561024	0.795075865	0.764736886	0.495316852	0.589823237	0.503509005	-1.163384569	-1.350600832	-1.448037468	Cluster 1
Psat1	-0.681915765	-0.700337108	-0.773438092	-0.969722172	-0.375464658	-0.437288991	1.326234673	1.262590992	1.349341121	Cluster 3
Scamp5	0.611487463	0.181228092	-0.761408951	-1.461286323	-1.018545608	-0.681015023	1.316712711	0.909341752	0.903485887	Cluster 3
Syt13	0.717722474	0.780690006	0.802077238	0.582387636	0.547143828	0.548066782	-1.244481743	-1.430499449	-1.303106774	Cluster 1
Tmem180	0.025231159	-0.007861424	0.115237045	-1.06898377	-1.279490536	-1.167262146	1.233340187	1.151619345	0.998170141	Cluster 3
Slc9a2	-0.476839073	-0.513528382	-0.233912231	1.068378909	1.47484069	1.330818673	-0.800793091	-0.835249913	-1.013715582	Cluster 1
Zmynd10	0.573687071	0.459496677	1.321877944	0.475551542	0.497547839	0.326331505	-1.384551267	-0.56977587	-1.700165441	Cluster 1
Dirc2	-0.862828273	0.551725395	1.304234568	-1.325956756	0.446564177	-1.236287169	-0.428747961	1.209829608	0.341466412	Cluster 3
Akr1c12	-0.648080271	-0.24907203	-0.003858794	-1.299183111	-0.779955483	-0.726032717	1.432147284	0.966803473	1.307231648	Cluster 3
Myo1e	0.344743881	0.769738666	2.008831888	-0.066335259	-0.189205234	0.118267326	-0.984501683	-0.664066349	-1.337473237	Cluster 2
Cenpn	-0.827415409	-0.974534633	-0.682119299	-0.627276675	-0.459807004	-0.360239159	1.226721806	1.392591823	1.312078549	Cluster 3
Rbm18	-1.272119234	-0.460961175	-0.598976944	1.423585807	1.398006738	1.02678055	-0.574201665	-0.44225282	-0.499861257	Cluster 4
N4bp2	0.330005811	0.456941912	1.242697029	0.389191565	0.605157473	0.815798156	-1.169461044	-1.439614912	-1.23071599	Cluster 1
Ube2n	-1.846243405	-0.945191385	-1.039697007	0.619101111	0.823341121	0.560489364	0.566657441	0.380913586	0.880629173	Cluster 4
Ltb4r2	-0.310910031	-0.571681371	-1.080918701	-1.116501145	-0.126662317	-0.558810191	1.354492101	0.990840396	1.42015126	Cluster 3
Svep1	1.355290863	1.242867626	0.984512161	0.471678968	-0.793182971	-0.797351978	-0.550823124	-0.836834468	-1.076157077	Cluster 2
Serpine2	0.988988522	1.239853776	1.38346115	0.340388287	-0.616895148	-0.414820868	-1.135317577	-0.990209517	-0.795448624	Cluster 2
Aasdh	-1.317236696	-1.287413148	-0.423890998	0.022566985	-0.393546378	-0.111247927	1.176754131	0.891828767	1.442185264	Cluster 3
Brwd1	0.703980934	0.204995233	0.963416028	0.141261172	0.584769702	1.173141208	-1.172033589	-1.447420528	-1.15211016	Cluster 1
Hist3h2a	0.058364117	-0.356134897	-0.451251867	-1.302168819	-0.783527242	-0.821025103	1.197008129	1.566245779	0.892489902	Cluster 3
Smpdl3b	-1.016633156	-0.392004105	-0.961277156	-0.256096616	-0.54014639	-0.700633732	1.102829528	1.33438929	1.429572337	Cluster 3
Clasp1	-1.140085085	-0.418822267	-1.107583753	-0.46072479	0.264783602	-0.747998663	1.40465267	1.261625404	0.944152883	Cluster 3
Map2	1.195382241	0.565008193	1.699752802	-1.295049941	-0.351318249	0.203302483	-0.501154122	-0.512411967	-1.00351144	Cluster 2
Gen1	-1.235331589	-0.512794777	-0.671719734	-0.751182998	-0.421111951	-0.221536385	1.177865223	1.085547596	1.550264615	Cluster 3
Pdlim7	-0.006849532	-1.296918783	-1.842088626	-0.091654859	0.400003597	0.487064122	1.351999666	0.809609526	0.188834889	Cluster 4
Dnajb11	-1.275806781	-1.481540731	-0.902935433	-0.089409352	0.970358192	0.292905041	1.024265226	0.408127964	1.054035872	Cluster 4
Thbs1	0.526397075	0.082133487	-0.113325195	1.874658065	0.739689998	0.110172443	-1.153184345	-0.746422009	-1.320119518	Cluster 1
Grhl2	-1.121871476	-1.070866812	-0.793876531	-0.222876677	1.60212935	1.442207901	0.26789271	0.257587491	-0.360325957	Cluster 4
Fos	-0.962498592	-0.905962023	-0.751905888	1.42360601	1.29383315	1.172356911	-0.313659377	-0.64708506	-0.308685133	Cluster 4
6030458C11Rik	-1.638316048	-0.53933503	-1.002299067	-0.042753947	-0.217749532	0.453153754	1.040070949	0.345822324	1.601406596	Cluster 3
Tigd5	0.549614626	0.570710253	0.465850887	0.922915596	0.771553207	0.674465065	-1.169822612	-1.338657364	-1.446629658	Cluster 1
Kcnd3	0.078070068	0.379629924	0.403588943	0.811756861	1.012187769	1.068330483	-1.57767069	-1.034103899	-1.141789458	Cluster 1
Nxpe4	1.787632267	0.280295829	0.164858012	-0.783731824	-1.748639022	-0.154387709	0.939296658	-0.205450619	-0.279873592	Cluster 2
Sars2	-0.38225293	-0.428598942	-0.678889571	-0.844151552	-0.86826459	-0.727432958	1.445712776	1.381134491	1.102743276	Cluster 3
Cit	-0.414598757	-0.909782377	-1.309799348	-1.037767334	0.279733015	-0.111621072	1.211215502	1.25133787	1.041282501	Cluster 3
Creb5	1.122184183	0.539824281	1.088419473	0.852941406	-0.140931007	0.14900134	-1.514241769	-1.009767287	-1.087430621	Cluster 1
Pomt2	-1.224718807	-1.378782804	-1.208340304	0.349455009	0.245805547	0.328360677	0.959632725	0.779964234	1.148623722	Cluster 4
Rpn1	-1.655238169	-1.11458454	-0.542705447	-0.09111719	0.663131407	0.056061862	1.154204768	0.144981288	1.38526602	Cluster 4
Nkap	-1.061377574	-1.101512171	-0.847798251	-0.334359129	-0.150342177	-0.270991942	1.27414993	1.293469496	1.198761819	Cluster 3
Calm1	-1.539388908	-0.90077222	-0.781314562	-0.080981689	0.091853518	-0.292486256	1.10837794	1.119668964	1.275043213	Cluster 3
Slc39a12	-0.295862929	-0.18775889	-0.463437282	-0.877746338	-0.740116739	-1.234071292	1.305607414	1.182675442	1.310710615	Cluster 3
Ints8	0.488867107	0.626144666	1.165401298	0.377597789	0.39243938	0.828640066	-1.332304579	-1.342183307	-1.204602419	Cluster 1
Avpr1a	1.170237223	1.373256296	1.22675947	0.129311993	-0.724187543	-1.137482065	-0.567167933	-0.763107931	-0.707619511	Cluster 2
Igbp1	0.31484904	0.86218076	0.971715728	-0.424627743	-1.282656123	-1.867226964	0.224592818	0.854929883	0.346242602	Cluster 2
Igfbpl1	-1.882928982	-0.519530186	-0.746283626	-0.051923358	1.410289325	1.129204632	0.407787176	0.411841686	-0.158456666	Cluster 4
Ntsr2	0.440269429	-1.203557019	-1.63023256	-0.026920231	1.271899205	0.986135305	-0.770805792	0.665925213	0.26728645	Cluster 4
E2f3	-1.187740811	-1.092304357	-0.770860569	-0.9352032	0.190695415	0.550414829	1.156591911	0.857703526	1.230703255	Cluster 3
Cmpk2	0.051598469	-0.392610961	-0.22634074	-1.319088361	-1.031443149	-0.649966819	1.384465681	0.727477349	1.45590853	Cluster 3
Pzp	-1.456849445	0.388113753	-0.269717025	-0.561582843	-0.698503196	-0.486644054	1.427425576	0.05348117	1.604276063	Cluster 3
Slc35a4	-0.870565104	-0.696619735	-1.571696481	0.058059578	0.191827585	-0.525295382	1.239994254	0.901220513	1.273074772	Cluster 3
Ripk1	-1.194889018	-1.286089628	-1.299015038	0.974325103	1.017041785	0.982345864	0.272596939	0.086054215	0.44762978	Cluster 4
Frk	-0.002386848	-0.137062085	0.062681209	-1.14479155	-1.154813494	-1.083310731	1.347904311	0.818272661	1.293506526	Cluster 3
Plekha6	0.114736953	0.043683298	-0.401702003	-0.873822956	-1.198030094	-1.188669654	1.445617897	0.984892412	1.073294147	Cluster 3
Abl1	-0.364188233	-1.667595493	-1.013440087	-0.829391858	0.635079642	1.178041881	1.017621067	0.517268928	0.526604153	Cluster 4
Thrb	0.875651346	0.747094353	1.083227075	0.310581556	0.301728032	0.551343154	-1.182293584	-1.371318197	-1.316013736	Cluster 1
Gvin1	0.045676391	-0.919906849	-0.570311749	1.330214233	0.344387665	-0.289041317	0.525595077	-1.728247806	1.261634356	Cluster 4
Omp	-1.204614946	-1.136853411	-0.879743654	-0.376126025	0.540874719	0.122193489	1.742373442	0.216872311	0.975024076	Cluster 4
Sema6d	-0.103231738	-0.556033031	0.046656015	1.614824259	1.226991004	0.231887434	-0.322166952	-0.321211627	-1.817715364	Cluster 1
Nt5dc2	-0.769403669	-0.743548029	-0.874732924	-0.546910264	-0.447545532	-0.582515818	1.233638906	1.374764392	1.356252939	Cluster 3
Pdp1	0.666104234	1.454794585	1.346017551	-0.088623734	-1.339929019	-1.180345012	-0.637891655	-0.125916314	-0.094210636	Cluster 2
Nfat5	1.260609057	0.868379165	1.021758659	0.148702646	0.090039612	0.248663242	-1.200709138	-0.985835983	-1.45160726	Cluster 1
D030028M11Rik	-0.690230267	-0.698566449	-0.719473999	-0.689646778	-0.600125556	-0.521808453	1.467570386	0.873087686	1.579193431	Cluster 3
Ndc80	-0.856896814	-0.767649111	-0.693200473	-0.594862325	-0.589144599	-0.461973624	1.152715264	1.374701575	1.436310107	Cluster 3
Rassf2	0.937954359	1.274157814	1.348051832	0.46519468	-0.839996238	-0.627234198	-1.039451276	-0.503948192	-1.014728781	Cluster 2
Frmd5	-0.195489026	-1.004128917	-0.586991865	-0.41180083	-0.820314376	-0.749668814	0.71477966	1.401784944	1.651829224	Cluster 3
Syne2	0.908851851	0.8867663	1.407858299	0.420229924	-0.158768087	0.036046852	-1.297242349	-0.888107353	-1.315635436	Cluster 1
Lef1	0.57868078	1.835333605	-0.27116133	-0.667467747	-0.205072356	1.259255936	-0.864638709	-0.922634159	-0.74229602	Cluster 1
Tnfaip8l3	-0.972090891	-1.119085158	-1.154616641	1.264343121	1.152708889	1.198585051	-0.133559291	-0.291184849	0.054899769	Cluster 4
Tekt5	-0.236380549	-1.00021713	-0.381235341	-1.261035613	0.048646492	-0.765100838	0.896168064	1.645006912	1.054148003	Cluster 3
Sh3bp5	0.993883912	1.196568183	0.725231418	1.051459007	-0.189426035	-0.448235038	-1.003754375	-1.168770092	-1.156956981	Cluster 1
Cmtm4	1.832482123	-0.235189189	1.062208902	-1.192778412	0.209526713	0.463050914	-0.96281746	-0.869573759	-0.306909832	Cluster 2
Tmc7	-0.926923165	-0.645173454	-0.721956057	0.424796677	1.339227264	0.858876788	-1.626726877	0.688988388	0.608890437	Cluster 4
Ckap2	-0.657080213	-1.004681425	-0.770575001	-0.690726259	-0.396555699	-0.392107672	1.101960899	1.317536119	1.49222925	Cluster 3
Hist1h2af	-0.643832998	-0.707308741	-0.589267926	-1.022886444	-0.459724614	-0.503962502	1.272036876	1.532274612	1.122671736	Cluster 3
Gnal	1.449020486	1.089955742	1.211251501	-0.70735375	-1.17831792	-1.042910698	-0.444243769	-0.178896883	-0.198504709	Cluster 2
Spic	0.945397272	0.712494748	0.358040832	1.049022839	0.602611809	0.034908303	-1.296919599	-1.666579094	-0.73897711	Cluster 1
Cr2	0.756723615	0.029658545	-1.114078127	0.984744516	0.891750008	1.165207606	-0.977232167	-1.415879648	-0.320894347	Cluster 1
Tfap4	0.869937836	1.10114509	1.198996487	-0.789278131	-1.573173501	-1.190465644	0.156196847	0.231581375	-0.00494036	Cluster 2
Sult4a1	-0.922859075	-1.454292788	-1.501914373	0.40249122	0.559170532	0.517893447	1.004467701	0.535188635	0.859854701	Cluster 4
Rab3il1	0.771532228	0.701133568	0.501659188	-0.94865739	-1.154735043	-1.773830826	0.825501186	0.638206554	0.439190534	Cluster 2
Mefv	-0.787411661	-0.633577988	-0.90535087	0.677522861	-1.029484644	-0.703872925	1.102300846	0.733361303	1.546513079	Cluster 3
Slc35b4	-0.830579513	-0.674741049	-0.902391169	-0.591987975	-0.316267582	-0.588188401	1.305841579	1.584876752	1.013437357	Cluster 3
Derl2	-1.071720064	-0.969064072	-0.482844626	-0.631192486	-0.190385388	-0.514389273	1.232783377	1.242278822	1.38453371	Cluster 3
Zfp612	0.875188053	0.979693716	1.059996963	0.139062953	0.191752339	0.531057366	-1.179513799	-1.142976919	-1.454260673	Cluster 1
Krt2	-1.199281897	-1.178989828	-0.630407712	0.115126989	-0.637267929	0.955606488	1.54212414	1.031306741	0.001783008	Cluster 4
Fam109a	0.982347925	1.19585752	1.353941236	0.07789553	-0.63143743	0.119071877	-1.256537715	-0.721800654	-1.119338289	Cluster 2
Clvs1	1.649469747	0.663929064	1.537041721	-0.684268798	-0.647632411	-0.615303802	-0.64647728	-0.596389355	-0.660368888	Cluster 2
Nucks1	-1.115810737	-1.451418332	-1.224131215	0.857013935	0.376725831	0.908063434	0.045724131	0.518500887	1.085332065	Cluster 4
Smarca4	-0.436821755	-0.674833296	-0.888146504	-0.329814488	-0.901500315	-0.684935543	1.387576262	1.102368986	1.426106653	Cluster 3
Trip13	-0.552074569	-0.505159978	-0.258197765	-0.909878092	-0.980720237	-0.693551488	1.253702732	1.199352576	1.446526822	Cluster 3
Olfr1211	-1.501894579	-1.089829826	-0.700026189	-0.463957709	0.550169598	0.010321992	0.784411538	1.322031945	1.088773231	Cluster 3
4932416J16Rik	0.93522546	0.836348961	1.656130875	-0.948297335	-0.822682692	-0.628470087	-0.797740653	0.60899972	-0.839514249	Cluster 2
Mycs	-1.020115747	-0.526746279	-0.934860033	-1.401522456	0.521371227	0.160799298	0.954801663	1.359222458	0.887049869	Cluster 3
Kalrn	-0.941396938	-1.387050853	-1.527669831	0.66330791	0.698282426	0.175907624	1.025530102	0.576490841	0.71659872	Cluster 4
2900055J20Rik	0.948008912	2.032136258	0.747449684	-0.516449185	-0.723309246	-0.710964337	-0.397451812	-0.754075871	-0.625344404	Cluster 2
S1pr2	-0.416073438	-0.162157105	-0.925141635	-0.712387483	-0.633386292	-1.017917268	1.263004322	1.217976049	1.38608285	Cluster 3
H2afz	-1.122139807	-0.752917652	0.089763284	-0.725311971	-0.292876571	-0.914749646	0.974324918	1.413279751	1.330627694	Cluster 3
Slit2	2.218935032	0.063546743	0.261498861	-0.854832625	0.085470892	0.314992032	-1.384800067	-0.369624672	-0.335186196	Cluster 2
Scn3b	-0.080884432	-1.262157418	0.420017688	-0.232262338	-0.15663229	-1.716214869	1.048355108	0.724071128	1.255707422	Cluster 3
Myot	-1.109640356	-1.104537118	-1.082649777	1.155262474	1.22830153	0.974057438	0.41215998	-0.625516221	0.15256205	Cluster 4
Glce	-1.421842277	-0.961804824	-1.148221719	1.074507806	0.885407505	1.313648529	-0.070737626	0.08849946	0.240543147	Cluster 4
Cwf19l2	0.414522527	1.060905933	1.717759674	-0.497541442	0.133383802	0.348036927	-1.053408591	-1.0412154	-1.082443431	Cluster 1
Ugt2b37	0.124769626	-1.103993111	-1.178357276	-1.166295319	0.425172682	-0.30538466	0.6060865	1.280526217	1.317475341	Cluster 3
Cd1d1	1.363111322	0.995173909	1.215904041	0.132299662	-0.577302357	0.014683148	-1.153632936	-0.921814977	-1.068421812	Cluster 2
Bmp8a	-0.81032219	-1.168954876	-0.683372303	0.876895384	1.512344665	1.356402663	-0.158697187	-0.746417464	-0.177878693	Cluster 4
Plekhh2	1.058174357	1.222667322	1.212645618	-0.269458312	-0.038649713	0.174804205	-0.954056161	-1.25423332	-1.151893997	Cluster 1
Terb1	0.832454381	0.87542982	1.424680406	-1.058706018	0.198989726	0.438250275	-1.091163108	-0.237395904	-1.382539577	Cluster 2
Arfgef3	-0.822922545	-1.175233469	-0.754000546	-0.614294462	-0.272223711	-0.160678306	1.345557043	1.033577209	1.420218786	Cluster 3
Csf2	1.200971721	0.874729417	1.2749155	0.094966136	-0.90766093	-0.247173792	0.130791695	-1.613330544	-0.808209203	Cluster 2
Tcaf2	-0.921680858	-0.671462913	-0.433743451	-0.445272098	-0.804442457	-0.648157318	1.073305932	1.306086381	1.545366783	Cluster 3
Heatr5a	0.283933536	-1.46044276	-1.032212678	0.118035189	-0.888940999	-0.234819574	1.458840367	0.567606752	1.188000168	Cluster 3
Olfr576	-0.485961599	-1.144864675	-1.312740769	-0.674700487	0.420478064	-0.138125944	0.654239384	1.506690694	1.174985332	Cluster 3
Tril	1.026555309	0.911844687	1.064492671	-0.502834543	-1.627371058	-1.405116263	0.134926709	0.132273296	0.265229192	Cluster 2
Ccdc158	0.013382153	0.251508871	0.325287655	0.814049068	1.270321902	0.995616852	-1.289199666	-1.372922862	-1.008043972	Cluster 1
Man1a	-0.868195617	-0.995773125	-0.140555171	1.204841855	-0.298618693	-1.454806097	0.902533796	0.377583641	1.272989412	Cluster 3
Vps33a	-1.289879147	-0.982897446	-0.958991364	-0.103790829	0.062380046	-0.290875907	1.434791544	1.177945067	0.951318035	Cluster 3
Has1	-0.889439935	-0.91198777	-0.791602049	1.518584084	1.227802375	1.160622503	-0.370583763	-0.533221746	-0.410173699	Cluster 4
Fgfr4	-0.84869028	-1.190790962	-0.897046629	-0.780520911	0.382012246	0.053252412	0.518918999	1.055029291	1.707835835	Cluster 3
Tlcd1	-1.104789603	-0.736309898	-0.565855792	0.395006735	1.875787585	1.314435707	-0.458690328	-0.209049706	-0.510534701	Cluster 4
4932442E05Rik	0.424577905	0.193286855	-0.009018713	1.350818396	0.693874623	0.988133593	-1.437913605	-1.058063931	-1.145695122	Cluster 1
Kat2b	1.762829606	0.596166188	1.452446211	-0.682214254	-0.640005146	-0.603340468	-0.640200929	-0.586392034	-0.659289175	Cluster 2
Zfp975	1.343495249	1.343819539	1.195206424	-0.490168936	-0.901226299	-0.233407225	-0.47579721	-0.750083821	-1.031837721	Cluster 2
Dsc2	-1.40400509	-1.428530372	-0.997391329	0.390395962	1.091423835	0.930146189	0.575044347	0.199462498	0.643453961	Cluster 4
Fbxl19	-1.040704775	-0.578227718	-0.24786756	-0.727441819	-0.521496333	-0.767067464	1.34733346	1.041895103	1.493577106	Cluster 3
Tsc1	-1.156956698	-1.323541782	-0.776723147	0.141509132	-0.534866887	0.253921192	1.355796412	1.107217406	0.933644372	Cluster 3
Skap2	-0.658737207	-0.758260595	-0.727057904	-0.381846487	-0.731558683	-0.703309524	1.348040903	1.138329271	1.474400227	Cluster 3
Shprh	0.260716507	1.060662011	1.216576058	-0.14297727	0.471011596	0.729043432	-1.522115165	-1.246029066	-0.826888104	Cluster 1
Prickle1	1.218575175	0.973632076	1.445503145	-1.1963561	-1.071019131	-0.889314905	-0.12704902	-0.055298293	-0.298672946	Cluster 2
Podxl2	0.518142836	0.821493327	0.392735237	0.520564069	0.845324821	0.841245393	-1.312805996	-1.179286935	-1.447412753	Cluster 1
Adcy7	1.034625306	1.242173086	1.499401329	-0.158801852	-0.246608179	-0.457496407	-0.994830537	-1.04009581	-0.878366936	Cluster 2
Tshz2	0.762792532	0.922223214	1.378245265	0.491883096	0.049591787	0.022742136	-1.078361013	-1.199375063	-1.349741954	Cluster 1
9030617O03Rik	-0.373604057	-0.603536745	-0.468379696	-0.852819808	-0.924427334	-0.709835439	1.166413842	1.431194995	1.334994243	Cluster 3
Adam1b	0.36307863	1.183140048	-0.197120734	-0.336431548	-1.684796909	-0.923852478	-0.033449209	0.009848645	1.619583555	Cluster 3
Pik3r3	-0.898329791	-0.710133305	-0.681497028	0.110315078	-0.918623515	-0.620240446	1.220957127	0.816387061	1.681164819	Cluster 3
Dusp18	-1.443300656	-1.06044687	-0.542689495	0.073546983	0.309218212	-0.685562316	0.816264386	1.104392971	1.428576785	Cluster 3
Uck1	-0.168817608	-0.638354678	-1.330456801	0.985678066	1.560241898	1.217761525	-0.423339989	-0.637092302	-0.565620111	Cluster 4
Tex36	0.588354586	1.081598428	1.251261647	0.399124655	-0.05691807	0.377515043	-0.960443014	-1.561941657	-1.118551619	Cluster 1
Tmem81	1.165295994	1.143183259	1.528373446	-0.306557225	-0.390669748	-0.367419311	-1.02226963	-0.730884766	-1.019052019	Cluster 2
Hk1	-1.054861881	-1.215689634	-0.724542673	0.295368492	1.790409978	1.21814803	-0.321886447	0.051314841	-0.038260706	Cluster 4
Pou3f4	-0.438879804	-0.467811793	-0.489287202	2.639460731	-0.156821577	-0.140048019	-0.303108046	-0.181659501	-0.461844789	Cluster 4
Ankrd36	-1.062316975	-0.86021988	-1.708797189	0.632094155	0.618500541	0.740373693	0.307054273	1.336780857	-0.003469476	Cluster 4
Kmt2a	0.611850459	0.847445568	1.087619061	0.268222381	0.586792461	0.48279967	-1.20510095	-1.211903236	-1.467725414	Cluster 1
Pik3r1	1.053476191	1.104099807	1.209143642	-1.322734814	-0.990745203	-1.148042528	0.117435317	0.25874946	-0.28138187	Cluster 2
Ttc26	-2.047425685	-0.092651851	-0.507741173	-0.368729412	-0.317115503	0.391167402	0.564081792	1.241700919	1.13671351	Cluster 3
Gpam	-0.275807713	-0.591138874	-0.843638384	-0.319534381	-0.937355486	-0.897528267	1.5381727	1.122065623	1.204764782	Cluster 3
Hn1l	-1.626422917	-0.772959395	-0.504272077	-0.390609106	-0.202597393	-0.063520941	0.976545086	1.374348334	1.209488407	Cluster 3
Usp11	0.674905011	1.168478963	1.074352972	0.130526835	0.253911951	0.450084142	-1.134701181	-1.426014233	-1.19154446	Cluster 1
Selenbp2	1.271280472	1.368331264	1.148268096	-0.032223552	-0.503127754	-0.394819735	-1.001404717	-0.759046206	-1.097257868	Cluster 2
Zranb1///Ctbp2	0.502962725	0.358479035	0.661363838	0.80742071	0.680709661	0.922023046	-1.265430147	-1.165642131	-1.501886738	Cluster 1
Mef2a	-0.105915355	-0.14451623	0.207583034	0.755713378	1.420736925	1.239020909	-1.150889337	-1.049868301	-1.171865023	Cluster 1
Gulp1	1.597603756	0.473469574	1.658712511	-0.704360522	-0.745514073	-0.707880538	-0.273181886	-0.671999804	-0.626849018	Cluster 2
Pyy	0.009514077	-0.564541741	-0.965924804	-1.451472054	-0.036713132	-0.556637951	1.424400286	1.136133406	1.005241912	Cluster 3
Napg	-1.662144456	-1.15099735	-0.788826364	1.050316306	0.155462367	0.166129085	0.610228654	0.335049774	1.284781986	Cluster 4
5830400J07Rik	0.726739495	0.962408937	1.135276958	0.78435343	-0.340284183	0.212018992	-1.205691096	-1.606297979	-0.668524552	Cluster 1
Tnnt3	-0.254445194	-0.058956621	-0.477003471	-0.799941773	-1.090725755	-1.038170491	1.529425444	1.268213064	0.921604797	Cluster 3
E330013P08Rik	1.288406107	1.258704181	1.251961113	-0.523939682	-1.352747359	-0.81416589	-0.283449777	-0.428149511	-0.396619184	Cluster 2
Tssc1	0.48896074	2.299049515	0.406903127	-0.844730969	-0.080658489	-0.158003473	-0.491660661	-0.735854956	-0.884004834	Cluster 2
Cck	-0.036589224	-2.332942766	-0.006707867	0.456881638	1.122059689	0.286430233	-0.335515148	-0.094225104	0.940608549	Cluster 4
Pcgf5	1.278550426	1.117877421	1.245070972	-0.178913757	0.067767225	-0.338700429	-0.984431677	-1.17113954	-1.036080641	Cluster 2
Gria2	-0.233058049	-0.095678303	2.613034355	-0.299237812	-0.646455676	-0.578542172	-0.2541373	-0.445129076	-0.060795965	Cluster 2
Cntn4	0.513729331	0.21897746	0.633694617	-1.267624378	-1.331835124	-1.31514763	0.903241892	0.883693069	0.761270762	Cluster 3
Defb37	-1.138534073	-0.39048954	-1.479013368	0.62920247	-0.136585897	-0.28916148	1.334049292	0.026502885	1.444029712	Cluster 4
Pdia6	-0.765402991	-0.846166618	-1.0327789	-0.285059987	-0.275456355	-0.661220229	1.194124436	1.191826831	1.480133813	Cluster 3
Map4k5	1.142983395	0.809929675	0.550950084	0.285399571	0.408262645	0.595770804	-0.949107319	-1.726621034	-1.11756782	Cluster 1
Bst2	-1.0388516	-1.438536414	-1.271897679	0.354097606	0.387204135	0.069489338	1.179414355	0.791973549	0.967106709	Cluster 4
1700019N19Rik	-0.6741138	-0.951060306	-1.103772817	-0.806907988	0.196751358	-0.351760998	1.124820142	1.443771606	1.122272804	Cluster 3
Pstpip2	-1.01821852	-0.374661354	-0.422338291	0.318478047	-1.332042983	-0.675660153	1.349710083	0.786633001	1.368100171	Cluster 3
Nmt2	-1.25596201	-1.400759676	-0.773671018	0.18294984	-0.164884908	0.066053413	0.908340721	1.21971112	1.218222518	Cluster 3
Mex3b	1.030092639	1.261848808	1.449432126	-0.454128205	-1.243781006	-1.079148958	-0.41736684	-0.227454086	-0.319494478	Cluster 2
Hpgd	0.990045387	1.011029683	0.577612895	-0.535931818	-1.420103912	-1.716970545	0.399320945	0.272937684	0.42205968	Cluster 2
Isg20l2	-1.41907198	-0.679396	-0.71152881	0.87901258	1.438060208	1.37415259	-0.265040419	-0.429165487	-0.187022683	Cluster 4
Rora	1.020485856	0.831695909	0.598140853	0.080370402	0.69929231	0.487001631	-0.736175593	-1.180643184	-1.800168185	Cluster 1
Nrf1	-0.909839597	-0.415138937	-1.175066274	1.08393677	1.505296393	1.182496116	-0.374341394	-0.793050564	-0.104292513	Cluster 4
Pamr1	0.813732673	0.882809001	0.986051733	0.508692436	0.341570392	0.357271964	-1.228889585	-1.204439459	-1.456799155	Cluster 1
Cacnb2	1.302376971	0.996760653	0.340428132	0.639564259	0.159664312	0.257484151	-1.348113343	-0.929942697	-1.418222438	Cluster 1
Emilin3	0.702649707	1.887417056	0.689845044	-0.355978703	-0.795070934	-1.596760095	-0.382380307	-0.042229367	-0.1074924	Cluster 2
Fam120b	0.700514005	0.834668951	0.9637841	0.469897886	0.39693099	0.571468117	-1.376506452	-1.228977019	-1.331780578	Cluster 1
Clpb	-0.523884131	-0.785890864	-0.666072623	-0.716067497	-0.495993072	-0.764114731	1.529913584	1.36547735	1.056631984	Cluster 3
Uox	-1.425609036	-0.915621251	-1.181701645	-0.023362178	0.353870231	-0.048108912	1.262951517	0.823998282	1.153582992	Cluster 3
Ccdc129	-0.054423098	-0.008919472	-0.887315553	-0.544248227	-1.297165848	-0.813272789	1.224039425	1.534011979	0.847293583	Cluster 3
Vmo1	1.505401029	1.009298374	1.083385334	-0.717206407	-1.294742182	-1.06379886	-0.011436569	-0.045319659	-0.46558106	Cluster 2
Vamp4	0.170630929	0.772952326	1.330977245	1.31604462	-0.355110382	-0.107813229	-1.603154584	-0.758198459	-0.766328466	Cluster 1
Rhebl1	1.074007269	1.160059386	1.513953538	-0.463235358	-1.268287068	-0.856945932	-0.267599511	-0.144462558	-0.747489767	Cluster 2
Armc9	-0.974240176	-0.11626429	0.370562039	1.517111643	0.734960408	0.898573602	-1.057391493	0.084617136	-1.457928867	Cluster 1
Dtd2	0.018350538	0.293978776	-0.001677286	-1.223264899	-0.998773497	-1.358387624	1.031236288	1.169868598	1.068669106	Cluster 3
Colgalt1	-0.956585431	-0.410435524	-1.042956605	-0.165642058	-0.135211755	-0.970315714	1.690804363	1.026355841	0.963986883	Cluster 3
Kbtbd8	-1.266665542	-1.094115378	-1.265827704	0.99717055	0.957178331	0.690321699	0.259344553	-0.30230569	1.024899181	Cluster 4
1700095A21Rik	0.458926223	1.701847515	0.93918452	-1.131865348	0.160631453	-1.004462798	0.524880603	-0.997534175	-0.651607993	Cluster 2
Muc4	-0.787971842	-0.567896905	-0.783277694	-0.974711559	-0.415463694	-0.388401318	1.49449613	1.209575312	1.213651568	Cluster 3
Fut9	-0.063774624	-0.026049857	0.174093634	-1.208240155	-1.165632471	-1.122585917	1.190066295	1.133753239	1.088369857	Cluster 3
Ttbk2	0.303110237	1.543748418	1.510221604	-0.848383967	-0.354001139	0.333226793	-0.44300615	-1.044691887	-1.00022391	Cluster 2
Stbd1	0.305251714	-0.183528057	-1.589862711	1.175449929	-0.376350291	-1.409350973	0.250610687	0.687297566	1.140482135	Cluster 3
4930427A07Rik	-0.614272728	-0.538287593	-0.642173308	-0.919158129	-0.677275391	-0.586054083	1.334415523	1.339293109	1.3035126	Cluster 3
Ssr4	-0.37624052	-0.48094101	-0.464337243	-0.834768455	-0.925158604	-0.840934191	1.377254247	1.361839837	1.183285938	Cluster 3
Ldha	-0.532649242	-1.015287681	-1.128134751	-0.529847542	-0.23794437	-0.396331569	1.317550453	1.277840374	1.24480433	Cluster 3
Cyb561	-0.902567029	-1.006513755	-0.674071766	-0.219939329	-0.126922177	-0.855082164	1.552700859	1.215211668	1.017183692	Cluster 3
Casp8	-0.630700502	-0.640104372	-1.082797873	-0.697217456	-0.324480898	-0.528587254	1.483217904	1.111670507	1.308999943	Cluster 3
Slc38a9	1.332140909	1.419601618	-0.726078561	0.986951732	-0.536529949	-0.004499832	-0.587596849	-1.329941663	-0.554047407	Cluster 1
Ppp1r9a	1.507549734	0.056643592	1.224514663	-0.410170047	-0.160588251	0.82868832	-1.342069823	-1.064379584	-0.640188604	Cluster 1
Nup93	-0.578478747	-0.742881783	-0.74064795	-0.862754186	-0.427426805	-0.601850008	1.512931188	1.160545421	1.28056287	Cluster 3
Pigw	-1.605889032	-1.251395533	-1.047377658	0.41581141	0.582920969	0.424146293	0.795682833	0.769041483	0.917059236	Cluster 4
Il17rd	-0.180249119	-0.838282775	-1.400328649	-1.136923714	0.550527139	-0.265404942	1.143158062	1.247884409	0.879619589	Cluster 3
Bspry	-0.831432499	-0.868029475	-0.475442219	-1.120937974	-0.21326197	-0.322786701	1.410856902	1.240565303	1.180468633	Cluster 3
Sepsecs	-1.588472204	-1.106155414	-1.18597308	0.472492741	1.023133887	0.926049823	0.421343031	0.478752173	0.558829043	Cluster 4
Zmym5	0.548598734	0.630985115	0.924916675	0.338553004	0.59120138	0.884540987	-1.129713923	-1.265828669	-1.523253304	Cluster 1
Atl3	-0.730878901	-0.840321582	-0.702303727	-0.432206487	-0.485383313	-0.767559321	1.385963536	1.397333886	1.17535591	Cluster 3
Gm4755	0.12030336	1.43064309	1.090824508	0.3920272	-1.019424214	0.876816818	-0.986541903	-0.946757062	-0.957891798	Cluster 1
Ctnnb1	-0.141700258	1.948102055	1.14535006	-0.138573972	-0.665401908	-0.856691507	-0.398663816	-1.194531692	0.302111037	Cluster 2
Afg3l1	-0.003352299	-0.375602555	-0.882647293	-0.852255211	-0.90933191	-0.792965313	1.429997015	1.248134924	1.138022641	Cluster 3
Shq1	0.022180128	1.036283083	1.880379121	0.286337089	-0.321974307	0.13634944	-0.747834456	-1.158216188	-1.133503909	Cluster 1
Ddx23	0.871576592	0.494745301	0.669714313	0.650556441	0.514829226	0.759392356	-1.24557339	-1.506608718	-1.208632122	Cluster 1
Thy1	1.090789591	1.18785598	1.599733009	-0.721121785	-1.06077098	-0.459729947	-0.744489568	-0.321447706	-0.570818595	Cluster 2
Apaf1	-1.400411423	-0.551988098	0.623612275	1.63860229	-0.470333838	-1.053600906	-0.058084165	0.128000882	1.144202983	Cluster 4
Eef1d	-1.181361723	-1.559760218	-0.984493272	0.559942369	0.297001243	-0.018687867	0.885443484	0.922322315	1.07959367	Cluster 4
Klra6	0.192723918	-0.071229567	0.625827959	1.415179276	1.062266268	0.346264086	-1.039075747	-1.143497702	-1.38845849	Cluster 1
Slk	-1.627794367	-1.052003975	-1.094903481	0.929950956	0.999414963	0.87238186	0.243249124	0.147291469	0.582413451	Cluster 4
Scamp2	-0.430503611	-0.512314306	-0.993110891	-1.031495163	-0.22898499	-0.511306792	1.84695197	0.779338997	1.081424785	Cluster 3
Capns1	-0.440686922	-0.210229771	-1.068782552	-0.746827998	-0.527581318	-0.858315996	1.541572773	1.151108358	1.159743426	Cluster 3
Syngr1	1.294009986	1.904743309	0.475969719	-0.535429927	-0.389319337	-0.377242382	-0.701094219	-0.807018752	-0.864618396	Cluster 2
Nars2	-1.526637464	-1.048675822	-0.647121757	-0.058575944	-0.151200362	0.021469754	1.299981566	0.734030641	1.376729389	Cluster 3
Ppp1r12c	1.029935042	0.401337661	0.474295211	0.664514813	0.543259754	0.779788065	-1.224313666	-1.062204747	-1.606612132	Cluster 1
Tex30	-1.462501564	-1.317824042	-1.125193479	0.922907378	0.952933817	0.66759882	0.349613012	0.41118958	0.601276477	Cluster 4
Klf15	1.001665322	1.408122669	1.388393984	-0.408172967	-1.24697788	-0.888246882	-0.393050138	-0.588817214	-0.272916893	Cluster 2
Snd1	-0.045955421	-0.573182432	-0.615195155	-0.976309761	-0.69232336	-0.931173037	1.438321068	1.360034983	1.035783116	Cluster 3
Zfp871	0.353803421	1.008231464	1.238574074	0.148241095	0.391609928	0.624503328	-1.393166854	-1.134588108	-1.237208348	Cluster 1
Ccdc189	-0.443359876	-0.658923249	-0.608866023	-0.997111372	-0.583165875	-0.57696	1.318751963	1.688286297	0.861348134	Cluster 3
Huwe1	-0.51945413	-0.602735577	0.155265101	0.349880272	1.55751001	1.524714891	-0.973708646	-0.293293661	-1.19817826	Cluster 1
Wt1	0.574466846	0.406952101	0.578898885	0.649575242	0.805037356	0.937115938	-1.345732078	-1.220687231	-1.38562706	Cluster 1
Dcc	0.908149013	1.224439825	1.53557645	0.250282734	-0.68879431	-0.579506285	-0.729585536	-1.145398243	-0.775163648	Cluster 2
Hnrnpdl	-1.045777078	-1.099855362	-1.386692892	0.535276898	-0.345507959	0.184638922	1.132354388	1.01923557	1.006327512	Cluster 3
1700029M20Rik	-0.406727607	-1.610341349	-0.82884847	-1.030751344	0.7222852	0.491724277	1.170909786	0.39604724	1.095702266	Cluster 4
Pick1	0.957918886	1.280276078	1.381795589	-0.807412276	-1.427988762	-0.85353197	-0.147430253	-0.094290372	-0.28933692	Cluster 2
Zak	0.072915777	-0.573333639	1.535597741	-0.839056038	-0.334979951	-1.785723586	0.823243458	0.454035998	0.647300238	Cluster 3
Rmdn2	0.640098462	0.573861408	0.97529934	0.621344818	0.651364964	0.39259905	-1.406845592	-1.654199122	-0.793523328	Cluster 1
Ubr3	0.477125527	-0.076186739	0.599910104	0.713720555	0.837141712	1.143553093	-0.921210157	-1.697205636	-1.076848459	Cluster 1
Atp2c1	1.396756529	1.266854506	1.153621655	-0.164262532	-0.725919915	-0.175673444	-0.859996246	-0.934484677	-0.956895877	Cluster 2
Elovl7	0.613069278	0.332678854	0.703948435	-1.606166658	-1.117495346	-1.132348074	1.163336085	0.45114563	0.591831796	Cluster 3
Naa60	-0.463080755	-0.599300685	0.052765612	-1.764238221	-0.340095332	-0.369214529	1.260169869	1.121759439	1.101234603	Cluster 3
Fam135b	-1.553061613	-0.195054321	0.795042184	-0.675749157	1.01322307	0.468758795	-1.289707609	0.208525901	1.22802275	Cluster 4
Cfhr2	0.911400558	1.191903907	1.082057592	0.225868043	0.137071128	0.117736937	-1.124632855	-1.274515748	-1.266889562	Cluster 1
Olfr998	-0.052486283	-0.070443054	-0.749490406	-1.214114299	-0.67078517	-0.921821709	1.475713085	1.262165369	0.941262467	Cluster 3
Dmgdh	0.825540017	0.670618946	0.520094619	0.36214472	0.25694324	1.15202453	-1.703193094	-1.06628504	-1.017887936	Cluster 1
Eri1	-1.463992272	-1.128691182	-0.989650505	0.274695462	0.220910248	-0.124855535	1.16530474	0.945800083	1.100478962	Cluster 4
C1galt1	-1.351168526	-1.152859579	-1.070707054	0.523969358	0.233264948	-0.111891506	0.986319552	0.473150785	1.469922023	Cluster 4
Adcy9	0.150162486	0.447400266	0.531206496	0.482977594	1.156681959	1.037627664	-1.187946405	-1.242777527	-1.375332531	Cluster 1
Cyp51	-1.168895899	-0.979640248	-0.877561329	-0.321423007	-0.144313663	-0.228281764	1.046035758	1.166630878	1.507449275	Cluster 3
Hspa4l	-0.930523008	-0.950292149	-0.342834071	0.918738987	1.495797398	1.426211288	-0.797103888	-0.524881122	-0.295113436	Cluster 4
Syt4	0.313615891	-0.131819818	0.358676966	-0.332328968	-1.872160074	-1.182380052	0.825361467	1.107106667	0.913927921	Cluster 3
Use1	0.699388548	1.259543899	1.40920727	0.237242588	-0.038393014	-0.247345446	-0.852461803	-1.076401464	-1.390780578	Cluster 1
Creb1	0.931166868	0.821310035	1.378847999	-0.184918822	0.494966148	0.064531449	-1.171814351	-0.869832488	-1.464256838	Cluster 1
Cdkn2a	-0.555638658	0.029651822	-0.649117319	-0.574580377	0.447388091	-1.003665376	-0.749781703	1.027655097	2.028088424	Cluster 3
Slc2a9	-0.500469857	-1.099508996	0.055856755	-1.455592025	0.363345208	-0.705334446	1.098079864	0.93943472	1.304188778	Cluster 3
Mrgprb1	0.409803881	0.351978892	0.396420607	1.441447166	0.419686143	0.685508231	-0.834354245	-1.51004191	-1.360448764	Cluster 1
Rasgef1b	1.256916334	0.855202611	0.929335097	-0.80551008	-0.228109876	0.444843084	0.262558125	-1.065066789	-1.650168505	Cluster 2
Snhg11	0.981646374	0.794959596	1.099795779	0.220820643	0.248579112	0.441629428	-1.375042414	-1.416810233	-0.995578284	Cluster 1
Tmem41b	-0.911971182	-0.901132222	-0.665576475	1.127315575	1.381403859	1.416340739	-0.594072823	-0.503621757	-0.348685714	Cluster 4
A330053N03Rik	-0.797067367	-0.924452376	-0.414400119	-0.968677045	-0.35232177	-0.11561182	1.653341419	0.373364715	1.545824363	Cluster 3
Lman1	1.029029813	0.970397626	1.165814946	-1.132479583	-1.476403257	-0.944875559	0.197163199	-0.242002375	0.43335519	Cluster 2
Cldn16	0.857386924	1.562916379	0.893472133	-0.776654483	-0.339194291	0.120647269	-0.773065761	0.093028357	-1.638536524	Cluster 2
Lin52	-0.787369608	-0.555997624	-1.100287825	-0.830232709	0.38032801	1.512520645	0.246903678	1.575664509	-0.441529078	Cluster 4
Lims2	1.121279579	0.63024287	1.005566381	0.947839203	-0.054965915	-0.050392231	-1.134332614	-1.003495724	-1.461741548	Cluster 1
Tomm40	-1.048865459	-0.907262966	-1.368934073	-0.196727895	0.163718804	-0.107271596	1.382878188	0.891100153	1.191364845	Cluster 3
Usp49	-0.559336524	-2.244318171	-0.104857159	0.143521441	-0.047517552	0.258998627	1.299280422	0.434018283	0.820210633	Cluster 4
Icosl	1.112154014	1.106331891	1.364975821	0.125442192	-0.161207294	-0.294668772	-1.17009946	-1.108557028	-0.974371363	Cluster 2
Itga6	-0.756700403	-0.832893659	-0.060314534	0.742231055	1.583597808	1.415159638	-0.552991443	-1.069070447	-0.469018014	Cluster 4
Tctn3	-1.13296806	-0.772781015	-1.348890765	0.030477901	0.141338226	1.863398807	0.023079891	0.81074331	0.385601706	Cluster 4
Tmem179	1.069417992	0.328647027	1.339140814	-0.698998272	0.367724269	0.834848929	-1.121816584	-0.80377847	-1.315185705	Cluster 1
Cdk5rap3	0.600115695	0.411326151	0.280043486	-1.308438449	-1.489487505	-1.025454207	0.969174523	1.134744099	0.427976206	Cluster 3
March7	0.795720558	0.478356575	0.861301931	0.245240436	0.657460379	0.869658071	-1.322646232	-1.124144649	-1.460947069	Cluster 1
D930044I17Rik	1.167645077	1.197560265	1.475193281	-0.598399876	-1.019293668	-0.155532178	-0.482634827	-1.033836924	-0.550701149	Cluster 2
Nmt1	-0.666174785	-0.629739705	-0.768478085	-0.460416927	-0.839420551	-0.591370591	1.354244249	1.094225207	1.507131188	Cluster 3
Timeless	-0.139054515	-0.348342833	-0.20179261	-1.056380408	-1.059662374	-0.942381491	1.301168667	1.278477714	1.167967851	Cluster 3
Rnf219	-0.943285772	-0.921851904	-1.507849287	0.604061485	0.299248017	1.295834192	0.651751768	-0.542725207	1.064816708	Cluster 4
Ube2j1	-1.294879386	-1.540930718	-1.061521654	0.960154435	0.779531788	0.295098191	0.504367273	0.559445792	0.798734278	Cluster 4
Bmp8b	-1.234401707	-1.594290711	-0.699755123	0.390385996	-0.01127905	0.064975296	1.300420349	0.945634455	0.838310495	Cluster 4
Nfs1	-0.960039686	-1.215748984	-1.015643112	-0.148127244	-0.184176117	-0.144091493	1.275292818	1.153596132	1.238937686	Cluster 3
Mri1	-0.155158183	0.295653268	-0.425707985	-0.719075453	-0.792312626	-1.590601024	1.372646771	1.251277439	0.763277792	Cluster 3
Olfr606	-0.77122714	-1.5629221	-1.230336237	0.069601912	0.834274285	-0.11466404	1.253950885	0.70993499	0.811387446	Cluster 4
Smtnl2	0.069193278	0.258989153	0.330322605	0.024835529	1.507798669	1.23133219	-1.381305489	-0.883493122	-1.157672813	Cluster 1
Zfp644	-0.553822498	0.000383479	0.125255841	1.141250097	1.459549575	0.972779056	-1.028075773	-1.051792624	-1.065527152	Cluster 1
Gm4211	1.253870175	0.995353707	1.370914261	-0.897331198	-0.992327279	-0.976444889	0.06780542	0.074880843	-0.896721041	Cluster 2
Gch1	-1.282745411	-1.257536292	-1.343097697	0.815923278	0.53472193	0.480809639	1.026625973	0.191059849	0.834238731	Cluster 4
Gprc5b	1.183650887	1.284140252	1.294767092	-0.29348328	-1.183724444	-1.062227775	-0.137691919	-0.38487112	-0.700559694	Cluster 2
Bmp5	-0.674106286	-0.745336891	-0.268475739	-0.60276279	-0.830390996	-0.806931613	1.466221077	1.100563196	1.361220042	Cluster 3
Itga8	0.688806604	0.449906657	0.48542682	0.977035928	0.810485423	0.474754637	-1.28229218	-0.973726272	-1.630397616	Cluster 1
Pdxdc1	0.863872468	1.113037479	1.315748731	0.05115251	-0.631696751	0.386084182	-0.444247498	-1.410266409	-1.243684712	Cluster 2
Anxa6	-1.189477328	-0.764543341	-1.64607291	0.051486845	0.37687012	0.144547988	1.19823226	1.00717068	0.821785684	Cluster 4
Cdca2	-0.520434229	-0.788867541	-0.869866929	-0.832092618	-0.507211011	-0.43350067	1.257245401	1.371440413	1.323287184	Cluster 3
Gspt1	-0.807786801	-0.796537346	-0.205045134	1.196402826	1.364868198	1.361365266	-0.681222159	-0.846339484	-0.585705365	Cluster 4
Prom2	-0.314116582	-0.617770637	-0.00720598	-1.857060139	-0.44396431	0.147407127	1.183564692	1.515326193	0.393819636	Cluster 3
Adamts4	-0.791060032	-0.8269186	-0.895387011	1.299643675	1.373746683	1.269404012	-0.365404567	-0.559190898	-0.50483326	Cluster 4
Kif23	-0.937399636	-1.160720868	-0.911171836	-0.557175429	-0.130102188	0.00068125	1.028165532	1.312583253	1.355139923	Cluster 3
Itgav	0.542972021	-0.131564361	0.683065416	-0.309053807	0.818152294	1.17300787	0.20664957	-0.949430371	-2.033798632	Cluster 1
2810428J06Rik	0.182861407	0.856838839	1.427896898	0.151470468	0.426255407	0.644692248	-1.137739208	-1.171909325	-1.380366733	Cluster 1
Nat8f5	0.619625711	1.65776865	0.785064792	0.955017914	-0.952757149	-0.843541054	-0.617362114	-0.96457887	-0.639237879	Cluster 2
Hspb2	0.080445397	-0.031754104	-0.722947677	-0.180285086	-1.464675156	-0.913758903	1.881628433	0.633599387	0.717747708	Cluster 3
Sox14	-0.709647949	-0.759905726	-0.971156318	-1.332785377	0.552554944	-0.079476363	0.839897105	0.95156426	1.508955425	Cluster 3
D230044P21Rik	0.606465425	0.140831101	0.710854405	0.046323188	-1.917198339	-1.470380292	0.799955282	0.398913812	0.684235419	Cluster 3
Sstr4	1.135802245	1.352658354	1.456254944	-0.299792902	-0.773455527	-0.645283872	-0.760049678	-0.769400906	-0.696732659	Cluster 2
Creg2	0.930984969	1.28719837	1.249182471	0.203297021	-0.11228652	-0.167638365	-1.136730461	-1.154012289	-1.099995195	Cluster 1
Fntb	-1.151653994	-0.435814271	-0.57387852	-0.372386035	-0.585459799	-0.770660487	1.203511241	1.237306136	1.449035729	Cluster 3
Trpc3	0.13105963	0.143415498	0.321262783	1.039893476	0.998132971	1.072078989	-1.34224606	-1.318040731	-1.045556556	Cluster 1
Chchd10	0.77184441	1.156105803	1.848404017	-0.758990574	-0.310216588	-0.629692827	-0.393849106	-0.771503757	-0.912101378	Cluster 2
Pdia5	-0.534493279	-0.731853951	-0.807308549	-0.455450697	-0.627267423	-0.814868154	1.34572654	1.359683191	1.265832322	Cluster 3
Dhx58	0.161650914	-0.874621246	-1.207038185	-0.769488145	-0.579735369	-0.408844177	1.163285564	1.523184256	0.991606388	Cluster 3
Galntl6	0.505990575	0.573238548	0.943067583	-0.533690769	0.042373344	1.64684361	-0.881303162	-1.386569255	-0.909950473	Cluster 1
Cd47	1.290551567	0.908380056	0.965028747	-1.238578075	-1.113886829	-1.310396007	0.203164572	0.171094148	0.124641821	Cluster 2
2700046A07Rik	1.085488004	1.084020936	1.319948569	-0.812822301	-1.265920173	-1.22968483	-0.125935174	0.208687561	-0.263782591	Cluster 2
Cpsf4l	1.33355472	0.301095971	-0.081336644	0.993953462	-0.734027669	-1.244972435	-1.035477543	1.199603131	-0.732392993	Cluster 2
Hras	-0.645412774	-1.349880628	-1.746518074	0.083758504	0.696092752	0.684480405	0.848232326	0.643937982	0.785309508	Cluster 4
A230005M16Rik	-1.198733626	-1.173407488	-1.209028162	0.088839419	-0.076963675	1.151501497	1.328129156	0.661068846	0.428594033	Cluster 4
Car12	-0.613857955	-1.103144353	-0.966816508	-0.440251004	-0.330783491	-0.3697107	1.463593399	0.95421625	1.406754362	Cluster 3
Klra18///Klra22///Klra4///Klra1	0.252006028	0.305910533	0.922186125	0.97887963	0.920472408	0.477573471	-1.290752533	-1.284835188	-1.281440475	Cluster 1
Hils1	0.186053576	-0.388525331	-0.902944903	-1.122479145	-0.087913442	-1.06940462	1.540218697	0.41577726	1.429217908	Cluster 3
Olfml2a	0.983822387	1.320341586	1.625351054	-0.510592374	-0.587730727	-0.566328856	-0.752603118	-0.684405951	-0.827854001	Cluster 2
Klf7	0.965496174	1.085410652	1.11507476	0.57493478	-0.0187058	-0.16420621	-1.061429961	-1.097671583	-1.398902813	Cluster 1
Cbx5	-0.867853197	-0.760610176	-0.828284014	-0.283315266	-0.527523542	-0.648167703	1.056876868	1.428756376	1.430120655	Cluster 3
Tef	1.294987135	1.357455065	1.287093871	-0.781854425	-0.865729197	-0.405074641	-0.725313645	-0.802309784	-0.359254379	Cluster 2
Rbfox3	-0.453914179	-0.678616268	-0.478285096	-0.452171479	-0.345900045	-1.381692746	1.485869698	1.215010455	1.089699659	Cluster 3
Sdhb	-0.971200841	-0.854679442	-0.746495547	-0.242398256	-0.31827691	-0.746495547	1.157534462	1.301161458	1.420850625	Cluster 3
4930448N21Rik	1.427023853	0.763222056	1.354219733	-0.496903964	-1.192121627	-1.043749154	-0.018957781	0.091040775	-0.883773892	Cluster 2
Ptx3	1.662923137	0.745297917	1.426575326	-0.339600938	-0.454267138	-0.74554866	-0.716369662	-0.847593314	-0.731416669	Cluster 2
Thumpd3	-1.253890487	-0.920211669	-0.578790518	1.202397514	1.155763757	1.277763173	-0.513901389	-0.684324653	0.315194273	Cluster 4
Hmgb2	-0.23011573	-0.348786515	-0.485447533	-1.015257002	-0.93804721	-0.824703871	1.06126077	1.442484335	1.338612755	Cluster 3
Chrna1	-0.843980965	0.433596561	-0.670454028	-0.81210667	-0.208884418	-0.041942376	-0.646925502	0.491810139	2.298887258	Cluster 3
4930470G03Rik	-1.054442937	-0.67990578	-0.338061703	-0.269010942	-1.018826314	-0.372864472	1.186352176	0.819636678	1.727123295	Cluster 3
Ube2w	-1.216205107	-0.696163536	-0.442993712	1.245092989	1.439518352	1.103767361	-0.923680312	-0.164420867	-0.344915168	Cluster 4
Mdm4	0.819803045	0.816010236	1.023075138	0.220871844	0.291916159	0.69756295	-1.237157662	-1.328038605	-1.304043105	Cluster 1
Pcdh10	-0.890097172	-0.066961088	0.133600494	1.188811602	1.253088991	1.22573614	-0.904354767	-0.961441241	-0.978382958	Cluster 1
Rnf152	0.202486342	0.149858874	0.604097429	-1.020740819	-1.340167104	-1.420873062	1.050779745	1.021631029	0.752927567	Cluster 3
Myl4	-1.09158521	-0.939288127	-1.29256337	-0.669862678	0.207994933	0.591723048	1.15863297	1.003200253	1.03174818	Cluster 3
Klra15	-0.090656207	0.043086901	0.969605099	1.107906121	1.165489595	0.322953542	-0.946610641	-1.006077939	-1.565696472	Cluster 1
Zmynd15	0.599340607	0.566007854	0.506205507	1.117599338	0.450633701	0.685489931	-1.275740024	-1.372991543	-1.276545372	Cluster 1
Gpnmb	0.427012664	0.717831091	0.754236417	1.795975073	-0.247084039	-0.598825558	-1.347181567	-1.020695664	-0.481268417	Cluster 1
Slc2a3	-0.294184882	-0.115104005	-0.274676801	1.860633231	1.146309397	0.541753317	-1.026491411	-0.996693332	-0.841545515	Cluster 1
Mrpl12	-1.235976994	-1.254313655	-1.238419432	0.09058209	0.384200658	0.194748561	1.176525522	0.854064832	1.028588418	Cluster 4
Bex1	0.490113773	0.7208572	0.936714822	0.495860053	0.546369072	0.756701231	-1.390294907	-1.127467981	-1.428853263	Cluster 1
Neo1	0.743941809	1.206693794	1.630592218	-0.880023579	-1.2095847	-0.850058186	-0.019510169	-0.609035358	-0.013015828	Cluster 2
Trpm3	1.067736549	1.332683618	1.145465489	-0.382631516	-0.123480036	0.149688613	-0.770767339	-1.024124828	-1.39457055	Cluster 2
Guf1	-0.770254084	-0.587089682	-0.457117516	-0.789612201	-0.697685021	-0.67713063	1.260083787	1.376103142	1.342702206	Cluster 3
4930523C07Rik	1.51260352	1.125008197	1.065719029	0.01106454	-0.423214505	-0.432480878	-0.753998285	-0.768661204	-1.336040414	Cluster 2
Oas3	-0.472716972	-1.097870502	-1.192578463	-0.142793569	-0.347239945	-0.463095588	1.372306809	0.886349109	1.457639121	Cluster 3
Ankle2	-1.226617526	-0.927728059	-0.993244297	0.785508667	1.559369407	1.237178028	-0.082169948	-0.168358951	-0.183937322	Cluster 4
1700030J22Rik	-0.468965076	-1.778458028	-0.688426995	-0.190035546	-0.166077631	-0.109170514	1.021757492	1.500259739	0.87911656	Cluster 3
Dda1	-1.382424896	-0.911164641	-1.355102501	0.262244107	0.427058638	-0.014140819	1.117056605	0.612037288	1.244436218	Cluster 4
Atp10b	-0.035793249	-1.147050025	-0.053284375	-0.955715656	-0.389729914	-1.07466379	1.267866942	1.207018682	1.181351385	Cluster 3
Clec7a	1.166751745	1.658606108	0.883511785	-0.133568547	-0.333370746	-0.495675779	-1.269226429	-0.86242975	-0.614598388	Cluster 2
C130060K24Rik	2.469650478	0.165812817	-0.233171577	-0.336987972	-0.985136822	-0.658773768	-0.200204069	-0.45438324	0.233194153	Cluster 2
Desi1	-0.982386543	-1.132306119	-1.191543609	0.47321363	1.599964626	1.221217155	0.109153805	-0.192156683	0.094843738	Cluster 4
Slc6a6	1.178602343	1.321709893	1.448628425	-0.801797109	-0.929875085	-0.679469116	-0.44452553	-0.524233423	-0.569040398	Cluster 2
Esrp1	-0.7373477	-0.321199666	-0.036782536	-1.06665227	-0.832596664	-0.819414768	1.273346185	1.286697402	1.253950017	Cluster 3
Ucp2	-0.352081756	-0.086526275	-0.608113786	-0.390003167	-0.791759243	-1.439298252	1.546735318	1.116976944	1.004070217	Cluster 3
B130024M06Rik	0.09401793	-0.216738387	0.47550402	1.067112894	0.951988291	1.170452968	-0.965035438	-1.447667375	-1.129634904	Cluster 1
Tram1	-1.145453683	-0.703380983	-0.839339803	-0.129948306	-0.382937067	-0.586994344	1.027126521	1.14144463	1.619483033	Cluster 3
Vcan	-0.604253017	1.682603746	1.039718103	-0.585820374	-0.847495692	-0.829017879	-0.161153307	-0.822327582	1.127746003	Cluster 2
Dmkn	-0.516204774	-0.943111587	-1.325018357	0.066876584	-0.693111111	-0.199397074	0.830717711	1.465655579	1.313593029	Cluster 3
Uhrf2	-0.240074474	0.337645225	1.792747667	0.197394825	0.566850239	0.648524168	-1.43404068	-0.81122044	-1.057826531	Cluster 1
Ccl8	-0.164149376	-0.95481957	-1.571391644	0.854956039	-0.311607698	-0.834256167	0.909248223	0.818404764	1.25361543	Cluster 3
Amn1	1.169812632	1.022094118	1.614379557	-0.97995334	-1.104379148	-0.444504683	-0.307926622	-0.346398247	-0.623124267	Cluster 2
Fgl1	-0.679535351	-1.214983555	-1.068378837	0.459022686	1.064654707	1.686601496	-0.694722786	-0.049367847	0.496709487	Cluster 4
Pde5a	1.328071097	1.223695988	0.936055499	-0.004589475	0.006952121	-0.119043562	-1.088970095	-0.970285876	-1.311885696	Cluster 1
Trim59	-0.602892008	-0.455276234	-0.319738565	-0.969273255	-0.798169409	-0.76446325	1.102607142	1.332543554	1.474662024	Cluster 3
H2afj	-0.410628129	-0.418898103	-0.273701512	-1.199783832	-0.73208581	-0.789911218	1.265501619	1.508416387	1.051090598	Cluster 3
Fam214a	0.527908466	1.094974307	1.585745255	0.087471184	-1.361377472	-0.003702978	-0.102214578	-0.43272161	-1.396082574	Cluster 2
Rffl	-1.117197739	-0.850540181	-0.976169957	-0.611106765	0.242348878	-0.363790551	1.286349138	1.192356747	1.197750429	Cluster 3
Serac1	1.000538278	1.145946891	1.648713759	-0.769793167	-1.0912557	-0.912616477	-0.302634172	-0.38380989	-0.335089522	Cluster 2
Slc28a3	-1.10093608	-1.121953482	-0.72034713	-0.445584884	0.163999887	-0.461203233	1.332643003	1.060567609	1.292814311	Cluster 3
Gcn1l1	-1.267051167	-0.447980807	-1.722248339	-0.010331172	0.56362207	0.02823039	1.281063478	0.906143825	0.668551721	Cluster 4
Kpna4	-1.368822091	-1.136802746	-1.089557962	1.009732403	1.332547472	0.80585902	0.065319687	-0.05923252	0.440956737	Cluster 4
Iyd	0.966031421	1.016519857	1.133848522	0.339702965	-0.33170019	-0.269613283	-1.34635372	0.111630491	-1.620066065	Cluster 2
2010107E04Rik	-0.803518359	-0.652223907	-0.568103913	-0.955782497	-0.346665328	-0.606099146	1.384307627	1.419798444	1.128287079	Cluster 3
Tacr3	0.439009237	1.073670258	0.218548827	0.118461214	-1.703468504	-1.217973096	0.505027652	-0.663158212	1.229882623	Cluster 2
Pcolce	-0.03398517	-0.187742491	-0.60861597	-0.62439734	-1.082453375	-1.181522359	1.33430397	1.271366983	1.113045752	Cluster 3
Dhcr24	-1.28232122	-1.115150379	-0.998371794	-0.131668944	0.07577606	-0.049130535	1.212422395	1.117800958	1.170643459	Cluster 3
Lad1	-0.8106814	-0.635097194	-0.83420755	-0.666245785	-0.595087998	-0.334436022	1.640946475	0.849270127	1.385539346	Cluster 3
Nek5	1.303485049	1.043590706	0.659061753	0.199855891	0.321479206	0.117082078	-1.05358373	-1.018105428	-1.572865526	Cluster 1
Cgref1	-0.724889927	-1.025587389	-0.672303673	-0.09813171	-0.715106612	-0.632632519	1.214686278	1.488618696	1.165346856	Cluster 3
Gucy1a3	1.147396388	1.012055636	0.750212497	-1.079469783	-1.313815825	-1.385854601	0.391718192	0.147017806	0.330739689	Cluster 2
Sh3bgrl2	-1.066547448	-1.227193324	-0.49799341	-0.312069456	-0.466797063	-0.180668639	1.324291451	1.037862965	1.389114923	Cluster 3
Slit3	1.001348433	1.226966998	1.089062129	0.81650905	-0.569845139	-0.607580765	-0.843790154	-1.028390392	-1.084280159	Cluster 2
Dppa5a	0.909296325	0.781022953	1.269834699	0.141813345	-0.003115574	-0.200851029	-1.628601932	0.211530605	-1.480929391	Cluster 2
9330154J02Rik	1.110551346	1.231507465	1.457668655	-0.936370009	-0.785477151	-1.139594824	-0.174421645	-0.454941371	-0.308922466	Cluster 2
Shisa2	-0.720886512	-1.042540017	-0.726123461	-0.621883118	-0.466146588	-0.344820917	1.296212112	1.398669041	1.22751946	Cluster 3
Rbfox2	1.339411839	0.507359106	0.796230123	0.062168441	0.504385965	0.323736119	-1.860037107	-0.622294865	-1.050959621	Cluster 1
Bbs7	-1.952956674	-1.145624858	-0.267521617	0.82548872	0.451582468	-0.061225625	0.374381504	0.575048499	1.200827582	Cluster 4
Mei4	-0.770952091	-0.308290531	-0.945415052	-1.028340033	0.08536879	1.553556868	0.123937185	1.667536453	-0.377401588	Cluster 4
B230208H11Rik	1.217420653	1.178096521	1.426047974	-1.076332775	-1.036693526	-0.707883287	-0.247638615	-0.283782759	-0.469234185	Cluster 2
Gli1	0.922074221	1.480098682	0.679911605	0.395835018	-0.061387599	0.175030325	-1.151647483	-1.257599471	-1.182315299	Cluster 1
Sestd1	0.87784902	1.451428892	1.4823965	-0.105061317	-1.042011434	-0.72854185	-0.606402329	-0.513305384	-0.816352099	Cluster 2
Klk1b5	-1.163545385	-1.21552943	-1.460230328	0.584186376	0.962680033	1.055186807	0.574002711	0.101947558	0.561301657	Cluster 4
Sorbs1	1.689921188	0.865191286	0.383010847	0.910809282	-0.574816483	-0.512528215	-1.230562361	-1.030028431	-0.500997113	Cluster 2
2310069B03Rik	-1.674885915	0.064625112	-1.489900257	-0.47565622	0.728031506	0.416757486	0.937955351	0.594190089	0.898882847	Cluster 4
Phf3	1.4117578	0.70435607	1.454430288	-0.50218279	0.042401832	-0.294965803	-0.516510453	-0.881016022	-1.41827092	Cluster 2
Ubn2	1.129747497	1.010757839	1.361237038	-0.182596671	-0.050196712	-0.084014048	-0.683569984	-0.926281459	-1.5750835	Cluster 2
Adh6a	0.499933247	0.832310481	0.187124632	0.530705641	-1.47830727	-1.323441843	1.178013273	-1.027163499	0.600825339	Cluster 2
Ccdc91	-0.811092428	0.053894973	-0.498842789	-1.092066524	-0.358422734	-0.991448026	1.550906379	1.268557476	0.878513673	Cluster 3
Cblb	1.277598373	1.201592596	1.398178062	-0.50435949	-0.647323855	-1.082291133	-0.371814532	-0.933742229	-0.337837793	Cluster 2
E2f7	-0.958576161	-1.272959502	-0.981781386	0.031520332	-0.252977285	-0.173088013	1.093850872	1.407379976	1.106631166	Cluster 3
Rcsd1	1.155177429	1.226682113	1.130457395	-0.964731245	-1.239019775	-1.178232055	-0.166919171	0.007252409	0.029332899	Cluster 2
Rcan2	1.033334782	0.925356044	1.625596328	-0.052919511	-0.373342679	-0.227846047	-0.551377384	-0.959283881	-1.419517651	Cluster 2
Rfc5	-1.16627625	-1.045259778	-0.807028516	-1.005544459	0.410422293	0.326290448	1.065788713	1.166613602	1.054993948	Cluster 3
Zscan30	1.192811894	1.381597857	1.399261658	-0.550199962	-0.758669037	-0.468145517	-0.741588091	-0.774595653	-0.680473148	Cluster 2
Spry1	1.007347547	1.538463833	1.345823942	-0.495013172	-0.257574762	-0.715187135	-0.795693107	-0.70079018	-0.927376966	Cluster 2
Kcnc2	-0.693939341	-0.660825931	-1.344965581	-0.974866393	0.333038548	-0.150790096	1.436940194	1.1040544	0.951354201	Cluster 3
Dkk3	1.302637468	1.017126879	1.013407421	0.223088339	0.115242143	-0.245616996	-0.994739787	-0.92105984	-1.510085627	Cluster 1
Hist1h2br	0.167792545	0.07921877	0.617838978	-1.073889542	-1.426078572	-1.242380407	0.736090947	0.973866986	1.167540295	Cluster 3
Sema6a	0.636733121	1.841877943	0.24644853	0.644318019	-0.130440738	-0.538408772	-0.094078241	-1.385790169	-1.220659693	Cluster 1
9030625N01Rik	1.157954574	1.466418926	1.168606463	-0.396277503	-0.077078904	-1.028955764	-0.44382499	-0.825969106	-1.020873697	Cluster 2
Mga	0.221578756	1.028200452	0.91433784	0.785540981	0.388582073	0.429752345	-1.411949608	-1.587816879	-0.76822596	Cluster 1
D3Ertd751e	1.25026635	0.903522279	1.476844403	0.053282499	-1.278545237	-0.223671124	-1.058057958	-0.538421817	-0.585219395	Cluster 2
Gfer	-1.045472591	-1.542731348	-0.998272231	-0.136288817	0.427760399	0.178280403	1.081940163	0.849590677	1.185193345	Cluster 4
Nek6	-0.94139676	-1.544734693	-1.362573758	0.265057858	0.717575533	0.34531565	1.007278493	0.814311013	0.699166663	Cluster 4
Anxa3	-0.388733361	-1.13376916	-0.339407207	1.754955337	0.493418689	1.298303789	-0.030782955	-1.014812493	-0.63917264	Cluster 4
Slc6a4	-0.180281039	0.003613144	-0.106726053	1.702004413	1.393283564	0.156354595	-1.16507132	-1.136615241	-0.666562062	Cluster 1
Vsir	0.929734112	1.076613245	0.800317048	0.366688407	0.547536046	0.101939931	-1.1593757	-1.321727218	-1.341725871	Cluster 1
Nipbl	0.9057483	0.623517344	1.112681597	0.382000334	0.223530131	0.602685772	-1.370648622	-1.382920059	-1.096594798	Cluster 1
Cacna1d	0.865128105	1.904571583	0.835176191	-0.904465866	-0.508261007	-0.165836854	-0.562289089	-0.265695771	-1.198327292	Cluster 2
Cma1	1.054202621	0.797086243	0.167970337	1.147576639	-0.055552853	0.559552505	-1.112606905	-1.07685434	-1.481374247	Cluster 1
Wnt6	1.108558691	1.106682269	1.61935826	-0.42747402	-0.603845274	-0.33683989	-1.146297089	-0.462814242	-0.857328704	Cluster 2
Gprc5a	-1.347860545	-1.423645038	-1.081925958	1.208123449	0.510452595	0.526057676	0.755044798	0.592016483	0.261736541	Cluster 4
Dynll2	0.97934201	1.047243619	1.468456521	-0.949412199	-0.170891615	-0.180745666	-1.397014161	-0.9254205	0.128441992	Cluster 2
Rab11fip1	-0.440306409	-0.416612005	-0.348562855	-1.114507109	-0.679227002	-0.869773721	1.394508196	1.387083567	1.087397337	Cluster 3
Prkaa1	-1.02467465	-0.800225927	-0.857851638	-0.372530807	-0.301080247	-0.507960065	1.159797837	1.147373942	1.557151555	Cluster 3
Lig3	-1.626193159	-1.153590848	-1.090803831	0.356440533	0.723004083	0.434292598	0.824135876	0.499272217	1.033442531	Cluster 4
Scube1	-0.781352812	-1.430426863	-1.426969386	0.499236862	1.150455534	1.147773094	0.393655884	-0.060621089	0.508248774	Cluster 4
Chsy3	1.116727154	0.634494428	1.528099217	-0.195985198	-1.655211303	-0.995394208	-0.26415688	-0.369171196	0.200597988	Cluster 2
Cyb561d2	-0.455122241	-0.662943342	-0.447482666	-0.821149164	-0.771375328	-0.798559644	1.441474871	1.308897959	1.206259554	Cluster 3
Oxct2a	-1.136968332	-1.146197836	-0.936893108	0.605380477	1.582843696	1.124111389	0.387063324	0.000702288	-0.480041898	Cluster 4
Ube2b	0.158838395	0.4163984	0.578684165	1.311816671	0.69250472	0.60320749	-1.581474868	-0.978152494	-1.20182248	Cluster 1
Pigr	-0.167263274	-0.18324221	-0.262683685	-0.983066074	-1.010009572	-1.089695328	1.505053342	0.97247667	1.218430132	Cluster 3
Uggt1	0.550213707	1.374664959	0.847693274	-0.215567171	0.065583566	0.88881801	-1.095469156	-0.953232995	-1.462704194	Cluster 1
Erbb2ip	0.950685769	1.07522589	1.282185992	0.00081044	0.238847108	-0.032555443	-1.003881971	-1.059650017	-1.451667768	Cluster 1
Minpp1	-1.953229477	-1.100168242	-0.543980183	0.156034099	0.346065837	0.451670025	0.869045046	0.868308193	0.906254701	Cluster 4
Galnt13	-0.882620144	-1.948759391	-0.650974978	0.473771458	0.877049407	-0.215770269	0.64473744	0.634182392	1.068384086	Cluster 4
Bpnt1	0.341346934	0.609405439	0.091507251	-1.632944839	0.249814348	1.434644709	-0.007014236	-1.574408364	0.487648759	Cluster 1
Exd2	0.489065309	0.600741807	1.321803598	0.088455128	0.438606813	0.656626194	-0.949733629	-0.766051159	-1.879514061	Cluster 1
Pycrl	-0.516998186	-0.733948052	-1.090347435	-0.75259727	-0.306819822	-0.504409041	1.251653105	1.366279586	1.287187114	Cluster 3
C920006O11Rik	1.815085501	0.979135825	0.855751536	-0.376096055	-1.3922869	-0.570627619	-0.290889046	-0.465154051	-0.55491919	Cluster 2
Klhl7	0.864923336	0.600495025	0.577369689	0.497840181	0.619286834	0.808503444	-1.251172128	-1.269816934	-1.447429447	Cluster 1
Mmp10	0.770667628	1.056862146	1.127959265	0.280540516	-0.006853277	0.411415452	-1.548773713	-0.744033403	-1.347784615	Cluster 1
2810429I04Rik	-1.129101976	-1.28760927	-1.169596002	0.56458637	1.372633613	1.162562768	0.288034774	0.244400255	-0.045910534	Cluster 4
Uri1	0.993910728	0.752562097	1.214205569	-0.974267721	-1.486931364	-0.841415981	0.491313214	-0.726918259	0.577541717	Cluster 2
Sparcl1	0.41197009	0.895934936	0.857804117	0.792249462	0.675423946	0.261243284	-1.486416293	-1.080657271	-1.327552269	Cluster 1
Snx7	0.360431491	-0.184661532	-0.394544137	-1.692552554	-0.625029716	-0.756764438	1.469140648	0.788683035	1.035297204	Cluster 3
Zfp451	-1.269959653	-0.516998112	-0.552273622	1.21798014	1.392919906	1.246891294	-0.655380379	-0.562751829	-0.300427746	Cluster 4
Atad2	-1.254137717	-0.737527368	-0.436709818	-0.456718692	-0.635563389	-0.321994487	1.14177019	1.238092402	1.462788879	Cluster 3
Spata1	1.053778951	0.917502037	1.695951519	-0.150964807	-0.626584368	-0.043863727	-0.968207579	-0.774448732	-1.103163295	Cluster 2
Mfsd4b1	1.009138549	1.111711047	1.08465257	-0.328549171	-1.801071074	-0.872769077	0.066621251	0.320612191	-0.590346287	Cluster 2
Oas1f	-0.411252535	-0.714462753	-0.783330654	-0.820291255	-0.514820904	-0.713098918	1.466951673	1.183421524	1.306883822	Cluster 3
Anxa7	1.64211405	0.410931145	0.019992105	-0.583289625	-1.465985296	-0.95994509	1.21746658	0.17683084	-0.458114709	Cluster 2
Pabpc4	-1.145019391	-0.988012121	-1.185908075	-0.411074808	0.275722695	-0.016534617	1.251686421	1.236250549	0.982889348	Cluster 3
Dnajb5	-0.275937639	-0.726182826	-2.314956977	0.284999666	0.731607858	0.41031819	0.462372217	0.81285945	0.614920061	Cluster 4
Adamts19	1.022454334	1.336625309	1.419976478	0.00034306	-0.709899064	-0.44427136	-0.606449664	-1.159117915	-0.859661179	Cluster 2
Mitf	0.855604376	0.945723534	1.166201973	0.292266786	0.243602945	0.25800898	-1.27247475	-1.037582446	-1.451351398	Cluster 1
Itgb4	0.207384245	0.475760167	0.346067459	-0.841296037	-1.661131355	-1.203038346	1.345911955	0.670643366	0.659698547	Cluster 3
Sin3b	-1.072413766	-0.40752152	-0.494448024	0.855229403	1.563497326	1.350800322	-0.194820499	-1.04541769	-0.554905552	Cluster 4
Ogt	1.301514743	1.433120937	1.092666331	-0.505303397	-0.493178627	-0.097952464	-0.868646827	-1.106712747	-0.755507949	Cluster 2
Gm19648	1.439772997	1.30769011	1.188873224	-0.84060841	-0.973598292	-0.596178903	-0.400808302	-0.559805057	-0.565337367	Cluster 2
Pigb	-0.598249061	-0.356140472	-0.366508812	-0.571415676	-0.960744564	-1.005365443	1.369697291	0.972631335	1.516095402	Cluster 3
Cdca3	-0.501041452	-0.726796509	-0.617666221	-0.802966936	-0.755568762	-0.572952942	1.250276321	1.277873499	1.448843004	Cluster 3
Sh3gl3	0.402315281	0.305954	0.60398506	1.002182629	0.861615474	0.604399315	-0.764751555	-1.247448458	-1.768251746	Cluster 1
Slc38a10	-0.459705409	-0.018772272	-0.955879791	-0.562599623	-1.086920644	-0.695912828	0.971618399	1.351908018	1.45626415	Cluster 3
Slc27a2	-1.659477569	-0.743398734	-1.149178742	0.46309995	1.142494978	0.130313047	-0.044395916	1.157605841	0.702937145	Cluster 4
Ggt1	-0.731809062	-0.839874244	-0.74421633	-0.829892228	-0.374648061	-0.345259422	1.532139657	1.472328628	0.861231062	Cluster 3
Lrrc36	1.17234859	1.523083715	0.898261068	-1.325451017	0.143008264	-0.96534888	-0.532547306	-0.245659665	-0.667694769	Cluster 2
Nsg2	0.928914762	1.356541477	1.350717594	-0.435863437	-0.182965371	0.093009064	-1.109227156	-0.938389389	-1.062737545	Cluster 2
Nbn	-0.97693705	-1.492096781	-1.316685905	0.76716145	0.978873191	0.293342897	0.482840087	0.172704971	1.090797139	Cluster 4
Nup50	-1.206928491	-1.275684429	-1.241905005	0.664300816	1.21535323	1.127277352	0.302491955	0.149073345	0.266021225	Cluster 4
Ak2	-0.92732357	-1.27834788	-1.503495686	-0.109690745	0.605958768	0.511826118	1.18872458	0.601983801	0.910364614	Cluster 4
Rasgef1a	1.201017563	1.142551584	1.49091785	-0.403152986	-1.276181719	-0.767734479	-0.402821802	-0.462901894	-0.521694115	Cluster 2
Plxna2	0.996996432	1.143856211	1.462867307	-0.230827474	-0.180009062	-0.007637961	-0.834437275	-1.254246633	-1.096561545	Cluster 2
Kmt2c	0.845163061	0.962882178	1.547981269	-0.33729878	0.16199537	0.188466288	-1.139640467	-1.150511071	-1.079037849	Cluster 1
Nov	0.563666051	0.845285279	0.687383543	1.112954824	0.367813351	0.102502718	-1.855356016	-0.95969491	-0.86455484	Cluster 1
A630038E17Rik	1.122849529	0.829037969	-0.206907786	0.038479418	0.786535274	0.315235064	-1.90215027	-1.262319917	0.279240718	Cluster 1
Bcat2	-1.400620315	-0.875161104	-0.595796829	-0.610975287	0.465892378	-0.25776607	1.697560739	0.528024304	1.048842185	Cluster 3
Vax2	0.413321246	0.40378918	1.120483022	0.930295621	-0.203850061	0.410830436	-1.616478807	-1.639798373	0.181407738	Cluster 1
Ffar2	1.80593445	0.54698887	0.357096865	0.525960414	-0.077993063	0.082761805	-1.648209648	-0.933442362	-0.65909733	Cluster 1
D530015H24Rik	1.365060504	0.758823782	1.361324583	-0.084855865	-0.961892535	-0.910498733	0.372114648	-0.914460735	-0.985615649	Cluster 2
Pgpep1l	0.88373436	1.132693648	0.67699468	0.501883087	-0.126921208	0.132599832	-2.155254614	-0.512360154	-0.533369632	Cluster 1
Alg14	-0.955574793	-0.886061131	-0.624075179	-0.232637636	-0.520354708	-0.676726682	1.179380146	1.199827201	1.516222782	Cluster 3
Parva	0.807828375	0.783130945	0.06533056	-0.643835361	-1.671266736	-1.427625515	0.724135911	0.555107014	0.807194808	Cluster 3
Tmed2	-1.664745648	-1.066054625	-1.141624484	0.934814228	0.597064113	0.42688437	0.337457824	0.687698219	0.888506002	Cluster 4
Kctd5	-1.18255121	-1.025146056	-1.213712911	0.840580005	1.472289726	1.062533411	-0.037006647	-0.144967028	0.227980711	Cluster 4
Ggnbp1	1.1672825	1.28191395	0.845905616	-0.144242764	-0.119116648	0.408841032	-0.908765733	-1.115011816	-1.416806137	Cluster 1
Dnajc5	-0.643107323	-0.698591809	-1.148617732	1.10327394	1.466209472	1.22556963	-0.348645176	-0.885136878	-0.070954124	Cluster 4
Car13	-1.160212067	-1.183227243	-1.312642663	0.010365043	0.347890582	0.119007623	0.927880484	1.150255324	1.100682916	Cluster 4
Zfp64	0.602979744	0.845548332	1.172033173	-1.343934305	-1.201645621	-1.312178728	0.543882893	0.487593328	0.205721183	Cluster 2
Atp6v0a4	-0.989237837	-0.712829767	-1.569533631	-0.385316172	0.130532668	0.15177635	1.192372914	0.920129405	1.262106069	Cluster 3
Pspc1	0.8007639	0.219388921	0.902792208	0.217553018	0.307031827	1.237246087	-1.588817149	-0.82173334	-1.274225472	Cluster 1
Cdc73	-1.569855742	-1.069520898	-0.828876228	1.04243442	1.30186221	0.874603486	-0.157953892	0.045069868	0.362236776	Cluster 4
Actl6a	0.565744517	0.606649069	0.757711623	0.204480062	0.6665715	1.082598116	-1.115030702	-1.342982548	-1.425741636	Cluster 1
Ccdc148	-1.169700156	0.506281865	0.151358812	-1.633816652	-0.223529796	-0.577053341	0.982991588	1.432501308	0.530966372	Cluster 3
Il1f5	-0.317803585	-0.291100758	-0.322068419	2.664890688	-0.397551985	-0.373809359	-0.313578262	-0.357595111	-0.291383208	Cluster 4
Rfc3	-0.926596079	-0.807163666	-0.328664169	-0.812971771	-0.615781187	-0.419906164	1.423801231	1.393574716	1.093707088	Cluster 3
Fam3c	-0.439977112	-0.38533908	-0.117404564	-0.592520039	-1.08749294	-1.139760009	1.268165066	1.032343575	1.461985103	Cluster 3
Cpe	0.862175208	1.018659501	0.672980679	0.762007475	0.347129866	0.212927772	-1.357856724	-1.31189958	-1.206124195	Cluster 1
Kansl3	0.619760842	0.497003927	0.782436727	0.773447201	0.461215941	0.831798333	-1.233822036	-1.371064319	-1.360776615	Cluster 1
Tom1l2	0.181721022	-0.674855109	0.118471137	0.397832925	1.384504972	1.300036726	-1.319484751	0.02270768	-1.410934602	Cluster 1
Gtsf1	-0.529910887	-0.536086934	-0.670508375	-0.535428278	-0.209178796	0.199170532	-0.259769531	-0.016483142	2.55819541	Cluster 3
Krt7	-1.162321495	-1.150241997	-1.071536165	-0.352535553	0.067294492	0.251769206	1.338797717	0.911842466	1.16693133	Cluster 3
Klhdc4	-0.500774469	-0.963015192	-0.908533535	-0.807097504	-0.354538105	-0.347857592	1.452449538	1.077272353	1.352094505	Cluster 3
Chd5	0.336447385	0.178410193	0.117678297	0.876105714	1.053013138	1.010784997	-1.820406729	-1.093214694	-0.658818301	Cluster 1
Casc1	0.663942191	0.336281455	0.974449974	0.362041741	0.496499867	1.035091822	-1.4831726	-1.233231966	-1.151902484	Cluster 1
Lta	0.47466802	0.768590649	0.285874184	0.865801097	0.583847712	0.863922614	-1.554010793	-1.484474797	-0.804218685	Cluster 1
Srpr	0.154311357	-1.138506488	-1.423257091	-1.158340944	0.857455042	0.361945583	1.21236533	0.158660705	0.975366506	Cluster 3
Apoo	-1.087374689	-0.952630047	-0.648635438	-0.522039903	-0.179028641	-0.469322687	1.292820438	1.297931173	1.268279793	Cluster 3
Psma4	-0.895868057	-1.025970653	-0.766050286	-0.469367884	-0.232253861	-0.493906372	1.275273063	1.225806594	1.382337456	Cluster 3
Stt3b	-1.468533806	-1.061365852	-0.859346524	-0.065773278	0.15936578	-0.051733607	1.26327569	0.74338495	1.340726648	Cluster 3
Ccny	-1.152077463	-0.529062252	-0.936375237	0.483242808	0.252405127	-1.326969654	1.044305169	0.971000188	1.193531313	Cluster 3
E2f2	-0.296351774	-0.356596617	-0.526534969	-0.704051389	-1.056687725	-0.932725604	1.35685516	1.160313828	1.355779091	Cluster 3
Wars2	0.931704378	0.74926747	1.761206117	-0.360480726	0.020924843	-0.330623075	-0.990193267	-0.315975115	-1.465830626	Cluster 2
Ift81	0.844599067	1.104753019	1.446761632	0.247607422	-0.38707571	0.038369482	-1.370485631	-0.83916436	-1.085364922	Cluster 2
Fam189a1	-0.130082907	0.43967921	1.253317379	0.798513466	-0.025175575	0.821349553	-0.988756336	-1.972256999	-0.196587791	Cluster 1
Atxn1	0.924101919	0.678395225	0.75000211	0.814169499	0.300450547	0.415302964	-1.568111768	-0.982939451	-1.331371045	Cluster 1
Mall	-0.971028683	-1.322927636	-1.127789616	0.114071916	-0.164125257	0.137210394	1.4255459	0.707664766	1.201378216	Cluster 3
Dcp2	-1.119924396	-1.238240197	-1.175502225	-0.257731646	0.29310655	0.197873569	1.110868014	1.03097467	1.158575662	Cluster 3
Dock9	0.872555041	0.944285193	1.12311874	0.603825991	0.115979153	-0.013314122	-1.279275339	-0.816817721	-1.550356936	Cluster 1
Nup155	-0.722874079	-0.126018535	-0.973133324	0.945731301	1.437726198	1.400793463	-0.333213372	-0.537895397	-1.091116255	Cluster 4
Armcx3	-1.517556717	-1.189835204	-1.233592585	0.93849993	0.666472565	0.769478478	0.416031381	0.513653607	0.636848545	Cluster 4
Bcl2	0.750731599	0.996467891	0.923777328	0.636362718	0.295136917	0.268023438	-1.434871397	-1.193417712	-1.242210782	Cluster 1
Zfp608	0.966307596	1.05174997	1.370481636	-0.773345082	-1.350689695	-1.24928554	0.098016067	0.146721968	-0.259956921	Cluster 2
Ndrg3	0.323130382	-0.280808639	0.59370692	-1.252019207	-0.916974443	-1.4321409	1.052347999	1.140859157	0.771898731	Cluster 3
Saa1	-0.397612886	-1.119239952	-0.923451163	-0.782444537	0.037238979	-0.488018575	1.650233774	1.250962878	0.772331482	Cluster 3
2610002M06Rik	0.995886657	0.926908433	1.591541852	0.248137941	-1.239602668	-1.169602037	-0.609713036	-0.342621052	-0.400936091	Cluster 2
Pfn1	-1.145875925	-1.012839835	-1.216021004	-0.316636817	0.280118157	-0.047282604	1.237873605	1.151863814	1.068800608	Cluster 3
Nrp2	0.177082076	0.171164999	0.397624679	0.70846236	1.151763707	1.129356305	-1.259805779	-1.12427482	-1.351373527	Cluster 1
0610009L18Rik	1.273778813	1.214761027	0.978672939	-0.584577146	-1.5788833	-0.963474876	-0.193760778	0.184500175	-0.331016853	Cluster 2
Prps2	-0.988129962	-0.8759628	-0.648334488	-0.52690361	-0.408741513	-0.452686152	1.024938801	1.419745813	1.456073911	Cluster 3
Wdr38	-1.178335167	-1.445951187	-0.802356601	-0.143941156	0.449693793	1.104934134	0.022768872	0.524239961	1.468947351	Cluster 4
Ctsk	-0.474556471	0.008865327	-0.431847777	-0.334527111	-0.954823418	-1.458405193	1.279652858	1.214768046	1.150873739	Cluster 3
Trim66	0.630085135	-0.686612853	-0.943500673	-1.579310755	0.868467368	0.42102617	0.233037749	-0.521099027	1.577906886	Cluster 3
Vmp1	-1.413597829	-1.463408166	-1.060876199	0.932030989	0.638916412	0.668506316	0.740456586	0.522527526	0.435444365	Cluster 4
Sycp3	1.025530977	-0.233099192	0.574790564	1.020760828	0.797301394	0.527656833	-1.15102552	-1.259317322	-1.302598561	Cluster 1
Sez6l	-0.11002176	-0.098882902	-0.006189441	1.009791151	1.669677199	0.711510151	-1.431143908	-0.65546048	-1.089280008	Cluster 1
Foxp2	0.67392357	0.76777717	0.88251318	0.094100224	0.80907915	0.653058246	-1.224557347	-1.153105664	-1.502788529	Cluster 1
Gm14461	0.265220709	0.393566219	0.532389297	1.1949486	1.044709462	0.37591738	-1.272199306	-1.25673016	-1.277822202	Cluster 1
Gorasp2	-1.132975354	-1.036677467	-1.140326904	-0.367423213	0.399755427	-0.02854139	1.171635453	0.622971902	1.511581547	Cluster 3
Ctnnd1	-1.715245464	-0.441173713	-1.422128548	0.613956399	0.962473191	0.02541702	0.917750069	0.270678143	0.788272903	Cluster 4
Ms4a4d	1.432467034	1.299886088	0.528811769	0.665763199	-0.285511131	-0.926040428	-0.876869451	-1.181389168	-0.657117912	Cluster 2
Serpina1b	-0.709666652	-0.69051437	-0.673748862	-0.728558996	-0.21298145	-0.857925763	1.131161751	1.04402529	1.698209051	Cluster 3
Faim2	-1.355138797	-0.462302472	-1.521075307	-0.362652252	1.081662422	0.12129494	1.229473947	0.592363806	0.676373712	Cluster 4
Aplnr	-0.007267399	-0.234631419	-0.360574593	-0.9226498	-0.823998293	-1.277473357	0.830485255	1.562169095	1.233940512	Cluster 3
Cebpg	-0.916163395	-0.717592739	-0.589759544	1.272948894	1.359610704	1.233889368	-0.799706297	-0.816214438	-0.027012553	Cluster 4
Chid1	-0.03380021	-0.544313549	-0.073860138	-0.958385963	-1.145747082	-0.938275863	1.386109568	1.163107674	1.145165563	Cluster 3
Ighv6-6	-0.596432308	0.299929684	0.78185897	-0.603745876	-0.775885197	-1.565000802	1.789327944	0.110069997	0.559877587	Cluster 3
Bard1	-1.540458887	-0.75144626	-0.465262035	-0.323874023	-0.294200624	-0.32003342	1.223721267	1.225950734	1.245603249	Cluster 3
Pbx1	-0.806067427	-0.841403711	-0.6508149	1.300229272	1.457409976	1.15370597	-0.514537488	-0.229156314	-0.869365378	Cluster 4
E030046B03Rik	0.484908271	0.171193773	-0.281801346	1.428820502	1.421541872	-0.02952854	-1.202847346	-1.280324478	-0.711962708	Cluster 1
Acap2	-0.050190626	0.229906387	0.256640757	0.708259841	1.643722635	0.68853269	-1.039902761	-0.944240421	-1.492728503	Cluster 1
Repin1	1.244560988	1.088527144	1.155885984	-0.363040677	-0.114591663	0.167642061	-1.072223948	-0.612819085	-1.493940804	Cluster 2
Phip	0.00047351	0.389221353	1.360355002	0.180467755	1.181745149	0.407094977	-1.10124639	-0.84385068	-1.574260675	Cluster 1
9430020K01Rik	0.629346195	0.840176789	1.055778954	0.818709366	0.424804535	0.052181626	-1.327230335	-1.075255071	-1.418512059	Cluster 1
Itga9	0.498907304	0.448962918	0.677599364	0.790364544	0.693955375	0.854776217	-1.326598614	-1.40321904	-1.234748066	Cluster 1
Cdc25c	-0.619405942	-0.884691123	-0.966758225	-0.042338191	-0.646616519	-0.696913808	1.203555782	1.214233396	1.43893463	Cluster 3
Nup205	-0.26941396	0.509717639	1.84334716	0.153484341	0.379185292	0.52405232	-0.981807151	-1.596031036	-0.562534604	Cluster 1
Prkce	-0.039304097	0.071167189	0.198041352	0.637303283	1.445874974	1.176764623	-1.072583073	-1.226900575	-1.190363675	Cluster 1
Evc2	-1.176104899	-1.369589417	-0.976098671	1.068325399	1.237815748	0.918325218	-0.262104127	0.127686867	0.431743882	Cluster 4
Col23a1	0.835447213	0.782971604	0.847470856	0.254299843	0.661787791	0.538566383	-1.314736903	-1.467893849	-1.137912938	Cluster 1
Ifrd1	0.161633251	0.25924195	0.617737594	1.287221204	0.641047905	0.8046826	-1.050226115	-1.316752048	-1.404586341	Cluster 1
Pdzk1	-0.830478868	-0.962049369	-0.510304156	-0.790439198	0.07813753	-0.663038561	1.553644756	0.624534311	1.499993555	Cluster 3
Gpr84	-1.660899721	-0.041877888	-0.357639219	-0.058118851	-0.404039147	-0.530837913	1.595680168	0.002694506	1.455038064	Cluster 3
Cldn10	0.033155141	0.719822827	0.939589481	0.051771649	0.889634721	1.07096369	-1.089430453	-1.150373917	-1.465133139	Cluster 1
Snrpa	-1.501969328	-0.825586006	-1.208140423	0.041488668	0.349884352	-0.069897336	1.128104891	0.930568312	1.155546869	Cluster 4
Il11	-0.928529776	-0.950123879	-0.899025332	1.137116696	1.448978432	1.280270492	-0.362936254	-0.37014092	-0.35560946	Cluster 4
Txnrd1	-1.538046772	-1.251538609	-1.018562012	0.274445129	0.611891344	0.255935114	1.043680964	0.576222213	1.04597263	Cluster 4
A430110C17Rik	0.508043818	-0.037520392	0.748741378	0.474066335	0.809596092	1.224397479	-1.130392667	-1.572984276	-1.023947766	Cluster 1
Ccl7	-1.066466139	-1.456709453	-1.414055943	0.987514848	0.661959615	0.517191091	0.649234593	0.489838423	0.631492964	Cluster 4
Cutal	1.225741006	1.510939206	1.165108766	-0.485149452	-0.923924334	-0.851372908	-0.235955944	-0.696748465	-0.708637875	Cluster 2
Eif4e2	-1.173157127	-1.142639613	-1.444977419	-0.083959871	0.511728207	0.500061115	0.901417081	0.83694426	1.094583366	Cluster 4
Cdkn2aipnl	-1.271546577	-0.896557988	-1.11533408	-0.043854522	-0.048455513	-0.136798389	0.941552834	1.0396612	1.531333035	Cluster 3
Sptlc2	-1.060138628	-0.775429866	-1.256706699	-0.20053281	-0.067739899	-0.306546072	1.286347373	1.00589629	1.374850312	Cluster 3
Capns2	0.940694774	0.464841401	1.419744531	-0.471322737	-0.662521172	1.070700692	-1.516616053	-0.628917221	-0.616604217	Cluster 1
Sar1a	-1.395995622	-1.161195451	-0.325558733	1.184146875	0.799214314	1.525516213	-0.433727139	-0.201218324	0.008817867	Cluster 4
Ptger3	0.71455805	-0.032068425	-0.650895164	-0.248886068	-1.446690897	-1.334612509	0.914528822	0.796436262	1.28762993	Cluster 3
Gpatch8	1.27344785	1.222647965	1.218502413	-0.762348821	-0.035540242	-0.060238317	-0.706830333	-1.039038857	-1.110601657	Cluster 2
Gpr37	1.119794466	1.084447886	1.244632443	-1.262641248	-1.034941696	-1.148179711	0.061493869	0.092938499	-0.157544509	Cluster 2
Abcf2	-1.115576988	-1.191476799	-1.357628416	0.662531053	1.322937635	1.061453384	0.383748831	0.083259348	0.150751951	Cluster 4
Hnrnpa3	-0.282794316	-0.805636012	-0.918966421	-0.702872523	-0.57683626	-0.647197662	1.267732472	1.237372092	1.42919863	Cluster 3
Ankrd44	0.918174401	0.813312967	0.492216091	1.330116966	0.031029506	0.060869478	-1.32908414	-1.279680528	-1.03695474	Cluster 1
Asic2	0.277725708	0.308005534	0.339944195	1.067669541	0.724857934	1.089268838	-1.162370976	-1.247684667	-1.397416108	Cluster 1
Rapgef1	0.11085837	-1.162639433	-1.814106326	-0.572468365	0.716935636	0.687036837	0.407448813	0.292991758	1.333942709	Cluster 4
Ptgfr	0.863228324	0.849239969	1.130405314	-0.668491206	-1.689966263	-1.303008289	0.375053184	0.311454488	0.132084478	Cluster 2
Macrod2	-1.075564228	-0.739241288	-0.519276132	-0.333154514	-0.307637054	-0.861169192	1.027294994	1.604280337	1.204467077	Cluster 3
Khdc1a	-0.555570017	-0.965184054	-0.302008509	-0.778934343	-0.807131543	-0.352368322	1.465167033	0.646218936	1.649810818	Cluster 3
Kif15	-0.318514324	-0.295473377	-0.317607589	2.665214805	-0.394268956	-0.367731998	-0.312858323	-0.356416067	-0.302344171	Cluster 4
Slc1a2	-0.305538564	0.312181874	-0.527472696	-1.00849621	-0.946551646	-0.980311686	1.397016118	0.488672719	1.570500091	Cluster 3
2310022B05Rik	-0.928013577	-0.971571478	-0.977009642	1.280440999	1.299158637	1.264759887	-0.323504574	-0.346016229	-0.298244024	Cluster 4
Arfgef2	-0.874675714	-0.904022253	-1.325516037	-0.438069245	-0.029553886	-0.060999765	1.302916732	1.003191232	1.326728937	Cluster 3
Acta2	0.015810077	-0.069874569	-1.355681267	-0.371184936	-0.895745781	-0.895745781	1.29755568	1.40514294	0.869723635	Cluster 3
Olfml3	-1.093171722	-1.044462922	-1.085598118	1.337885681	1.389712348	0.803833022	0.075409414	-0.402634907	0.019027205	Cluster 4
Abhd18	0.641202083	1.07023473	1.421888614	0.573787394	-1.318130584	0.227592823	-0.985087237	-0.846715319	-0.784772503	Cluster 2
Prex2	-0.009146241	-0.146160963	0.368519443	1.047884189	1.190011107	1.042308916	-1.399971785	-0.833444496	-1.26000017	Cluster 1
Esrrg	0.087095914	0.657074952	0.8939805	0.188171299	0.528710738	1.214873738	-1.32112364	-0.534170308	-1.714613193	Cluster 1
Irak4	-0.274775933	-0.546593278	-1.075321021	-0.377475844	-0.797445439	-0.812316908	1.338116171	1.275887759	1.269924493	Cluster 3
Zfp106	-1.083720912	-1.503686204	-1.112890639	0.428997131	0.53204172	-0.107825325	0.643088802	1.052718655	1.151276773	Cluster 4
Rfk	-0.040352196	-0.793296225	1.769540045	0.919767558	-0.412452426	-0.87251938	1.061486407	-0.844830366	-0.787343417	Cluster 2
Stard4	-0.928909739	-0.692758351	-0.617094818	-0.429699688	-0.554340911	-0.739135486	1.279558058	1.300588439	1.381792496	Cluster 3
Kcnmb4os1	-1.373483882	-1.407116312	-0.530593902	1.037722959	0.476326047	-0.618899208	1.137008804	0.804577182	0.474458313	Cluster 4
Uba1	-0.374337542	-0.791523206	-1.229234737	-0.694749691	-0.090673602	-0.611533313	1.403153598	1.061756879	1.327141614	Cluster 3
Nfe2l3	0.039554793	0.223419733	0.277914307	-0.913035253	-1.493308776	-1.249565058	1.062436794	1.100264704	0.952318757	Cluster 3
Slc27a1	-0.084092615	1.503900751	-1.064925582	0.200570959	0.032357728	1.622840103	-0.424148445	-0.622548172	-1.163954727	Cluster 1
Tmem204	1.418475583	1.420601037	1.012685299	-0.20849555	-0.760802485	-0.863202401	-0.56472736	-0.410938708	-1.043595413	Cluster 2
Sec11c	-0.891780206	-0.78656099	-0.219164867	-0.644670097	-0.691281267	-0.67887621	1.382101824	1.074810317	1.455421496	Cluster 3
Suv39h2	-0.805079939	-2.105701247	-0.525245644	0.24282886	0.52619264	0.724946392	0.143104317	0.633022785	1.165931836	Cluster 4
Nol3	0.168016673	-0.801462953	-0.614119631	-0.584370117	-0.835995878	-1.084290392	1.32478583	1.081544078	1.345892391	Cluster 3
Gm15866	1.908069159	0.777204026	1.129885791	-0.583536761	-0.761223863	-0.727264906	-0.531466452	-0.686974974	-0.524692021	Cluster 2
1700029H14Rik	-0.055553982	0.544716512	1.015123875	0.850411717	0.604709208	0.394747446	-0.06237964	-1.686132682	-1.605642455	Cluster 1
Snapc4	0.993394703	1.072056968	1.425286191	-0.179783644	-0.122426237	0.148101878	-1.022756535	-1.01526842	-1.298604902	Cluster 1
Zfp318	1.276161383	0.948860486	1.632116804	-0.471095577	-0.543755734	-0.648215265	-0.561949762	-0.483054354	-1.149067982	Cluster 2
Srpk2	-1.272664509	0.413542976	0.381212477	-0.562998733	1.677184982	-0.505904333	-0.225933502	1.192882109	-1.097321466	Cluster 4
Pnliprp2	0.046663114	0.921645267	-0.097043546	1.10291343	0.972757768	0.634414325	-0.747756106	-1.411773492	-1.42182076	Cluster 1
5730508B09Rik	-0.381496735	-0.391259318	-0.386122212	-0.814355709	-1.0256336	-0.887379965	1.378301228	1.203318965	1.304627346	Cluster 3
Sgip1	0.923718053	1.745317044	0.752588246	-0.198473892	-1.68520016	-0.599947407	-0.311119855	-0.342680114	-0.284201914	Cluster 2
Samd8	-0.575819688	-0.503889831	-0.4492031	1.086502824	1.484131417	1.300580219	-1.069145549	-0.940357891	-0.332798402	Cluster 1
Rnf122	1.308828922	0.443909169	1.852354241	-0.277787024	-0.787414085	-0.647117137	-0.731556097	-0.172344268	-0.988873721	Cluster 2
Entpd4	-0.240554734	-0.434631055	-0.799435745	-0.83610096	-0.783678248	-0.394202422	1.569857843	0.140753596	1.777991725	Cluster 3
Metrn	-0.467997365	-0.589268582	-1.564534261	-0.476838231	-0.340640374	-0.250022073	1.230633442	1.376082625	1.082584819	Cluster 3
Lmbrd1	0.28245435	0.738638013	1.087934224	0.765146299	0.361180189	0.643118679	-1.470493603	-1.203761119	-1.204217032	Cluster 1
Gpc3	1.015350179	0.788192223	0.83792892	0.564263347	0.028462397	0.607713153	-1.435329549	-1.227657072	-1.178923598	Cluster 1
Nectin2	-0.775924904	-1.170992472	-1.698325762	0.202043162	0.160069082	0.313182672	1.144808169	0.883193237	0.941946816	Cluster 4
Tmem106b	-0.861129157	-0.51858824	-0.484361136	-0.530179189	-0.734393746	-0.827958022	1.189311278	1.436315286	1.330982927	Cluster 3
Mipol1	-0.195160682	0.531531674	1.475664555	0.772891273	0.177210784	0.502827844	-1.465761718	-1.552738773	-0.246464957	Cluster 1
Bub1b	-0.315167985	0.072586109	0.036883419	-1.089455474	-1.173920183	-1.069684609	1.100494837	1.243202112	1.195061774	Cluster 3
Ambra1	0.770523942	0.711136942	1.163180923	0.322724802	0.468752349	0.425459013	-1.463126555	-1.311549122	-1.087102294	Cluster 1
Reep3	-1.205387059	-1.047567141	-1.040557256	-0.303577485	0.203922939	-0.158395913	1.162585337	1.15678292	1.232193658	Cluster 3
Mgst3	-0.752341108	-0.547046007	-0.190229315	-0.492085674	-0.854242367	-1.03400792	1.491981126	1.234286146	1.143685119	Cluster 3
Igf2	0.821213308	0.741830892	0.661526772	1.127080345	0.008822462	0.365093587	-1.650922747	-0.869430038	-1.20521458	Cluster 1
Eif3b	-1.424729576	-1.135005163	-1.046002281	-0.345273203	0.638958573	0.474997956	1.256590596	0.848247558	0.732215539	Cluster 4
Tbl2	0.311400588	1.53752972	0.049756924	0.762972066	-0.520681797	-0.030798296	-1.287447916	-1.570332062	0.747600775	Cluster 1
Hif3a	0.870247685	1.502247185	1.211762154	-0.892181974	-0.948848909	-1.21010255	-0.37095824	-0.402131676	0.239966323	Cluster 2
Wipi2	0.395991706	0.218062051	0.950601083	0.560246924	0.656267619	1.035079743	-1.273440843	-0.938646985	-1.604161298	Cluster 1
Ccl19	1.146495549	1.154102078	0.160471819	0.661338325	-0.242342108	0.659421827	-1.561931305	-1.01973198	-0.957824204	Cluster 1
Tnrc6a	0.841277438	0.933882238	1.347336167	0.219404993	0.142256035	0.168912673	-1.161182217	-1.080415264	-1.411472063	Cluster 1
Cnpy1	-0.366080022	-0.900952874	-0.470002443	-1.685386929	0.164201864	-0.15864705	0.963578584	1.264788711	1.188500159	Cluster 3
Ccdc43	-1.0141192	-1.703190213	-1.013766625	0.608103897	0.955305838	-0.093492875	0.728113015	0.919130803	0.613915361	Cluster 4
Fkbp14	-1.320257547	-1.214354035	-1.335529714	0.660730683	1.053941253	0.963912956	0.301361374	0.312626743	0.577568287	Cluster 4
Raet1a	-0.963946186	-1.476146823	-1.003171466	-0.171681943	0.17172891	0.06869365	1.020468829	1.1076848	1.246370228	Cluster 3
Fuz	-0.723796167	-0.938657099	-1.151253206	-0.318375333	-0.058044368	-0.189608401	1.786780067	0.218705832	1.374248675	Cluster 3
Polh	-2.129085189	-0.609983859	-0.715488813	0.914137535	0.8258811	0.782963401	0.052248533	0.616997858	0.262329435	Cluster 4
Nrg1	-1.514188588	-0.598060252	-1.038687027	1.596596395	0.673053408	0.991099161	0.369149356	-0.372360623	-0.10660183	Cluster 4
F12	1.254267036	1.293354429	1.194284542	-1.084016205	-0.459237654	0.157596143	-0.585497788	-0.829162591	-0.941587911	Cluster 2
Hcar1	1.051044671	1.022528695	1.009689131	-0.66506665	-1.602251224	-1.265442145	0.311596166	0.306438584	-0.168537228	Cluster 2
2310040G07Rik	1.302813675	0.91478613	1.082615446	-1.216185338	-1.126522469	-1.117700945	0.434228539	0.050425251	-0.324460289	Cluster 2
Sned1	0.952009882	0.742781675	1.743820116	-0.613811564	-0.585433528	0.442481548	-0.655850165	-1.240247398	-0.785750566	Cluster 2
Gm41810	1.018124393	1.080951019	1.197509142	-0.861641034	-1.540098745	-1.055610392	0.315514255	0.024542164	-0.179290801	Cluster 2
Gas5	-0.943263097	-0.929868527	-0.544959727	1.244767973	1.160670004	1.417922888	-0.584713298	-0.836285604	0.015729387	Cluster 4
Fancb	-0.109591841	-0.030565724	-0.029525909	-0.929110276	-1.308966252	-1.111337751	1.04113406	1.138082704	1.339880988	Cluster 3
Hey2	0.609936571	0.99184281	1.93637816	-1.141327718	-0.485629919	-1.03440079	-0.431924243	-0.203741273	-0.241133598	Cluster 2
Btg1	1.081545572	1.273641893	1.565478598	-0.428901871	-0.646198843	-0.522315091	-0.659843681	-0.652573386	-1.010833191	Cluster 2
Cnot10	-1.15669291	-0.672267668	-1.069493062	0.112507043	1.598997923	1.482362587	0.320938131	-0.25114512	-0.365206925	Cluster 4
Jade1	0.965386694	1.283335446	1.555341646	-0.072152076	-0.598855588	-0.416396377	-0.8532918	-0.91444729	-0.948920655	Cluster 2
Cd276	-0.371102061	-0.459900807	-0.704111213	-1.017798071	-1.026290738	-0.202116128	1.086086779	1.674145203	1.021087036	Cluster 3
A630023P12Rik	2.329652941	0.700767943	0.374175286	-0.559332476	-0.64102224	-0.533626176	-0.537229767	-0.599993755	-0.533391757	Cluster 2
Fkbp2	-0.641574383	-0.505284758	-0.353678001	-0.572668116	-0.864634935	-0.991570711	1.329487052	1.330693357	1.269230495	Cluster 3
Timp3	0.342673934	0.499128929	0.66130908	0.66130908	0.869579606	0.900502033	-1.334344287	-1.175929234	-1.424229141	Cluster 1
Rgs1	0.668680324	0.751100601	0.057717013	1.167739206	0.758488104	0.40158512	-1.254786395	-1.104794347	-1.445729625	Cluster 1
Sprr2d	-0.636061855	-0.870547296	-0.791573461	-0.540907876	-0.645827195	-0.468045553	1.268408716	1.155239447	1.529315073	Cluster 3
Il1rap	-0.196797825	1.89969663	0.684462135	0.489190326	-0.898419045	-0.089061594	0.3214102	-1.481486167	-0.728994659	Cluster 2
Kcna1	0.060791565	-0.208453505	-0.189333143	1.036424369	1.310043944	1.241621074	-0.953536491	-1.013921219	-1.283636594	Cluster 1
Sgms2	-1.35560783	-1.092891574	-1.140156083	0.70464911	1.117714294	1.350697597	0.14238717	-0.005108529	0.278315846	Cluster 4
Arhgap24	1.662238972	0.940016294	1.180634495	-0.300471483	-0.842717241	-0.689699324	-0.626650375	-0.206169103	-1.117182235	Cluster 2
Gcnt3	-0.606090198	-0.485381469	-0.523033081	-0.799846424	-0.662097334	-0.882686228	1.3562074	1.161249772	1.441677563	Cluster 3
Fyco1	0.847522617	1.251400366	1.405413935	0.497480608	-0.544005658	-0.575469019	-1.202430504	-0.907144873	-0.772767472	Cluster 2
Gtf2a1	-0.871505748	-1.050930602	-0.808984432	-0.363480749	-0.606991963	-0.102336093	1.239619934	1.012798148	1.551811505	Cluster 3
Gclm	-0.509128854	-0.931186937	-0.772507101	-0.658461509	-0.287233925	-0.770019397	1.31512984	1.198560889	1.414846994	Cluster 3
Ptprm	0.369862747	0.412065133	0.641247597	1.038525815	0.906356909	0.494863617	-1.34302373	-0.978310312	-1.541587776	Cluster 1
Adam11	0.891924154	1.234925684	0.380665953	-0.332578701	0.845190244	0.586256639	-1.120784697	-1.141283418	-1.344315858	Cluster 1
Ablim3	-0.589661392	-1.767667203	-0.852815816	-0.428214424	0.926572329	-0.107450107	0.694019056	1.121645221	1.003572336	Cluster 4
Serpinb11	0.907156407	0.560235881	0.87776988	-0.445719104	0.749624803	0.438932357	-1.719098554	0.105236711	-1.47413838	Cluster 1
Plekhb2	-1.368977896	-0.810548532	-1.467420452	0.298324489	0.364863668	-0.037933871	1.143674239	0.837622287	1.040396068	Cluster 4
Larp1	-0.823838756	-0.761623075	-0.744886484	1.304827345	1.244834372	1.366996713	-0.532536764	-0.863548636	-0.190224715	Cluster 4
Izumo4	1.34455195	1.359709966	1.064143846	-0.812440742	-1.285411478	-0.770571273	-0.231413497	-0.21638673	-0.452182043	Cluster 2
1700049E15Rik	-0.515712579	-0.501851071	-0.604829099	-0.841020251	-0.770893263	-0.733142567	1.384537785	1.402402993	1.180508051	Cluster 3
Gata3	0.696243292	0.512210757	1.108162032	1.180312616	0.51919408	-0.536970814	-1.242380831	-1.238263918	-0.998507213	Cluster 1
Stx16	-1.219940035	-1.17483211	-1.044231761	1.169661545	0.864009347	0.862028856	-0.325963196	-0.15668559	1.025952944	Cluster 4
Fmnl2	0.697563854	0.93163124	1.0015102	0.470729888	0.490225961	0.285405808	-1.430844876	-1.050249321	-1.395972754	Cluster 1
Anapc11	0.253809836	0.145784045	1.648295139	0.828942262	-1.615351964	-1.095213649	-0.664713504	-0.010950416	0.509398252	Cluster 2
Ednra	-1.041226408	-0.171250693	-0.677649199	0.180317952	-1.004546579	-0.911362632	0.882701438	1.454789339	1.288226781	Cluster 3
Gm9963	0.940378152	0.739528966	1.378404424	-0.721549648	0.034966907	0.325312091	-1.927579321	-0.506190565	-0.263271005	Cluster 2
Klf2	-0.160223214	0.060327742	0.046503766	1.612978977	0.807590967	0.969484865	-1.316990657	-1.028789428	-0.990883017	Cluster 1
Slc9a3r1	-1.07977874	-1.076489112	-1.754021262	0.596487262	0.682911447	0.573924108	0.69671079	0.815314751	0.544940756	Cluster 4
Pex1	0.197358641	-0.649313687	-0.546837245	-1.465493158	-0.09552404	-0.576088216	0.850635028	1.984339411	0.300923265	Cluster 3
Mrps18b	-1.431023942	-1.392597836	-1.135257193	0.544011782	0.853457515	0.724498869	0.638806528	0.442535393	0.755568884	Cluster 4
Incenp	-0.585467013	-0.639314524	-0.485563224	-0.881182808	-0.668118555	-0.712644527	1.227941134	1.437133728	1.307215791	Cluster 3
Hist1h1c	1.411231289	1.353582596	0.864385126	-0.415873375	-1.529000201	-0.7987359	-0.185313014	-0.369796952	-0.330479569	Cluster 2
Tmem30b	-1.118082939	-0.652382144	-0.765012524	-0.198325666	-0.369185565	-0.732311863	1.518662092	1.021588855	1.295049754	Cluster 3
Zc3h6	1.174388925	1.168588956	0.93394092	-0.396184654	-1.699719674	-1.127242377	0.055963166	0.114140428	-0.22387569	Cluster 2
Klk1b8	-1.143203209	-1.230766565	-1.259619445	0.4326547	1.145258799	1.233335416	0.617094339	-0.188810123	0.394056089	Cluster 4
Aurka	-0.652446704	-0.863835547	-0.84741326	-0.744641358	-0.440604472	-0.386257252	1.143720074	1.332879386	1.458599133	Cluster 3
Col9a2	0.231575987	1.297717872	0.233580734	-0.124272128	0.924296554	0.905808859	-1.14793975	-0.657027563	-1.663740565	Cluster 1
Npy	0.646225272	0.988382362	1.78018856	0.160470315	-0.191093411	-0.630305486	-1.464055098	-0.616586781	-0.673225734	Cluster 2
Col6a4	-1.447339308	-1.365479044	-0.938635133	0.297075583	0.081721792	0.479387682	1.136380051	0.888619856	0.868268522	Cluster 4
Bricd5	-0.745141557	-0.968278929	-1.741508563	-0.106251873	-0.00123589	0.745105488	1.121914105	1.173273179	0.522124039	Cluster 4
Bnipl	-0.716045159	-0.223752622	-0.44973011	-1.396273949	-0.621911621	-0.36786576	1.323948011	1.276759542	1.174871667	Cluster 3
4932438A13Rik	-0.366313932	0.811037344	0.48045633	0.47309575	1.002136049	1.189740904	-1.324238192	-1.052881916	-1.213032339	Cluster 1
Ppp1r14c	-1.278105249	-1.918931966	-0.067016598	0.275682705	0.382785118	0.119432831	0.423720424	1.292475687	0.769957048	Cluster 4
Hepacam	-0.603631197	0.620951955	1.24687083	1.914959795	-0.689968844	-0.654568143	-0.595060078	-0.646514346	-0.593039971	Cluster 1
Pex11g	0.926800303	1.21943698	1.64317418	-0.753809803	-0.458152461	-0.276973424	-0.450240192	-0.621190166	-1.229045417	Cluster 2
Kat6b	0.822575814	1.393767587	1.581725552	-0.131656482	-0.823633241	-0.699655555	-0.555803642	-0.543667969	-1.043652064	Cluster 2
Myo16	-0.362901337	-0.419255032	-0.42726783	2.547229058	-0.483221205	-0.452061672	-0.429502361	0.460085884	-0.433105505	Cluster 4
Sorbs2	1.297528973	1.070598053	1.246713742	-1.018883289	-1.009796083	-1.09488066	0.24285192	-0.242736444	-0.491396213	Cluster 2
Cemip	1.352902177	1.365102883	1.215446216	-0.711076382	-0.478488203	-0.523789959	-0.873856496	-0.947070158	-0.399170077	Cluster 2
Sftpd	-1.084286114	-0.493168344	-0.326774337	-0.533181583	-0.943980967	-0.487026495	1.482277051	1.098808845	1.287331944	Cluster 3
Prrxl1	-1.64316218	-0.815349167	-0.967179212	-0.324407531	0.561127509	0.16955813	0.681978598	1.004338465	1.333095387	Cluster 4
Kcnk2	0.681826204	0.751776352	0.500724935	0.925492434	0.576574347	0.477564776	-0.943454157	-1.493067213	-1.477437679	Cluster 1
Usp16	0.168012869	0.393091053	0.339768465	0.818985317	0.842484337	1.129745025	-0.727238149	-1.236530193	-1.728318725	Cluster 1
Zfp37	-0.058467629	0.222031162	0.664508499	0.968429632	0.963441794	0.979824636	-1.348190913	-1.16307506	-1.228502121	Cluster 1
Ska1	-0.779765456	-0.895824877	-0.771578096	-0.700627217	-0.420707444	-0.370007771	1.201191737	1.372677296	1.364641827	Cluster 3
Fyttd1	-1.206820411	-0.829958751	-0.48449352	1.298074734	1.246386133	1.300176909	-0.676525984	-0.433407667	-0.213431443	Cluster 4
Dlst	-0.916107165	-0.958206429	-1.903257172	0.282336843	0.836002946	0.640206254	0.891763154	0.539962986	0.587298583	Cluster 4
Bst1	-0.973884352	-1.103558739	-0.973552795	1.502329343	-0.106520806	-0.631029077	0.239700478	0.839146027	1.207369921	Cluster 4
Vars	-0.475235488	-0.383931515	-0.753341693	-0.901718112	-0.576689668	-0.810330052	1.589523784	1.32660374	0.985119005	Cluster 3
Plcg1	1.079589826	1.239105109	1.375017811	-0.262797856	-0.37993308	-0.031900042	-0.75788496	-0.952967082	-1.308229725	Cluster 2
Rex2	-0.729617339	-1.34922273	-0.881300702	0.93915485	-0.247379383	-0.665151569	0.633699256	1.61829719	0.681520427	Cluster 3
Ntrk3	1.317290885	1.144861711	0.755818229	-0.489154017	0.674695252	-0.111639182	-1.144815525	-1.247160943	-0.89989641	Cluster 1
Fam149b	-0.153421778	0.197070943	-0.483311547	-0.973754196	-0.852144189	-1.315434157	1.158219054	1.318457868	1.104318002	Cluster 3
Olfr401	-0.856058672	-0.746326827	-1.016662649	-1.069833584	0.592442158	-0.243182886	0.595971093	1.333783656	1.409867712	Cluster 3
5730559C18Rik	0.001337679	0.048195944	0.580600196	-1.5208321	-1.40948052	-0.644812655	1.161204101	0.946143878	0.837643479	Cluster 3
Rnf214	-1.073494278	-1.020050921	-0.933906465	1.199020132	1.445445955	1.080154844	-0.282659886	-0.013062171	-0.401447212	Cluster 4
Slc22a21	1.169466289	1.267714583	1.223594326	-0.512629032	-0.086559235	-0.00110222	-0.996013542	-0.772698071	-1.291773097	Cluster 2
Dhrs13os	0.448722648	-1.100213176	-0.948202027	-1.106130556	-0.211120254	-0.579328939	1.081782161	1.218183818	1.196306325	Cluster 3
Cadm1	0.937465775	1.058912052	0.896263532	0.310670672	0.200104276	0.415837145	-1.349089024	-1.145084972	-1.325079456	Cluster 1
Scnn1g	0.600289881	0.301939359	0.306630156	0.416796677	1.150441097	0.836963641	-1.369688726	-0.46429957	-1.779072514	Cluster 1
Hcfc1	-1.027388179	-0.913830062	-1.211962907	-0.112773207	0.251503855	-0.517444128	1.418641884	1.216861003	0.89639174	Cluster 3
Ipmk	-1.673272445	-0.723352525	-0.540764118	0.752457585	-0.252308368	-0.694047592	1.093868505	1.03937732	0.998041638	Cluster 3
Aars	-0.799068164	-0.876973582	-0.608281298	1.465845352	1.37340872	1.112286936	-0.624652777	-0.612394499	-0.430170687	Cluster 4
Fancd2	-0.883508503	-0.632774642	-0.697210347	-0.534104598	-0.690366266	-0.495347461	1.071481465	1.634084179	1.227746173	Cluster 3
Rbm26	-1.065256408	-0.624387876	-1.041028926	1.11604092	1.402112415	0.917548698	-0.530274416	-0.809112841	0.634358434	Cluster 4
Adrm1	-1.051863965	-1.258488146	-0.995062592	0.80957991	1.447814448	1.227784507	0.121624147	-0.16464464	-0.136743669	Cluster 4
9530051E23Rik	0.051699339	-0.199641221	0.450240074	1.01514652	1.124854113	1.099874312	-0.97561687	-1.326740147	-1.239816119	Cluster 1
Guca1b	1.269650819	0.954124475	0.929342058	-0.071817482	0.318155387	0.236745235	-1.149855708	-1.104600443	-1.381744342	Cluster 1
Bfar///3110001I22Rik	0.344363525	0.373214655	1.013203178	0.674701864	0.562725784	0.920024326	-1.478634098	-1.267142213	-1.142457021	Cluster 1
Dtymk	-0.89169153	-0.904331061	-0.746591851	-0.540331091	-0.393573943	-0.456576246	1.230908932	1.286639435	1.415547355	Cluster 3
Marf1	-0.263330046	0.562002755	1.1125824	0.801434285	1.031111195	0.351041438	-1.377555415	-0.798470439	-1.418816172	Cluster 1
Adamts2	-0.916183084	-1.033884203	-1.887650022	0.608333685	0.87897267	0.605838908	0.620494803	0.530596838	0.593480405	Cluster 4
Rpa3	-0.457357465	-0.419854065	-0.11655493	-0.854101188	-1.112462919	-0.865421968	1.21389885	1.290057976	1.321795709	Cluster 3
Crbn	-0.823096482	0.659453029	1.358873874	1.323489022	-0.12766251	-0.111341959	-0.791305212	0.129560533	-1.617970293	Cluster 1
Zfp423	0.019179236	0.732135775	0.679919965	-0.087736488	0.82210454	1.282812506	-1.342411004	-1.624168559	-0.481835971	Cluster 1
Kdelr2	-1.009422031	-1.053000891	-0.996451501	-0.188911006	-0.103783872	-0.387792105	1.320987175	1.290505744	1.127868487	Cluster 3
Ipo11	-1.459940832	-0.762583675	-1.246895992	0.158329605	0.135384573	-0.133472721	0.993237058	1.195143489	1.120798495	Cluster 3
Pgr	-1.26712486	-1.137182853	-0.986623143	1.311853922	1.09387918	1.075089381	-0.137376726	-0.107473283	0.154958381	Cluster 4
Fgf12	-0.259150063	0.565144384	-0.013478066	0.019066175	1.572619386	1.029757554	-1.403573356	-1.451154363	-0.05923165	Cluster 1
5830432E09Rik	0.854416184	1.393770959	1.306605074	0.127734052	-0.85124691	-0.835304211	-1.412458963	-0.201751508	-0.381764678	Cluster 2
Cdc42se1	-1.314588523	-0.77197233	-0.873426929	1.076826218	1.430419892	1.160087806	-0.23180528	-0.549842862	0.074302008	Cluster 4
Abhd13	-1.07474159	-0.485471093	-0.041560586	1.25622982	1.516086341	1.020499618	-0.67529693	-0.963666557	-0.552079024	Cluster 4
Hist1h1d	-0.247017522	-0.389116783	0.05178908	-0.650977993	-1.499642135	-0.8680732	1.066708608	1.22187053	1.314459416	Cluster 3
Mthfsl	1.1825588	1.009896882	1.648609354	-0.215185343	-0.884587762	-0.55320273	-0.933812239	-0.43964712	-0.814629842	Cluster 2
Eif2ak1	-1.308659656	-1.027028759	-1.485703492	0.297984573	0.813520235	0.150496619	0.898520061	0.649515083	1.011355336	Cluster 4
A430106A12Rik	0.998983109	1.234363002	1.377372	0.060861245	-0.848910653	0.010851856	-1.036993258	-1.187785466	-0.608741834	Cluster 2
Cybrd1	-0.63178322	-0.30300663	-1.626590301	0.036519589	-0.439969992	-0.560471448	1.285156127	0.809064594	1.431081281	Cluster 3
C2cd4a	0.141245984	0.343421888	0.545613978	-1.184522622	-1.234931159	-1.395741695	0.976017732	1.127506109	0.681389785	Cluster 3
Paqr5	-1.502930666	-1.033435999	-1.114329121	0.149590083	1.410683069	0.431765005	0.937750905	0.576584239	0.144322485	Cluster 4
Lancl3	0.16427684	0.093007595	0.521955924	1.018267301	0.990460234	0.96391679	-1.281654731	-1.075032955	-1.395197	Cluster 1
Vkorc1l1	-1.483089499	-1.21364032	-1.03376454	0.978889206	1.079526945	0.881395917	0.165648283	0.052114229	0.572919779	Cluster 4
Trabd	-1.144400793	-0.872380952	-1.7196798	0.021595648	0.729883083	0.609843532	1.140669592	0.573588312	0.660881378	Cluster 4
Herc1	0.72957439	0.541169757	1.357997295	-0.377450248	0.797301899	0.49640795	-0.987218098	-1.452663767	-1.105119179	Cluster 1
Tdrd1	-0.622528377	-0.97577335	-0.839551867	0.245258213	-1.037876755	-0.402505171	0.970926148	1.622720214	1.039330945	Cluster 3
Galnt3	-1.395021892	-1.514091407	-0.902585379	0.536285917	0.822928713	1.151842496	0.668859453	0.251555592	0.380226506	Cluster 4
Neurl3	1.688813312	1.114757928	1.067920004	-0.522646554	-0.530592398	-0.976614258	-0.326064362	-0.73032452	-0.78524915	Cluster 2
Stip1	-0.862581569	-0.840751307	-0.863070828	1.427065218	0.996925198	0.602893266	-0.815702312	-0.739417193	1.094639527	Cluster 4
Sufu	-0.659569059	-1.568655537	-1.130556564	-0.169747838	0.456311912	-0.163486889	1.012185942	1.293185118	0.930332915	Cluster 3
Gucy2f	-1.103769128	-1.82397988	-0.716402297	1.22240597	0.070146721	0.427713147	0.772017441	0.573434192	0.578433835	Cluster 4
Anxa8	-0.305453119	-0.388622377	-1.511845889	-0.078776553	-0.358501659	-0.966005854	1.250039903	1.347906495	1.011259053	Cluster 3
Ly6f	-0.804972443	-0.831776757	-0.620963978	-0.479856563	-0.435808198	-0.758121913	1.52382085	1.031877995	1.375801006	Cluster 3
Angptl6	0.292629171	-0.082955856	-0.041275331	-0.843134987	-1.463237033	-1.175916502	1.067668327	1.187884693	1.058337518	Cluster 3
1700037C18Rik	0.456836482	0.375037588	0.094542682	-1.440461852	-1.372280172	-0.909517943	1.015803561	1.236628652	0.543411	Cluster 3
Phf14	1.186100334	0.736025024	1.832586734	-0.410480255	-0.931575156	-0.709105606	-0.415324086	-0.368756028	-0.919470961	Cluster 2
Ubl4a	-0.827687676	-1.084613986	-0.788137962	-0.363476046	-0.459941749	-0.363872559	1.262931083	1.340149575	1.28464932	Cluster 3
Pik3ip1///Limk2	1.125920404	1.320559016	1.195492103	-0.536675898	-1.295358401	-1.017623093	-0.056606969	0.008880895	-0.744588058	Cluster 2
Klhdc10	-0.741942318	-0.635756831	-1.472733512	-0.758292635	0.180284882	-0.056970162	1.507786342	0.853319616	1.124304618	Cluster 3
Kif20a	-0.812299476	-0.787730122	-0.772189754	-0.72331169	-0.414903878	-0.447245605	1.254355435	1.36940108	1.33392401	Cluster 3
Apba2	0.509591539	0.672319102	0.475893529	0.843379332	0.852554035	0.609731181	-1.219312493	-1.372078112	-1.372078112	Cluster 1
Pcnx	0.533117482	0.81914461	1.288513559	0.268891223	0.493098834	0.386188328	-1.186323803	-1.050592094	-1.552038138	Cluster 1
Bub1	-0.887340773	-1.000379017	-0.831203593	-0.657424117	-0.280250935	-0.190111114	1.128425638	1.30345831	1.414825602	Cluster 3
Gba	-0.694641247	-0.913561198	-0.855604703	-0.464301677	-0.320303565	-0.67096619	1.479978622	1.311300254	1.128099704	Cluster 3
Cdadc1	1.151234471	1.062788289	1.705113659	-0.627669544	-0.596748297	-0.587042394	-0.565183414	-0.640944753	-0.901548017	Cluster 2
Rbm24	1.153838369	1.335111162	1.335573582	-0.129447465	-1.059316071	-1.000624537	-0.665981681	-0.32795445	-0.641198909	Cluster 2
Uchl4	-1.024321047	-1.402394782	-0.865120055	-0.312401296	0.092388915	0.040615461	1.151292413	0.924060537	1.395879854	Cluster 3
Cygb	0.297413253	0.66241148	0.436275706	0.137673895	1.39771048	0.790812853	-1.104419547	-1.170915915	-1.446962206	Cluster 1
Rprd2	-0.270146784	0.036461781	-0.025458105	1.041916611	0.96787843	1.519528379	-0.954614623	-1.130520678	-1.185045013	Cluster 1
Igsf1	0.145660754	-0.554498471	-1.345955615	-0.886472356	-0.577770503	-0.427770756	1.26140498	0.946871499	1.438530467	Cluster 3
Ces2e	-0.730054049	-0.735175524	-0.37425276	-0.656475856	-0.574007939	-0.885827185	1.369907687	1.396112892	1.189772735	Cluster 3
Cdh24	-0.840358549	-1.413366652	-1.06922982	-0.647130587	0.883283001	0.333537371	0.474543505	1.036288382	1.242433349	Cluster 4
Cckar	0.308714741	-0.876814	-0.89721105	-0.894660873	-0.710372095	-0.521585493	1.631577401	0.688393941	1.271957428	Cluster 3
Arid5a	-0.269444528	-0.278432759	-0.700140571	1.381866819	1.334963418	1.160792922	-0.774527957	-0.925949712	-0.929127633	Cluster 1
Clpx	0.140059967	0.314230166	0.35813023	0.980548369	0.731973357	1.231315706	-1.345962427	-1.313798828	-1.096496541	Cluster 1
Sox6	0.44009145	1.26294313	-0.240370358	0.832950623	0.467664344	0.679046069	-0.709975677	-1.887213865	-0.845135716	Cluster 1
Nr1d1	1.246209888	1.670076916	0.77186837	-0.909808384	-0.52075738	-1.085013516	-0.400083134	0.018346196	-0.790838957	Cluster 2
Ankrd22	-0.059903302	-0.326362232	-0.167143569	-1.003312093	-1.156665557	-0.978352267	1.335829266	1.159467384	1.196442371	Cluster 3
Fmo5	0.773998142	0.789251519	0.918098029	0.699776389	0.239427954	0.501087009	-1.253336685	-1.278328172	-1.389974184	Cluster 1
Lrch1	0.79076468	0.461377228	0.819350524	0.800872963	0.73159341	0.323465675	-1.359356007	-1.105297098	-1.462771376	Cluster 1
Kbtbd13	1.152954876	0.965225844	1.358993095	-0.232475357	-1.179838506	-1.442742766	0.137197295	-0.210100208	-0.549214273	Cluster 2
Acap1	-0.169047786	-1.354105748	-0.925543561	-0.062273495	1.231177892	0.56057234	0.524541677	1.352962171	-1.158283488	Cluster 4
Hist1h4i	-0.445726196	-0.672591457	-0.438433088	-0.806541625	-0.825574708	-0.76511428	1.277089929	1.451162012	1.225729413	Cluster 3
Crip1	-0.577224612	-0.471904166	-0.715919287	-0.708564665	-0.507552789	-0.91920627	1.406155844	1.5928919	0.901324044	Cluster 3
8430431K14Rik	1.25270653	1.117637442	0.539866672	0.004915698	0.087134686	0.6477561	-1.096101447	-1.265311886	-1.288603796	Cluster 1
Tstd3	-0.694990296	-0.536880983	-0.561194778	-0.636805372	-0.711150716	-0.839806429	1.394250736	1.229457562	1.357120276	Cluster 3
Bace2	-0.779345785	-1.177221119	-1.607960972	0.013540444	0.209317172	0.438901478	1.087060241	0.486842486	1.328866056	Cluster 4
Kndc1	-0.354224091	1.575152352	-0.307441237	-0.323022959	-0.702071059	-0.601984448	1.902766667	-0.670999398	-0.518175828	Cluster 2
D030074K08Rik	0.343422915	0.165102353	1.250391409	0.313222755	0.587288038	0.992529765	-0.696126151	-1.406740213	-1.54909087	Cluster 1
Ptprr	0.619681946	1.291663137	1.599596819	-0.765516319	-1.092608404	-0.384600058	-0.316013862	0.197676819	-1.149880078	Cluster 2
Nat8l	0.984494779	-0.117973502	-0.637654443	0.845500806	1.004777271	1.116625058	-1.384497446	-1.107825955	-0.703446568	Cluster 1
Prss42	-0.3994891	-0.351639167	2.499106344	-0.40272112	-0.55812896	-0.511317994	0.593513264	-0.489287826	-0.380035441	Cluster 2
Art2a-ps	1.90169237	0.329978222	0.771279004	-0.711253429	-1.045708848	-1.025011661	0.694535172	-0.204464364	-0.711046467	Cluster 2
Gcsh	-0.575305123	-0.593515367	-0.775947191	-0.616416032	-0.714894474	-0.714348255	1.379436638	1.335940755	1.27504905	Cluster 3
Slc25a27	1.266573261	1.240368401	1.300255498	-0.168407924	-0.766315804	-0.229931258	-0.666920923	-0.762176701	-1.21344455	Cluster 2
Phf20l1	-0.870546049	-0.562274652	-0.073212631	0.855520828	1.395878051	1.551124941	-0.545100364	-0.834230566	-0.917159558	Cluster 1
Sun2	1.079621644	0.928841482	1.082392932	0.224791139	0.126258142	0.206852253	-1.132450324	-0.909950205	-1.606357061	Cluster 1
Sfn	-1.050238805	-1.224767279	-1.306518515	-0.30139186	0.383515183	0.490096008	1.306883237	0.685721282	1.016700749	Cluster 4
D130040H23Rik	-0.865714157	-0.634931122	-0.50439933	0.125740517	-0.677357903	-1.154444459	1.588085315	0.990828098	1.132193042	Cluster 3
Gid4	-0.363095155	-1.864752095	0.734903655	0.036202513	0.753376976	-0.305726587	0.344239541	1.5259304	-0.861079247	Cluster 4
Odf2	1.086604515	0.358269318	1.716176396	-0.107059753	-0.317904949	0.429612975	-1.227471966	-1.147342288	-0.790884247	Cluster 1
Mthfd1	-1.029710021	-0.96470032	-1.653727762	-0.180033675	0.654096166	0.433456163	1.028769916	0.629523642	1.082325891	Cluster 4
Herc4	-0.284518173	-0.456995361	0.721751891	1.403484131	0.89706203	0.951623924	-1.074405349	-1.193821504	-0.964181589	Cluster 1
Gtse1	-0.866722078	-1.368986794	-0.838408246	-0.283396697	-0.197188936	-0.074490372	0.911086375	1.252134942	1.465971806	Cluster 3
Mettl18	0.88616815	1.012506385	1.79384863	-0.8349444	-0.936021706	-1.025568386	-0.36878711	-0.07437876	-0.452822803	Cluster 2
Cacng1	0.670185242	0.32215433	0.155950216	0.666368445	0.923247286	0.864630885	-1.84606331	-0.41553782	-1.340935275	Cluster 1
Pianp	1.371394685	0.806182171	1.096564548	0.176556932	0.107454545	-0.268423556	-1.611716974	-0.568239898	-1.109772453	Cluster 1
Gsap	1.168876004	0.968580145	1.045061918	-1.152686471	-1.260469945	-1.18768017	0.362767552	0.294448464	-0.238897498	Cluster 2
Fzd10	0.98012539	0.748551827	0.877922535	-1.090076501	-1.539958432	-1.017348409	0.711373446	0.690648114	-0.36123797	Cluster 2
Mrpl11	-0.828579612	-1.080409539	-0.535524859	-0.471948929	-0.496699936	-0.45943729	1.223658632	1.030303409	1.618638124	Cluster 3
Grik1	-0.677563531	0.957571165	1.003997673	0.292472811	1.235398199	0.389703607	-1.605983386	-0.788075812	-0.807520726	Cluster 1
Cct3	-0.620981486	-0.47499008	-0.007126546	1.356762629	1.050784137	1.361357742	-1.117648957	-1.041411541	-0.506745898	Cluster 1
Pde1c	-1.074705696	-0.871862951	0.194000339	0.79208051	0.772470097	1.892945118	-0.984261753	-0.284725202	-0.435940461	Cluster 4
Epcam	-1.035947668	-0.365715137	-0.185501383	-1.334327566	-0.440945798	-0.352212003	1.291015928	1.379171911	1.044461715	Cluster 3
Zfp112	1.39923191	1.370359428	1.173585431	-0.613685847	-0.581919168	-0.542010117	-0.558984475	-0.588900749	-1.057676414	Cluster 2
Car2	-0.556613183	-0.519206723	-0.351010311	-0.826479636	-0.873461592	-0.802110648	1.396622285	1.105990913	1.426268896	Cluster 3
Pmfbp1	1.390746371	1.207476075	0.96741758	0.317396717	-1.257099353	-1.050424415	-0.351391964	-0.526078135	-0.698042877	Cluster 2
Ptrh1	-1.150025993	-1.347753374	-1.163035927	-0.33996544	0.588640295	0.538537834	0.978575417	0.986741926	0.908285263	Cluster 4
Pebp4	0.554832491	0.80314751	1.165261174	-0.057576129	0.185957448	1.045779363	-1.236053955	-1.210854822	-1.25049308	Cluster 1
Pax6	-0.59580822	-0.568262663	-1.225260823	-0.606204088	0.500953928	1.913174712	0.109317906	1.078293335	-0.606204088	Cluster 4
Kcnc1	-0.244691035	0.771230358	0.008004374	1.684437138	0.319477215	0.610492631	-0.35735236	-1.328869192	-1.46272913	Cluster 1
Slc35f1	0.600852158	0.233599235	0.818794289	1.187312035	0.624851889	0.24494131	-1.771805323	-1.102622686	-0.835922908	Cluster 1
Ccnyl1	-1.479785847	-1.044761227	-1.13002987	0.93975461	1.106237433	0.961303998	-0.059317507	0.072607442	0.633990969	Cluster 4
5330417C22Rik	0.466983397	0.797609735	1.134954557	0.404696363	0.539879018	0.495940793	-1.112979968	-1.047947349	-1.679136547	Cluster 1
Enpp3	0.125504771	-0.058134027	0.114149397	-0.916849495	-1.464051818	-1.100049839	1.369377818	1.099042007	0.831011185	Cluster 3
F3	-0.061369401	-0.125853985	0.503573273	1.054744399	0.800814844	1.342537942	-1.124314697	-1.036699019	-1.353433356	Cluster 1
Ttll1	-1.402946523	-0.202527069	-1.379961793	-0.013619602	-0.18583092	-0.261089068	1.079883894	1.278440603	1.087650478	Cluster 3
4930432K21Rik	1.260905237	0.714401464	-0.185122568	0.045155827	0.782445422	0.96545725	-1.297689593	-1.034989809	-1.250563231	Cluster 1
Rab18	-1.180035053	-0.09910241	-1.163871119	1.370879616	1.451698192	0.722761615	-0.415525696	0.059998488	-0.746803633	Cluster 4
Polr3g	0.231714335	-0.319753397	-0.27910324	-1.652843366	-0.767862777	-0.665243317	1.249629507	1.021364316	1.182097938	Cluster 3
Cxxc4	-0.763400837	-0.358261618	-0.637156196	-0.911029057	0.250372019	2.008788322	-0.010904107	1.176720309	-0.755128836	Cluster 4
Sipa1l1	0.642712764	0.971295319	1.279507441	0.054264218	0.608470839	0.129937877	-1.121615648	-1.095520931	-1.469051879	Cluster 1
Ago4	0.973359905	1.015698802	1.452580725	-0.011768317	-0.036042318	-0.030612351	-1.153896372	-0.843378021	-1.365942053	Cluster 1
Ptchd2	-0.34375064	-1.671903664	-1.080097536	-0.364986159	0.880948697	-0.192300042	0.557100046	1.431723644	0.783265655	Cluster 3
Lyrm9	-0.915172372	-0.926268302	-0.579710334	-0.658621671	-0.432517346	-0.402898431	1.297302191	1.503345241	1.114541024	Cluster 3
Cdk1	-0.765374758	-0.917649284	-0.787409955	-0.775391358	-0.341006122	-0.325062531	1.18152182	1.31291614	1.417456049	Cluster 3
Itgb6	-0.065199921	-0.747213163	-0.554391323	-0.618795944	-0.960318655	-0.890909993	1.547734183	1.055743902	1.233350915	Cluster 3
Slc35a2	-0.343255512	-0.731645425	-1.253180509	-0.633334864	-0.274132801	-0.604836078	1.31630765	1.351958655	1.172118884	Cluster 3
Mfsd4a	-2.241400767	-0.282969564	-0.79741881	0.294343942	0.728132723	0.416370833	0.807117522	0.19160561	0.884218511	Cluster 4
Tmem52b	0.986649396	0.334100946	1.675497473	0.100308851	0.19193102	0.184850967	-1.115995824	-1.214442875	-1.142899955	Cluster 1
Vcam1	-0.386528232	-1.459078925	-0.698275539	1.873791724	-0.427358146	-0.621903555	0.245170645	0.795770126	0.678411901	Cluster 4
Dlg2	1.326072232	0.768245887	0.951706804	0.421486882	-0.037988432	-0.159144334	-0.394153369	-1.791291039	-1.084934632	Cluster 1
Ints7	-0.193298448	-0.734278545	-0.217664796	-1.454996304	-0.924044682	0.115361461	1.453616969	1.406197297	0.549107047	Cluster 3
Igf1r	0.999090654	1.41956267	0.603698932	0.172409589	0.240079278	0.172409589	-1.046510707	-1.024206239	-1.536533768	Cluster 1
Vegfa	-0.989272462	-0.960165988	-1.177012149	1.104127719	1.321144579	1.276699467	-0.12932173	-0.26378171	-0.182417725	Cluster 4
Krt8	-0.322425501	-0.375301126	-0.450650235	-1.239292624	-0.818561304	-0.627467103	1.465229262	1.204018444	1.164450188	Cluster 3
9130214F15Rik	1.116902767	1.189215841	1.226411351	-0.509878582	-1.345231174	-1.246246859	0.070191631	-0.04962964	-0.451735335	Cluster 2
C2cd2	-0.777325476	-1.109438676	-0.882640863	0.444772412	-0.673425789	-0.51891527	0.962815758	0.905337976	1.648819928	Cluster 3
Diaph3	-0.615688896	-1.125940081	-0.875124499	-0.577073555	-0.343040942	-0.340768982	1.226727596	1.357140216	1.293769143	Cluster 3
H2afy	-0.44614382	-0.465468617	-0.933991244	-0.813946956	-0.535952169	-0.737111	1.368753068	1.110623467	1.453237271	Cluster 3
Cpne4	-0.21702161	-0.126058417	2.584740338	-0.179781905	-0.657339474	-0.539859993	0.100801449	-0.592343178	-0.37313721	Cluster 2
Rnf19b	-1.43079855	-1.210264684	-1.194573583	1.016972829	1.050499989	0.63329333	0.550256098	0.136493963	0.448120608	Cluster 4
Spag5	-0.757079445	-0.961235815	-0.803733557	-0.703956516	-0.404586743	-0.277994553	1.171055352	1.399856059	1.337675218	Cluster 3
Nav2	2.636212174	-0.164407965	-0.218608067	-0.273556212	-0.608582732	-0.473580227	-0.192960179	-0.453934715	-0.250582077	Cluster 2
Zswim5	-1.193995377	-1.206547187	-0.956542809	-0.158929727	1.269379672	1.319242384	0.067944396	-0.046047929	0.905496577	Cluster 4
Mtus1	-1.278602632	-0.829765758	-1.109914831	0.033358543	0.054708104	-0.109083017	1.860081611	0.783746062	0.595471916	Cluster 3
Klrb1f	0.487651859	1.137268359	0.864720667	0.901391899	0.319919941	0.072362821	-1.172562939	-1.210340589	-1.400412019	Cluster 1
Purg	1.190115617	1.570276393	1.144632595	-0.402243391	-0.684650258	-0.509091603	-0.500461213	-0.777769829	-1.030808312	Cluster 2
Cnot4	0.376943925	0.666006155	0.830068442	0.663847281	0.63815806	0.789473629	-1.421618693	-1.273881054	-1.268997746	Cluster 1
Lzic	-1.034380545	-0.949485587	-1.135983548	-0.208344551	-0.222283155	-0.143123368	1.059375855	1.188803791	1.445421108	Cluster 3
Kat6a	1.233942582	-0.754404226	-0.88633484	-0.273494819	1.790130315	0.31983288	-0.234925192	0.099803745	-1.294550445	Cluster 1
Pidd1	-0.296810649	-0.487427809	-0.658400717	-0.753966483	-0.8387461	-0.896313243	1.384063135	1.322379557	1.225222309	Cluster 3
Blk	1.390082047	1.162776567	0.049877622	0.401339513	-0.448692356	0.504490752	-1.602527283	-1.211478772	-0.245868091	Cluster 1
Mbnl1	1.472527948	1.18335231	1.044939	-0.536206066	-0.611089266	0.150463192	-0.625646065	-0.810400701	-1.267940352	Cluster 2
Il1b	-1.304028921	-1.373964003	-0.934577802	1.24819223	0.843590832	0.976749004	0.248663715	-0.175709382	0.471084327	Cluster 4
Polr1e	-1.19057929	-1.519827144	-1.225856348	0.367244781	0.594763018	0.727522647	0.686610488	0.601738759	0.95838309	Cluster 4
Rasgrf1	0.792150853	0.759745908	0.819217185	0.408736609	0.535740989	0.638472909	-1.262862461	-1.49779992	-1.193402074	Cluster 1
Srsf10	-1.74224326	-1.099438234	-0.981576169	0.674793607	0.911877719	0.647499856	0.383600665	0.276812493	0.928673324	Cluster 4
Kif18a	-0.645405896	-0.689429048	-0.618350983	-0.544976111	-0.674200742	-0.794149795	1.081529395	1.520886649	1.364096532	Cluster 3
Calr	-0.631612988	-1.051180656	-1.164244848	-0.592581043	-0.06999995	-0.242683955	1.397719861	1.180265139	1.17431844	Cluster 3
Ccdc28a	1.327107747	1.190230435	1.108283005	-0.162229759	-1.556557817	-0.662966067	-0.428109641	-0.100371032	-0.715386871	Cluster 2
Abra	-0.023379951	0.739790762	0.99329689	1.182468407	0.207905298	0.535468099	-1.202648566	-1.623559175	-0.809341765	Cluster 1
Wnt2	0.998945793	0.989748858	1.242500151	0.253480556	-0.308455753	0.312227309	-1.184354622	-0.865080881	-1.439011411	Cluster 1
Hacd1	-0.609717887	-0.992329332	-1.215241997	0.207599181	-0.393495005	-0.652202315	0.98676754	1.267474855	1.401144959	Cluster 3
Eif4a1	-1.011431298	-1.314136753	-0.690362478	1.309273497	1.030884543	1.337977868	-0.404666981	-0.197427005	-0.060111394	Cluster 4
Csl	-0.578002047	-0.882611629	-1.008787852	-0.549073775	-0.307903948	-0.578002047	1.406512677	1.391994551	1.10587407	Cluster 3
Eif2d	0.218976108	-0.293924811	-0.384046903	-1.0090334	-1.114915451	-1.034541622	1.293102131	1.243465973	1.080917975	Cluster 3
Trim25	-1.148984701	-1.424844715	-1.208180928	0.480446302	0.186887113	0.364085252	0.937336944	0.539823525	1.273431208	Cluster 4
Ngf	1.131155072	1.086562206	1.369890235	0.486039661	-0.758860274	-0.86960661	-0.993130536	-0.561070505	-0.890979249	Cluster 2
Serpinb5	-0.594709003	-0.845779634	-0.709001082	-0.497088478	-0.739678003	-0.578808789	1.475468578	1.137553879	1.352042532	Cluster 3
Gstm3	0.494265249	1.350714347	1.37869048	0.451151378	0.095520099	-0.527299546	-1.03814088	-0.977455093	-1.227446034	Cluster 1
Esco1	0.276185725	0.346546237	0.814055929	-0.109150388	0.906905242	1.387390707	-1.257144565	-1.233239782	-1.131549106	Cluster 1
Tpsb2	0.536734697	0.522769731	-0.062749315	1.509494882	0.569882546	0.564671688	-0.98550957	-1.23828517	-1.417009488	Cluster 1
Arcn1	-0.464041541	-0.417351565	-0.466291172	-0.875926002	0.965469212	1.497237608	1.399614915	-0.545176474	-1.09353498	Cluster 4
Eif2ak2	-0.636940105	-0.762922099	-1.024336419	-0.507263908	-0.705716894	-0.248211093	1.420680334	1.019870308	1.444839875	Cluster 3
Tmem74	-0.614798849	-0.551975773	-1.221063938	-0.597563138	0.525245506	1.901232109	0.058347803	1.101759551	-0.601183272	Cluster 4
Cpne5	0.831901581	0.707546682	0.97601692	-0.127909623	0.804984248	0.59584427	-1.446216384	-1.192308114	-1.149859579	Cluster 1
Cpxm2	0.891659328	0.907873789	1.055968786	0.516704106	0.266577135	0.184138	-1.281786295	-1.165624164	-1.375510685	Cluster 1
9630055L06Rik	-1.665763036	-1.176682924	-0.540032796	0.972076816	1.027292895	0.964432536	0.336644269	0.541978809	-0.459946568	Cluster 4
Slain2	-0.136752788	-0.236510623	0.258250815	0.93701638	1.430509742	1.092954116	-1.153196405	-1.154756704	-1.037514532	Cluster 1
Apof	-1.046334441	-0.603893673	-1.164239899	0.005590452	-0.632634368	-0.296468107	1.30015135	1.086639235	1.35118945	Cluster 3
Smc2	-1.29052004	-0.972481479	-0.640358392	-0.302402488	-0.226069492	-0.279899848	0.921338447	1.306122426	1.484270865	Cluster 3
Kif4	-0.699844465	-0.902475547	-0.750373067	-0.812540645	-0.39259975	-0.377929986	1.225545874	1.33383009	1.376387496	Cluster 3
Kcnt1	1.087854069	0.838133219	0.57873033	0.277688236	0.465836515	0.626124205	-1.344555946	-1.058471419	-1.471339208	Cluster 1
Lrig2	0.391386169	0.424208887	1.838316124	0.409908072	-0.078080532	-0.002910213	-0.283252354	-0.90863037	-1.790945784	Cluster 1
Kremen1	1.21379372	1.167716147	1.268853608	-0.191268049	-0.225068748	-0.057072385	-0.996246814	-1.305304188	-0.875403291	Cluster 2
Capza2	0.289458449	0.514258197	0.735821831	0.779941191	0.822852295	0.789015025	-1.182298333	-1.260690961	-1.488357695	Cluster 1
Abca6	0.697383682	0.715579251	0.725672797	0.738971073	0.452802608	0.629999038	-1.077347159	-1.369781109	-1.51328018	Cluster 1
Slc16a14	-0.776570166	-0.635917744	-0.087294394	-0.779250988	-0.733501964	-0.669591002	1.758692627	0.488156089	1.435277542	Cluster 3
Kcnip2	0.536849645	0.575170989	0.395426511	0.740106011	0.745767148	0.931460552	-1.096679871	-1.2539255	-1.574175486	Cluster 1
Olfr586	-1.44278281	-0.189033287	-0.833351822	-1.248551008	0.698123886	-0.024152987	0.847204855	0.996396357	1.196146817	Cluster 3
Baiap2l2	0.581797474	0.922974842	1.278071911	0.256576648	0.423086726	0.334105524	-1.198621018	-1.234859339	-1.363132768	Cluster 1
Jmjd1c	0.66774682	1.226789375	1.687238672	0.023164247	-0.518810496	-0.171153606	-1.141153786	-0.768842047	-1.004979179	Cluster 2
Mrpl45	-0.876585191	-0.919757194	0.098319204	-0.19023916	-0.898547006	-0.654066335	0.573737609	2.010276416	0.856861656	Cluster 3
Nfatc3	0.61506091	0.248255699	0.382752873	0.392320841	0.376012444	0.299887622	-1.681841527	1.097944784	-1.730393645	Cluster 1
Sacs	1.359310872	0.88823622	1.462875776	-0.006734609	-1.209260983	-0.725084519	-0.703785606	-0.239367946	-0.826189204	Cluster 2
Ahcy	-0.579394369	-0.481635933	-1.320053511	-0.286196952	-0.354314183	-0.783158265	1.299630172	1.397724042	1.107398998	Cluster 3
9630001P10Rik	0.149580165	-0.908775857	0.006230816	-0.134836314	-1.535378498	-0.84444245	1.17711459	1.541415399	0.549092149	Cluster 3
9030411K21Rik///Sltm	-0.072241072	-0.714585937	-0.710392511	-0.742679776	-0.742618131	-0.687431189	1.342954428	0.495329262	1.831664925	Cluster 3
Tbc1d23	1.116093606	0.943539883	1.489350049	-0.11024039	-0.31747385	0.017857829	-1.133345277	-0.658950115	-1.346831735	Cluster 2
Kif2c	-0.599346045	-0.826829993	-0.835305595	-0.743024305	-0.527378165	-0.426964701	1.197444597	1.393724881	1.367679325	Cluster 3
Faah	-0.644715028	-0.665508443	-1.290034675	-1.141194789	0.239226376	0.057892282	1.283395422	1.337775744	0.823163112	Cluster 3
Prdm11	0.398961306	0.270325913	0.143125764	0.374783462	1.031454788	1.434414081	-1.157016381	-1.373615805	-1.122433128	Cluster 1
Ahsp	-0.661375502	-1.44303148	-0.88808289	1.050429593	-0.505338901	-0.555715371	0.968572097	0.92741396	1.107128495	Cluster 3
A930037O16Rik	0.611050845	0.72689133	1.113526197	0.259419528	-1.905354186	-1.385431484	0.468300306	-0.032744	0.144341466	Cluster 2
Diras1	-1.001205684	-0.883324848	-1.060997285	0.698183743	1.481928666	1.475346587	-0.056415664	-0.241129208	-0.412386306	Cluster 4
Mtfr2	-1.016972665	-1.059028421	-1.075425061	-0.448138795	0.075495241	-0.124378588	1.12897199	1.166920505	1.352555794	Cluster 3
Pard3	1.131843793	0.376236553	0.829618169	-0.12615654	0.733758851	0.764078251	-1.085508701	-1.056690924	-1.567179451	Cluster 1
Mgat4c	-0.615670066	-0.597455679	-0.583949365	-0.60837408	-0.708991718	-0.472663795	1.982502765	0.250435957	1.35416598	Cluster 3
Clca1	-0.419103676	-0.313675941	-0.311192095	-1.271996668	-0.997531877	-0.47340915	1.344924413	1.193694443	1.248290551	Cluster 3
Cpeb3	1.349416323	1.112739562	1.416379735	-0.13523175	-0.986978926	-0.687829569	-0.661857934	-0.558647045	-0.847990397	Cluster 2
Acy1	-0.543835795	-0.493264708	-0.633598536	-0.691201011	-0.805473085	-0.810699189	1.34233836	1.305877299	1.329856666	Cluster 3
Serpine1	-0.000723739	-0.328007718	0.445023998	1.597174825	0.792001164	0.860137127	-1.107067535	-1.139248032	-1.11929009	Cluster 1
Samd4	0.360222061	0.494899619	0.315261998	0.196431014	1.201844641	1.167921594	-1.150527883	-1.217799564	-1.36825348	Cluster 1
Cldn5	1.264555102	1.288409222	1.381235171	-0.473890979	-0.679274241	-0.768124339	-0.473189242	-0.498003441	-1.041717252	Cluster 2
Bmp2	1.302410237	1.242867845	1.368086526	-0.343312398	-0.510906108	-1.028699093	-0.853511647	-0.709226774	-0.467708588	Cluster 2
Khdrbs2	0.154257712	1.208218396	-0.176716625	-0.133749399	0.609296588	1.292099948	-0.236387209	-1.941413832	-0.775605577	Cluster 1
Stat1	-0.34141877	-1.144982513	-0.550298231	-0.108356734	-0.594722725	-0.991046969	1.318466268	0.836100908	1.576258767	Cluster 3
Myom1	1.644419731	0.776345636	1.259163345	-0.659004482	-1.168594523	-0.229647177	-0.30562314	-0.274920027	-1.042139364	Cluster 2
Ric1	-0.125984247	0.015063858	0.939485047	0.299048196	0.746288051	1.575497882	-1.157344262	-1.089031966	-1.203022559	Cluster 1
Arhgap28	1.219177181	0.925293574	1.661374237	-0.507185655	-1.198751973	-0.549540573	-0.317985074	-0.47381957	-0.758562149	Cluster 2
Ect2	-0.864604861	-0.976316713	-0.750174131	-0.634062817	-0.349093803	-0.328561716	1.166292566	1.360053992	1.376467483	Cluster 3
Hdac11	1.625940532	1.31632131	0.821163979	-0.740971241	-0.784519957	-0.658483055	-0.394933595	-0.095428293	-1.089089681	Cluster 2
Arl4a	0.908944133	1.328683229	1.466599835	0.171597145	-0.637976634	-1.019944662	-1.025882707	-0.50149057	-0.690529771	Cluster 2
Agbl3	-0.134528693	0.100798499	2.406804526	-0.068445108	-0.972387009	-0.792780097	0.307879532	-0.69434444	-0.15299721	Cluster 2
Phex	0.241551032	0.070088716	-0.333895423	-1.182837647	-0.754179887	-1.385429363	1.363070331	1.232222315	0.749409925	Cluster 3
Rmi2	-1.084318484	-0.825482108	-0.673489893	-0.658778389	-0.387799244	-0.255065773	1.300075308	1.359008415	1.225850168	Cluster 3
Tgm2	-0.516026206	-0.075279214	-0.546447021	0.303286264	-0.691022269	-1.461110218	1.270745701	-0.047125427	1.762978389	Cluster 3
Mastl	-0.324215097	-0.219399525	-0.13501349	-1.149651424	-1.11520966	-0.761982761	1.337363373	1.396187678	0.971920905	Cluster 3
Ube2s	-0.608750456	-0.737014164	-2.164286461	0.74119248	0.897058562	0.782714271	0.203213525	0.472044374	0.413827868	Cluster 4
Hmmr	-0.71264736	-1.221663967	-0.753556207	-0.559351404	-0.252213543	-0.342499973	1.189993239	1.273256576	1.37868264	Cluster 3
Mybpc1	0.425376286	1.272887279	0.88231327	0.367992582	0.521326316	0.20975041	-1.602172225	-0.689282667	-1.388191251	Cluster 1
Ap3m1	-1.155406885	-1.451642361	-1.053609068	0.272848103	0.165122596	0.370188322	0.583414643	0.751018437	1.518066212	Cluster 4
Gm4737	-0.294091785	-0.620868268	-0.887130021	-0.582654292	-0.668851052	-0.851129446	1.436704476	1.479042626	0.988977762	Cluster 3
Slc39a1	-0.563376646	-0.58844598	-0.395176323	-0.793701687	-0.672653464	-0.938008456	1.379220744	1.348047642	1.22409417	Cluster 3
Itga2	-0.746600367	-1.062995469	-0.842504625	-0.350268845	-0.509074296	-0.3721256	1.461393264	1.129375932	1.292800004	Cluster 3
Egr1	-0.364000038	-0.407212924	0.059370166	1.563537061	1.099765944	1.034917966	-1.001688193	-0.985565435	-0.999124547	Cluster 1
Aco1	-1.636876356	-0.121628426	-0.859640639	-0.708983216	-0.131191246	-0.022708634	1.091090655	1.188042277	1.201895585	Cluster 3
Cdkl5	-1.074939057	-0.524386808	-0.245477774	-1.344631946	-0.324356177	0.134074816	0.427238374	1.612161355	1.340317217	Cluster 3
Klf9	1.236135357	1.161827389	0.788773928	0.759850295	-0.548237356	-0.11691499	-1.070814318	-1.200944969	-1.009675336	Cluster 1
Pkd2	-0.108495767	0.17197862	0.86471701	0.954118932	0.651539957	1.116678887	-1.485413598	-0.884114406	-1.281009635	Cluster 1
Crim1	-0.502584804	0.457208595	0.417252602	1.215981561	0.899167988	0.965924404	-1.469456862	-0.897623877	-1.085869608	Cluster 1
Srebf2	-0.727604425	-0.434654646	-0.467869608	-0.811381573	-0.541749731	-0.958483267	1.221609818	1.346863006	1.373270426	Cluster 3
Spo11	0.661911302	1.481449858	1.464198476	-1.205374903	-0.475503736	-0.881101773	-0.85735939	-0.007071707	-0.181148127	Cluster 2
Arl5b	0.151544783	0.281768765	0.182998305	1.83641033	0.410670926	0.561572273	-1.174506971	-0.906154926	-1.344303486	Cluster 1
Col4a1	0.195534017	-0.15826015	-1.507006431	-0.047803177	-0.332275912	-1.211351167	1.559828611	1.26326842	0.238065789	Cluster 3
Zscan18	1.15913395	0.890712283	1.122367744	0.354098833	-0.215126874	0.271717813	-1.21453068	-0.986507037	-1.381866032	Cluster 1
AA438147	0.410603147	0.695402445	1.710678193	0.131614071	-0.0246722	0.455610359	-0.698965282	-1.099915921	-1.580354813	Cluster 1
Nmnat2	-1.365005238	-0.603243288	-0.124495113	2.106404828	0.563553948	-0.001007077	-0.951746867	0.072688911	0.302849896	Cluster 4
Ccdc167	-0.762808861	-0.718964686	-0.965690244	-0.888289168	-0.082043362	-0.388202588	0.910519361	1.472421293	1.423058254	Cluster 3
Mthfd1l	-0.834054174	-0.470038798	-0.447995005	-0.756512792	-0.81402273	-0.638489245	1.251573264	1.316909612	1.392629869	Cluster 3
Eif1ad	-1.208917964	-0.989798595	-0.490039837	1.381349587	1.226477965	1.175669014	-0.455955355	-0.556232266	-0.082552549	Cluster 4
Tsc22d4	1.151797983	0.723783783	0.009044624	-0.978923241	-1.100896873	-1.585123411	0.774017074	0.928069691	0.078230368	Cluster 2
Myoz1	-1.495398826	-0.350810877	-0.475505916	-0.961241606	0.381000596	-0.539173969	0.998801095	1.414377626	1.027951876	Cluster 3
Fxyd3	-0.818514845	-0.37902175	-0.305712017	-1.111878807	-0.616830882	-0.653849108	1.396718462	1.2489201	1.240168848	Cluster 3
Pagr1a	0.969803462	1.282014813	1.63170028	-0.422291441	-1.060824993	-0.620405109	-0.646344955	-0.614501696	-0.519150362	Cluster 2
Slc5a1	-1.130725909	-0.672640532	-0.47737662	-0.609442695	-0.5999132	-0.425356356	1.409645105	1.219444677	1.28636553	Cluster 3
Ano9	-0.827056527	-0.529438833	-0.527132833	-1.234208309	-0.517061327	-0.192390701	1.427865708	1.119865209	1.279557613	Cluster 3
Ramp3	-1.223132947	-1.274784826	-0.945221509	0.876750673	1.266094559	1.266094559	0.04401568	-0.071080493	0.061264304	Cluster 4
Tars	-1.152757286	-1.031897459	-1.181910433	-0.120067679	0.294369255	-0.040885186	0.950612517	0.59444329	1.688092982	Cluster 3
Hspd1	-1.422971114	-1.33293391	-1.134425577	0.367641477	0.712124536	0.305614376	0.787290426	0.657790756	1.05986903	Cluster 4
Tcte3	-0.160571292	-0.141834313	-1.259153884	0.406175184	-0.702023721	-1.435469999	0.94298896	1.178422581	1.171466484	Cluster 3
Bahcc1	1.439101948	1.448940598	1.021167643	-0.561024833	-0.626157787	-0.711155021	-0.737224068	-0.305448383	-0.968200098	Cluster 2
Rhbdl2	-0.983007121	-0.737784217	-0.884535047	-0.675286129	-0.189358038	-0.41420927	1.392100442	1.259429949	1.232649431	Cluster 3
Nme2	-1.014880079	-0.826263758	-0.706508915	-0.340367231	-0.528660514	-0.506693803	1.298860814	1.36228897	1.262224516	Cluster 3
C1qtnf3	0.636451439	0.87210301	0.616138702	1.295926266	0.457053314	-0.196614783	-1.285733388	-1.143538365	-1.251786194	Cluster 1
Abracl	-0.398111412	-0.992115941	-0.508985513	0.037167738	-1.374322278	-0.179891017	0.453837552	1.27908939	1.683331481	Cluster 3
Defa3	-1.496207128	-0.206056769	-1.21114968	-0.939731934	0.919416948	0.510728093	0.490346557	1.244480828	0.688173086	Cluster 4
Sycp2	-0.240194656	2.632254249	-0.247220214	-0.267175623	-0.573202883	-0.262039935	-0.070065008	-0.541720045	-0.430635885	Cluster 2
Odf3b	1.228586523	1.246530499	1.40903729	-0.714809235	-0.844984152	-0.942579303	-0.379759963	-0.191411695	-0.810609965	Cluster 2
Fermt1	-0.192774896	-0.102511324	0.160039266	-1.004025325	-1.286563396	-1.075755582	1.197795042	1.05781585	1.245980365	Cluster 3
Foxj3	-1.334687897	-0.468400912	-1.157631004	1.282215131	1.333011128	0.951161851	-0.256341776	-0.496121243	0.146794723	Cluster 4
Cops3	-1.210803844	-1.258539497	-1.383821725	0.309813808	0.50400368	0.246112898	0.810845389	1.023521601	0.958867688	Cluster 4
Plcxd3	-0.145768319	0.073901157	-0.042947534	-0.114404986	-0.91725874	-0.631401787	2.5189763	-0.592440027	-0.148656064	Cluster 3
Arhgap32	0.520242126	1.253987735	1.749694253	-0.418959411	-0.581920508	-0.964436336	0.226667156	-0.837159776	-0.94811524	Cluster 2
Wscd2	0.958291795	0.440989308	0.30337319	0.858319859	0.92232038	0.252340957	-0.913389895	-1.00659223	-1.815653363	Cluster 1
Cog5	0.095686609	1.452635642	1.844727121	-0.707707805	-1.023900608	-0.684630764	-0.187912868	-0.156496151	-0.632401175	Cluster 2
Akirin2///AI448984///Orc3	1.201288805	1.13190306	1.318432857	-0.710323514	-0.260612259	0.183847319	-0.805086626	-0.744833176	-1.314616467	Cluster 2
A730011C13Rik	1.228060056	0.906994868	1.224216341	-0.003902372	-0.489992828	0.467425344	-1.086899452	-1.188297311	-1.057604647	Cluster 1
Bmpr2	1.232044883	1.031800433	0.849322277	0.816036076	-0.305362853	-0.229127371	-1.048719031	-1.044958657	-1.301035757	Cluster 1
Zscan4c	0.522067294	-1.185166561	-0.88596496	-0.045280844	0.400368768	-1.006531877	1.579124243	-0.604662542	1.226046478	Cluster 3
Ccdc25	-1.328442587	-1.178617436	-1.253102381	0.593147064	1.030360031	0.969227574	0.239867425	-0.002721658	0.930281968	Cluster 4
Lamc2	-1.300988994	-0.722689334	-0.930307898	-0.97514662	0.742886501	0.194702692	1.369846353	0.504626133	1.117071167	Cluster 3
Eif4g1	-0.598118131	-0.867482054	-1.538997787	-0.348684514	0.083573419	-0.277723826	1.451587125	0.970046233	1.125799536	Cluster 3
Gulo	0.810558979	1.153176228	1.350983654	0.09699982	-0.048056985	0.134958155	-1.389858123	-1.016000266	-1.092761462	Cluster 1
Cpa6	-0.673865482	-0.703983892	-0.538904394	-0.325622489	-0.525070175	-1.129868713	1.154814431	1.431709407	1.310791306	Cluster 3
Gm11696	0.235442103	0.169799356	0.264056581	0.176494116	0.939028476	1.696997709	-1.094007749	-1.140939408	-1.246871185	Cluster 1
Ebf1	1.164718189	0.978939456	1.010689139	0.100746706	0.273711126	0.105747285	-0.981914804	-1.532434908	-1.12020219	Cluster 1
Fam24a	-0.818662607	-1.193439856	-0.820037473	-1.018633349	0.181264473	1.089161098	0.20596641	0.947374758	1.427006548	Cluster 3
Fignl1	-0.356426441	-0.318888478	-0.302617043	-0.37213575	-0.371346963	-0.255226356	-0.320454533	2.664653658	-0.367558095	Cluster 3
4930579D07Rik	0.363834687	-0.019571438	0.35172226	1.0946248	0.719662019	1.147642013	-1.360720481	-0.816765929	-1.48042793	Cluster 1
Igfbp6	1.004409384	0.926689615	0.714912362	0.891860617	0.045961977	0.201184562	-1.232260332	-1.333618354	-1.219139833	Cluster 1
Mphosph9	-0.290407215	0.148234243	0.1673756	-0.895007758	-1.248110178	-1.276888529	1.118191521	1.006815943	1.269796372	Cluster 3
Mob1b	-1.120628546	-1.524710645	-1.225326644	0.307140654	1.151141438	0.698717357	0.498269597	0.716069329	0.49932746	Cluster 4
Epb41l3	0.636240867	0.198205807	1.043312706	0.858370212	0.630066056	0.517390801	-1.44100623	-1.277578232	-1.165001985	Cluster 1
Maml2	0.549990836	0.723030338	0.815558361	0.301441117	0.908281549	0.640747935	-1.255394458	-1.286228437	-1.397427243	Cluster 1
Rab27b	0.347732002	-0.014373727	-0.064228487	-1.359367661	-0.995154609	-1.165768861	1.346380402	1.111583713	0.793197229	Cluster 3
Mad2l1	-1.248179969	-1.20210066	-1.143970657	1.083200654	1.050809662	1.16945438	0.040546621	0.053601784	0.196638183	Cluster 4
Gpc6	1.833690659	1.039459761	0.659339878	-0.140443943	-0.090233877	-0.354831593	-0.783172587	-1.166190297	-0.997618002	Cluster 2
Prkd3	-1.244982857	-0.058628246	-0.978082593	1.873331217	1.185450426	-0.073651365	-0.1965781	-0.702178649	0.195320167	Cluster 4
Ergic1	-0.598438419	-0.580150902	-0.743244028	-0.741972631	-0.564762014	-0.738394293	1.272363912	1.558058445	1.136539929	Cluster 3
Pcsk5	-0.409130411	-0.386030374	0.412003503	2.561209634	-0.482673519	-0.442706798	-0.38712152	-0.450611007	-0.414939509	Cluster 1
Vps26b	0.385820508	0.707783296	0.320766003	0.33957908	-1.172647197	-2.162150527	0.353775127	0.932889657	0.294184053	Cluster 2
Ranbp3l	1.032491095	0.986930896	1.154941102	0.426136141	-0.346377491	0.255709928	-0.887553135	-1.182374519	-1.439904018	Cluster 1
Mug2	-0.92597314	-0.517874726	-1.013731625	-0.796015963	-0.384153447	-0.203235728	1.495485751	1.036647389	1.308851489	Cluster 3
Rab6b	-0.56807141	-0.357251573	0.089165238	1.490331718	1.149604726	1.089823263	-0.887665917	-0.927202408	-1.078733638	Cluster 1
Trim55	0.609886016	0.641525424	1.868093758	0.027057942	-0.050365112	0.208828513	-1.103879615	-0.961365585	-1.239781341	Cluster 1
Mrgprf	0.196953835	0.316769496	0.306858994	-0.764934247	-1.432020042	-1.522793307	0.927955437	1.049099716	0.922110117	Cluster 3
Atp7a	0.514983454	0.613232226	0.895708492	0.368772851	0.304424162	1.161847448	-1.377648224	-1.268023358	-1.213297051	Cluster 1
Arhgap11a	-0.40718946	-0.824075749	-0.042698132	-0.823879322	-1.254293136	-0.402676561	1.354316902	1.309179953	1.091315505	Cluster 3
Drp2	-0.913116963	-1.140648312	-0.578592153	0.968946402	1.497123167	1.359749759	-0.265557959	-0.454160249	-0.473743692	Cluster 4
Sash1	0.641699145	0.693659024	0.648893154	1.802281562	-0.388561426	-0.367571101	-1.255716876	-0.894895267	-0.879788216	Cluster 1
Scnn1b	1.420954032	0.892564263	1.599359117	-0.52611442	-0.66401882	-0.611833603	-0.855120406	-0.71297147	-0.542818692	Cluster 2
A830091E24	1.369919399	1.115403568	1.063557727	-0.288582245	0.020764586	-0.052778962	-0.984186818	-1.417797041	-0.826300212	Cluster 2
Lgr5	0.871857031	1.507433422	1.270360607	-0.783532139	-1.254843945	-0.399210419	-0.645660408	0.1796611	-0.746065247	Cluster 2
Nedd4l	-0.496807224	-0.302421324	-0.393090129	0.790536179	1.810901106	1.1453197	-0.766542199	-0.664532053	-1.123364056	Cluster 1
A230107O07Rik	0.741345723	-0.226839344	0.408965042	1.333551481	0.150240483	0.767087234	-1.962623922	-0.963850773	-0.247875924	Cluster 1
Narf	-0.832711404	-0.11738995	-0.272524591	-0.939910782	-0.531487426	-1.030416542	1.30911613	1.632038786	0.783285779	Cluster 3
Cckbr	-1.270400161	-0.739532824	-0.207555246	-0.644502652	-0.207187786	-0.551695071	1.862364915	0.976305515	0.782203309	Cluster 3
Tm7sf2	-0.285320209	-0.202825756	-0.236672663	-1.060326011	-1.082739079	-0.889941926	1.202572416	1.382479856	1.172773371	Cluster 3
Rem2	-1.078233069	-0.71894544	-0.676166741	0.951414481	1.521536225	1.40504482	-0.392879384	-0.468992927	-0.542777965	Cluster 4
2300002M23Rik	-0.323299987	-0.784408692	-0.838338409	-0.824377051	-0.033573811	-1.014523234	1.333031984	1.214600635	1.270888565	Cluster 3
Abcb1a	0.940879297	0.988077409	1.077283221	0.615490718	-0.161614333	0.222574237	-1.187320281	-1.236351579	-1.259018689	Cluster 1
4933414I06Rik	1.294689782	0.326900268	0.37264249	1.483337283	-0.368701614	0.099977083	-0.773359448	-1.507523772	-0.927962071	Cluster 1
Ssb	-0.065913491	0.048504194	0.52705761	0.888417793	0.948334342	1.261501324	-1.455579214	-1.059635625	-1.092686934	Cluster 1
Fbln1	0.768556879	0.70560259	0.774676464	0.9721586	0.215623153	0.399349808	-1.35520603	-0.889251392	-1.591510071	Cluster 1
Rnf141	-1.27230827	-1.349713477	-1.159538432	0.326434362	0.211798704	0.264170415	0.934466452	1.145156112	0.899534133	Cluster 4
Rhpn2	-0.759406317	-0.494315063	-0.721705678	-0.774872762	0.407431161	2.076021804	-0.088160932	1.046702801	-0.691695015	Cluster 4
Rbm14	-1.170703872	-1.342840737	-0.70179985	-0.07302759	-0.011977747	-0.266423887	1.084133029	1.250073981	1.232566673	Cluster 3
Cisd1	-0.671353758	-0.885945061	-0.725042101	-0.611676431	-0.528531731	-0.554627265	1.289024434	1.305801709	1.382350204	Cluster 3
Mdp1	-0.984354314	-0.829317375	-0.46684154	-0.571375808	-0.52784975	-0.537446491	1.126255435	1.210670647	1.580259197	Cluster 3
Col7a1	0.894897273	1.181222888	1.439121942	-0.593902903	-0.483009269	-0.298092815	-1.486186458	0.236570331	-0.89062099	Cluster 2
Caskin1	-0.025729003	-0.128139006	0.114376523	0.441473129	1.464139507	1.377081985	-0.741477609	-1.417857174	-1.083868351	Cluster 1
Cox8b	0.86391865	0.975881153	0.853817265	-0.228512244	0.29922657	0.896330903	-1.201283279	-0.947042157	-1.512336861	Cluster 1
Pik3ip1	1.197809111	1.271047092	1.141338238	-0.518349595	-1.410517054	-1.102134894	-0.134738044	-0.05315753	-0.391297325	Cluster 2
Fam13a	1.162377475	1.08883861	1.392076503	-0.442974849	-0.430291912	0.248219011	-0.88736443	-0.95430901	-1.176571398	Cluster 2
Cdc45	-1.102347546	-1.091698469	-0.735631695	-0.413707919	-0.220103831	-0.215889332	1.183206855	1.386486717	1.209685219	Cluster 3
Klhl13	1.042204638	0.832162286	0.975582039	-1.068697722	-1.389692615	-1.360689826	0.467940371	0.241831698	0.25935913	Cluster 2
Bzw1	-1.440689502	-1.199934086	-1.241903287	0.338624926	0.50550904	0.33972636	0.940956329	0.763840936	0.993869284	Cluster 4
Borcs7	-0.381874984	-0.217168263	0.072168208	-1.275074947	-0.789747164	-0.815506247	1.389243315	1.687638872	0.330321211	Cluster 3
Gm38457	1.186045944	1.185325823	1.108404477	-0.882239853	-1.402271753	-1.084881959	-0.009602591	0.077837509	-0.178617597	Cluster 2
Bglap3	-1.114665746	-1.500458743	-0.967448717	-0.416077565	1.10348038	0.482522185	0.794446715	0.753710988	0.864490504	Cluster 4
Cenpp	-0.907044107	-0.867249522	-0.684783841	-0.639603336	-0.422937353	-0.376863382	1.066576962	1.61444374	1.21746084	Cluster 3
Wbscr27	1.243625475	1.175899161	0.97080895	-0.895975695	-1.449163579	-0.963168828	0.115896677	0.264787789	-0.46270995	Cluster 2
Ppp2r3a	-1.729491085	-0.712835985	0.200128052	-0.439815525	-0.549641123	-0.174724131	1.179714208	0.934647051	1.292018537	Cluster 3
Klra22	0.016232526	-0.120146947	0.761074309	1.304715596	1.169254606	0.348646902	-1.016914822	-0.959298268	-1.503563902	Cluster 1
Ptbp2	-1.639499177	-1.209961674	-0.732540077	0.65669333	0.260823295	1.5326178	0.532294413	0.291203927	0.308368162	Cluster 4
Mrps25	0.991941753	1.10899089	1.307451922	-0.531295579	0.122144077	0.293928345	-0.93006769	-1.315786069	-1.047307649	Cluster 1
Crlf1	-1.256697447	-1.239895554	-1.255108881	0.297423247	1.0912378	0.667979156	1.051300241	-0.045657695	0.689419133	Cluster 4
Alg3	-1.078387978	-1.191918582	-1.210626844	-0.072852547	0.113910982	0.101750188	1.201877034	0.755178051	1.381069696	Cluster 3
Tardbp	-1.228159624	-1.111714284	-0.917868822	-0.215810155	0.122158755	-0.235464868	1.123760993	1.227877048	1.235220957	Cluster 3
Fam210a	-1.385721175	-1.275842129	-1.302879402	0.819271395	0.690627956	0.72468256	0.37486329	0.5711034	0.783894105	Cluster 4
Stat5b	-1.124531073	-0.882643382	-1.463672649	0.521228554	1.485119112	1.08498435	0.128863318	-0.110857276	0.361509047	Cluster 4
Tk2	1.398288103	1.380073487	0.933454407	-0.131370988	-0.4486947	-0.124765086	-1.017035999	-0.894010147	-1.095939076	Cluster 2
Aunip	-0.733617405	-0.929803038	-0.843803378	-0.611394184	-0.422725071	-0.397009541	1.255973745	1.333995207	1.348383664	Cluster 3
Igfbp3	1.208067597	0.940978736	0.455138102	0.679909721	0.2446431	0.25486486	-1.121407285	-1.158322306	-1.503872525	Cluster 1
Pemt	-1.187343856	-1.106403353	-1.204324079	-0.176450148	0.231774174	0.128266749	1.24431007	1.283352251	0.786818193	Cluster 3
B130006D01Rik	0.462862886	0.569454261	1.267464233	0.220942126	0.39785475	0.886029933	-1.176367817	-1.201878536	-1.426361836	Cluster 1
Hmgcr	-1.515555903	-1.213614636	-1.239349736	0.544324183	0.642358842	0.651160891	0.593728552	0.650787933	0.886159873	Cluster 4
St3gal6	0.748711433	1.041245795	1.368223526	0.735600799	-0.111952727	-0.966533807	-1.198527429	-0.453463734	-1.163303856	Cluster 2
C77370	-1.50831583	-1.436114676	-0.697888777	0.866038291	0.620653503	-0.076362638	1.015445298	0.245419078	0.971125752	Cluster 4
Tmem139	-0.987786508	-0.474422326	0.001903643	-1.747700369	0.226286507	-0.135728805	1.211018517	1.39554425	0.51088509	Cluster 3
Prmt3	-0.944911063	-1.12839321	-0.98063743	0.471930674	0.206243708	0.45762466	-0.78443224	1.096084366	1.606490536	Cluster 4
Marc2	1.272640364	1.282283578	1.308520517	-0.100718918	-0.741581036	-0.418792132	-1.011230943	-0.798214083	-0.792907347	Cluster 2
Srpx2	-0.153997292	-0.32464529	-0.595724571	-0.87487319	-0.834781936	-0.99464952	1.653025903	1.253520334	0.872125562	Cluster 3
3830417A13Rik	-0.620629186	-1.811155671	-0.05061354	-0.547171561	-0.191892065	0.292703307	0.64676502	0.474653951	1.807339743	Cluster 3
Calm3	0.090411102	-0.277639683	-0.510967167	-0.710007782	-0.955363211	-1.299064156	0.999103653	1.375696502	1.287830743	Cluster 3
[truncated: 3,051 more rows]
