# Supplementary material for: Estrogen-Dependent Regulation of FDPS in the Mouse Uterus and Its Expression in Endometrial Cancer
Source: Int J Mol Sci. 2026 Feb 5;27(3):1559. doi: 10.3390/ijms27031559 (PMC12898277; doi:10.3390/ijms27031559)
Supplement: Supplementary file 1 [file ijms-27-01559-s001.zip › Supplementary Figure and Files/Supplementary File S6. Z-score_heatmap_clustered_ERaKO.csv]

	WT_Veh_1	WT_Veh_2	WT_Veh_3	WT_E2_1	WT_E2_2	WT_E2_3	KO_Veh_1	KO_Veh_2	KO_Veh_3	KO_E2_1	KO_E2_2	KO_E2_3	cluster
Nppa	1.12086583	-0.224838096	0.608905497	6.16309750782783e-05	0.039301006	-1.535806966	-0.748708745	-0.065902197	-0.249695856	-1.255921147	2.17700408	0.134734963	Cluster 1
Aqp7	0.514234582	-0.09807642	-0.688962733	-1.844748115	-1.286573131	-1.088306533	0.538110557	1.127962815	0.231048025	0.82460271	1.155147817	0.615560427	Cluster 1			Cluster 1	Cluster 2	Cluster 3	Cluster 4
C230086J09Rik	1.747729439	0.862498868	1.577548793	-0.246276153	-1.417648721	-1.241770836	0.04683139	-0.4173801	-0.396095842	0.479281728	-0.643591864	-0.351126704	Cluster 1			2306	2527	1032	1290	7155
Crtac1	-0.490678259	-0.601908685	-0.621569121	1.732477739	1.539535998	1.691032739	-0.467714612	-0.609586693	-0.620139625	-0.549316294	-0.517510044	-0.484623143	Cluster 2
Pnpt1	-0.78040398	-0.302902183	-0.019476362	1.209060437	1.725201207	1.744378096	-0.1345577	-0.580506549	-0.648445286	-1.164094433	-0.786549066	-0.261704182	Cluster 2
Sox9	0.377593307	0.660542785	0.055278751	1.184810715	0.769994948	1.461847077	-0.41771024	-0.174775354	-0.105587613	-2.170734921	-0.752615599	-0.888643858	Cluster 2
Syne1	0.8771993	0.833852249	1.271374177	-1.342137916	-1.217367764	-1.924498115	0.443526571	0.408993593	0.208321919	0.372212507	0.472170738	-0.403647258	Cluster 1
Ank1	0.355900714	-0.837332691	0.521750918	0.293744638	1.664799447	0.339572156	0.672266678	-0.077782282	-2.532497318	-0.1075337	-0.125929904	-0.166958656	Cluster 2
Irf9	-0.522737306	-0.018785393	-0.711523854	1.63767743	1.432719953	1.623194409	0.043339137	-0.521252852	-0.433416984	-1.195025018	-0.855700135	-0.478489387	Cluster 2
Fam132b	-0.053148461	-0.27910408	-0.001377558	1.461254654	1.511579953	1.666279932	-0.498886	-0.855702307	-0.103869216	-0.874737154	-1.087671448	-0.884618316	Cluster 2
Ldlr	-0.91339194	-0.670355645	-0.905227515	1.368266503	1.519500116	1.909230561	-0.450222661	-0.613034919	-0.155495703	-0.548725865	-0.168237447	-0.372305486	Cluster 2
Thoc1	0.307716902	1.137656346	0.668014247	-1.226986764	-0.846491957	-0.885396189	-1.055898549	-1.453357979	0.985100688	0.894546802	0.546406305	0.928690149	Cluster 1
Asph	1.054794692	0.479318358	0.554078283	0.385850512	1.23829438	0.344873057	0.030392699	0.596942838	-0.079254232	-1.55855205	-1.763713041	-1.283025497	Cluster 3
2210010C04Rik	-0.589030102	-0.538113759	-0.664207952	-0.546227474	-0.253766201	-0.566475057	-0.718510047	-0.657093924	-0.237159913	2.16626719	1.027907298	1.576409941	Cluster 4
Ncmap	0.701876325	0.874559823	0.521312992	1.450441258	1.34301616	0.440449395	-0.854133569	-1.152413185	-1.213528043	-0.22685075	-0.866657342	-1.018073063	Cluster 3
Thap2	-0.972666368	-1.050416255	-0.408860335	1.326816214	1.579149959	1.691741502	-0.221777476	0.061329036	-0.123673697	-1.148050161	-0.44391337	-0.28967905	Cluster 2
Apobec3	-1.29914782	-0.807564771	-0.500115875	2.144253451	1.473004952	0.584798836	0.204039407	-0.373641743	-0.240506206	0.149164944	-0.939988653	-0.394296521	Cluster 2
Slc25a30	0.026648415	0.416990966	0.631317605	0.613217684	1.293219884	1.124501661	-0.276801699	0.360201809	0.002253056	-1.477351329	-2.078734949	-0.635463103	Cluster 3
Rbm33	-0.611468263	-0.166206081	-0.449563807	1.896181616	1.102793613	1.683479053	-0.435123876	-0.188192672	-1.20060873	-0.302070227	-0.898857554	-0.430363072	Cluster 2
Msx1	-0.800124227	-0.508907531	0.046592214	-0.991902061	-0.524857592	-1.874601763	1.164138063	0.332110681	0.817430824	1.732723051	0.255413974	0.351984368	Cluster 1
Ercc6l	-0.469370631	-0.355004449	-0.170518137	1.651992899	1.692528745	1.56012245	-0.598183132	-0.533945681	-0.660799535	-0.717071493	-0.808158447	-0.591592589	Cluster 2
Usp15	-1.13761081	-0.822712201	-0.71472431	1.439934209	1.286857022	1.942831621	-0.401496891	0.058126458	-0.308617575	-0.502829653	-0.692726568	-0.147031302	Cluster 2
Hif1an	0.432466162	0.758248232	-0.286834817	-0.698762872	-0.211170541	-1.911932435	0.142195587	0.077153817	0.091547905	-1.301757193	1.392810745	1.51603541	Cluster 1
Mocos	-1.239676919	-0.768697099	-1.005036249	1.810540318	1.3457255	1.40217689	-0.608451241	-0.455040823	-0.391167287	-0.171592016	-0.107791445	0.189010371	Cluster 2
Arhgef19	-1.437773854	-1.367794381	-1.784673335	0.395781124	0.988741342	-0.179372761	0.32500824	0.211561649	0.466384812	1.32795056	0.635371579	0.418815024	Cluster 4
Atp10d	0.617280927	-0.035905853	0.665523564	-1.473981927	-1.642454635	-1.652138133	0.392821797	0.88973468	0.722348161	0.775373486	0.710662152	0.03073578	Cluster 1
Mtus2	0.515958707	1.064844116	1.165650247	0.61157909	0.890927512	0.868053716	-0.28869846	0.003994711	-0.863125342	-0.950690096	-1.63582052	-1.382673682	Cluster 3
Tuba1b	0.080089435	-0.333920742	-0.988996153	1.561922894	1.558187507	1.654468501	-0.446585159	-0.562235468	-0.547790276	-0.997724925	-0.416579808	-0.560835807	Cluster 2
Rbm47	-1.509111651	-1.886028067	-1.345743169	0.773965323	0.429208866	0.434522876	-0.063040358	0.992613334	0.283118135	0.515874054	0.913224656	0.461396	Cluster 4
Zfp516	0.64371533	0.679927889	0.245794975	-1.608254868	-1.573222484	-1.631138653	0.125585446	0.203915612	0.557368938	0.977098483	0.872557406	0.506651925	Cluster 1
Scel	-0.723585221	-0.568701423	-0.391230239	-1.30440798	-0.503474134	-1.811859001	0.741332899	0.949352641	0.824980757	0.767374123	1.034622771	0.985594807	Cluster 4
Ddhd1	-0.075251675	0.402703486	1.448408042	-1.367758242	-1.49806141	-1.241489406	-0.453956605	1.121768085	0.566032042	-0.30876184	0.379970594	1.026396929	Cluster 1
Fdps	-0.742443381	-0.406288571	-0.247815855	1.443591384	1.622599851	1.843782816	-0.68830611	-0.588753585	-0.457658963	-0.712475824	-0.526846928	-0.539384833	Cluster 2
Srsf2	-0.87711315	-1.586820831	-1.790090442	0.318273665	-0.046463942	1.061543326	-0.135271216	-0.129558587	0.630386324	0.339148193	1.47890843	0.73705823	Cluster 4
Pelp1	-0.640090974	-0.922443541	-0.502843943	1.542397996	1.771518103	1.532563185	-0.694930314	-0.035150922	-0.409447586	-0.72840741	-0.55951029	-0.353654305	Cluster 2
Zkscan16	-0.218463561	-0.133333149	0.09319954	-1.456661848	-1.579907744	-1.475943979	0.40741471	0.910274457	0.671507466	1.073840372	0.66426431	1.043809425	Cluster 1
Kcne1l	-0.083053471	-0.687036041	-0.506738521	-1.663786399	-1.209504758	-0.701989852	1.325215295	1.17528703	1.148414738	-0.232074291	0.728080075	0.707186194	Cluster 1
Ep300	-0.50758447	0.197525176	0.485588436	-1.299474535	-1.342043487	-1.532484369	0.317861614	0.561578959	0.613137511	1.904076901	0.177668391	0.424149873	Cluster 1
Arid2	0.67733921	0.898641006	1.68034404	-1.197329773	-0.773195268	-2.121627702	0.562151539	0.128988161	0.069738585	0.001836564	-0.099777859	0.172891497	Cluster 1
Tubb2a	-1.13015403	-1.594709233	-1.905607757	0.306513627	0.096377736	0.503618202	0.475046826	1.153463591	0.825299764	-0.089157	0.785406052	0.573902222	Cluster 4
Cthrc1	0.59127147	0.808507733	0.99070576	0.900723831	1.42816323	0.621007193	-0.173798085	-0.568510074	-0.896648499	-1.294002166	-1.36014827	-1.047272121	Cluster 3
Trp63	2.969670719	0.124595911	0.004851262	-0.422042992	0.179126694	-0.160181666	-0.550710266	-0.78037675	-0.612956588	0.290744296	-0.603495818	-0.4392248	Cluster 3
Mllt4	-0.431774991	-0.335208282	0.408561198	-1.274252431	-1.251554089	-1.293348667	0.951169139	0.393556478	0.717846068	2.022844331	0.032527114	0.059634133	Cluster 1
9330179D12Rik	-0.426876124	-0.01459266	-0.354248648	-1.448278377	-1.569476401	-1.270287688	0.688056218	0.781253607	0.826920158	0.603279131	1.073719824	1.110530959	Cluster 1
Pgd	-0.719509526	-0.872280524	-1.01861782	1.810412077	1.367296326	1.565804792	-0.311786563	-0.38841922	-0.51439392	0.12744739	-0.590361756	-0.455591255	Cluster 2
Megf11	-0.928994546	-1.141390615	-1.545132463	0.106356631	-0.058962716	0.201686577	0.541170974	-0.173586813	0.276018725	-0.619639793	1.776336719	1.566137321	Cluster 4
Rad9b	0.392465848	0.273011833	0.608834047	-1.606263139	-1.410612992	-1.872221806	0.356038953	0.681729307	0.812654602	0.528708083	0.741825893	0.493829371	Cluster 1
Zfp36	-0.512215804	0.005612158	-0.386475916	-1.43367986	-1.461246709	-1.190151067	0.452072238	1.377799466	0.966547523	0.23984311	0.995268747	0.946626115	Cluster 1
Ifi205	0.783046013	0.59483159	-0.30341638	1.336940189	0.718924657	1.568800827	-0.545756274	-0.425625607	-0.046441316	-1.38202035	-1.415215567	-0.884067782	Cluster 2
Krt13	0.786047903	0.553358153	-0.280562606	0.747362409	1.940131075	1.186355346	-1.098105938	-0.611588366	-1.061025649	-0.726887382	-0.758517047	-0.676567897	Cluster 2
Kcnip4	-1.797116996	-1.224600733	-1.285623798	0.417372911	1.106982771	0.235646313	0.93147513	1.432174211	0.14891312	-0.211016082	-0.148282223	0.394075376	Cluster 4
M6pr	-1.315355126	-0.883320941	-0.994211663	1.374478037	0.555716562	1.809199239	-0.473815844	-0.649863915	-0.357638496	1.051110742	-0.326094431	0.209795837	Cluster 2
Klf12	2.546629853	-1.163574445	0.010927236	-1.159433083	-0.193529375	-1.144161134	0.139089395	-0.257630968	0.377022731	0.235402909	0.326202599	0.283054281	Cluster 1
Cdk14	1.29251394	0.799426374	2.280571245	-0.899099789	-0.08217972	-0.538997182	-0.009720229	-0.952579442	-1.118697343	-0.272912703	-0.363261086	-0.135064064	Cluster 3
Wdfy3	0.18279355	0.225778925	0.435417463	-1.733447856	-1.637766717	-1.477616606	0.525618046	0.731892907	0.703433959	0.371250861	0.914073565	0.758571901	Cluster 1
Zic1	-0.442452645	-0.750878837	-0.841018522	-0.830051249	-0.767758004	-0.733940142	-0.806247017	1.149702159	1.919326922	0.089263343	0.897120027	1.116933966	Cluster 4
Exoc4	0.113598967	-0.525890603	-0.709592314	1.567658923	1.823567255	1.371917596	-0.467990674	-0.622582226	-0.723057314	-0.936687627	-0.182607074	-0.708334908	Cluster 2
Teddm2	0.282850889	0.140531786	0.606176446	-0.528776087	-0.937652141	-2.329870756	0.483911136	1.276631368	0.524420502	-0.776009981	0.17418306	1.083603779	Cluster 1
Baalc	-1.010630798	-0.993623956	-0.614682655	0.258833299	1.323906163	0.836831817	-1.113212161	-1.00468632	-0.717604673	0.676257888	0.965938189	1.392673208	Cluster 2
Gm32014	1.342857721	0.410172968	1.075819087	1.158377692	0.794842751	0.162366279	-0.525533018	-1.674229855	-1.487098625	-0.449862284	-0.564882781	-0.242829934	Cluster 3
Cds1	-1.670084411	-1.799949405	-1.451224595	0.823995549	0.365785412	0.691426354	0.469556283	0.614346657	0.382937137	0.47114197	0.538570153	0.563498895	Cluster 4
Pctp	-0.633062925	0.320923955	-0.792676328	1.332834689	1.415064792	1.347956661	-0.016406674	-1.41245924	-0.055823209	-1.507709412	0.015585944	-0.014228254	Cluster 2
Med12l	0.541329082	-0.237505553	-0.194441563	-1.235109943	1.268567336	1.198753365	0.310603739	0.636821685	0.811617619	-0.333106815	-2.069209232	-0.69831972	Cluster 3
Chd6	0.180006155	0.739331324	0.916235628	-1.863298079	-1.357535311	-1.122900165	0.564398406	1.133420566	1.057258685	-0.153622094	-0.405030882	0.311735768	Cluster 1
Camta1	0.492526856	0.552347989	1.042768443	-1.684766285	-1.576145675	-1.624306455	0.430287611	0.587685991	0.460583284	0.669784506	0.293825892	0.355407842	Cluster 1
Neto2	1.112548569	1.159799437	1.71612482	-0.77156691	-0.688365391	-0.243643681	-0.976960591	0.773430112	-0.238294643	-1.56137421	-0.498965535	0.217268024	Cluster 3
Ctgf	-0.423170003	-0.135028316	-0.289292792	-1.395483705	-1.324426514	-1.579912421	0.792055588	1.051972814	0.972089966	0.863497132	0.634485067	0.833213183	Cluster 1
Tmod4	1.334564458	1.29488203	-0.376967955	-0.736201855	-0.906142816	-0.995492067	1.261999303	1.43599901	-0.392353617	-0.616695133	-0.712442633	-0.591148725	Cluster 1
Casp3	-0.13009647	-0.117562936	-0.004491401	1.415678733	1.436038937	1.5913803	-0.279862252	-0.473757154	-0.736276826	-0.195286022	-1.669985875	-0.835779033	Cluster 2
Agtrap	-0.909904944	-0.730977557	-1.175916694	1.776375726	1.446125737	1.477507651	-0.546433841	-0.271918401	-0.418386075	-0.01649517	-0.116416069	-0.513560364	Cluster 2
Cdh1	-1.845853598	-1.638139041	-1.369405523	0.637402187	0.431443606	0.259615509	0.570485882	0.942414265	0.615569222	0.702189026	0.501449257	0.192829209	Cluster 4
Dscaml1	-0.742845529	-0.787733297	-1.832208182	-0.346820643	-0.177141502	0.156664155	0.216487909	-0.138394309	0.450570576	-0.168089462	2.084989407	1.284520877	Cluster 4
P3h1	-0.260765416	-0.482290942	-0.872048954	1.65436225	1.648927673	1.563803709	-0.477268443	-0.23277369	-0.467377813	-0.93219274	-0.659684645	-0.482690989	Cluster 2
Slc30a2	-0.776284902	-0.854074296	-0.861326926	-0.772323131	-1.296714736	-0.992191935	0.381044159	1.02516799	1.036951137	1.293672636	0.721540784	1.094539219	Cluster 4
Esr1	1.145235565	1.20654118	1.391858225	0.604606302	0.615898103	0.600244378	-0.950813085	-1.064692942	-0.884227881	-0.840751985	-0.894472288	-0.929425572	Cluster 3
Etf1	0.707943916	0.362945105	0.337967136	-1.00155239	-1.901110557	-0.512410548	0.018460575	0.053406167	0.268718577	2.255577957	-0.160960548	-0.428985389	Cluster 1
Rrp1b	-0.516717591	-0.456869759	-0.334421374	1.829687002	1.187436201	1.816745429	-0.403677317	-0.871279278	-0.425188395	-0.356146247	-0.884095708	-0.585472963	Cluster 2
Bysl	-0.301914077	-0.733087989	-0.905146483	1.737790478	1.20368901	1.849458909	-0.316069843	-0.551640613	-0.745297934	-0.745861699	-0.13220624	-0.359713518	Cluster 2
Nos2	2.544685439	-0.32484022	0.04270811	-1.000700194	-0.643602466	-0.762438776	-0.495978233	-0.70506206	1.06157728	-0.489766529	0.31160541	0.46181224	Cluster 1
Alg13	-0.633024178	-0.379795222	-0.015716411	1.577867168	1.403667585	1.796203043	-0.596720604	-0.230266152	-0.884115973	-0.461062895	-1.035131486	-0.541904874	Cluster 2
Sema3e	-1.030961627	-0.970655284	-0.41718875	-1.246703515	-0.964077643	-0.988503605	0.794527429	1.080040973	0.819288257	0.9760503	0.831497769	1.116685696	Cluster 4
Ankef1	0.097076484	-0.248025757	0.121084727	-1.686056227	-1.313629826	-1.245522402	0.604651538	0.626730465	-0.038184527	0.852975647	1.756028263	0.472871615	Cluster 1
1110019B22Rik	0.307114765	-0.925008855	-1.038174216	-1.022065105	-0.938343624	0.006546134	0.388926888	0.089886453	-0.580388727	0.177779528	2.138126096	1.395600664	Cluster 4
Ccnd2	-0.266854393	-0.227800483	-0.19563741	-1.739336228	-1.374275069	-1.250112853	0.757198761	0.898435747	0.914096455	0.942452363	0.956613673	0.585219438	Cluster 1
Rab42	0.338596206	-0.274281893	0.102072783	1.427591506	1.91669989	0.998130358	-0.186675211	-0.894514628	-1.160931673	-0.887997994	-0.397810785	-0.980878559	Cluster 2
Negr1	0.0384023	0.228761544	-0.636142751	-0.799172567	-1.19870784	1.48094344	0.550829827	1.460539667	-0.229359676	-1.697490215	0.939659437	-0.138263167	Cluster 4
Hmbs	-0.975125057	-1.139346826	-1.068018879	1.561898501	1.439255546	1.573244137	0.104860963	0.007923781	-0.390548031	-0.233506152	-0.344397371	-0.536240613	Cluster 2
Olfr22-ps1	-1.086061833	-0.515592771	-0.844438753	-0.025416679	0.852452206	0.507628273	1.225006232	1.162187825	0.118658706	1.222649531	-1.497933203	-1.119139534	Cluster 2
Pask	-0.382143043	-0.505389828	-0.2355335	1.563815203	1.802955139	1.483199042	-0.35780289	-0.479872047	-0.675131458	-1.087719116	-0.651019763	-0.47535774	Cluster 2
Gdpd2	-0.82013305	-0.875443733	-1.109807073	-1.171726636	-0.69049527	-0.989114472	0.958529277	0.921658937	1.187504297	0.623859365	1.01925823	0.945910129	Cluster 4
Gm19939	1.016830046	1.226340787	1.817969495	-0.99181518	-0.987232185	-1.324720436	-0.113210944	-0.104712595	-0.410330362	-0.867896698	0.033510173	0.705267899	Cluster 1
Rasl10a	-0.069636193	-0.894128314	-0.488549374	1.019878273	1.417294147	1.563778677	0.644324103	0.164112615	-0.230488356	-1.698682371	-0.890784524	-0.537118684	Cluster 2
Gsdmc2	-0.654778744	-0.654384364	-0.58821794	1.663943085	1.501893617	1.75295074	-0.674640118	-0.667973481	-0.264112444	-0.271701453	-0.600754864	-0.542224036	Cluster 2
3110068a07rik	0.896993946	1.270742044	0.536174613	0.51909081	0.485282082	0.718356138	-0.274938183	0.049682535	-0.203234866	-0.235918497	-1.980947315	-1.781283308	Cluster 3
Ccdc171	1.28830962	0.835119342	1.180548175	-1.005369627	-1.015318355	-1.722081506	-0.493205405	-0.287392717	0.07453375	1.29310013	0.263101092	-0.411344498	Cluster 1
Apitd1	-0.36033012	-0.449440115	-0.192754813	1.621203527	1.691909491	1.59430745	-0.563457612	-0.556296975	-0.705785594	-0.838589944	-0.608762419	-0.632002877	Cluster 2
Agpat9	-0.668946951	-0.867879162	-1.07349679	-1.104274182	-0.946527935	-1.028090636	0.738221938	1.102758186	0.923202422	1.046768629	0.967240709	0.911023772	Cluster 4
Fgf8	-0.344824252	-0.235916344	-1.662116484	-0.865958025	-1.038496126	-1.088815229	0.882725892	0.570698365	0.782362291	1.101732922	1.346651163	0.551955826	Cluster 4
Foxred2	0.32265721	0.250002137	0.364917881	-1.936514848	-1.544348342	-1.328542505	0.657410275	0.809132361	0.909599653	0.247629553	0.775192812	0.472863812	Cluster 1
Coa7	-0.421511389	-0.699065896	-0.266662713	1.591659666	1.628066336	1.503424943	-0.551500411	-0.118141597	-0.725999162	-1.331395412	-0.217557065	-0.3913173	Cluster 2
Ighv1-53///Ighv1-62///V165-D-J-C mu///Igh-VJ558	0.742117513	1.098100674	1.319106479	0.975568972	0.328076728	0.959646318	-0.273743278	-1.026007413	-0.958410037	-0.894843531	-1.359097069	-0.910515354	Cluster 3
Ntrk2	1.086738459	1.313999287	1.039617386	0.155384253	1.056681578	0.538398282	-0.078367821	-0.664681301	-1.044674546	-1.137826708	-0.831512068	-1.4337568	Cluster 3
Polr1d	-0.199452251	-0.045055335	0.079769591	1.540385042	1.695475751	1.386709579	-0.569473074	-0.462330464	-1.036907855	-1.204737275	-0.680046412	-0.504337297	Cluster 2
Thbs2	1.92480494	1.769831519	0.931809108	-0.243523522	-0.007993007	-0.44327718	-0.584130921	-0.393074431	-1.191227542	-0.794040808	-0.593672577	-0.375505578	Cluster 3
Ikzf3	-0.526434465	-1.556271008	-0.77075839	-0.941206391	-0.371751038	-1.013363084	0.874972905	0.28573783	0.619648352	1.405063302	1.477657446	0.516704541	Cluster 4
Olfr1168	-0.529371603	-0.534298097	-0.657658139	-0.645583496	-0.586829006	-0.48056105	-0.584652922	-0.449837288	-0.041011913	0.458720732	1.870982983	2.180099799	Cluster 4
Xrcc2	1.107569455	-0.745000407	-0.110795567	-0.826146272	-0.679313867	-0.754909915	-0.872341913	-0.753886104	-0.4739019	1.012369601	1.303636235	1.792720654	Cluster 1
Slc52a3	-0.711168342	-0.925961986	-1.897122655	0.933643096	-0.018341718	0.739608902	0.094894441	1.337668874	1.441364876	-0.661469876	0.186848026	-0.519963638	Cluster 4
Ivns1abp	-1.09893575	-0.732252886	-0.306167576	-0.997174471	-0.949200736	-0.952843247	0.168997185	1.58963366	0.675394946	0.049722714	1.484465383	1.068360779	Cluster 4
Itgbl1	1.026047806	1.427031667	0.748463895	-1.154146766	-0.672386994	-0.667384812	1.510326961	0.452029661	-1.04749605	-1.20397844	-0.184329781	-0.234177146	Cluster 3
AI426330	0.864045106	0.754595401	0.841551209	-1.307022783	-1.122041956	-2.230413323	0.499389431	0.057484017	0.155086954	0.434352631	0.610117729	0.442855585	Cluster 1
Cyp2j13	0.159344503	0.41577594	0.406827628	1.626513947	1.461283847	1.031805947	-0.364670771	-0.821976191	-0.772198328	-1.187997895	-1.156250333	-0.798458294	Cluster 2
Pigm	2.105046291	-0.226363666	-0.888761139	0.824427424	-0.386144374	-1.267572957	0.688855228	-0.10007381	-1.032667763	1.129576489	-0.654571437	-0.191750288	Cluster 1
Otx2	-0.501250998	-0.49210386	-0.513296194	-0.235703038	0.122921681	-0.517497626	-0.67337199	-0.61777216	-0.114647071	2.957827716	0.031077744	0.553815796	Cluster 4
Zswim6	1.228560784	1.274016308	1.597225225	-1.592779129	-1.007205985	-0.852593883	0.124048863	0.293535108	0.10481632	-0.947760423	-0.147455206	-0.074407981	Cluster 1
Lamc3	-0.726139585	-0.659498801	-1.027442963	-0.399680869	-1.10712971	-1.3913939	1.027124746	1.087450733	1.393958057	0.823509009	0.891122835	0.088120448	Cluster 4
4930431F12Rik	-0.57102436	-0.590580784	-0.559797178	-0.176525333	0.163298449	-0.634215104	-0.773805736	0.046600024	-0.090412728	2.956708658	-0.180144445	0.409898536	Cluster 4
Bmp4	0.79494931	1.320052037	0.30346433	-1.586764771	-1.331507207	-1.644317073	-0.011371757	-0.166965904	0.768245794	0.794404009	0.401954244	0.357856987	Cluster 1
Tmem191c	0.352267484	0.527305178	0.620245577	-1.657691194	-1.439705707	-1.805422623	0.236142976	0.557899196	0.765573585	0.734975931	0.666711155	0.441698441	Cluster 1
Lepr	0.024340541	0.235639049	-0.025002191	-1.549185781	-1.485132964	-1.697757809	0.692152031	0.988428402	0.662943402	0.778536154	0.623353429	0.751685737	Cluster 1
Ihh	1.332204413	1.353563627	0.05644021	-0.886374975	-1.238622896	-1.026559651	0.640201552	1.442200402	0.147896026	-0.113386355	-0.723732912	-0.983829439	Cluster 1
Rspo2	-0.097877191	-0.590455198	-0.165708674	-0.319966357	-1.535256485	-1.452494888	-0.182829989	1.219728806	0.934806091	1.247446684	-0.436932609	1.379539808	Cluster 1
0610009O20Rik	0.061430285	-0.903706164	-0.081759859	1.220667602	1.390275721	1.400494156	-0.174416807	-0.186863725	-1.647028023	0.679135074	-0.836519413	-0.921708847	Cluster 2
Dlx3	0.516503866	-0.791619223	1.116936927	-0.902856096	-0.895078453	-0.727339107	-0.831761876	-0.624671321	-0.197244225	0.004128826	1.528176923	1.804823759	Cluster 1
Lncbate1	0.756676635	0.099366976	-0.681936777	-1.752146339	-1.329584298	-1.160962135	0.790525444	0.760271977	0.050552004	0.512028763	1.417940701	0.537267049	Cluster 1
Bpifb4	-0.528263779	-0.533730912	-0.65595962	-0.644438336	-0.592467089	-0.476844066	-0.581298365	-0.437272468	-0.036702677	0.423991971	1.876684461	2.186300881	Cluster 4
Il10	0.29210616	-0.787945932	-0.933089955	1.458926574	1.382955994	0.954415874	-0.119115178	-0.62483864	-1.007479776	-1.078471672	1.175068099	-0.712531548	Cluster 2
Foxa2	1.529621336	1.231971067	1.514617661	0.397615802	0.40674268	-0.214101859	-1.070217635	-0.282163622	-0.559510428	-1.12784065	-0.929552321	-0.89718203	Cluster 3
Art1	1.047283969	0.732401315	0.784747539	-1.5276887	-1.278830756	-1.854024715	0.64878983	0.473291779	-0.278465988	0.215722215	0.380827677	0.655945834	Cluster 1
Arfrp1	-0.530680642	-0.09493281	0.019238129	1.145715252	1.364262796	1.591575971	-0.124690389	-0.096357102	-1.902492951	-0.911367726	-0.689034927	0.2287644	Cluster 2
Sly	-0.641463397	-1.403887521	-1.792798138	-0.382340785	0.965770745	1.274331078	1.196720265	-0.261367971	0.859545286	-0.467144788	0.203393356	0.449241869	Cluster 4
Fam118a	1.030715774	0.899653835	0.716516254	-1.590611714	-1.370918259	-1.780155998	0.670284063	0.34822183	-0.023618535	0.562916053	0.222236384	0.314760313	Cluster 1
Scn7a	0.535496455	0.504736459	0.465681571	-1.674061861	-0.853092641	-2.178938267	0.426793486	0.874980935	0.742005136	0.472968156	0.405156995	0.278273574	Cluster 1
Ifi27l2a	0.216201231	0.005393009	-0.847784794	1.618604892	1.174462295	1.301789136	-1.408432814	-0.492521482	-1.315085089	-0.498085901	0.514307661	-0.268848144	Cluster 2
Ccdc121	-0.262761359	-0.223410253	-0.315949673	-1.454513798	-0.984254907	-1.763530774	1.041670072	0.893611266	0.902736395	0.358042763	1.154162682	0.654197584	Cluster 1
Rtp3	-0.767630014	-1.173684635	-1.485986888	1.500238832	-0.388548984	1.629179371	-0.239660659	1.20841192	-0.034133327	0.303645978	-0.221982511	-0.329849082	Cluster 2
Nudcd1	-0.879947213	-0.366879506	-0.219878184	1.398675363	1.538010442	1.778943773	-0.20738985	-0.273616685	-0.525532108	-1.312225267	-0.527292787	-0.402867976	Cluster 2
Lrr1	-0.401287157	-0.358440446	-0.192990068	1.534651253	1.609839742	1.657741672	-0.267870038	-0.387066044	-0.712435473	-1.022999922	-0.992421962	-0.466721556	Cluster 2
Dach2	-2.165977964	-1.091672668	-0.567034668	-0.182238914	0.002800103	-0.55590989	0.945995765	0.666891709	0.90389571	1.108372451	-0.09418302	1.029061386	Cluster 4
Spin2c	-0.126183137	-0.128956012	0.167052484	1.429988678	1.603384299	1.542882023	-0.369003689	-0.461426175	-0.763556108	-1.172353889	-1.138845712	-0.582982762	Cluster 2
Slc19a1	-0.582514942	-0.489929831	-1.557885438	1.656983469	1.71276489	1.026022965	0.052856071	0.015070942	0.065809466	-0.774823729	-0.666980938	-0.457372924	Cluster 2
Dnah2	1.215001003	-0.265122246	-0.118477199	0.435522891	-0.020159483	-1.155951519	0.826742026	-1.199673941	-0.719188957	2.126408595	-0.806110508	-0.318990662	Cluster 1
Mcts2	0.079836334	-0.136704251	-0.049750268	1.644726687	1.56916209	1.487209326	-0.691058482	-0.70535148	-0.81067294	-0.967550491	-0.618089957	-0.801756569	Cluster 2
Magt1	-0.498188807	-0.539996917	-0.31954562	1.631424047	1.501110208	1.779018813	-0.67266876	-0.595772251	-0.547242792	-0.253312948	-0.692939931	-0.791885042	Cluster 2
Htra1	0.529483758	0.06076842	0.432746023	1.646465064	1.283703338	1.124191741	-0.78261869	-0.614743715	-1.10627468	-1.350622387	-0.366881578	-0.856217293	Cluster 2
Ms4a4c	-0.552922921	-0.963851615	-0.774414732	1.149790848	0.966856153	1.961929236	-0.449147529	-0.266734733	-0.641310701	-1.377605302	0.59370816	0.353703136	Cluster 2
Pknox2	1.354053155	1.008142118	1.574989293	0.197180584	-0.191356467	-1.852052229	-0.318425682	-0.327608006	-0.565524336	-1.240993581	0.058276101	0.30331905	Cluster 3
Homer2	0.381714617	0.529417748	0.193582042	1.158043642	1.575562989	1.362851203	-0.725843803	-1.112147273	-0.886472672	-1.241530909	-0.648606274	-0.586571311	Cluster 2
March11	-0.192337528	-0.708280461	0.980039629	-0.888353394	-0.904019749	-0.412896738	-0.817246159	-0.581697905	-0.152092809	0.030812391	1.670242878	1.975829846	Cluster 1
Adora1	-0.84732436	-0.6254351	-1.378397852	-1.202412801	-0.923240208	-0.508142537	0.739293579	0.744840802	0.875946058	0.603639484	1.15291046	1.368322474	Cluster 4
Klc3	0.839261304	0.9950528	0.256950929	-1.619100589	-0.958443266	-2.030169672	0.394442829	-0.057563482	0.319088796	0.299373819	0.84737264	0.713733893	Cluster 1
Cdh10	0.430516854	-0.05737122	0.601186143	-1.055037932	-1.000346602	-1.247341569	1.275654442	1.177121172	1.059560282	-1.404577474	0.679319344	-0.45868344	Cluster 1
Rag2	-0.522664416	-0.539905163	-0.667944255	-0.655162457	-0.625391317	-0.464617153	-0.581919099	-0.382517473	0.035327977	0.327943128	1.882131415	2.194718814	Cluster 4
LOC102641942	0.127631313	-0.903803581	-1.18115087	1.1155725	1.177164832	1.71652165	-0.330521328	0.946853147	-0.629931279	-0.887830756	-0.161488003	-0.989017627	Cluster 2
Dnah17	0.604929819	-0.862890042	-0.920989872	-0.974515818	-0.922850262	0.06453181	0.549245067	-0.774311887	-0.381775302	0.119092524	1.589725006	1.909808958	Cluster 4
Epc2	0.185134888	0.486870542	0.571524687	-1.675939297	-1.466896578	-1.759207304	0.415102011	0.642579361	0.75381146	0.450904275	0.785633841	0.610482114	Cluster 1
Rims2	0.881032282	0.910441638	0.939701559	-0.794174765	-0.60782959	-2.415797577	0.533090814	-0.142485665	0.540475534	0.758643008	0.099441831	-0.702539071	Cluster 1
Sec14l3	-0.553545585	-0.534231319	-0.661514905	-0.622069497	-0.486981368	-0.536956717	-0.657343257	-0.53306291	-0.265673771	1.157922267	1.612524453	2.080932609	Cluster 4
Dmpk	-0.037187517	-0.570265728	-0.770321849	1.576894099	1.759060206	1.404171594	-0.179160388	-0.865650597	-0.617031452	-0.815915368	-0.049686533	-0.834906467	Cluster 2
Trav5-4	-1.264966149	-1.257308471	-0.749649869	-1.005207328	-0.584327428	-0.574979108	0.665804403	1.295370063	0.812514466	1.114615165	0.354308761	1.193825494	Cluster 4
P2rx7	1.099212729	1.056085469	1.171335308	-1.133665886	-1.156203858	-1.930950443	0.178438116	-0.618111304	0.135664047	0.38993139	0.550444345	0.257820085	Cluster 1
Amotl2	-0.119213744	0.014931482	-0.677600731	-1.665370228	-1.254845647	-1.287802623	0.468832973	0.95807238	0.792870761	1.232754931	0.607282871	0.930087577	Cluster 1
Ablim2	-0.154679829	-0.555831152	-0.491274413	-1.395741145	-1.234861395	-1.43714051	0.547298718	1.212358489	0.833112453	0.918071836	1.010978082	0.747708866	Cluster 1
Hsd17b13	0.735248713	1.353111883	1.070756151	0.806211396	0.001342675	1.086185265	-0.312663084	-1.389238463	-1.217729422	-0.07585076	-1.127295412	-0.930078943	Cluster 3
Pyhin1	-0.732977435	-0.267420192	-0.768544031	1.098409341	0.637140469	2.262100275	0.027820976	0.445060495	-0.222328259	-0.895969459	-1.410746583	-0.172545598	Cluster 2
Prr15	-0.918681851	-0.792304431	-0.799648392	-1.004558384	-1.119612224	-1.066631258	0.728193953	1.025014676	1.050552483	0.907896699	0.995294709	0.994484018	Cluster 4
Fam234b	-1.767223251	-1.468324243	-1.090772853	1.43955811	1.122327514	0.948674616	0.115604802	0.359585025	-0.179945571	0.301954022	0.176820601	0.041741227	Cluster 2
Ankrd12	0.566548518	0.643580488	0.742916308	-1.544401488	-1.594848836	-1.718581153	0.387377089	0.30216079	0.462322342	0.994022644	0.602510074	0.156393225	Cluster 1
Acsl6	0.151823168	0.46167048	0.860814212	1.390753218	1.066979749	1.118273962	-0.157579899	-0.198118806	-0.915482552	-1.416393742	-1.181793499	-1.180946289	Cluster 3
Focad	-0.744350408	-0.519891249	-0.817895489	-0.850952261	-0.930010154	-0.80990449	0.808379826	0.422452715	-0.124828069	-0.004311747	1.64956481	1.921746516	Cluster 4
Pdlim4	1.83130178	1.27950848	0.722409755	-1.226371817	-1.057041601	-1.488199629	0.375040611	-0.242144185	-0.244977533	-0.297329328	0.522514308	-0.174710841	Cluster 1
Alx1	-0.608587433	-0.256671952	-0.726654447	-1.200091179	-0.98889131	-1.571079866	1.007954638	1.168586303	0.945238853	0.753818867	0.409428835	1.066948692	Cluster 1
B230369F24Rik	0.765382562	0.829884003	1.533697831	-1.935115835	-0.953880947	-1.309955338	0.115662835	0.157802155	-0.307282748	0.781508186	0.483105925	-0.160808628	Cluster 1
Hacd4	0.7274116	0.715750147	0.434866999	0.679666934	1.167163854	0.993866277	0.007645848	-0.523625777	-0.55007452	-2.342773177	-0.785618197	-0.524279989	Cluster 3
Abca14	-0.539077268	-0.571091482	-0.430027094	-0.684040558	-0.680887978	-0.497576584	-0.61040472	-0.392196047	0.062076173	0.248787485	1.897464831	2.196973242	Cluster 4
Coro1c	0.095668437	0.177903556	-0.34884307	1.367453378	1.332979935	1.756976139	-0.403471409	-0.115291122	-0.668831358	-0.936232492	-1.293233068	-0.965078924	Cluster 2
Bsn	-1.626955804	-1.586162586	-1.524597844	0.110428841	-0.001386858	0.518920575	0.355979863	0.626348409	0.717261418	0.756468742	1.186105599	0.467589645	Cluster 4
Ttn	-0.526244743	-0.52224887	-0.6483455	-0.631201085	-0.555682969	-0.494095165	-0.60479512	-0.483191244	-0.15139338	0.608829203	1.842493496	2.165875376	Cluster 4
Rgs22	0.268492653	0.610892039	0.86701105	-1.533126015	-1.57268379	-1.800855958	0.542100402	0.622255259	0.36465749	0.612117212	0.391115732	0.628023927	Cluster 1
Reln	0.877180972	1.346312694	1.262810508	-1.085932933	-1.525656683	-1.435912294	-0.457810106	0.312800196	0.586639484	0.637868924	-0.434945695	-0.083355067	Cluster 1
Gabra4	-0.621470196	-0.559952855	0.080883299	-1.79715081	-0.702532477	-1.428767989	0.600741478	0.8598906	0.675910304	0.683420053	0.924401736	1.284626857	Cluster 1
Igh-V7183	1.330973627	0.257620737	1.841180346	0.51922785	1.045372925	-0.161326322	-0.760041039	-0.664738821	-0.363154199	-0.851016349	-0.87223518	-1.321863575	Cluster 3
Olfr339	1.289326532	1.734171997	1.093263619	-0.899593195	-1.436552158	-0.928777601	-0.662982329	-0.37994268	0.819092259	-0.160630217	-0.303132024	-0.164244202	Cluster 1
Vwc2	0.838467973	0.66641769	-0.035620621	-1.667980468	-1.103038244	-1.926535	0.796437656	0.840747318	0.499568747	0.08252369	0.636036674	0.372974585	Cluster 1
Rbbp8	-1.100528633	-1.442494567	-0.738401667	0.545160889	1.190117328	0.259803873	0.983888676	1.382013665	-0.080643856	-1.516969342	0.434872677	0.083180958	Cluster 2
Ephx1	-0.84741588	-0.351615572	-0.925691839	-1.248843736	-0.63931545	-1.373816267	0.732801262	0.627932462	0.921197838	1.575285836	0.850054789	0.679426556	Cluster 4
Ermard	-0.366163861	-0.037203482	-1.160588036	-0.643959865	-1.329246379	-1.427749978	0.046236528	0.495269136	0.796675531	1.274332276	1.287087815	1.065310315	Cluster 4
Rac1	-0.51890614	-0.474215663	-1.206829523	1.645270884	1.463727597	1.697469233	-0.455930591	-0.432609505	-0.623334439	-0.65892028	-0.16340999	-0.272311584	Cluster 2
Gpbp1	-1.44640542	1.13164392	0.008803289	0.276321191	0.771982245	1.428305875	0.939641607	-0.3268206	0.137321398	-1.634820135	-1.093959187	-0.192014185	Cluster 2
Rbfox1	1.173290298	1.487254613	1.251360513	-0.658773477	-0.460802122	-1.447147326	-0.143821568	0.940731176	-0.066912338	-0.053136702	-1.282788293	-0.739254774	Cluster 3
Hdhd3	-0.231171236	-0.508303856	-0.538883969	1.715503181	1.147142254	1.651354107	0.255279623	-0.726115266	-1.472493541	-0.273407754	-0.339964445	-0.678939097	Cluster 2
Htr2c	-1.176036051	-1.433729926	-1.404489766	-0.385853039	0.517098247	0.31352447	-0.465128821	0.352403653	1.843461541	0.94572408	0.301305324	0.59172029	Cluster 4
Inhbc	-0.635700664	-0.669591296	0.952914768	-0.761372058	-0.807339383	-0.637075332	-0.702983346	-0.457300492	-0.063788919	0.082861013	1.699352036	2.000023674	Cluster 4
Mmp9	0.185010283	0.470575868	-0.362688294	-1.185254739	-1.628001391	-1.794644875	0.763920906	0.572028273	0.354234397	0.901516152	0.823396121	0.899907298	Cluster 1
Lrrc18	0.546461226	1.698099487	1.811664761	-0.419292493	-0.635465732	-1.460379605	-0.354044863	0.288065659	-0.824697499	-0.936728867	0.233911563	0.052406363	Cluster 1
Fbxl21	-0.347118525	-0.006514366	0.119915709	-1.641808912	-1.199264834	-1.697903725	0.805736182	0.866664264	0.78980407	0.746972281	0.633322124	0.930195732	Cluster 1
Psph	0.262815856	-0.21547761	-0.146753464	1.252034423	1.562150369	1.753868691	-0.472565486	-0.616943209	-0.7999585	-1.315582788	-0.576817411	-0.68677087	Cluster 2
Ttc23	0.736164163	0.887010127	0.209254179	1.014684485	1.443059432	1.098410604	-0.690411861	-0.534511833	-1.377498875	-1.122626713	-0.882459752	-0.781073955	Cluster 3
Olfr1151	-0.524509128	-0.524396891	-0.646511099	-0.631866002	-0.581196037	-0.475631996	-0.582459841	-0.447626516	-0.087754037	0.432354958	1.871116508	2.198480082	Cluster 4
Helz	0.724077169	0.715908651	0.768440129	-1.700903768	-1.190629332	-1.916237441	0.228019238	0.479702424	0.65616892	0.078053877	0.551274897	0.606125236	Cluster 1
Eml5	0.509812966	0.397896817	0.888777567	-1.283252735	-1.369179089	-1.843748661	0.879778726	0.27660101	0.136735751	1.414837693	-0.00025632	-0.008003726	Cluster 1
A930005G22Rik	0.645686971	0.735987663	0.590241256	-1.407292174	-1.75332309	-1.748112147	0.533316709	0.598536942	0.487569332	0.714851913	0.370482015	0.232054609	Cluster 1
Abcd3	-0.324744857	-0.055248795	-0.055248795	1.284602427	1.319725611	1.516894053	-0.953008637	0.170138368	0.032225601	-1.869362183	-0.845007457	-0.220965336	Cluster 2
Sesn3	0.85793849	0.437322835	0.808408749	0.765326739	1.489909329	1.131896071	-0.976436901	-0.689484192	-0.873742779	-1.36682068	-0.8842135	-0.700104161	Cluster 3
Tmem37	1.082438018	1.237170166	1.979986884	0.094207939	-0.05076569	-0.213519028	-0.712680676	-0.606014361	-0.589936538	-1.724468352	-0.239600195	-0.256818168	Cluster 3
Shc2	1.743479296	0.989573826	0.755646973	0.196094839	0.50762846	0.629743285	-0.231095818	-0.02044832	-0.92683655	-1.495579845	-1.43486719	-0.713338957	Cluster 3
Olfr166	-0.851141359	-1.429222004	-1.878118525	0.695286389	1.272103888	1.082314113	0.108631317	0.177540326	0.444539435	0.676161711	0.438283885	-0.736379177	Cluster 2
AI593442	0.269462664	1.111820475	1.60284648	-1.278240443	-0.73735115	-2.027125005	0.221219762	0.329760686	0.071894657	-0.467280724	0.603826383	0.299166215	Cluster 1
Gja5	-0.478112051	-0.069678098	-1.402015877	0.947779652	1.254248041	2.010624397	-0.361804472	-0.135342358	-0.10609292	-0.364148811	0.112101907	-1.40755941	Cluster 2
Ankdd1a	2.29500075	0.554847153	0.553645476	0.135072202	0.84493415	-0.396903085	-1.195570967	-0.071173893	-0.726445375	0.104970788	-1.213675318	-0.884701881	Cluster 3
Sertm1	0.834699945	0.870295501	0.825241368	-1.078870465	-1.106386242	-2.074265558	0.850403833	0.171592314	0.759612079	-0.562832122	0.701056096	-0.190546748	Cluster 1
Psmc5	-1.001292683	-0.811243263	-0.265772369	1.348541286	1.407825049	1.838099187	-0.236635732	-0.075208536	-0.615293828	0.077253701	-1.190263011	-0.476009801	Cluster 2
Chek1	-0.451667665	-0.24117302	-0.054760639	1.462166524	1.636464927	1.660212124	-0.436586692	-0.415235108	-0.527121357	-0.720320429	-1.251795593	-0.660183071	Cluster 2
Taok2	0.69041752	-0.005084098	0.726291978	-1.418472551	-1.084262558	-2.164442385	0.401059653	0.513446116	0.222374623	0.512834456	1.023163045	0.582674201	Cluster 1
Entpd7	1.143410887	-0.278865887	0.277869465	-1.839551416	-0.427646525	-0.957249782	-0.647523835	0.251769707	0.438509218	-0.555694328	1.890686494	0.704286003	Cluster 1
Asns	-0.080281991	-0.509975084	-0.213318386	1.672499264	1.691269128	1.384950311	-0.344443181	-0.531683672	-0.829961447	-1.149064991	-0.312950764	-0.777039188	Cluster 2
Pde4d	-0.167228234	-0.210235559	-0.807873758	-1.211292435	-1.498071342	-1.293083494	0.607059787	0.646623762	1.003221588	1.319888559	0.976980615	0.634010511	Cluster 1
Sgms1	0.083233404	-0.07785169	0.210899484	-1.36709272	-1.316134589	-1.870408857	0.142146015	0.738318591	0.928241041	1.166847403	0.933105551	0.428696368	Cluster 1
Ubfd1	-1.706893217	-1.395225102	-0.241620962	-0.653702386	0.448434557	0.577824138	0.140196832	1.969968795	0.853433448	0.281735469	-0.569190007	0.295038435	Cluster 4
Cabp5	-0.533602196	-0.565219462	-0.425400649	-0.665326406	-0.705135223	-0.51878133	-0.601992782	-0.353542407	0.063826731	0.200878905	1.89185197	2.212442849	Cluster 4
Gm36633	-0.636016302	-0.666426803	0.876878387	-0.765686404	-0.797286381	-0.615604079	-0.703788479	-0.462980011	-0.058171549	0.083405435	1.720392869	2.025283317	Cluster 4
Utrn	1.774207181	0.755794785	-0.027273922	-0.725982763	-1.174432507	-1.063245245	-0.110533771	-0.632673954	0.130698263	1.830609324	-0.081911898	-0.675255492	Cluster 1
Mre11a	0.796659653	0.406299741	0.662737201	-0.241096623	-0.501569781	-1.173723758	-0.384602136	-1.316588689	-0.073299313	2.429780589	-0.078237895	-0.526358988	Cluster 1
Ube2l6	-0.539002086	-0.911221862	-1.278418544	1.443376759	1.480730272	1.802477191	-0.183196948	-0.309825056	-0.264705583	-0.480952589	-0.399614371	-0.359647183	Cluster 2
Cpm	1.135384411	1.345090332	1.429467343	-0.306940988	-0.657197771	-0.962152916	-0.746224313	-0.710570915	-0.259995037	1.336433539	-1.122355704	-0.480937979	Cluster 3
Pcmt1	-1.635003342	-1.138011203	-0.938232016	-0.127539416	1.222980282	0.543123947	0.617867002	0.398831967	-0.029091625	-1.142957264	1.029169469	1.198862197	Cluster 4
Nfkb1	0.796831626	0.848532477	0.757536018	-1.738911122	-1.185487829	-0.634904416	-0.034025431	0.879797843	1.419968754	-0.79651208	-0.774482309	0.46165647	Cluster 1
Cdk2	-0.186925904	-0.001883555	0.404846972	1.325519136	1.49561008	1.085066801	-0.081432111	-0.507130516	-0.703668033	0.172222535	-1.910156154	-1.092069251	Cluster 2
Pparg	0.497974539	-0.652037897	-1.54457771	-0.956342984	-1.014214598	-0.971004896	0.446559465	1.232223465	0.109217516	0.924747581	1.517196372	0.410259147	Cluster 4
Ptprt	-0.533263751	-0.524436962	-0.646899162	-0.622610249	-0.523892822	-0.510233699	-0.629197224	-0.499517167	-0.244265719	0.817623626	1.791241405	2.125451723	Cluster 4
Cxcl10	-0.217946298	-0.482719732	-0.070336756	1.420161934	0.856866202	2.018933212	0.136431286	-0.615335201	-0.730527864	-0.750900284	-1.546695925	-0.017930574	Cluster 2
Nacc1	-0.1509035	0.126632686	-0.317339442	1.601976048	1.38763192	1.359174207	0.000466871	-0.290359281	-0.400891819	-0.480382887	-1.527618843	-1.30838596	Cluster 2
Tbpl1	0.125486411	0.140432347	0.028024094	-1.583223003	-1.044053959	-1.290352657	0.328445167	1.387198958	0.989518581	-0.932445436	0.692836826	1.15813267	Cluster 1
Mak	1.218609433	0.691432387	0.870133797	1.334354224	0.772874498	0.521086356	-0.599778725	-0.736734102	-0.862910085	-0.479132789	-1.482112856	-1.247822138	Cluster 3
Col2a1	0.256407561	0.058646035	-0.092659617	1.530083614	1.691067656	1.184020068	-0.039514222	-0.937351888	-1.008445424	-0.811789434	-1.125001972	-0.705462377	Cluster 2
Dock4	1.410669942	0.699433388	1.734931792	-0.804447465	-1.203754332	-1.123630546	0.323861505	0.840586247	-0.122878351	-1.027619435	-0.312776531	-0.414376215	Cluster 1
Naa50	-0.766412808	-1.361510453	-1.209807401	1.67217717	1.213699322	1.575341492	-0.254609177	-0.148036067	-0.278413409	-0.411839827	0.055377282	-0.085966124	Cluster 2
Aldob	-0.922426205	0.095505415	0.382778063	-0.8220439	-0.504712991	-0.879291839	0.621077467	-1.006596132	-0.612123887	2.315217879	0.300242014	1.032374115	Cluster 1
Rmrp	2.165068642	0.5067274	1.088165508	-0.628968706	-0.423190556	-1.340656086	-1.086897063	-0.571875504	-0.316323822	0.663598646	0.446090955	-0.501739415	Cluster 1
Cep104	0.131607199	-0.357688182	0.735019615	-2.083564808	-0.97370751	-0.106636946	0.971318728	1.333391152	0.956995657	0.069744231	-1.094168078	0.417688942	Cluster 1
Rbm20	0.55685556	0.640585188	0.784999549	1.051773677	1.302025097	1.129432477	-0.943810683	-0.853929861	-0.611187859	-0.555988031	-1.530276729	-0.970478387	Cluster 3
Arhgap31	-0.135918371	0.131632157	0.317144948	-1.620576346	-1.433713071	-1.512763525	0.035736059	1.084624606	0.899526598	1.110448836	0.417182621	0.706675488	Cluster 1
Pkib	-0.511456386	-0.669962038	-0.267047851	-1.320367509	-1.28531018	-1.365031682	0.838912123	0.840345621	0.7519734	1.051721534	0.926109189	1.010113779	Cluster 1
Spdl1	-0.390583713	-0.379916274	-0.269960802	1.50613141	1.614765147	1.73050091	-0.346854895	-0.358808294	-0.787951608	-0.732841183	-1.012957654	-0.571523044	Cluster 2
Gusb	-0.379637343	-0.315319944	-0.277769352	1.795280377	1.568041484	1.505483843	-0.414398738	-0.707132549	-0.917669311	-0.650170401	-0.785497145	-0.421210922	Cluster 2
Rab3a	0.676436633	0.844856114	0.802935673	-1.904207587	-1.104671013	-1.684766565	0.413001823	-0.217225413	0.29936889	0.706396932	0.657631875	0.510242637	Cluster 1
Prl2c3	-0.848270423	-0.886407622	-0.606028253	-0.913701738	-1.032677265	-0.210636477	0.285156642	1.307796335	-0.169192351	-0.182303681	1.512652837	1.743611996	Cluster 4
4932442A14Rik	1.433608966	1.343680034	1.638696613	-0.041021669	-0.016909097	-1.4450673	-0.635665722	-0.873159185	-0.087526373	0.178360045	-0.605518441	-0.889477871	Cluster 3
Mapk10	-0.626756769	-0.240809694	-0.329067212	-0.439098387	-1.30537257	-1.713019976	0.860356708	1.982564206	0.445666796	0.258907083	0.727839975	0.378789839	Cluster 1
Gcg	-0.644326446	-0.671201442	1.638631447	-0.760736076	-0.782521448	-0.616763331	-0.705969395	-0.495687749	-0.131004785	-0.018901181	1.465903647	1.722576759	Cluster 1
Serpina3k	-0.642197955	0.485480144	-0.791795542	-0.775189219	-0.771812806	-0.583025943	-0.414865848	-0.489281639	-0.05841417	0.113560318	1.809168577	2.118374084	Cluster 4
Pnp	-0.792121804	-0.010774915	-0.350298073	1.479668008	1.303352127	1.812787853	-0.355158173	-0.730454709	-0.102301638	-1.40538462	-0.610982122	-0.238331935	Cluster 2
Ttll4	-1.200737576	-0.688034993	-0.596030419	1.542482504	1.222615336	1.818435065	-0.073541563	-0.211863971	-0.100666553	-0.433460204	-1.13069389	-0.148503737	Cluster 2
Jakmip1	-1.149214508	-0.390539673	-1.518177063	-0.826348755	-0.781510741	-0.825658377	0.905280716	0.850331339	1.034770033	1.22415433	0.886890108	0.59002259	Cluster 4
Scamp4	-1.38398499	-0.672848709	-0.698438702	1.520178592	0.974030787	1.567266408	-0.301166896	-0.488647785	-0.328576248	1.063674788	-0.820789638	-0.430697608	Cluster 2
Rgl1	1.295620874	1.873456721	1.414029339	-0.81486396	-1.061759475	-1.026156262	-0.224900634	-0.098802838	-0.35929813	0.197647001	-0.70980903	-0.485163606	Cluster 3
Lancl2	-0.874931126	-0.485093096	-0.688950405	1.310459123	1.861787981	1.436224893	0.046958792	-0.005372542	-0.361123969	-1.30783418	-0.447032376	-0.485093096	Cluster 2
Pnrc1	0.229123033	0.699785447	0.677679255	-1.469959362	-1.658882483	-1.423388126	0.180534181	0.418830739	0.684147951	1.506142977	-0.149103345	0.305089733	Cluster 1
Iglv1	0.959366183	0.285685629	0.200336356	2.365867562	0.443847674	0.347851477	-0.96646263	-0.146866963	-1.032946346	-0.885745909	-0.758303349	-0.812629685	Cluster 2
Mcph1	-0.939481663	-0.949175325	-1.069501624	1.54446481	1.51867745	1.548490187	-0.405695334	0.130854901	-0.702358498	0.025303228	-0.525812942	-0.17576519	Cluster 2
Efnb2	-1.05902379	-0.852662949	-0.369289305	-1.299869502	-0.962727307	-1.043700328	0.692721966	1.007079475	1.05212695	0.979243449	0.812449599	1.043651742	Cluster 4
Dct	0.525148376	-0.987138757	-1.05281327	-0.987732154	-0.868912844	-0.988219936	0.904856106	1.31908444	1.759210586	0.461484396	-0.221382519	0.136415575	Cluster 1
Twf1	-0.418386327	-0.55675403	-0.413073627	1.497540067	0.886961606	2.107446057	-0.452917548	0.210012982	-0.401050083	-1.284187268	-0.836257226	-0.339334603	Cluster 2
Sfxn1	-0.431051345	-0.466860251	0.229769738	0.084286833	-2.654509843	0.158018063	0.140523113	0.417064677	-0.477627193	0.968186438	1.158972677	0.873227093	Cluster 1
Dpep3	0.076164843	-1.027114706	-1.052571528	1.225802634	1.12712018	1.99939789	0.363066729	-0.513393976	-0.876021409	0.000898036	-0.767297578	-0.556051116	Cluster 2
Stard5	-0.513980025	-0.228858461	-1.369958356	1.926082375	1.24376727	1.403985627	-0.803484076	-0.796891568	-0.246195976	-0.439756231	0.032756607	-0.207467186	Cluster 2
Mt1	-1.197050873	-0.821936135	-1.015532849	-0.701047781	-0.666063009	-1.044202504	0.982591357	0.586360518	0.780069559	1.657101714	0.979214742	0.460495262	Cluster 4
Psmc3ip	0.19402794	0.21544875	0.785373028	1.154800531	1.486982381	1.439074889	-0.78750361	-0.856361162	-0.914916084	-1.00654336	-0.947614394	-0.762768909	Cluster 2
Ahcyl2	-0.916014807	-0.890327333	-0.632293716	1.812800504	1.398610325	1.625143391	-0.442794788	-0.096758473	-0.537020869	-0.483563249	-0.362328687	-0.475452299	Cluster 2
Clic4	1.098176437	0.797557693	0.587731121	-1.456219655	-1.16953329	-1.889670725	-0.155151743	-0.21724371	0.530003949	0.375345062	1.010921957	0.488082905	Cluster 1
Cib1	-0.280516387	-0.508955866	-0.468806037	1.735643206	1.569033903	1.587912122	-0.557587498	-0.528377046	-0.752485168	-0.969753029	-0.346958009	-0.47915019	Cluster 2
Nim1k	0.227947169	1.533774305	1.601900656	-1.252499037	-0.328839062	-1.843052842	-0.189691748	-0.509987326	-0.223918621	-0.108944546	0.549393237	0.543917816	Cluster 1
G0s2	0.160128825	-0.398694156	-0.800072425	-1.353753804	-1.647184603	-0.888515089	0.057932151	0.976453469	1.117659073	0.811833022	1.133501488	0.830712049	Cluster 1
Sparc	-0.038284469	-0.588905044	-0.824560795	1.42001947	1.756453584	1.242366536	0.236244233	-0.585016913	-1.185661331	-1.225183641	-0.091097876	-0.116373755	Cluster 2
Efcab3	0.713430334	0.644226558	0.85287278	1.314596371	0.716260081	1.122591308	-0.938683879	-0.934956683	-1.416656447	-1.349162767	-0.328318028	-0.396199628	Cluster 3
Bcl9	1.045110689	0.38530924	0.877122252	0.304411256	0.922872845	0.058732269	-1.366238793	-2.027707914	-0.767192269	0.767558379	0.558111985	-0.75808994	Cluster 3
Utp6	-1.0653628	-0.587928355	-0.833019532	1.386065628	1.643408335	1.72528052	-0.478059417	-0.608613538	-0.090203429	-0.73279985	-0.275348502	-0.083419059	Cluster 2
1110035H17Rik	0.505226433	0.410407676	0.343548952	-2.434230591	-0.224022686	-1.643558128	0.468887115	0.138234023	0.418602424	0.619015423	0.640128564	0.757760795	Cluster 1
Rnf121	-0.739887236	-0.516879202	-0.433590533	1.758493563	1.635831049	1.515204482	-0.329238179	-0.430700325	-0.552549943	-0.889564363	-0.621502053	-0.395617262	Cluster 2
Efcab11	-0.279538279	-0.058176721	-0.164269832	1.328226161	1.767467273	1.684360764	-0.543303586	-0.527411408	-0.837277257	-0.705039933	-0.898329925	-0.766707256	Cluster 2
Mslnl	0.756781602	0.844420875	1.177490291	-1.573526391	-1.193955062	-1.926583938	0.602372495	0.198004477	0.287206181	0.305135673	0.273050412	0.249603386	Cluster 1
Olfr283	-0.695981678	-0.655538135	-0.763407792	-0.614382295	-0.350864703	-0.648664043	0.832819144	-0.762234557	-0.417705501	2.308628758	0.536398822	1.230931982	Cluster 4
Marveld3	-1.916640898	-1.261129816	-1.373101312	1.174921006	0.976596909	0.975290627	-0.159510722	0.41599963	0.341690958	0.381041686	0.168234582	0.276607349	Cluster 2
Ntng1	0.966438469	1.056967567	2.288015799	-1.075786084	-0.549430397	-1.367638852	-0.270196099	-0.12878733	-0.115387781	-0.477134036	-0.155574693	-0.171486563	Cluster 1
Efcab6	-0.516328128	-0.489889605	-0.561596595	-0.34879356	-0.020774135	-0.484731306	-0.665516106	-0.611689914	-0.222031807	2.866777145	0.227186174	0.827387837	Cluster 4
A930041C12Rik	0.537903514	-0.108328628	0.440473387	-1.511629179	-1.425798322	-1.551677676	0.261426429	0.036269191	1.108641159	1.387868346	0.085189398	0.739662383	Cluster 1
Aurkb	0.049237516	-0.080291543	0.142561782	1.292747486	1.527421749	1.493402135	-0.038535886	-0.536860598	-0.841967545	-0.80021994	-1.678577476	-0.528917681	Cluster 2
Clec9a	-0.360476996	0.122072099	-0.822718552	-1.33908169	-1.7057153	-0.816651749	0.47476867	1.137438738	0.754120904	0.434789392	1.435938846	0.685515639	Cluster 1
Mylip	0.704641271	0.842548127	0.887064321	-1.451322291	-1.534533714	-1.868551633	0.26390267	0.567799021	0.504331793	0.321514981	0.298996656	0.463608798	Cluster 1
Chrm3	-0.988838642	-0.893192842	-1.508685402	-0.121307881	-0.975414262	-0.879154371	0.518100143	1.018878469	0.904385353	1.352738374	0.88240402	0.690087041	Cluster 4
Zfp7	-1.746566203	-0.638914186	-2.008700364	0.191510882	0.628955944	-0.394656187	1.101710595	0.513612495	0.78770229	0.562273633	0.477701495	0.525369606	Cluster 4
Sik1	-0.77980148	-0.846829587	-0.749699191	-1.115307949	-0.956630663	-1.104570058	0.845329939	1.296025578	1.093246131	0.291980339	0.958136885	1.068120054	Cluster 4
Phka2	1.180119135	0.513985598	0.770222068	-1.224803346	-1.138805682	-1.81388286	-0.039021889	-0.370846115	-0.10371054	1.454566862	0.608579159	0.163597609	Cluster 1
Asphd2	1.461909807	0.87377774	2.014187315	-0.08453726	0.149954795	0.098396573	-0.4101827	-0.712390261	-0.739560629	-1.422005535	-0.580344135	-0.649205708	Cluster 3
Cep55	-0.173145833	-0.149905582	-0.03324333	1.372075596	1.727100365	1.644978328	-0.445332665	-0.774697716	-0.806544858	-0.954730449	-0.815801273	-0.590752584	Cluster 2
AI661453	-1.391918044	-1.001218398	-1.160946328	-0.494391885	-0.664148311	-0.839768774	0.775392897	0.664797172	0.941660881	1.177908918	1.093595536	0.899036336	Cluster 4
Gm29571	1.096576136	0.264027988	0.639869396	-1.403577815	-1.456242247	-1.290314323	0.025424956	0.930120846	-0.213821637	-0.670936408	0.897502305	1.181370805	Cluster 1
Trgv2	1.215467041	0.217264209	1.749071083	-0.000592736	-0.527423553	-1.616057454	0.340701439	-0.154775824	0.449564388	-1.770794548	-0.099120441	0.196696394	Cluster 3
Dtl	0.212678308	0.075331961	0.23020998	1.448398676	1.52754471	1.436520209	-0.348523087	-0.888610968	-0.878912782	-1.145926103	-0.912535928	-0.756174976	Cluster 2
Opa1	0.021846018	0.077920944	0.504358344	-1.295356669	-1.188544422	-2.124387508	0.368437855	0.555905435	0.3277875	0.921826591	1.086350818	0.743855093	Cluster 1
Defb12	-0.578113592	-0.590990623	-0.69503121	-0.680104447	-0.672824997	-0.511276006	-0.620084561	-0.431943445	-0.102857637	1.390196799	1.60182115	1.89120857	Cluster 4
Apex2	1.055709733	-0.675007484	0.148780471	1.50760101	1.423895546	0.976584653	-0.046320568	-0.62235391	-1.096014051	-0.636189259	-1.223465634	-0.813220507	Cluster 2
Slfn3	-0.004685663	-1.277575869	-0.644315156	0.279614548	0.945965148	1.906674114	-1.053194239	-0.542850287	-0.887097496	-0.59763036	0.799352617	1.075742642	Cluster 2
Cypt3	-0.702552293	-1.104560017	-0.805350387	-0.127414523	1.881489755	0.856661827	-0.129898727	-1.022915495	-0.738758419	-0.369946753	0.989009187	1.274235845	Cluster 2
Esyt3	0.499294719	0.6237198	0.544093217	1.615448216	0.983274516	1.151335167	-1.047353906	-1.153273254	-0.804538298	-0.489921701	-0.928796385	-0.993282091	Cluster 2
Frmd4b	0.448028629	0.157714645	-0.395615264	-1.429300181	-0.834545333	-2.114093173	0.753539811	0.775420328	0.796956336	0.208547353	1.153933593	0.479413256	Cluster 1
Arpin	-0.842386991	-0.806273685	-1.291216045	1.656103889	1.439106809	1.602559567	-0.149266051	-0.22059007	-0.26491987	-0.491793718	-0.248977819	-0.382346017	Cluster 2
Zfp385b	0.283959226	0.295383361	0.651244822	-0.915902417	0.410584916	-1.812471654	0.390401811	0.738953169	0.463537478	1.6672757	-1.261773218	-0.911193193	Cluster 1
Ppia	-0.802072356	-0.522799671	-1.086337795	1.512691262	1.595857945	1.461774179	-0.401524678	-0.51521116	-0.46575715	0.583880611	-0.576672583	-0.783828605	Cluster 2
Sik3	0.26068815	0.320915294	0.520800619	-1.535557184	-1.363045426	-1.904399631	0.46297998	0.873031629	0.652688329	0.116417038	0.912599925	0.682881275	Cluster 1
Hyou1	0.081795571	0.284402215	1.331103815	0.357701373	-0.614277547	1.772736847	-0.141483799	0.066740535	-0.200376727	0.22669228	-2.011452188	-1.153582377	Cluster 3
Derl1	-0.395787536	-0.801260268	-0.906699405	1.419674073	1.429027931	1.82940143	-0.731712019	0.130038825	-0.419121967	-1.060933736	-0.242540835	-0.250086493	Cluster 2
Cd320	-0.545049658	-0.515983519	-0.549754416	1.664639721	1.676083677	1.516747535	-0.489071916	-0.458043476	-0.482237928	-1.159579559	-0.254189864	-0.403560599	Cluster 2
Nfatc2	-0.495448043	-1.825202899	-1.018923038	-0.321252909	0.572773756	-0.487207697	0.400326666	0.434416236	0.034592825	2.018279992	-0.382902742	1.070547853	Cluster 4
Selt	0.459771068	0.709454604	1.33920184	-1.824339784	-1.260621935	-1.205067636	-0.35689191	-0.02987917	0.582714166	-0.205475122	0.831805148	0.959328732	Cluster 1
Aco2	-0.910393231	-0.797201021	0.432900584	-0.657617356	-1.337504116	-1.024109547	-0.15396858	-0.025462493	1.829439534	0.854091725	1.328306616	0.461517886	Cluster 1
Olfr1499	-0.561186209	-0.633781509	-0.749822965	-0.717044023	-0.774366319	-0.584627301	-0.421017044	0.403399023	-0.005334894	0.076485041	1.825553143	2.141743058	Cluster 4
Kcnn2	-0.121014121	0.157590657	0.20130323	-1.654085849	-1.255800033	-1.76433561	0.616942091	0.869558853	1.037871096	0.809070983	0.45825941	0.644639292	Cluster 1
Klhdc8a	-0.639672716	-0.66729776	0.990151217	-0.761317703	-0.785597051	-0.596077588	-0.701834352	-0.476132195	-0.072342391	0.009358426	1.707827928	1.992934184	Cluster 4
2210409E12Rik	-0.833016991	-0.600684493	-0.249021303	-1.25616599	-0.977126734	-1.31737119	0.198956432	0.590852817	0.943782892	1.408385073	0.758397828	1.333011659	Cluster 4
Rgmb	0.313398361	0.422071655	0.533231927	-1.395152273	-1.729061468	-1.713136652	0.476774481	0.441307417	0.475168916	1.050393438	0.866117683	0.258886515	Cluster 1
4930408K08Rik	-0.514493607	-0.531766417	-0.649968199	-0.633147752	-0.633957462	-0.447238331	-0.565005468	-0.354106795	0.027986139	0.178428683	1.904560451	2.218708758	Cluster 4
Clec4a1	-0.415932241	-0.634042499	-0.748616031	-0.731946399	-0.723079294	0.410509332	-0.667320091	-0.455020164	-0.119481269	0.108981884	1.822340107	2.153606665	Cluster 4
Cabs1	-0.521812406	-0.527780621	-0.641782041	-0.626661457	-0.612190813	-0.445911486	-0.56399766	-0.359625852	-0.049173295	0.221043864	1.901914599	2.225977169	Cluster 4
Pgm5	1.416053844	2.38008497	0.55345785	-0.386106493	-0.488103587	-0.434372306	-0.157027153	-0.554977183	0.136418296	-1.037687532	-0.727735581	-0.700005126	Cluster 3
Speer4f1	0.571157295	1.016394959	0.51484175	-1.402871002	-1.444398845	-1.861572022	0.578332652	0.343794947	0.418826612	-0.256167373	0.713682224	0.807978803	Cluster 1
Col8a1	1.167400154	1.389155203	1.437704131	-0.252483094	0.682598715	-0.648013933	0.620334077	-0.593352505	-0.857188403	-1.224573221	-1.20551283	-0.516068294	Cluster 3
Uimc1	0.717961333	0.377063702	2.125484712	-0.658827532	-0.318283369	-0.788097991	0.347098675	0.299568647	-0.034666747	0.728640654	-1.490784948	-1.305157137	Cluster 3
Orm2	0.670613644	-0.379161364	-1.07282952	-1.662322805	-1.262566058	-0.871018726	0.954408532	0.638064099	0.59176278	0.826421761	1.31300637	0.253621286	Cluster 1
Pnpla2	0.315136297	-0.107618622	-0.450981553	-1.550964879	-1.428816204	-1.263723875	0.062236561	1.33307343	0.680173987	1.277554873	0.815034826	0.318895158	Cluster 1
Tff2	0.810741078	0.817406204	0.940187945	0.945078888	1.071152976	0.765278616	-0.37807519	-0.785598233	-0.720472557	-0.391925591	-1.598380695	-1.475393443	Cluster 3
A730054J21Rik	1.595768432	1.62230526	1.529755299	-0.49752185	-0.215753488	-0.805438175	0.138177089	-0.958395086	-0.850712728	-0.55610687	-0.682736743	-0.319341138	Cluster 3
Mycn	-0.641752207	-1.24692169	0.480313708	1.478353464	0.96944227	1.323425141	-1.458094176	0.616874704	-0.309255764	-1.086680941	-0.322514851	0.196810342	Cluster 2
Foxp1	0.408191972	-0.049948955	0.119570994	-0.778192751	-1.117128167	-1.898604885	0.061259276	0.205108148	0.318302974	2.234709384	0.465035307	0.031696704	Cluster 1
Speer2	-1.021620492	-1.539072309	-1.646707829	-0.179661443	0.616755772	0.762047658	0.435353263	0.709488516	1.001723442	0.977580478	0.724291732	-0.840178788	Cluster 4
Med14	-1.920416696	-0.752537511	-0.742271193	0.032548161	-0.177407369	-0.36888731	0.541599819	0.14920894	0.521803376	2.192929611	0.757853973	-0.2344238	Cluster 4
Myh8	-0.46692678	-0.548395313	-0.450710488	-0.052321384	0.178397189	-0.605051542	-0.723984593	-0.592435891	0.124951541	2.942063373	-0.297805354	0.492219243	Cluster 4
Ndufs8	-0.516356079	-0.230433984	-0.046912573	1.5113874	1.72209437	1.563682322	-0.297711504	-0.641479903	-0.765285492	-0.503491113	-1.024001125	-0.771492319	Cluster 2
Ppp1r27	-0.59172485	-1.364459812	-1.111879397	-0.824856337	-0.463548742	-0.04118329	0.334165712	0.417551063	0.42369291	-0.18704482	2.118609936	1.290677626	Cluster 4
D430032J08Rik	-0.249776427	-0.712355242	0.734203368	-0.740030117	-0.864533886	-0.759093415	-0.739102185	-0.422853803	-0.031154376	-0.026260705	1.780203658	2.030753129	Cluster 4
Slc11a2	-0.704419095	-0.475011819	-0.689827288	1.796011605	1.07221109	1.934718223	-0.707267707	-0.449456543	-0.274844738	-0.285964669	-0.813991303	-0.402157753	Cluster 2
Ftsj1	0.582234774	0.67263884	0.994079528	-1.35382798	-1.513215824	-1.810691664	0.171221405	0.219141209	0.354865908	1.229566825	0.248589803	0.205397176	Cluster 1
Plekhs1	-0.457343479	-0.112038065	-0.069693551	-1.575540933	-1.195619774	-1.61698479	0.726900396	0.956983255	0.913987	0.814458026	0.814458026	0.800433889	Cluster 1
Gramd1b	-0.010448102	0.149921819	-0.312914014	1.30431777	2.017531722	0.646671573	-0.611295464	-1.194826577	-0.603581723	-1.525438401	-0.23596063	0.376022025	Cluster 2
Asb15	-0.51093071	-0.53287659	-0.652864519	-0.630151506	-0.649237611	-0.451622609	-0.566530292	-0.344871319	0.068709681	0.149123646	1.907350196	2.213901633	Cluster 4
Ass1	-1.494200666	-1.390383479	-1.233370898	1.458250766	0.899444417	1.037102323	-0.474420331	-0.237743133	0.402244193	0.909376263	0.171176976	-0.047476432	Cluster 2
Meis2	0.830616758	1.054289069	1.301478453	-1.489606862	-1.312331073	-1.719995798	0.118383833	-0.044018437	0.139739477	0.677929714	0.145088304	0.298426562	Cluster 1
Dkkl1	-0.802671602	-0.43332357	-0.833681831	1.958715657	1.280472939	1.611236895	-0.362547728	-0.549282673	-0.727270572	-0.414072888	-0.398770962	-0.328803664	Cluster 2
Itga1	1.393727839	-0.725228554	-0.876733679	-0.183543188	1.242407383	-0.359011537	0.328273458	0.317001501	-0.079960233	1.509164119	-0.914198825	-1.651898283	Cluster 3
Bcl11a	-0.391195901	-0.086306487	-0.262720969	-1.486007361	-1.224570727	-1.619496078	1.080842278	0.892937105	0.763568214	0.559048641	0.834776072	0.939125213	Cluster 1
Syde2	-0.318684115	0.549723763	0.313471145	-1.749248569	-1.47441578	-1.277531383	0.457324882	1.31580212	0.996782299	0.199301338	0.201511907	0.785962394	Cluster 1
Bcl2l11	1.046133503	1.136178721	1.595389412	-0.152285507	-0.539295039	-0.999805913	-1.681470196	-0.837474018	0.241642996	-0.06225866	0.879202806	-0.625958105	Cluster 3
Kazn	-1.324891387	-0.79205012	-0.55720259	-1.10535879	-1.014729999	-0.832248929	1.129502096	0.906290911	1.037319836	0.944248435	0.763932761	0.845187776	Cluster 4
Trub1	-0.715678647	-0.519479157	-0.747226482	-0.971024646	-1.394459608	-0.948924982	0.373576162	0.620986575	0.696947558	0.999602118	1.785966931	0.819714178	Cluster 4
Mlec	-1.222895593	-0.795719577	-0.925541982	1.674316466	1.429825004	1.020694048	-0.208963864	-0.147419711	-0.869846111	0.943386632	-0.377804829	-0.520030483	Cluster 2
Cycs	-0.441887198	-0.685714799	-0.388622707	1.617082398	1.365234325	1.904984373	-0.472458428	-0.327113534	-0.402194	-0.799106656	-0.741832496	-0.628371277	Cluster 2
4933404O12Rik	-1.025935985	-0.847540176	-0.282417364	1.056200996	1.21250108	1.063006853	-1.215307734	-0.922516237	-0.570779694	-0.637582924	0.990047852	1.180323331	Cluster 2
Scarb2	-0.418661872	-0.671736964	-1.020294569	1.505672312	1.563292085	1.746210428	-0.443930385	-0.306217639	-0.610172366	-0.646572615	-0.700777074	0.003188659	Cluster 2
Pkp1	0.889238368	0.376361321	-1.00067567	0.835113731	2.053903928	0.917233698	-0.945203739	-0.271301613	-0.859746983	-0.315254467	-1.055233162	-0.624435412	Cluster 2
Dennd6a	-0.968768782	-0.734747307	-0.390580178	-1.348625114	-0.780892852	-1.107320892	0.809874134	1.498940675	1.025666514	0.134457411	0.867624176	0.994372215	Cluster 4
Gbp9	-0.766052898	-0.207561338	-0.340078261	2.209489862	0.587616426	1.757496251	-0.581914464	-0.600411154	-0.59860618	-0.6753281	-0.15030946	-0.634340685	Cluster 2
Zfp280d	0.655432384	0.608066274	1.545586577	-1.215170117	-0.554100554	-1.045169508	0.49358414	0.526002291	1.253015391	-1.616629559	-0.426023439	-0.224593879	Cluster 1
Cox7a2l	-0.100745599	0.131796222	0.386309431	-1.809546903	-1.373107062	-1.534331235	0.370136706	0.950319219	0.856527717	0.621215284	0.644898503	0.856527717	Cluster 1
Pclo	-0.929325541	-0.940443193	-1.059473785	0.634191432	-0.229128122	-0.740126381	0.029664274	0.107579332	-0.380780609	-0.198663617	1.678693822	2.027812387	Cluster 4
Olfr57	-2.004714065	-1.206479733	-1.047879829	0.202634043	0.235201908	0.390067196	0.379519823	0.242547198	0.017668585	0.229204558	1.84711855	0.715111767	Cluster 4
2010003K11Rik	0.715722637	-0.140750935	-1.468553821	-1.291162461	-1.250791487	-0.998338064	0.485892634	0.879907078	0.25869371	0.881297239	1.394351454	0.533732017	Cluster 1
Slc25a25	-1.033161902	-1.4117834	-2.022972238	0.042202964	0.039406649	0.58717981	0.864367395	1.012836837	0.47179831	-0.24538194	0.901443024	0.794064491	Cluster 4
Rorc	0.190926888	0.155988138	0.311992718	-1.662536436	-1.501859781	-1.658025232	0.341980296	0.65197726	0.85806478	0.816051428	0.674211409	0.821228532	Cluster 1
Fuom	-1.29170315	-1.125270629	-1.184014135	-0.668290176	-0.050440341	-1.069293861	0.787956332	0.969910067	0.666913481	0.733002157	1.253407472	0.977822784	Cluster 4
Baz1a	-0.818522059	-0.525547912	-0.305307196	1.675948211	1.138721525	1.966636196	-0.322998371	-0.238631508	-0.603965315	-0.867282928	-0.778957909	-0.320092733	Cluster 2
Casc5	-0.1276976	-0.236414193	-0.082422693	1.474276796	1.541140381	1.652525516	-0.37064474	-0.627629728	-0.778803371	-0.387888485	-0.682680457	-1.373761426	Cluster 2
1500004A13Rik	0.409344152	0.212935535	1.11265373	-1.154686235	-1.527189062	-1.288142095	-0.554986514	-0.732699585	0.794350601	1.317240295	0.79911443	0.612064747	Cluster 1
Klk10	-1.662438131	-0.390568009	-1.855766842	0.542570257	0.53502659	0.567266237	0.109986146	1.385895297	0.062386344	0.304128124	-0.701369151	1.102883139	Cluster 4
1810026B05Rik	0.514107058	0.55282476	0.668846462	-1.661626775	-1.551010599	-1.408758924	0.33700281	0.888204759	0.821434555	-0.544749533	0.68318502	0.700540408	Cluster 1
Bco1	-0.800607002	-0.215703661	-0.70445948	1.852088196	1.2084071	1.423645544	-0.867175339	-0.841914333	-0.676026396	0.656281183	-0.604819302	-0.429716512	Cluster 2
Ereg	-0.470085594	-0.473577997	-0.487826386	-0.216401294	0.111334545	-0.471148583	-0.634924427	-0.571981088	-0.161410831	3.020660986	-0.036427929	0.391788599	Cluster 4
Rai14	1.125558633	1.331294712	1.201492652	-1.412178486	-1.407089843	-1.504330784	0.053305934	0.339064617	0.244832472	0.184517832	0.089082253	-0.245549994	Cluster 1
Clic5	-0.616220447	-0.503908351	-0.507842037	-1.256579845	-1.186437911	-1.415288383	0.823003239	1.15246898	0.922686046	0.730754549	0.967441131	0.889923028	Cluster 1
4930452B06Rik	-1.50905764	-1.446248793	-1.224491393	1.070772454	1.178932699	1.138639096	0.546674935	0.740552984	-0.33242211	-0.424628658	0.382209776	-0.120933348	Cluster 2
Ppp1r16b	-0.835774365	-0.12397402	-0.633899887	-1.602360644	-0.185487665	-0.828691357	0.67247178	0.720534222	1.814119603	0.372762478	1.314044142	-0.683744285	Cluster 4
Hbq1b	-0.404301383	-1.640932834	-1.638740971	0.518535991	1.472623205	1.13960165	0.335757022	0.285872547	0.458524101	0.343400584	0.205473186	-1.075813097	Cluster 2
Il16	1.485383202	1.214679044	0.432089192	-1.161425199	-1.51899448	-1.502077096	0.042020669	0.709508726	0.713679802	-0.421231617	-0.113088621	0.119456376	Cluster 1
Rnf25	0.170870429	0.242527255	0.72592171	-1.49644201	-1.54704419	-1.058194615	0.161475553	0.029879872	0.829774302	1.976295321	0.055648657	-0.090712283	Cluster 1
Runx2	-0.080252667	0.109663143	0.458447688	-1.510865154	-1.600040615	-1.649880308	0.477860986	0.726095047	0.898636567	0.925483502	0.699724542	0.54512727	Cluster 1
Prpf31	-0.055829108	-0.312802749	-0.439248203	1.5184049	1.560989685	1.685956394	-0.868169527	-0.998916011	-0.512430154	-0.947000932	-0.239949813	-0.391004482	Cluster 2
Eif2s1	-0.827189893	-0.493683843	-0.335180742	1.616486215	1.456875718	1.840420682	-0.372127359	-0.499443157	-0.609679767	-0.703495239	-0.594976917	-0.478005698	Cluster 2
Lrrc72	-0.888394563	-0.895034106	-0.542940769	-0.956331289	-0.96074667	-0.832733348	-0.025373025	1.169384365	0.168525641	0.990243364	1.811479296	0.961921104	Cluster 4
Bcl6	1.185651224	0.419110364	0.759155397	-1.277788183	-2.066541244	-0.926911984	0.234822666	-0.422653361	0.450816505	-0.132311487	1.041617887	0.735032217	Cluster 1
Enkur	0.409207166	0.142761744	0.562571823	-1.736433389	-1.115005461	-1.753612273	1.132220796	0.867230944	0.595402806	-0.266556192	0.697615399	0.464596637	Cluster 1
Rnase2b	-0.275493918	-0.269584027	-1.159450823	1.616559714	1.003363942	1.445891664	-1.161180493	-1.070488195	-0.945254801	0.010477063	0.197091014	0.608068859	Cluster 2
Mgat5	-0.435658466	-1.508949158	-1.845057946	-0.284226252	-0.049557311	0.019539749	0.627317604	0.667879391	1.329980696	1.366023592	-0.474966051	0.587674152	Cluster 4
Ralgps1	-0.875592906	-0.111622547	-0.22463513	-1.123043573	-0.829432207	-1.496543912	0.712344434	0.957255874	0.412806744	2.039669618	0.066907344	0.471886261	Cluster 1
Nrcam	-0.210195921	-0.184081578	0.104808319	-1.57193378	-1.02758354	-1.367122047	1.20225148	1.481132459	0.642313099	-0.513061645	1.003030648	0.440442504	Cluster 1
Oosp1	0.756426237	0.409243163	1.475192676	1.128394991	0.151381998	0.957516258	-0.624956846	-0.993017362	-0.61355609	0.205098188	-1.495801857	-1.355921356	Cluster 3
Ppp1r2	-0.669721627	0.870392069	1.869207706	-1.303219273	-0.553726097	-0.833997092	0.369329755	1.222504403	0.405543666	-0.556600436	-1.170860142	0.351147067	Cluster 1
Sst	-0.729895752	-1.397620478	-0.295203336	0.645619335	0.709627055	0.785735889	0.632667033	-1.024254275	0.521524001	1.054598472	0.899144758	-1.801942702	Cluster 2
Trav3n-3///Trav3-3	1.066545983	0.938893003	0.679942953	-2.199457526	-1.106790259	-0.74837501	0.874132575	0.420679952	0.197707899	-0.773134373	0.093719972	0.556134832	Cluster 1
Chl1	-0.231489839	0.626629956	-0.791037555	-0.722951868	-0.91467988	-0.835822829	-0.774404178	0.007969594	-0.015828103	-0.149894165	1.796137327	2.005371541	Cluster 4
Rbm48	0.471778873	0.352489065	0.994194166	-1.556430614	-1.247594474	-1.723450971	0.143193822	0.205939543	0.516892969	1.521129343	0.260372282	0.061485997	Cluster 1
0610040A22Rik	-0.578051801	-0.612784764	-0.695473505	0.110865989	-0.76548185	-0.639416799	-0.639911495	-0.334174552	0.051997732	0.043741876	1.89277112	2.16591805	Cluster 4
Olfr1109	0.314569023	-1.542496319	-0.159003323	-0.868360196	-0.097742933	-1.489627317	0.258158022	-0.274462011	-0.125495477	1.399767524	1.12429211	1.460400897	Cluster 4
Itpripl1	-1.263392574	-1.245724356	-1.328707999	-0.665337395	-0.532987036	-0.467594923	0.741353074	1.000278971	0.956989857	0.748746074	1.018273107	1.038103201	Cluster 4
Htt	-0.318164202	0.215272454	1.059796793	-1.467061043	-1.809258867	-1.028893604	0.443258511	0.002662595	0.731212295	1.459335193	0.611633099	0.100206776	Cluster 1
Olfr90	-0.558980505	-1.57392585	-0.98986431	0.133438474	-0.933234255	-0.251003641	0.075095328	0.463953063	-0.150683952	0.884505302	2.173452431	0.727247914	Cluster 4
Pole2	-0.498990379	-0.388188244	-0.220570497	1.492974585	1.583306276	1.791622199	-0.481021814	-0.583979084	-0.469678557	-0.683709415	-1.051003346	-0.490761724	Cluster 2
Hist2h4	0.706958007	0.226771222	-0.240790357	1.017758839	1.613885425	0.451002239	-2.142373484	-1.158420483	-0.450544202	0.488912878	-0.112447679	-0.400712405	Cluster 2
Tbpl2	-0.280160843	-1.685880592	-0.740731132	1.736274446	0.497047905	1.482364573	-0.047591394	0.292798732	-0.902591063	0.140891	0.470645917	-0.963067549	Cluster 2
Uck2	-0.444764779	-0.392456179	-0.309361009	1.715025106	1.360548738	1.767126152	-0.830546782	-0.435236707	-0.386210768	-0.802126035	-0.93263673	-0.309361009	Cluster 2
Ddx58	0.36307492	-0.330985295	-0.424740553	1.846107411	1.208707441	1.332887202	-0.343863175	-0.772217066	-0.71849603	0.133703419	-0.985464495	-1.308713779	Cluster 2
Tmem14c	-0.619276845	-0.569292756	-0.203362584	1.67633454	1.507721808	1.69775777	-0.267726128	-0.379640147	-0.825045785	-0.810260081	-0.646254693	-0.560955099	Cluster 2
Lifr	-1.108526732	-0.428022505	-0.434244908	-1.463237065	-0.808277402	-1.214215353	0.839512842	1.153133756	1.009279675	0.822468285	0.630080067	1.002049342	Cluster 4
Rfx8	-0.907439654	-0.075668678	-0.776743251	-1.047456515	-0.899181766	0.320299718	1.019921798	1.077663266	2.071168474	0.481183657	-0.769367324	-0.494379727	Cluster 4
Smo	-0.112361978	0.473972811	-1.367865612	1.542589385	1.265621326	1.365750264	-0.206752928	-0.557244137	-0.121056427	-1.475902605	-0.108942311	-0.697807787	Cluster 2
Tlr4	0.132562558	0.218666878	0.479749265	-1.385886013	-1.383520999	-1.604509578	0.481144209	1.330749581	1.079023428	-0.44726752	0.147002832	0.952285359	Cluster 1
Setd7	1.013279888	1.465338056	1.507188402	-1.352708844	-1.077464036	-1.506729301	-0.098467658	0.324832275	-0.064371116	0.002026009	-0.381616649	0.168692973	Cluster 1
Prtg	1.076628456	1.087713549	0.974570642	-1.484699306	-1.552066532	-1.607433623	-0.059311448	0.32677224	0.238527043	0.249433589	0.387538372	0.362327018	Cluster 1
Gnat2	-0.38726086	0.210346017	0.124984204	1.697822401	1.655329521	1.252643673	-0.556746399	-0.583628123	-0.843295208	-0.741713804	-0.828266989	-1.000214432	Cluster 2
Tmx3	-0.369323646	-0.769252586	-1.410263209	1.075489654	1.499686566	1.362929417	-0.255808744	0.156032256	0.175219401	0.69988951	-1.264808022	-0.899790599	Cluster 2
Slc5a5	-1.173650155	-1.017496649	-0.900099364	-0.862503529	-0.781207538	-0.486090323	1.111358215	0.400529018	1.049374492	1.607870565	1.051004128	0.000911141	Cluster 4
Rbsn	0.755708855	0.332640796	1.416692694	-1.41345757	-1.428277881	-1.788802661	-0.087766527	0.451882671	0.493359957	0.195810357	0.586691306	0.485518	Cluster 1
Csrnp3	1.196761772	0.593336076	0.777620933	0.564583943	-0.194945964	0.147625159	-1.839489528	-1.540368523	0.448591037	-1.274492128	0.454616926	0.666160297	Cluster 3
Zfp474	-0.27903783	-0.619284724	-0.690557013	-0.635073965	-0.773941264	-0.660600498	-0.643488583	0.203477035	0.060010453	0.005935821	1.887499509	2.145061059	Cluster 4
Dynlt1a	0.467587548	0.81728149	0.964053823	-1.580465199	-1.308286954	-1.94143563	0.543875804	0.530231873	0.583588968	0.314146689	0.263192822	0.346228766	Cluster 1
Atp5f1	-0.291469392	-0.327446322	-0.507349027	1.515468405	1.599801944	1.769566762	-0.508238039	-0.450095036	-0.542854559	-1.018160095	-0.658166449	-0.581058193	Cluster 2
Ppil1	-0.790282281	-0.816305741	-0.678630639	1.49617855	1.763012054	1.622896311	-0.417472592	-0.150608074	-0.362290642	-0.583794662	-0.621495145	-0.461207139	Cluster 2
Cmtr1	1.055628926	0.705154228	0.966182172	-1.329854835	-1.45034176	-1.936356784	0.267885826	0.03421818	0.303209949	0.52275002	0.540682405	0.320841673	Cluster 1
Fstl5	-1.013092996	-1.657261745	-1.464460948	-0.248133091	0.463145884	0.809700463	0.252622014	-0.163654843	0.270240253	0.165345385	1.848332249	0.737217375	Cluster 4
Katnal2	-0.035429713	-0.45771072	-0.560747693	1.3569318	2.054178497	1.04959917	-0.354364957	0.020821347	-1.531350036	-0.433259158	-0.693812917	-0.414855621	Cluster 2
Spns2	-1.203506164	-1.408664076	-1.342480093	-0.276293242	-0.715735084	-0.466868661	0.836690561	0.888736198	1.089199322	0.807889177	1.008572401	0.782459662	Cluster 4
Nbea	-0.671461415	0.012863103	-0.048649516	-1.424250605	-1.233498143	-1.601500225	0.977791752	0.623866408	0.872895093	1.238109699	0.574002975	0.679830875	Cluster 1
Fam151a	-0.156975914	-0.402761652	-2.14536508	1.66744253	0.925852214	1.39334509	-0.115729196	-0.050159739	-0.18434469	-0.560442883	-0.500720346	0.129859666	Cluster 2
Iqsec3	0.52384296	0.406611204	0.509657896	1.137969182	1.386461108	1.205359143	-0.64067168	-0.346154754	-0.772581305	-1.692299409	-0.573416058	-1.144778289	Cluster 2
Ggt5	0.798373872	1.284191465	1.099475295	1.188473187	0.48228782	0.720720449	-1.119765713	-0.769788229	-0.9018512	-0.708869736	-1.15628864	-0.916958569	Cluster 3
Gamt	-0.390437467	-0.372147407	-0.506158429	1.576838117	1.782127851	1.547972971	-0.378341405	-0.916780675	-0.666073198	-0.532613183	-0.452862614	-0.691524561	Cluster 2
Mir99ahg	1.727331251	0.662771745	0.462532024	-0.670909906	-1.956139952	-1.175728005	-0.095910609	-0.46297816	0.312276761	0.245176178	1.135432344	-0.18385367	Cluster 1
Scn3a	0.971325728	0.803780159	1.083183087	0.780595708	-0.921960668	-0.155251887	-0.954563191	-0.614158685	-1.061905972	-1.145061825	1.676967173	-0.462949627	Cluster 3
Ppp6r1	-0.39760011	-0.222333558	1.640505643	-1.451595849	-0.871557146	-1.547005678	-0.24976199	1.111031573	0.883569596	-0.101791645	0.490227795	0.716311369	Cluster 1
Slc38a1	1.353227856	1.398991985	1.644741242	-0.189956051	-0.098230977	-0.025262694	-1.319075818	-0.270156985	-0.409303471	-1.487359708	-0.509479353	-0.088136026	Cluster 3
Ino80c	-0.761625184	-0.753690849	-1.401530285	1.533665652	1.384993842	1.404048225	-0.001867125	-0.22040844	-0.435601077	-1.120369202	0.389915623	-0.017531181	Cluster 2
A330040F15Rik	-0.873569486	-0.480997383	-0.456256876	-1.20931854	-1.286271404	-1.182686021	0.767618667	1.147537963	1.166034799	0.978105795	0.578742543	0.851059944	Cluster 4
Tmem171	-0.223484964	-0.711807891	-0.16064608	-1.367415822	-0.821397956	-1.706713659	0.581978982	1.114332748	0.752882135	0.185727621	1.20801736	1.148527527	Cluster 1
Egfl6	0.815108437	0.994195766	0.868084421	0.996518719	0.938238989	1.046344407	-0.804749938	-0.822735932	-0.808797791	-0.995860045	-1.410415292	-0.815931742	Cluster 3
Fam65b	0.808880769	0.803700864	0.865009117	1.076621314	0.81063089	1.195035408	-0.547112304	-0.579131103	-1.081960509	-1.030372434	-1.430779134	-0.890522878	Cluster 3
Letm1	0.063580571	0.35698114	0.125387008	0.881908495	0.856724192	1.087795729	0.295424874	0.126163517	-0.014086161	0.219682276	-2.062482971	-1.93707867	Cluster 3
Arid5b	0.503655352	-0.758584901	-1.209670684	1.267454105	1.427321544	0.834114559	-0.009260952	-1.18485881	-0.076565626	-0.788982767	1.078383387	-1.083005207	Cluster 2
Tsga13	-0.082241035	0.312670143	-0.688899647	-0.874455241	-0.335453281	-1.173505391	1.347584193	0.931832725	1.408298144	1.188776306	-1.106674854	-0.927932061	Cluster 1
Gkn3	0.957649691	1.120079667	0.83131349	-1.657828148	-0.185618367	-1.571761318	-0.282613808	0.686462104	0.425397289	-0.770376809	1.077575351	-0.630279144	Cluster 1
Klhl29	0.439606867	0.643424966	0.907413216	-1.269782327	-1.563943969	-1.87591971	0.617652633	0.977729928	0.130446069	0.753142824	0.264098657	-0.023869155	Cluster 1
Lss	-0.533754147	-0.655244791	-0.874386025	1.616869992	1.714895642	1.598513348	-0.452409057	-0.431538091	-0.404966081	-0.440973008	-0.481664535	-0.655343248	Cluster 2
4933432I09Rik	-0.961064979	-1.249286904	-1.485279049	-0.111652025	-0.437590406	0.300907701	0.256991434	-0.031466534	0.300907701	0.06929588	2.025798341	1.322438838	Cluster 4
Mrpl3	0.196008622	0.254001063	1.602545065	-0.121028788	-0.551388615	-0.389494445	-0.290879999	-2.490104368	0.93981888	0.127586509	0.81558423	-0.092648154	Cluster 1
Srd5a1	-0.525859679	-0.786914367	-0.968235839	1.469944314	1.823169024	1.402470734	-0.514212963	0.192849148	-0.731022645	-0.677403237	-0.647196346	-0.037588145	Cluster 2
Erbb2	-0.678328875	-1.219735613	-1.371125121	-0.748002193	0.089982141	-1.202061002	0.97628026	0.417372336	1.030215389	1.361622578	0.999014699	0.3447654	Cluster 4
Srsf5	0.67040765	1.128306058	0.832939603	-1.323986415	-1.096709349	-1.836657845	0.66173433	-0.167436526	0.426473695	-0.735039718	0.842094863	0.597873655	Cluster 1
Cars	-0.377878121	-0.312397062	-0.460885043	1.743897752	1.383863583	1.744150515	-0.403846825	-0.452623515	-0.48423832	-0.598916566	-0.918209569	-0.862916829	Cluster 2
Olfr1220	-0.503942927	-0.533002603	-0.640974775	-0.605384981	-0.669967115	-0.469907011	-0.562222645	-0.3074149	0.086272221	0.071352668	1.922850502	2.212341566	Cluster 4
Ms4a6c	0.309677959	0.042053753	0.034899949	1.032254372	1.216233587	1.770500277	-0.288870954	-0.734358051	-0.830015906	-1.740825931	-0.930290087	0.118741033	Cluster 2
Spry4	-0.510588662	-0.527787048	-0.638809824	-0.61276079	-0.646548985	-0.441378576	-0.555835901	-0.330257593	0.041575115	0.077596417	1.916023373	2.228772476	Cluster 4
Akr1b7	0.777896869	-0.00928592	-0.324120091	1.785418233	1.194046552	1.12008112	0.105906348	-0.992991096	-1.053992862	-1.056721418	-0.800092012	-0.746145724	Cluster 2
BC038268	-0.668055995	-1.500053806	-1.37510557	-0.572068429	-0.061243617	0.653254326	0.16756195	-0.261718882	0.10435072	0.274967406	1.95752005	1.280591847	Cluster 4
Ifng	0.95787016	0.940284197	0.831945341	0.280006644	0.072319853	1.389488189	0.325534425	-0.695853849	-0.661685312	-2.027988456	-0.285012007	-1.126909185	Cluster 3
Tmem45a2	-0.51517024	-0.518147048	-0.626769721	-0.607712369	-0.614267515	-0.43401859	-0.551323165	-0.339427358	-0.075782308	0.124899032	1.913865356	2.243853927	Cluster 4
A930006K02Rik	1.499844256	0.593282982	0.609911137	-1.218213845	-1.105703231	-1.632333952	-0.550230969	-0.321124041	-0.023265285	0.942317571	1.165936198	0.039579179	Cluster 1
Zbtb33	0.626237904	0.134226453	0.820689912	1.033733634	1.380702414	1.043540749	-0.17509389	-1.342838229	-1.33052944	-1.243243999	-0.11754455	-0.829880959	Cluster 3
Hpx	0.72923605	0.771103814	0.961073555	-1.804491262	-1.512133864	-1.483482141	0.440905173	0.124437568	0.10242345	0.747092498	0.486807023	0.437028136	Cluster 1
Fkbp1b	-0.193543572	-0.108134352	-0.448983387	1.567739067	1.699302396	1.449589345	-0.161125488	-1.040388486	-0.761164014	-0.744547094	-0.995574799	-0.263169616	Cluster 2
C920021L13Rik	1.513085128	0.850787669	1.13397924	0.031298321	-1.637394949	-0.624170919	0.13899941	-1.663322363	-0.013910169	0.504412909	-0.646638126	0.412873851	Cluster 1
4930562F07Rik	1.493111715	1.058138793	1.148185798	0.560709938	0.76396963	0.222964623	-0.570657185	-0.451202782	-0.874051449	-1.579786739	-1.001982332	-0.769400012	Cluster 3
Cngb1	0.384941844	1.035703554	0.534092365	-1.297418315	-1.624924325	-1.717536426	1.104484162	-0.12587735	0.45994376	0.724848464	0.49697188	0.024770387	Cluster 1
Pole	-0.313678557	-0.261716662	-0.119981287	1.581340618	1.889795663	1.321651786	-0.816536392	-0.823528039	-0.655700569	-0.909234785	-0.456324553	-0.436087222	Cluster 2
Irs3	-0.41870242	-0.534655256	-1.019083444	-1.313955465	-0.905721979	-1.334274181	0.924500844	1.042509755	0.888611093	1.068792698	0.891980624	0.709997731	Cluster 4
Cyhr1	0.558940278	1.127972417	1.557049855	-1.587319049	-1.034291435	-0.736479608	0.519298172	0.8596585	0.475296325	-0.998918792	-0.790123686	0.048917022	Cluster 1
Rbm25	-0.919011746	-0.108464188	0.84714045	0.370678953	0.25101301	1.165760926	0.103561051	-0.890076187	-1.118126202	2.024721565	-1.197010782	-0.530186849	Cluster 2
Mettl4	0.295242021	-0.190057951	0.021202415	1.401149479	1.422021488	1.481479847	-0.451097339	-0.398020584	-0.285510548	-0.454542672	-1.484087412	-1.357778744	Cluster 2
Plxna3	-1.362696091	-0.846033407	-1.161820801	0.244363326	-0.502601895	-0.442956003	1.082817158	1.15269257	0.646629439	1.588865081	-0.922612429	0.523353051	Cluster 4
Ifitm1	-0.102966691	0.019196957	0.041476734	-1.616284535	-0.931468599	-1.978443459	0.522704839	0.837482523	0.632689424	0.883640161	0.791387039	0.900585607	Cluster 1
Nes	-1.023060469	-1.632186889	-0.920505916	-0.499461726	-0.146479595	-0.767780235	0.920534034	-0.008708605	1.170528538	0.455091401	1.500467905	0.951561558	Cluster 4
2900017F05Rik	0.923497565	0.867611998	1.032449501	-1.218247994	-1.329315915	-2.072275785	0.041274993	0.698253703	0.363163495	0.200545057	0.246521691	0.246521691	Cluster 1
Ppt1	0.205269102	0.38828504	-0.175864805	1.437170746	1.497189541	1.448948029	-0.507664911	-0.477293312	-0.948967959	-1.004975682	-1.277411136	-0.584684652	Cluster 2
Nsun7	0.576894088	0.800820803	0.922186745	-1.56357989	-1.454262195	-1.657318977	0.818840305	0.723444208	0.497030329	-0.108484117	0.620740831	-0.176312131	Cluster 1
Ntsr1	-0.041170793	-0.023455307	0.526460012	-1.768426637	-1.261936812	-1.457191268	0.47183144	0.837667778	0.826316295	1.276282816	-0.169159382	0.782781856	Cluster 1
Mrps23	-0.99215147	-0.555181546	-0.813357826	1.62713335	1.49644507	1.687903363	-0.376289597	-0.364189141	-0.341655613	-0.833737492	-0.46843944	-0.066479661	Cluster 2
Ptch1	0.994426455	0.696925013	1.551497467	-1.458436078	-1.287608311	-1.650255865	0.24902045	0.582716274	0.08337295	0.35766755	-0.241852256	0.12252635	Cluster 1
Prkg2	1.127323335	1.433737959	1.846961495	-0.748352495	-0.81151582	-1.604245303	-0.413954389	0.126824878	-0.101353039	-0.209423227	-0.422613253	-0.22339014	Cluster 1
Hspb7	0.590562696	0.388505092	-0.303323706	1.441617449	1.486254793	1.227582458	-0.377446499	-1.068180421	-0.821905897	-1.399025573	-0.483197538	-0.681442854	Cluster 2
Them7	-0.570732001	-0.606832709	-0.3892641	1.724815874	1.438113343	0.80616671	-0.309154521	0.047220007	-1.417079852	-1.437401303	0.225963976	0.488184576	Cluster 2
Jak3	-0.740952371	-0.687409218	-1.815709778	1.298428851	1.311096062	1.597742161	0.185446406	-0.482041678	-0.496447842	-0.248962354	0.309296549	-0.230486788	Cluster 2
Spock2	-0.050257266	0.225187868	-0.133719091	-1.49654326	-1.531629003	-1.444694741	0.206690019	0.469757347	0.797219021	1.527993749	0.709866837	0.720128521	Cluster 1
Kcnab3	-0.161724254	-0.17567524	0.178560191	1.453070522	1.697306276	1.345487566	-0.602080887	-0.147481159	-1.053910328	-0.317573625	-1.277380693	-0.938598369	Cluster 2
Egr2	1.207879004	1.166312747	1.514856444	0.069337708	0.040266998	0.376261964	-0.206159743	-0.674491759	-0.79881658	-1.680494536	-1.30223263	0.287280382	Cluster 3
Pecam1	0.447885768	0.351794931	-1.951403413	-0.057774499	1.72560872	0.73735815	-0.289770507	0.227391445	1.003440193	-0.61663796	-0.252652794	-1.325240036	Cluster 2
Fgf9	-0.419749652	-0.363055917	-0.528870954	-1.529525603	-1.380052707	-1.109837459	0.523772002	1.118439604	0.969741743	0.855615128	0.896535077	0.966988737	Cluster 1
Ndnf	0.641557379	0.896495405	1.165561504	-1.738334971	-0.975089313	-1.521461689	0.445556266	0.978938695	0.568989926	-0.769073578	0.252340453	0.054519922	Cluster 1
Mgat5b	-0.526423228	-0.490141328	-0.586070773	-0.559875284	-0.48666053	-0.488393569	-0.586070773	-0.47539154	-0.355676794	0.606846209	2.47056741	1.477290199	Cluster 4
Klhl20	1.001903152	0.356169943	1.10018834	-1.623916671	-1.556216876	-1.579357346	0.245751676	0.680531564	0.629829596	0.262693442	0.235901317	0.246521863	Cluster 1
AW552889	-0.53039671	-1.903602559	-1.446215221	0.781661497	0.83601517	1.303768467	0.727846466	0.281524656	0.013201231	0.921951684	-0.64887085	-0.336883831	Cluster 2
Lin7a	-0.845129698	-0.680847598	-0.112761481	1.264655039	0.614056022	0.95728992	0.456432387	1.030040136	0.047031211	-2.310460611	0.120441026	-0.540746353	Cluster 2
Dapk2	0.00861393	0.43386243	0.460038239	-1.251433527	-1.598242782	-1.918104956	0.428840556	0.671704641	0.66210517	0.290325152	0.890355872	0.921935275	Cluster 1
Ptprj	-1.05544953	-1.170620792	-1.205961988	1.376753187	0.850387836	1.736616145	-0.405661425	0.784698465	0.204212048	-0.645129075	-0.432786574	-0.037058296	Cluster 2
9430040K09Rik	1.945933098	1.129194468	1.192991086	-0.406496493	-0.898251476	-1.011736925	-0.187858698	-0.969787671	-0.732244974	0.702464347	-0.049007359	-0.715199402	Cluster 3
Slc18a1	0.582053266	0.237112897	0.187749831	1.545779008	1.274027447	1.266200822	-0.925219334	-0.71546211	-0.410760663	-0.663300979	-1.462419946	-0.915760239	Cluster 2
Ostc	0.480174696	0.448980075	1.05561975	-0.916781752	-0.184188312	0.874627276	0.112414324	1.060703213	0.496972029	0.143325964	-1.908052378	-1.663794885	Cluster 3
Atg3	-0.867027978	-0.458041924	-0.138629051	1.636758616	0.49035063	1.637616269	-0.83481656	1.065837139	0.141490079	-0.915988317	-1.180073229	-0.577475673	Cluster 2
Helb	1.803370958	0.352157336	1.270223972	0.476920917	0.345740832	-0.03608816	-1.409888549	-0.988335545	-0.327499388	0.545096645	-0.67732529	-1.35437373	Cluster 3
Trim52	-0.547659069	-0.572742071	-0.55807617	-0.236922861	-0.008851049	-0.571003854	-0.708484078	-0.639516957	1.430362501	2.574129358	-0.283499516	0.122263767	Cluster 4
2210407C18Rik	-0.687454149	-0.700847266	-0.689775338	1.815564084	1.318864087	1.52675586	-0.752629236	-0.72272878	-0.567150175	0.488582733	-0.601203069	-0.427978751	Cluster 2
Ncam1	-1.333398679	-0.745726507	-1.808368989	-0.082901848	-0.068962024	-0.755564595	1.334407037	0.274413658	1.260155475	0.373127373	0.665841091	0.886978009	Cluster 4
Thoc2	1.326621286	0.943231201	1.515226279	-1.250011294	-1.397124972	-1.201668681	-0.097711321	-0.013794373	0.109861692	0.859655677	-0.297829693	-0.4964558	Cluster 1
Hecw2	0.137954706	0.296884208	0.389674313	-1.574418422	-1.568424681	-1.694305897	0.646929201	0.820119742	0.984735246	0.322740486	0.611241436	0.626869664	Cluster 1
Sntg1	-0.624610513	0.513465988	-0.679753961	-0.603134698	-0.807922564	-0.722164203	-0.668240257	-0.324569612	0.073956112	-0.096185393	1.867064567	2.072094535	Cluster 4
Wfdc18	-0.387965604	-0.4355921	-0.296149594	1.978505892	0.978978841	1.809037803	-0.353840898	-0.500457333	-0.830671592	-0.669075077	-0.843323576	-0.449446762	Cluster 2
Gm5111	-0.504414644	-0.535514253	-0.618244637	-0.570326409	-0.685454686	-0.543219124	-0.562194883	-0.271940007	0.107592133	0.050874943	1.921527591	2.211313976	Cluster 4
Gabra2	-0.909608926	-0.921889572	-0.836321199	-0.946849418	-0.945589884	-0.901419442	0.584221094	0.717163913	0.85601868	1.664185662	0.421791712	1.218297379	Cluster 4
Zfp668	-0.664792999	-0.548488041	-1.031318924	1.733148486	1.62573556	1.507675626	-0.580458969	-0.485002904	-0.50490883	-0.575350551	-0.271010617	-0.205227838	Cluster 2
Rapgef4	-0.829765567	-1.257013386	0.59260191	-1.094412244	0.426475441	0.088020968	1.152964394	-0.15363733	2.166815452	-0.967982568	-0.070842007	-0.053225063	Cluster 4
Nphp3	0.980597356	1.139101224	0.979025289	-1.560309595	-1.487621843	-1.417881902	-0.413640772	0.1731137	0.120889123	0.157120561	0.672470055	0.657136804	Cluster 1
Fn1	0.451951338	0.092930109	-0.872318508	1.508128488	1.305966203	1.276539934	0.416805999	-0.548308985	-0.688081701	-1.59761902	-0.600373698	-0.745620157	Cluster 2
Acvr2a	1.597643983	0.657245983	0.067121066	-0.876709565	-1.531936563	-1.358733521	0.574468575	0.197591494	-0.291466086	-0.899981775	0.77938202	1.085374388	Cluster 1
Taok3	0.008450404	-0.408437085	0.858387078	-1.381152364	-1.795835172	-1.293186769	0.42437299	1.141140688	0.770130928	0.962577722	0.224844797	0.488706783	Cluster 1
Fam222b	0.892713643	-0.751786903	-1.850369783	-0.862911112	-0.84545523	-0.332003959	0.274045276	0.36089384	0.88921201	1.820465613	0.55766403	-0.152467425	Cluster 4
Slc45a4	-0.155976492	-0.055808026	0.122677901	-1.696234066	-1.383761945	-1.538815972	0.697681218	1.024766701	0.82294213	0.786622192	0.592895419	0.783010941	Cluster 1
Ighv4-2	1.230336444	-0.008202616	1.662872837	0.901410958	1.074890838	0.191433359	-0.939693254	-1.126029525	-0.518091792	-0.403055352	-1.013855174	-1.052016722	Cluster 3
Ccnb3	-1.601599691	-1.226468449	-0.91428534	-0.54366344	-0.617807343	-0.576344655	0.797168095	0.925925102	1.022460488	0.888347642	0.759497577	1.086770014	Cluster 4
Pgk1	-1.014265735	-0.961287518	-1.159826439	1.495572671	1.32583179	1.680561963	-0.295019961	0.245234832	0.088250726	-0.301214229	-0.670690928	-0.433147172	Cluster 2
Sost	-0.640811659	-1.798294124	-1.448876815	0.232566603	0.985091252	0.566428415	0.495354295	0.174488517	1.367255259	0.61680359	0.510494889	-1.060500223	Cluster 4
Cdr1	1.14539199	1.087887846	0.584442221	-0.759245988	-0.639702965	-0.861507387	0.953939682	0.21238447	0.482982103	0.743839248	-1.888119267	-1.062291954	Cluster 3
Ccdc60	0.77557691	0.781528277	1.728861766	0.887998974	0.43316318	0.020509569	-0.03614038	-0.158975995	-0.753529871	-1.218039964	-1.828801483	-0.632150984	Cluster 3
Calca	-1.013782666	-1.330778209	-1.454798075	-0.771838278	-0.074888396	-0.507063198	0.529572627	1.326637515	0.985510685	0.240961063	0.953819477	1.116647455	Cluster 4
Fitm2	-1.822404762	-0.949043122	-1.827853895	0.244818491	-0.007300845	0.246776938	0.480263566	0.281707192	1.031004138	0.462087048	0.932778144	0.927167107	Cluster 4
Slfn5	0.487132371	0.828690212	0.107136812	1.568692092	0.856060945	1.2713139	-0.594967117	-1.319794369	-0.540655531	-0.382102559	-1.383479229	-0.898027528	Cluster 2
Snrpn	-2.265682459	-0.555516802	-1.508596377	0.225703575	-0.08156998	0.499779396	0.265217177	0.86047943	0.477139991	1.265638907	0.392904753	0.424502389	Cluster 4
Rap1a	1.218111318	0.824046484	1.093037569	-1.305591864	-1.700296386	-1.570755729	-0.013468181	0.049476571	0.35238835	0.131239508	0.533946966	0.387865394	Cluster 1
Gm39214	-0.513704606	-0.54451071	-0.599279019	-0.527709429	-0.697789083	-0.591781571	-0.563355293	-0.245740293	0.134606082	0.016879429	1.942851133	2.18953336	Cluster 4
Fas	-0.201173213	-0.062375791	-0.159989586	-1.56319731	-1.358173738	-1.49142311	0.647764181	1.290028832	1.138710732	0.564267851	0.642282895	0.553278257	Cluster 1
Calml4	-0.468272405	-0.189362956	-0.534591784	1.672892823	1.235838609	1.71806235	0.218746903	-0.722466698	-0.730035658	-1.160122534	-0.829623666	-0.211064983	Cluster 2
Nf2	0.531074731	-0.161222057	0.870751682	-0.920931814	-1.294901959	-2.065184396	0.325659005	0.348974906	0.311043895	1.645048753	0.084028248	0.325659005	Cluster 1
Astn1	-0.175311122	-0.901104967	-0.5501135	0.174470666	-0.096667325	-0.219670717	-0.541146441	-1.992720119	0.489829734	0.750306854	1.454794213	1.607332725	Cluster 4
Gosr2	-0.443015136	-0.329294199	-0.263707221	1.671699548	1.465917217	1.674166977	-0.374624743	-0.586766079	-0.794324409	-1.188433207	-0.362536811	-0.469081939	Cluster 2
Ncapg	-0.321834351	-0.593377984	-0.309376917	1.488616652	1.631695211	1.742173336	-0.573766492	-0.410734257	-0.937795606	-0.911578983	-0.443617892	-0.360402716	Cluster 2
Gfap	0.214953816	-0.666630063	-0.215222593	0.606144708	-0.151418488	-2.175966884	0.465148554	0.388854079	0.63080993	1.422509792	-1.358251118	0.839068267	Cluster 1
Dmd	0.307579708	0.495678496	0.269532575	-1.585304696	-1.638236368	-1.546273723	0.355021317	1.155056412	0.868474355	0.110357443	0.457965279	0.750149202	Cluster 1
Krt10	-0.689548012	-0.311156208	-0.391457521	-0.75831936	-0.736595924	-1.289108039	2.095382205	-0.177116988	1.655317519	0.180791656	0.53596239	-0.114151717	Cluster 1
Ffar4	-0.012025164	-0.151350445	-1.450670945	-1.630902044	-1.020183388	-0.544107305	0.355718464	1.269099839	0.359893435	1.067754357	1.282079028	0.474694168	Cluster 4
Abcc3	1.193618982	1.16367461	0.98754063	0.702835065	0.913695832	0.531477557	-0.764769121	-1.191758058	-1.253212602	-0.968623279	-1.015536297	-0.298943318	Cluster 3
Col6a1	-0.352680967	-0.029989775	-0.483932254	1.707702392	1.351020589	1.66233432	-0.375116815	-0.886242856	-0.853390175	-0.019201417	-0.840015774	-0.880487268	Cluster 2
Fut2	-0.601834733	-0.469485765	-0.603294983	0.472732101	1.932742452	2.11787209	-0.332119705	-0.538844048	-0.375284965	-0.2576861	-0.892541398	-0.452254946	Cluster 2
Myo9a	0.253119908	0.286019006	1.391273396	-0.75159212	-0.72619833	-0.273413112	0.27936359	0.203826706	0.034732629	1.963029132	-1.675743167	-0.984417639	Cluster 1
Krt9	-1.476000171	-1.478717527	-1.017461721	0.980287845	0.936246669	0.64146825	-0.681169815	-0.061192578	1.1061416	0.232480488	1.206065334	-0.388148374	Cluster 2
Arhgef6	-0.114078655	0.350432255	0.75863287	-1.544547993	-1.561401939	-1.706609401	0.705178975	0.845289187	0.641576831	0.593185942	0.367186427	0.665155499	Cluster 1
Usp29	-0.187941243	-1.578485239	-0.212753722	-0.318319218	0.138148905	0.347605414	0.720793527	0.853925284	1.446630582	1.298290164	-1.339854554	-1.168039901	Cluster 4
Pdzd3	-0.007995385	0.029187337	0.109530766	-1.313462022	-1.664288439	-1.663519335	0.400178137	0.683138815	0.713693013	1.193951178	0.824920122	0.694665813	Cluster 1
Crb1	0.767561025	1.238425374	1.804614123	-1.006767296	0.245570343	-1.113885311	0.018390151	-1.176475911	-0.074067892	0.840237479	-0.868295413	-0.67530667	Cluster 3
Gipc2	-1.005696976	-0.707427537	-0.382707633	1.485289711	1.60449159	1.72286602	-0.32147993	-0.092204369	-0.475688025	-0.916198699	-0.446253755	-0.464990397	Cluster 2
Tmem210	-1.247104834	-1.450521365	-1.798239889	0.49742976	0.82400923	0.472496881	0.174321743	0.25316741	0.96053219	1.32256434	0.304745023	-0.313400489	Cluster 4
Npas2	0.577810759	-0.30353059	-0.118707555	-1.039063672	-1.420466577	-1.555214472	-0.453666528	1.512705576	0.940935075	0.206937648	0.467949929	1.184310406	Cluster 1
Rhbg	-1.24567852	-0.692953424	-1.966565022	0.193429507	0.4798049	-0.197435873	0.670136374	1.684165669	-0.380943629	0.262043182	0.057545783	1.136451053	Cluster 4
Rrm1	-0.928214584	0.536420345	-0.982619517	-0.918248574	0.899500559	-0.416945368	-0.964780097	-0.69283012	1.571506583	-0.51191782	1.111988316	1.29614028	Cluster 4
Espnl	-0.504861747	-0.53284521	-0.623641669	-0.576761921	-0.678902709	-0.509672298	-0.559085455	-0.280946639	0.097677978	0.028012314	1.92380718	2.217220176	Cluster 4
Cftr	-0.859740993	-0.437638852	-0.085033885	1.806485284	1.513394597	1.519974079	-0.349664663	-0.46447954	-0.567328832	-0.895843325	-0.730175015	-0.449948855	Cluster 2
Slx4ip	-0.66114948	-1.122710778	-0.180525684	1.39251374	1.578174045	1.682834717	0.001872969	-0.040001231	-0.882321194	-0.255680335	-0.851609541	-0.66139723	Cluster 2
Iqsec1	0.243142794	0.098719622	0.168371231	-1.674853099	-1.281042105	-1.732455606	0.550359423	0.804129216	0.759751008	0.116589587	1.070813366	0.876474564	Cluster 1
Jakmip2	-0.507750274	-0.528247312	-0.632445272	-0.597657299	-0.657706972	-0.451195688	-0.552718252	-0.30907024	0.059377886	0.025589726	1.924609662	2.227214036	Cluster 4
Rag1	-0.624454609	-0.200455174	-1.188401378	-0.62073794	-0.618251236	-0.402758483	1.81706787	1.920407755	0.938275838	-0.397998953	-0.363652357	-0.259041334	Cluster 4
Nubp1	-0.278753765	-0.426365813	-0.329777614	1.61265163	1.559705996	1.725911498	-0.454338907	-0.505256347	-0.74896975	-0.854013457	-0.754373585	-0.546419885	Cluster 2
Gabrb2	0.074923232	-0.136984151	-0.381647037	1.693687493	1.247814877	1.72690541	-0.76712142	-0.701554018	-0.847461789	-0.690226515	-0.159325314	-1.059010769	Cluster 2
Mustn1	0.300899817	-0.004125597	-0.42184051	-1.38320749	-1.283416747	-1.878259898	0.832394848	0.714030585	0.799206578	0.777429691	0.795006049	0.751882674	Cluster 1
Erap1	-0.31160171	-0.241749263	0.154826078	1.427087985	1.465191065	1.813410699	-0.506242663	-0.482409832	-0.780316109	-0.968560634	-0.98579719	-0.583838425	Cluster 2
Tmem260	0.21966151	0.222431487	1.485569602	-1.704122065	-1.738647636	-0.487110131	0.187904805	0.274010996	0.029432059	1.494052053	-0.297828735	0.314646056	Cluster 1
Klf6	0.013362209	0.160557167	-0.113992243	-1.433172599	-1.421635376	-1.668921527	0.56456966	0.458769272	0.720626366	1.530261674	0.556299991	0.633275406	Cluster 1
Zfp367	-1.648181805	-1.232270892	-0.20744966	0.783046259	0.441727914	1.651605515	0.417661447	1.380132912	0.074912984	-0.731280963	-0.723729614	-0.206174097	Cluster 2
1700001J03Rik	0.374029681	0.322659726	-0.495997006	-1.205507636	-0.867625119	-2.199299387	0.510770991	0.087463809	0.540252932	1.138248787	0.896819179	0.898184043	Cluster 1
Rac3	-1.234452996	-1.278000298	-1.328445399	-0.521554517	-0.323620146	-0.76999452	0.874566371	0.651387932	0.781912041	1.05503648	1.001293263	1.091871787	Cluster 4
Tnfrsf25	-0.26968858	-0.348949097	-0.283895272	-1.713418647	-1.450112649	-0.940023414	0.885710946	1.329199219	0.989741573	0.249666432	0.828141218	0.72362827	Cluster 1
Myrip	0.962565799	1.56206221	1.211470185	-1.107401338	-1.585239657	-1.221492678	-0.121021758	-0.166746751	0.489259076	0.648473308	-0.279771827	-0.392156568	Cluster 1
Pard3b	1.055561978	1.06023704	1.053586776	-0.624725752	-0.946145184	-1.753410006	0.379994929	0.243455418	0.0478779	1.235674555	-0.985439402	-0.766668251	Cluster 1
Myoz2	-0.486493741	-0.909581245	-0.814279132	-0.271783169	0.517733668	0.120603193	0.54414368	1.730892582	1.683815399	0.214013098	-1.28920816	-1.039856174	Cluster 4
Il24	-0.571262736	-0.670184434	-0.564443443	-0.16384976	0.671972833	0.312270321	-0.836324964	-0.69667498	-0.057092609	2.806553365	-0.460836256	0.229872663	Cluster 4
Sass6	-1.309373564	-1.007727193	-0.760271424	1.136859541	0.838280354	1.599130818	-0.777445379	0.043711998	-0.584923061	-0.865050925	0.943875876	0.742932959	Cluster 2
Elmod1	0.615841696	1.851647153	1.138907767	0.432279062	-0.055069235	0.664135025	-1.405557297	-1.232525582	-0.537879248	-1.198654583	-0.191159524	-0.081965234	Cluster 3
Pan3	-0.584980159	0.109869415	-0.656419387	-0.577073366	-0.770826143	-0.670373793	-0.630621721	-0.302328158	0.086561667	-0.079796637	1.918691696	2.157296586	Cluster 4
4933425B07Rik	-0.506301592	-0.531533976	-0.623226554	-0.576902752	-0.6765641	-0.498753214	-0.557487056	-0.283502666	0.091777553	0.017552071	1.925436438	2.219505848	Cluster 4
Atxn7l3b	0.882669046	0.479427708	1.579205209	-1.60262828	-0.9492659	-1.706628741	0.001014789	-0.409378916	0.213059738	0.25333061	0.779767029	0.479427708	Cluster 1
Nap1l3	-0.058600033	-0.33729033	-0.351104722	-1.831473229	-0.791203577	-1.172527855	1.081120881	0.827320845	1.062081659	1.512418344	0.28841781	-0.229159793	Cluster 1
Tmeff2	2.106843511	1.539687071	0.104516046	-1.099909011	-1.083972243	-0.514322466	-0.905176949	0.378277753	0.011633674	-0.244378095	-0.628807591	0.3356083	Cluster 1
Mfhas1	-0.571527844	-0.172417466	-0.088704115	-1.516535438	-1.380680816	-1.358155198	0.772577334	0.610842533	0.828981034	1.136219068	0.620652757	1.118748151	Cluster 1
Bptf	0.784722958	0.368682894	0.56727278	-1.650019709	-1.522076558	-1.355297591	0.056613055	0.187222632	0.528038594	1.627914765	0.217386018	0.189540162	Cluster 1
Zbtb21	1.186971487	0.416316614	1.769883589	-0.952454681	0.143293846	-0.905921556	1.106313459	0.356878475	-0.094261946	-1.194899108	-1.103944701	-0.728175477	Cluster 3
Rangap1	-0.30308255	-0.408507539	-0.81804207	1.735155119	1.442622558	1.732162151	-0.540634072	-0.568748778	-0.452781992	-0.466536706	-0.793940536	-0.557665584	Cluster 2
Azin1	-0.974717533	-0.658338051	-0.22285136	-1.11236191	-1.254517778	-1.139919616	1.103939994	1.427186077	1.012148103	0.41908698	0.80059399	0.599751103	Cluster 4
Tmx4	0.565570277	0.389761518	0.65728488	-1.46893148	-1.547161828	-1.721532481	0.229945653	0.146139146	0.744332053	1.196007886	0.716900764	0.091683613	Cluster 1
Cacul1	-1.717392102	-1.086405752	0.105785246	-0.551084901	0.373996603	1.932458255	0.399226257	1.337557348	0.28680885	-0.679584184	-0.433116709	0.031751088	Cluster 2
Galntl5	-0.215313432	-0.921426821	-0.626330256	0.941695878	2.588815054	0.590282955	-0.372424674	-0.926258636	-0.844192618	-0.026104638	-0.248197484	0.059454672	Cluster 2
Depdc1a	-0.035617269	0.003582393	0.058793025	1.358864573	1.485615427	1.650312509	-0.204151261	-0.601992667	-0.549550904	-0.897645475	-1.392880031	-0.87533032	Cluster 2
Slfn4	-0.211542392	-0.787914706	-0.214839492	1.68067398	0.245013881	1.833431779	0.502949205	-0.454080288	-0.212974565	-0.066210162	-1.810994648	-0.503512592	Cluster 2
Mmp14	0.854815191	1.476436929	0.821958368	1.186338412	0.120720184	0.9215986	-0.802951798	-0.823278193	-0.903167875	-0.588463104	-1.350074963	-0.913931751	Cluster 3
Carhsp1	0.262306451	2.050402275	1.306236529	-0.592930983	0.271794541	-1.566561935	0.862655378	-0.378248989	-0.468512759	-0.491277447	-0.67555454	-0.580308521	Cluster 3
Odc1	-0.425247208	-0.370567675	-0.47994014	1.547463739	1.367304902	1.939043523	-0.292902261	-0.593843133	-0.558756253	-1.038285256	-0.551903171	-0.542367067	Cluster 2
Dmrtc1a	-0.254405416	-0.198675309	-0.491647717	-1.473345595	-1.434520112	-1.353668731	0.691043606	0.853082917	0.938611642	1.002454614	0.758470462	0.962599639	Cluster 1
Aspm	-1.036401745	-1.053334118	-1.042038002	1.025171773	1.324885756	1.18002432	-1.112527518	-0.168645385	0.005594368	0.383439156	1.246067409	-0.752236014	Cluster 2
Tmem151a	-0.465434032	-0.448215033	-2.648374662	0.122101173	-0.616688816	-0.027654738	0.68973414	0.877864288	0.796686856	0.180324243	0.577824832	0.961831749	Cluster 4
Iqgap3	-0.568571486	-0.623230745	-0.574033048	-0.207856645	1.419037676	-0.087439342	-0.75882538	-0.667752864	-0.225256469	2.579818336	-0.393443013	0.107552982	Cluster 4
Fxyd4	-1.548850144	-1.247858854	-1.084823416	-0.206668602	-0.680948079	-0.646015982	0.956963181	0.933604831	1.071351318	0.851271224	0.788401934	0.813572588	Cluster 4
Lsm2	-0.848485601	-0.798452101	-1.070231091	1.570163539	1.586633825	1.631590525	-0.459814181	-0.365157316	-0.459412344	-0.500232776	-0.193857131	-0.092745347	Cluster 2
Rasl12	-0.077046992	-0.342530363	-0.053954393	-1.491989246	-1.219980959	-1.559684532	0.919958449	1.266891496	0.786214132	-0.011623234	1.074005618	0.709740025	Cluster 1
Clip3	0.065721485	0.751652517	0.832923713	-1.523322606	-1.620559833	-1.602650959	0.10160326	0.392227837	0.671393376	1.135856283	0.38206779	0.413087137	Cluster 1
Olfr854	-0.625552419	-0.642368743	-0.743441586	-0.709528851	-0.767470167	0.125416044	-0.663135537	0.225729695	-0.082145416	-0.111637748	1.841021306	2.153113421	Cluster 4
Trappc12	1.27095456	0.499988545	0.485110385	-1.24724625	-0.741078899	-2.237197327	-0.547286986	0.713964434	0.12305408	0.562267401	0.4479289	0.669541157	Cluster 1
Gtf2ird2	0.393601797	1.042201323	1.053410171	-1.449340415	-1.411477302	-1.739675712	0.096967404	0.306428987	0.438720371	1.101613078	0.026640419	0.140909878	Cluster 1
Ppm1h	-0.073138114	-1.327713369	-1.007228858	1.548029996	1.269888184	1.786319842	-0.674836491	-0.179100668	-0.198084076	-0.569065206	-0.314547599	-0.260523642	Cluster 2
Tmem266	1.88291347	0.370252099	1.074583711	0.510862599	0.349655868	0.822988154	-0.783188361	-0.649164769	-0.327050681	-0.552467618	-1.272390902	-1.426993569	Cluster 3
Smchd1	-0.607076305	0.900371102	1.802320228	-1.433580243	-1.036226594	-0.495394542	0.122300525	0.524205032	0.668586483	-1.186987377	-0.2527596	0.994241292	Cluster 1
Eda2r	0.374895747	0.49548168	0.997620749	-0.057038247	0.895684148	0.592168929	0.971038857	0.604852552	-0.997168982	-2.162953269	-0.782576504	-0.93200566	Cluster 3
Hdlbp	-0.139971131	-0.518696835	-0.034799093	1.504021724	1.589439741	1.622615461	-0.804250645	-0.796713917	-0.682339819	0.016357418	-0.889369507	-0.866293397	Cluster 2
Prmt1	-0.261184756	-0.142388195	-0.99302624	1.367616942	1.496595414	1.753764573	-0.363139806	-0.707627314	-0.514293679	-1.336454452	-0.225325949	-0.074536536	Cluster 2
Ydjc	-0.551626682	-0.856813618	-0.510382212	1.680608732	1.663734344	1.460211751	-0.179320873	-0.279681585	-0.688042709	-1.085386514	-0.302493427	-0.350807209	Cluster 2
Dnajc3	0.151941565	-0.063255786	0.793802477	1.470559751	1.031900848	1.545956652	-0.412977419	-0.749945751	-0.805608718	-0.485851822	-1.381153005	-1.09536879	Cluster 2
Tceanc2	-0.797815615	0.077233737	0.343243244	1.329500201	1.448194331	1.435145554	-0.151891433	-0.239814963	-0.493526026	-1.751457763	-0.919483921	-0.279327347	Cluster 2
Psmb7	-0.787720212	-0.407390156	-0.673117483	1.607922865	1.64644738	1.626063118	-0.435844528	-0.764540936	-0.791168583	-0.120853194	-0.462183724	-0.437614549	Cluster 2
Mmgt1	-0.498992332	0.375606109	-0.001313251	1.324923547	1.22110532	1.657381816	-0.312991468	-0.473343831	0.005529397	-0.695353832	-1.761866241	-0.840685236	Cluster 2
Zfp148	0.403121061	0.681911687	0.938795008	-1.532195204	-1.497444931	-1.53843138	0.492180357	0.015400347	0.621887645	1.378523744	-0.0277626	0.064014266	Cluster 1
Ncapd2	-0.384470491	-0.168940855	-0.255432861	1.545282435	1.734841806	1.598060411	-0.605221221	-0.734588438	-0.641440697	-0.64983767	-0.847756367	-0.590496052	Cluster 2
Dnajb13	1.397392684	0.168889751	0.118674476	0.932800613	1.229676627	0.301886668	-0.039622947	0.171137524	-0.065615135	-0.789501832	-1.763253932	-1.662464498	Cluster 3
Trpm1	0.086258154	0.022975797	-0.945790808	0.136315164	0.324068581	-0.421816926	-0.272753197	2.303743166	1.286682018	-0.188872251	-1.223682002	-1.107127697	Cluster 1
Hipk1	-0.900465622	-0.925191858	-0.985802033	1.448406389	1.498931701	1.798992022	-0.326992511	-0.046771081	-0.356809116	-0.261616372	-0.59610996	-0.346571558	Cluster 2
Zfp286	0.769092318	1.047367012	1.056817193	-1.585116769	-1.340030878	-1.73256989	0.102949082	0.311486285	0.411570179	-0.108106246	0.416811386	0.649730327	Cluster 1
Xrn1	0.567410035	0.702185054	-0.15435607	-0.295996276	-0.747042909	-1.148105916	-0.316599181	-0.519412312	0.669161221	2.549098477	-0.772236716	-0.534105407	Cluster 1
Airn	1.227708304	0.401878093	2.21945011	-1.360231993	-0.670017056	-0.999937455	-0.077180093	0.348072505	0.235793047	-0.902418902	-0.310693032	-0.112423529	Cluster 1
Nipal4	1.315062605	1.174319074	0.462007744	0.728060498	0.75187502	0.156264157	0.137428438	-0.423915128	-0.737824623	-2.211387962	-0.751150398	-0.600739425	Cluster 3
Sohlh2	-1.145019266	-1.355862065	-1.43550251	-0.155188583	0.46428976	0.337466119	-0.231872172	-0.040593093	1.134995922	-0.1542315	1.897733987	0.683783402	Cluster 4
Ccdc13	-0.35787312	-0.70482895	-0.475510844	-1.173216455	-1.074956546	-1.518771375	1.120203413	0.421984369	0.74473074	0.652106795	0.961352654	1.404779319	Cluster 4
Cdh5	0.221726654	0.375426804	0.680815144	-1.89249098	-1.256954501	-1.601337015	0.686806211	0.776960208	0.722236698	0.976539305	0.050525048	0.259746425	Cluster 1
Acvr2b	0.541267429	0.565579028	-0.048313073	-1.399301405	-1.457658771	-1.862557249	0.108301965	0.281055666	1.032067324	0.785275407	0.689258992	0.765024687	Cluster 1
Barx1	-0.532154129	-0.549185239	-0.647858617	-0.612034418	-0.453111061	-0.463539791	-0.568934816	-0.324157581	0.011691427	-0.037256838	1.932250456	2.244290605	Cluster 4
A130013F12Rik	0.498990669	0.490585539	0.802137129	-1.678256215	-1.418043788	-1.738670011	-0.002764789	0.332614724	0.769771542	0.458119732	0.735531628	0.749983839	Cluster 1
Fam110b	0.22352878	0.362693192	0.738133135	-1.678735879	-1.543172641	-1.616667741	0.171833857	0.53897319	0.659880275	0.976226968	0.395617839	0.771689024	Cluster 1
Kyat1	-1.265090561	-1.323140133	-1.434889519	-0.107380302	-0.490512768	-0.532269731	0.353675074	0.716934992	0.789183268	1.228747228	1.3073269	0.757415551	Cluster 4
Rnf165	-0.045943452	0.176402342	0.481428962	-1.739169085	-1.434121521	-1.559837962	0.97183685	0.815924817	0.964260441	0.296423774	0.443716095	0.62907874	Cluster 1
Fign	1.948366255	0.350863377	0.849529084	-1.189163203	-0.926512623	-0.997173101	-0.237813027	0.635427896	0.168277431	1.054843602	-1.07184057	-0.584805123	Cluster 1
Macf1	1.056994957	0.849324856	0.873727276	-0.684395514	-0.246782721	-1.726286904	1.004279249	-0.387982987	1.438740849	-0.681148133	-0.943025027	-0.553445904	Cluster 1
Cnih2	0.713465199	1.154900688	1.341790078	-1.412322982	-1.330767315	-1.642922758	0.24847584	-0.242284963	-0.163433875	0.753930023	0.355523711	0.223646354	Cluster 1
Olfr1065	0.698281291	0.714665337	0.768159759	-1.205416208	-2.161815414	-0.980321809	-0.167820613	0.076179157	0.3660763	0.046489136	0.447911817	1.397611246	Cluster 1
Scamp1	-0.065846656	0.416912704	0.642575177	-1.73592174	-1.578837463	-1.3976095	0.477486687	1.287590724	0.395958439	0.343769208	0.445974821	0.7679476	Cluster 1
Cdkn1a	-0.711337772	-1.133929531	-0.09356311	0.964887988	1.103579403	2.239080148	-1.09550729	0.046582775	-0.364633924	-0.814754589	-0.188790263	0.048386165	Cluster 2
Gm10021	1.279624831	0.973705348	1.749200705	-1.095378515	-0.722732336	-0.757792363	0.660734478	-0.219531644	-0.132073693	-1.545241747	0.178769831	-0.369284896	Cluster 3
Mro	0.290335145	0.298820605	0.845239831	0.913575598	1.270275326	1.283188988	-1.004306715	-1.165251243	0.087243141	-0.1306959	-1.422438068	-1.265986708	Cluster 3
Tnf	-0.122537493	-0.148350799	-0.759211233	1.549975405	0.574004836	1.505995915	0.719022851	-0.449667564	-0.815371015	-0.234391995	-1.980352984	0.160884076	Cluster 2
Swt1	0.362658183	0.472189931	1.318111345	-1.722244527	-1.480017407	-1.45252342	0.635065044	0.229890323	0.513375075	0.918301192	-0.067190404	0.272384666	Cluster 1
Dars	-1.067881407	0.123122031	-0.002915281	0.52283879	1.322336635	1.551307093	0.468186657	0.504602435	-0.892280953	-1.91681906	-0.683219471	0.070722531	Cluster 2
Znrf2	-0.581346575	-0.74901566	-0.750778393	1.586533135	1.346141341	1.846004581	-0.553429883	0.219539265	-0.627226232	-0.500274186	-0.756325958	-0.479821434	Cluster 2
Prss50	-0.884382927	-0.540835603	0.391489745	0.323330079	1.052660729	0.846132439	0.254677455	-0.226896706	0.007226724	1.749958693	-1.137155408	-1.836205222	Cluster 2
Hivep3	0.067140549	0.206622907	-0.004220677	1.111061859	0.754911209	1.232451743	-0.043168784	0.100937236	-0.414978544	0.70545364	-2.003807511	-1.712403627	Cluster 2
Lgr4	-0.591623244	2.442653784	-0.60864069	-0.550274651	-0.716898985	-0.666801276	-0.624776129	-0.392588751	-0.126513814	-0.340983701	1.031645847	1.144801612	Cluster 1
Kcnj6	1.024298402	1.452858036	0.439569326	-0.470109443	-1.349051804	-2.084376679	0.353466721	0.061821693	-0.348319552	0.902776299	0.321573018	-0.304506018	Cluster 1
Gm9789	-1.06274051	-0.890763471	-1.354046571	-1.293097505	-0.53134189	0.498337797	0.27815728	0.638596593	0.523733261	0.298283325	1.413540559	1.481341131	Cluster 4
Fam92a	0.340696837	0.824473495	1.292893026	0.701595097	1.325182825	0.747449872	-0.170123628	-0.981711445	-0.724815992	-1.608127349	-1.091171463	-0.656341276	Cluster 3
Pgk2	-0.904776639	-0.926592887	-0.176462077	-0.93163256	-1.055156009	-0.468534996	0.344480332	-0.005760919	-0.371687425	1.327838247	1.745119122	1.423165812	Cluster 4
Tnrc6b	0.524413061	0.778344401	0.944459883	-1.423611799	-1.422979834	-1.312791495	0.027859271	-0.057399013	0.622450962	1.716657774	-0.330626269	-0.066776942	Cluster 1
Dgcr2	-0.365946567	-0.225360279	-1.719840577	1.515394726	1.239281831	1.580786938	-0.30538407	-0.401266119	0.353854574	-0.810328041	-0.674902939	-0.186289476	Cluster 2
Thsd7b	0.001700756	0.109299868	0.040277082	-1.70622073	-1.673423103	-1.315262782	0.914748128	0.534347738	0.877966199	0.720598282	0.830564587	0.665403974	Cluster 1
Trank1	-0.638988229	-0.701459008	-0.426909648	-1.161801616	-1.058365868	-1.224136588	0.476710514	-0.014617836	1.364683336	1.189622692	1.228681183	0.966581068	Cluster 4
Oas2	-0.653625605	-0.896127504	-0.359697795	1.688450524	1.37400179	1.649258229	-0.64348692	-0.822891643	-0.744435245	-0.721079817	0.002450051	0.127183935	Cluster 2
F5	0.650999252	0.772815821	0.258991323	1.677996666	0.692380257	1.24196608	-1.05454478	-0.409736314	-0.907478522	-0.961554372	-1.227782539	-0.73405287	Cluster 2
Ube2a	-0.427764289	-0.345272745	-0.384319945	1.553143288	1.41187369	1.889557385	-0.493983182	-0.304741606	-0.592755153	-0.951900637	-0.854733972	-0.499102834	Cluster 2
Gmps	0.288681144	0.967190262	0.709178377	-0.441927789	-1.179702367	-1.06201422	0.031285532	-1.213299479	0.404565002	2.194690976	-0.167760614	-0.530886823	Cluster 1
Stc1	-0.538855016	-0.392016936	0.254093541	-1.48293707	-0.977092237	-1.465320118	-0.349702032	0.813418692	0.9976874	0.962783187	0.851868916	1.326071672	Cluster 1
Dclk1	0.279342389	0.340414639	0.170454188	1.40128562	1.446708312	1.455434269	-0.509268808	-0.843600654	-0.961592267	-0.785318343	-1.222802332	-0.771057013	Cluster 2
Cdv3	-0.647526509	-0.264130517	0.387265151	1.129515616	0.66636561	2.198625579	-0.457076419	-0.351151907	0.043723126	-1.727030995	-0.56539669	-0.413182046	Cluster 2
Gli3	-0.041931414	1.088778172	1.131401836	0.202443049	-0.551198215	-0.454419432	0.340707664	0.337914704	0.40593744	0.009580053	-2.740890513	0.271676655	Cluster 3
Acer3	-0.46659884	-0.62158413	-0.431877711	1.817760093	1.407782978	1.656966521	-0.475120665	-0.444409102	-0.65119024	-0.963419437	-0.586265877	-0.242043589	Cluster 2
Wnt11	-0.210944324	-0.168209653	-0.218277077	-1.540611636	-1.381820913	-1.512233815	0.859067384	0.825145759	0.787185824	1.078396938	0.810886343	0.67141517	Cluster 1
Calb1	-1.017300053	-0.140394346	-0.165301588	-0.872809867	-1.777367094	-0.69569661	1.379556739	1.326197621	0.806838016	0.013687788	0.048162942	1.094426451	Cluster 1
Zbtb38	1.249803583	0.824218821	1.141693868	-0.912461154	-1.065081683	-1.438324935	-0.167499379	-0.250812873	-0.298336793	1.700276658	-0.247515355	-0.535960758	Cluster 1
Ap2a2	-0.786210124	-0.865320612	-0.745628709	1.607224505	1.437282757	1.792973567	-0.391200244	-0.077693438	-0.653658138	-0.29199679	-0.601529724	-0.42424305	Cluster 2
Cd247	1.559963642	1.273544473	0.119997163	-1.614760739	-1.603171862	-0.824921115	-0.366801738	0.694954644	-0.232821342	0.113987183	0.448987805	0.431041886	Cluster 1
Sertad2	-0.497764455	0.251428669	0.005733442	-1.66919881	-1.362739464	-1.429371965	0.656238951	0.862565644	0.833725694	1.202792438	0.453332038	0.693257818	Cluster 1
Lrp1	1.569788544	1.481560739	0.400212131	-0.126108101	-0.793351976	-2.063996813	-0.192527333	-0.703982642	-0.432503259	0.707262389	0.22419584	-0.070549519	Cluster 1
Myh4	-0.692744934	-0.866000736	-1.045934014	-0.955205022	-0.8205048	-1.006351588	0.854689142	1.427408721	1.22861909	0.852552835	-0.012522774	1.035994079	Cluster 4
Sec13	-0.298037189	-0.329222722	-0.477694488	1.576450722	1.548143328	1.673364708	-0.333444368	-0.297699349	-0.667573339	-1.220897102	-0.771118379	-0.402271823	Cluster 2
2700057C20Rik	-0.514254245	-0.538110267	-0.593227659	-0.518096412	-0.691319191	-0.566311323	-0.555017364	-0.251153609	0.127019512	-0.048410426	1.950344586	2.198536396	Cluster 4
Rgs3	0.471618615	0.337416038	-0.242680315	1.415707678	1.094012517	1.784106491	-0.619043438	-0.889373176	-0.47482313	-1.15606156	-0.904352914	-0.816526805	Cluster 2
Npr2	0.460657146	0.862623698	0.106788901	-1.227554119	-1.778937168	-1.243653906	0.136193004	-0.103924993	0.598297398	1.822424205	0.321700755	0.045385079	Cluster 1
Apoc1	0.351993581	-0.130238638	-1.101262417	-1.634648535	-0.969070967	-1.385814199	0.885154222	0.725500895	0.672397593	0.884305861	1.098709586	0.602973018	Cluster 1
Lactb2	0.057305484	-0.522383786	-0.488456487	1.506734097	1.409499358	1.907842176	-0.629017885	-0.643652434	-0.711142473	-0.658382437	-0.408158007	-0.820187606	Cluster 2
Rad51c	-1.014676623	-0.957317986	-0.552232682	1.123417089	1.690959988	1.708912856	-0.217363585	0.215207272	-0.106520426	-1.153097871	-0.389604486	-0.347683545	Cluster 2
9430022A07Rik	-0.502434857	-0.500645641	-0.601437684	-0.577347231	-0.609207514	-0.417382922	-0.530140459	-0.304507656	-0.112228902	-0.042769757	1.931297726	2.266804897	Cluster 4
Itpr2	-0.46411065	-0.372182185	-0.67732671	-1.225855886	-1.068067199	-1.508432578	0.966373743	0.617836672	0.807070856	1.51009715	0.808669112	0.605927675	Cluster 1
Olfr344	-0.34087726	-1.518241879	-1.472794837	0.406151657	0.378489679	0.823582982	0.175689032	-0.353785805	-0.568826761	0.10923793	2.215951539	0.145423723	Cluster 4
Phb	-0.429690886	-0.450917172	-0.534191785	1.685701429	1.901280651	1.186715968	-0.348841052	-0.695398076	-0.89662692	-0.953219357	-0.098120583	-0.366692218	Cluster 2
Rnf157	1.330624591	0.772184106	1.010459311	-1.185063031	0.546552441	-1.267528378	-0.358419859	-0.913744864	-0.442602426	0.901392514	-1.258308201	0.864453796	Cluster 1
Tbc1d10c	0.869643747	1.376345809	0.303475728	-1.506341712	-1.39107176	-1.485023764	0.070825743	0.313566917	0.23316734	-0.476754135	0.97085851	0.721307576	Cluster 1
Ppp1r15b	-0.771641503	-0.575006301	-0.273786854	1.444259612	1.365423967	1.887264564	-0.287225726	0.024202456	-0.636790399	-0.79380634	-1.145335409	-0.237558067	Cluster 2
Mogat1	-0.222224696	-0.477944016	-0.884775881	1.47869793	1.859559841	1.487132098	-0.518351944	-0.633132867	-0.9653432	-0.227345887	-0.328732391	-0.567538986	Cluster 2
6720473M08Rik	-1.759025809	-1.130093663	-0.673208228	1.647065056	0.766306107	1.548701125	-0.214173094	0.335649393	0.099159142	-0.308317082	-0.443145951	0.131083005	Cluster 2
Akap11	0.399597477	0.53121206	0.492417493	-1.641695207	-1.773339624	-1.493440553	0.309584505	0.747122228	0.758907436	0.318094065	0.697106545	0.654433573	Cluster 1
Clk4	0.426165063	1.360325892	1.384708173	-1.444680583	-1.117426541	-1.30649651	0.651796039	0.282346244	0.021835446	-1.029893408	0.11675418	0.654566005	Cluster 1
Lrba	-0.635927321	-1.531721055	-0.945533649	0.607214448	-0.202664293	1.440677082	-0.338963452	0.683580141	0.959017811	1.442517276	-0.427026335	-1.051170653	Cluster 2
Mtrr	-0.106719273	-0.242471144	0.563991175	1.212970848	0.653910767	1.502540355	-0.066753972	-0.082212836	0.094654739	-2.26893813	-1.126433313	-0.134539215	Cluster 2
Tex12	-0.952645543	-0.539491574	-0.967844763	-0.832113863	0.220406366	0.081113887	0.269196833	1.01696782	0.918161707	2.25349002	-0.813599592	-0.653641297	Cluster 4
Cenpe	0.017001393	-0.013982164	0.007247313	1.33541632	1.556156978	1.544663088	-0.320281175	-0.573190764	-0.305335581	-0.588105761	-1.357929844	-1.301659802	Cluster 2
Rbl1	-0.617985742	-0.726210779	-0.127737254	1.674017527	1.638738794	1.553870713	-0.671330309	-0.610224454	-0.587257662	-0.897464072	-0.289152347	-0.339264413	Cluster 2
Kcna6	-0.40059453	-0.331126611	-0.120118618	-1.398360971	-1.224979101	-1.671354105	0.963380959	0.791102368	0.868270676	0.705861197	0.970379492	0.847539247	Cluster 1
Cks2	-0.29798896	-0.461346623	-0.330351747	1.47985473	1.678571321	1.720432575	-0.50497453	-0.455838628	-0.578021408	-1.047390506	-0.647874006	-0.555072219	Cluster 2
Acpp	0.047197939	0.42152635	1.027660459	-0.702076175	-0.336382729	-2.420529873	0.427694127	-0.529277093	0.964534623	0.948812201	-0.629550904	0.780391075	Cluster 1
Smg6	1.503553431	0.406517389	1.087983015	0.97324002	0.621139906	0.83446884	-0.535429078	-0.718106265	-1.153528348	-1.305816389	-0.692796629	-1.021225891	Cluster 3
Cep41	-0.082576634	0.037972165	1.043942303	1.231194806	1.368962676	1.080698492	-0.841477197	-0.619173496	-0.078292797	-0.254239132	-1.358443233	-1.528567953	Cluster 2
1700012D14Rik	1.291060754	0.536526467	1.423283209	-0.651364139	0.049089635	-1.946074906	0.257623809	0.03110673	0.32595197	-1.577786452	-0.102871198	0.363454123	Cluster 1
Arhgef28	0.336231149	0.472792271	0.274797642	-1.504918876	-1.50234311	-1.86029376	0.301719025	0.693348315	0.578514752	0.867963134	0.521341637	0.82084782	Cluster 1
Eif2s3x	-1.342122661	-0.42320489	-1.136463314	0.744238191	0.67791115	0.656621562	-1.7185673	0.875261282	1.072321342	1.021006494	-0.587934593	0.160932739	Cluster 2
Sec63	0.899997987	0.40408107	1.695093645	-1.39504949	-1.654556333	-1.356459141	0.029890604	0.254233528	0.580042586	0.474751722	0.033106265	0.034867559	Cluster 1
Rps6ka3	0.425984221	-2.436783869	-0.607314077	0.392957671	-0.329949223	1.289468407	-0.366623581	-0.111687714	0.520560779	-0.320833532	1.432665771	0.111555145	Cluster 4
Mageb1	-0.512148558	-0.529665931	-0.585375039	-0.575307567	-0.66704446	-0.468213954	-0.549503237	-0.287822528	0.069699544	-0.062160256	1.939511054	2.228030932	Cluster 4
Col1a1	0.041698739	0.089081899	-0.4988854	1.465286331	1.516086042	1.534343701	0.091020423	-1.02499996	-0.905320431	-0.70345293	-1.176929856	-0.427928557	Cluster 2
Arhgdig	-0.913716083	-1.027003715	-0.777300536	1.662731953	1.517640745	1.548259278	0.047521539	-0.093169536	-0.659729298	-0.564882773	-0.40049094	-0.339860633	Cluster 2
Olfr1132	-0.507568395	-0.513380007	-0.608297768	-0.572979896	-0.633625148	-0.425271122	-0.531794549	-0.297362797	-0.033174451	-0.065082132	1.936688827	2.251847438	Cluster 4
Klhl41	-0.84439377	-0.845140984	-0.942399254	0.244493347	0.904922732	0.347767051	-0.871272665	-0.640624049	-0.437071123	-0.409124902	1.577443105	1.915400513	Cluster 4
Cdh2	0.974621967	1.186814957	1.903827994	-1.053178988	-1.122746682	-0.573539291	-0.245102972	0.534083459	-0.033340121	-1.390918741	-0.192600183	0.012078602	Cluster 1
Ccl2	-0.257116169	-0.923150761	-0.789016535	1.623743675	1.112959768	1.710672755	0.341381997	-0.215114067	-0.672379604	-1.236249211	-0.716830042	0.021098195	Cluster 2
Lrat	1.048137174	0.590247667	-0.220048154	0.548898403	0.439887035	1.150728102	0.706136119	0.586245224	-0.579068946	-1.277956083	-1.941115794	-1.052090747	Cluster 3
Cntd1	0.290809583	0.835997695	1.219614464	-1.085139586	-1.328598585	-1.798657359	0.259700771	1.00670844	0.591162855	0.303830367	-0.849453573	0.554024929	Cluster 1
Cys1	0.636616389	0.194459684	0.940546586	-1.988701597	-1.229685759	-1.57964285	0.61084918	0.552004039	0.747698313	0.183576805	0.417283529	0.514995681	Cluster 1
Cmss1	0.048831199	-0.063190015	-0.156376231	1.337393116	1.990318239	1.194135623	-0.650414617	-0.444501834	-0.924337327	-1.329234935	-0.657371478	-0.345251741	Cluster 2
Stk33	-0.25717993	-0.152016684	0.030680529	-1.696878516	-1.435634697	-1.375192487	0.736666626	0.859815345	0.869312361	0.608958918	1.026162346	0.785306188	Cluster 1
Ttyh3	0.949258627	0.762037855	0.774118886	0.788091609	0.939289008	1.067647416	-0.302164352	-0.626588925	-0.820245456	-1.937854881	-1.013541009	-0.580048777	Cluster 3
Arhgap12	-1.047979494	-0.885224424	-0.653491711	-0.885224424	-1.237332082	-0.669508076	0.950547034	1.759400434	0.864642369	0.358762366	0.658428457	0.78697955	Cluster 4
Serpinf1	0.720500513	0.730270204	0.366744164	1.143654905	1.270484118	0.910652108	0.094576292	-1.016673123	-1.091365947	-1.637073222	-0.612893847	-0.878876166	Cluster 3
Idh3a	-0.714447516	-0.850858462	-0.844291086	1.485267804	1.287820794	1.951429202	-0.337622016	0.089863911	-0.365589587	-0.873097961	-0.316787592	-0.511687493	Cluster 2
Abcd2	0.643367422	0.020501559	-1.176664505	-1.188210123	-0.931546113	-1.371421959	0.257734053	1.100323867	0.276666951	1.739909557	0.795135955	-0.165796663	Cluster 1
Mnat1	-1.035603851	-1.141942489	-0.644035154	-1.067370369	-0.338753821	-1.271975304	0.751778758	0.723403196	0.840036555	0.750130536	1.125162757	1.309169186	Cluster 4
9430062P05Rik	0.778347958	0.476801263	1.380464275	-1.356207202	-1.423139641	-1.46967311	0.229465061	1.303838126	0.260653522	-0.43099444	-0.190122361	0.440566548	Cluster 1
Rnf144a	0.842629248	0.476971146	0.401897728	0.276034298	1.154458763	0.791656691	0.098943523	-0.070228995	-0.247101051	0.091376524	-2.407202457	-1.40943542	Cluster 3
Sox2ot	-0.741830197	-0.934883187	-0.530464995	-1.203147027	-0.975222907	-1.240323268	1.031560839	1.067566987	1.007004926	0.77521641	0.963771596	0.780750825	Cluster 4
Sh3rf1	-0.395488236	0.234044989	0.806075015	-1.693637148	-1.627829852	-0.813164483	1.317795469	0.810651286	0.103137242	1.171218138	-0.256109772	0.343307352	Cluster 1
Il4	1.328304318	1.625516026	1.05874456	0.367109552	-0.605335767	-1.05656327	-0.220305331	-0.154814548	-1.173819733	-1.522177396	0.064790107	0.288551482	Cluster 3
Rcc2	-0.327308993	-0.355821534	-0.178937501	1.634705053	1.562990582	1.673922982	-0.537422392	-0.563454305	-0.633842203	-0.944217074	-0.7920943	-0.538520314	Cluster 2
Stard9	1.280702102	0.791997751	0.378015624	-0.540074411	-1.914245923	-1.724452005	0.567348558	-0.279764654	0.034948049	0.216558196	1.096878095	0.092088618	Cluster 1
Rngtt	-1.678436196	-1.186766876	1.005003055	0.651640147	1.051244701	1.377503712	-0.404827188	0.660918675	0.31592554	-0.213243557	-1.204569895	-0.374392119	Cluster 2
Zfp593	-0.531902404	-0.657653788	-0.3818844	1.725294545	1.59359025	1.602260818	-0.534479605	-0.412794129	-0.588686013	-0.926952026	-0.454905255	-0.431887994	Cluster 2
Olfr448	-0.897496088	-1.526334033	-0.710439316	-0.64644483	-0.98644217	0.481384802	0.614464816	0.690802678	-0.261131875	0.312652464	1.926661482	1.002322071	Cluster 4
Cyp4f15	0.65540712	0.729755071	0.499280843	-1.150682065	-0.667295214	-1.930651401	-0.558236031	0.420077578	-0.136160422	1.917682638	-0.093709833	0.314531717	Cluster 1
1700022I11Rik	-0.81468556	-0.827103159	-0.414835236	-0.872271164	-0.678435364	-0.191339267	0.388850256	0.134041626	-0.278908544	-0.393187871	2.092138767	1.855735517	Cluster 4
Lmx1a	-0.506752294	-0.512313319	-0.605771233	-0.569640049	-0.635214784	-0.426312485	-0.529778096	-0.29345452	-0.030338429	-0.080714744	1.936135817	2.254154136	Cluster 4
Smg1	0.060248941	0.375061676	0.446735165	-2.066661693	-1.39737481	-1.347094276	0.600759944	0.813717866	0.641884859	0.710386967	0.545884838	0.616450523	Cluster 1
Tagln2	-0.337052049	-0.683075788	-1.095599683	1.774683972	1.295239782	1.728174078	-0.265098074	-0.453551595	-0.628461505	-0.694023777	-0.166475726	-0.474759635	Cluster 2
Tcp11x2	-0.622323176	-0.620930721	-0.512897232	-0.694067317	0.199451027	-0.419059131	-0.648106173	-0.41197562	-0.213585881	-0.187925311	1.889697598	2.241721936	Cluster 4
Apopt1	-1.469221047	-0.879090155	-0.206707275	1.187825122	1.374867719	1.048463556	-0.663156352	-0.81405707	-0.575271276	-0.627338919	1.301874725	0.321810973	Cluster 2
Tns1	0.808116512	0.951343279	1.171587165	-1.414170167	-1.914774081	-1.27775908	-0.028995105	0.094230815	0.339081467	0.525820731	0.586405128	0.159113337	Cluster 1
Xk	-0.499026388	-0.486700775	-0.594496247	-0.429222765	-0.569517599	-0.441374788	-0.558210705	-0.403788614	-0.276394059	0.055490858	1.915153513	2.288087569	Cluster 4
Necap2	-0.460520334	-0.048664657	-1.156993175	1.62710829	1.458222543	1.655793945	-0.141388166	-0.681339779	-0.555542745	-0.903702303	-0.457511091	-0.335462528	Cluster 2
Lep	0.646674502	-0.491461655	-1.214553725	-1.895457332	-1.190193433	-0.244086664	0.972296857	1.081809121	0.746707269	0.57188	0.881976991	0.134408072	Cluster 1
Npas3	-1.119262294	-1.228325012	-1.060002949	0.270068186	0.249813746	0.090047449	0.006671559	0.575331652	2.236020044	1.006342448	-0.737838355	-0.288866473	Cluster 4
Bcl2l1	-1.100899123	-1.044707022	-1.119204741	-1.050300015	-0.683437172	-0.440459446	0.721459956	0.999797093	1.019487973	1.558867885	0.426284362	0.713110252	Cluster 4
Gyltl1b	-1.288321354	-0.346582309	-0.885918122	-1.056918367	-0.729851734	-1.133960778	0.949606903	0.449125677	0.695142237	1.41261577	0.817156458	1.117905619	Cluster 4
Plekha4	-0.050382338	-0.936564408	-1.875849017	0.093537685	1.036756417	-0.343790941	0.36834594	-0.92454247	-0.075851942	0.199898396	2.034407563	0.474035113	Cluster 4
Dtna	-0.281079176	0.398065803	-0.929176232	-1.521181126	-1.093647671	-1.488879768	0.56873368	1.034346573	0.801306061	0.788144226	0.737671955	0.985695676	Cluster 1
Hist1h1e	1.306587491	0.030850922	0.372654186	0.737091744	1.471812072	0.334262313	-1.189960721	-1.564244815	-0.819647993	0.77920615	-0.478195187	-0.980416161	Cluster 3
Grin2b	1.345843352	1.250293924	1.536573332	-1.305944772	-0.885140821	-1.636396021	0.091797041	-0.060117577	-0.003104783	0.007355123	-0.053626436	-0.287532362	Cluster 1
Rab27a	0.015942338	-0.172511068	-1.704946225	1.20495705	1.19113284	1.513297218	0.01884135	-0.130673212	-0.089940576	-1.682729737	-0.208003441	0.044633464	Cluster 2
Cadm4	-1.222615865	-1.167892167	-1.681372077	-0.199503245	-0.273124417	-0.470744453	0.845092121	0.867480758	0.891052092	0.103032593	1.299434662	1.009159995	Cluster 4
Olfr1384	0.888200365	0.809669513	0.839647496	-1.395421484	-1.549066723	-1.853584689	0.273018373	0.280624176	0.207267229	0.670185429	0.216559702	0.612900612	Cluster 1
Ada	-0.524797336	-0.725187795	-0.588841252	1.858885247	1.30992366	1.728206837	-0.651445182	-0.477589023	-0.478511774	-0.648959693	-0.587871925	-0.213811762	Cluster 2
Slc9a8	1.113344496	0.4199873	-0.248639595	-0.847344535	-1.210474789	-2.068848213	0.074084065	-0.18797767	0.251681667	1.131746772	1.253967573	0.318472928	Cluster 1
Srm	-0.294467959	-0.618946718	-0.986851474	1.733024912	1.38011675	1.765477152	-0.32802566	-0.544096594	-0.54999658	-0.625889205	-0.44694384	-0.483400784	Cluster 2
Tgfa	-1.063624052	-0.553257944	-0.539326401	-1.122154585	-1.138143261	-1.080234192	0.624080844	0.97687135	1.137489221	1.407694516	0.5780313	0.772573204	Cluster 4
Man2a2	0.976711722	0.733086715	0.312847747	-0.738593692	0.921583848	0.822943501	-0.451579317	-0.227930211	-2.122380331	-1.278094075	0.968447375	0.082956718	Cluster 3
Ryr2	-0.112010211	0.051885714	0.669886477	-1.102003727	-1.108981674	-2.256636013	0.429946496	0.979111332	0.667173551	1.071064885	0.280811804	0.429751367	Cluster 1
Snai3	-0.52669629	-1.314252069	-1.274205821	1.539797867	1.031450865	1.228483491	0.170997744	0.172830908	-0.920565713	-1.037760362	0.541831074	0.388088306	Cluster 2
BB431852	-0.508016416	-0.527490771	-0.607838712	-0.557340608	-0.667794544	-0.486534884	-0.543710568	-0.274410345	0.088644631	-0.081260263	1.943627495	2.222124985	Cluster 4
Ola1	-0.597204007	-0.620638042	-0.789190769	1.460567244	1.528212898	1.88889696	-0.60807496	-0.269359496	-0.325835032	-0.839151588	-0.453356176	-0.374867032	Cluster 2
Wfdc3	-0.969656308	-0.988674989	-1.018376824	-0.527213677	0.357009773	-0.033676186	-0.160634816	-0.221419052	-0.216095578	0.00987325	2.339876243	1.428988165	Cluster 4
Krt19	-1.612018476	-1.306763465	-1.918251472	0.928018042	0.306640253	0.450471398	0.435890437	0.571565658	0.363673723	0.909694433	0.431884017	0.439195451	Cluster 4
Coro6	0.057244459	0.775673636	0.435450791	-0.762975377	-1.694376374	-1.792180612	-0.337017121	0.026982861	1.129264526	1.315356271	0.599961417	0.246615523	Cluster 1
Gucy1b2	-1.028692431	-1.483858577	-1.412750927	0.280839672	0.729497948	1.121085724	0.156682148	0.335636993	0.285692632	0.644198054	1.445464746	-1.073795984	Cluster 4
Kcnc3	0.903642321	0.319694548	0.93042747	0.889881701	0.658303792	1.189753595	-1.064753282	0.229508079	-0.187614927	-0.797734653	-1.55741911	-1.513689533	Cluster 3
Mettl22	0.156736048	-0.405097927	-0.954194603	1.709085029	1.631477726	1.254342072	-0.982935055	-0.811864061	-0.821304177	-0.622997418	0.073515403	-0.226763036	Cluster 2
A430103D13Rik	0.816914328	0.863120729	0.984832587	-1.619987685	-1.550699384	-1.624023156	0.237524815	0.194438468	0.33328828	0.166612804	0.580860143	0.617118069	Cluster 1
Ero1lb	-0.733857258	-0.105123022	0.345736486	-1.554052907	-1.424745533	-1.155261379	0.522902001	0.654547075	0.427076696	1.46352455	0.386264579	1.172988712	Cluster 1
D930030O05Rik	0.550146301	0.521776221	0.423011209	-1.082967516	-1.351099526	-2.16797996	0.356686265	0.099842452	0.714601674	1.298079102	0.243435891	0.394467887	Cluster 1
Eif5a	-0.734586934	-0.357966391	-0.981396191	1.632193837	1.411087656	1.813665708	-0.366420347	-0.50384527	-0.4407812	-0.209851022	-0.659314467	-0.602785378	Cluster 2
Gdf5	0.902207712	0.367518429	0.175785035	1.444262936	1.553749475	0.854162012	-0.954337628	-0.869627278	-0.739407043	-0.820024866	-1.146880036	-0.767408749	Cluster 2
Pim1	0.375648994	0.904404053	1.08758333	-1.11981854	-1.667170231	-1.443794019	-0.879061634	0.031169115	0.376266614	0.825100488	0.802109396	0.707562435	Cluster 1
Ceacam1	-0.435758631	-0.563665408	-0.646134505	1.984035232	1.066873478	1.701618295	-0.431417718	-0.645463481	-0.550910093	0.066213737	-0.777123241	-0.768267666	Cluster 2
Gnas	0.612670737	-0.108087631	-2.452635159	1.401665906	0.774144401	0.930869997	-0.514405667	-0.821082649	-0.120465749	0.382688775	0.135714949	-0.221077908	Cluster 2
4930432F03Rik	-0.481134101	-0.501103959	-0.498424749	-0.32590851	-0.183391978	-0.493418268	-0.574629063	-0.532623007	-0.331534681	1.399482133	2.679324563	-0.15663838	Cluster 4
P4ha2	0.161800546	-0.150302469	0.487138905	1.434395488	1.467822532	1.463444261	-0.3492812	-0.615791154	-0.830413556	-1.163900438	-0.967775102	-0.937137812	Cluster 2
Sel1l3	-0.017326027	0.145754715	0.767899399	1.224580382	0.775030331	0.316597609	0.242333363	0.530198222	-0.299964481	0.236059511	-2.047139546	-1.874023477	Cluster 3
Smyd3	-0.940869168	-0.212713676	-1.061691077	-1.200319582	-0.940869168	0.235697776	-0.089893561	2.04187589	0.863643364	-0.168491937	0.225262508	1.248368631	Cluster 4
Aif1	0.807294423	0.263861081	0.019114555	1.079025935	0.930731595	1.532864571	-0.095426546	-1.022246799	-1.150616113	-1.668379831	-0.845197458	0.148974587	Cluster 2
Sprr2e	-0.485146387	-0.688887747	-0.693701156	1.968453829	1.172078277	1.737753703	-0.535143114	-0.594385948	-0.478261741	-0.403952141	-0.428387083	-0.570420493	Cluster 2
Sult1e1	-1.246001557	-1.201266898	-1.311168538	-0.509884926	-0.613293135	-0.533873037	0.454909407	1.036454705	1.099235744	0.851327672	0.668649885	1.304910678	Cluster 4
Akap7	0.565321641	0.834674825	0.970042432	-1.651108026	-1.574654533	-1.52475742	-0.09818825	0.288051003	0.815734034	0.733190204	0.393913464	0.247780626	Cluster 1
Enpp2	-0.044981861	0.183508056	0.211983854	-1.349172984	-1.758860333	-1.544491966	0.471257034	0.593771159	0.808865727	1.328729817	0.446529568	0.652861927	Cluster 1
Tmem167	-0.651554118	0.018836558	0.219786098	1.505908878	1.364200437	1.773182758	-0.568753675	-0.402866935	-0.708320016	-1.094072962	-0.794755358	-0.661591665	Cluster 2
D17H6S56E-5	-1.065569146	-0.87306852	-1.215765536	1.648903034	1.272991598	1.589609305	-0.210866439	-0.095208985	-0.063000535	0.135757946	-0.720965013	-0.402817709	Cluster 2
AA986860	-0.188687553	-0.324234827	-0.351908942	-1.329221364	-0.810266924	-1.978472398	0.553279985	0.857348713	0.71615566	0.667203612	1.055176884	1.133627154	Cluster 1
Cib3	1.004558422	0.570417637	0.609445119	-0.939640869	-1.042201951	-0.86722375	-0.925422538	-0.675007673	-0.3408853	-0.508526614	1.42305126	1.691436257	Cluster 1
Acsl4	-1.301513863	-1.101450905	-0.634671235	1.464800137	1.641706578	1.539088706	-0.276321911	-0.210887116	-0.370035337	-0.196741409	-0.400522468	-0.153451177	Cluster 2
Fbxw2	0.806221093	1.533439049	0.013427251	0.340214231	1.019923699	0.916522615	-1.178083024	-1.043819576	0.342791756	-1.299645455	-1.302417121	-0.148574519	Cluster 3
Slc6a14	-0.556899715	-0.744212316	0.122143336	1.682116248	1.304534319	1.588587735	0.125380977	-0.257837949	-0.80490944	-1.158858677	-0.922111014	-0.377933503	Cluster 2
Stk35	-1.313135123	-1.055487302	-0.00905813	-1.141799057	0.29553335	0.427204158	0.862211446	1.718979554	0.925268364	-1.085159696	-0.438984977	0.81442741	Cluster 4
Fgf22	1.044559889	-1.311466866	0.68603648	0.1404944	-1.690471911	-1.017324293	0.489713364	-0.381618454	0.597471316	1.08391114	1.134413534	-0.7757186	Cluster 1
D130020L05Rik	-1.02489225	-1.76493812	-0.768169737	0.026829441	0.358356007	0.519428839	-0.209618244	1.268863881	0.107417709	-0.598405392	1.950335203	0.134792662	Cluster 4
6530403H02Rik	-0.645767202	-1.375183499	-0.727952688	-0.855423808	-0.857083194	-1.11109706	0.847979255	1.402883911	0.801810091	0.935080896	0.771016766	0.81373653	Cluster 4
Mars	-0.195612853	-0.394639494	-0.653065117	1.790831746	1.291415181	1.789105983	-0.603149031	-0.478433801	-0.549321733	-0.823308629	-0.732789579	-0.441032672	Cluster 2
Icam5	-0.46741282	-0.347284483	-0.383948134	1.363216314	1.770995897	1.767554997	-0.446204246	-0.825945738	-0.656108974	-0.689866241	-0.637836972	-0.447159601	Cluster 2
Dkc1	-0.671421517	-0.324387598	-0.087774148	1.451949337	1.42748176	1.851373181	-0.09960357	-0.590328488	-0.451086801	-0.668099871	-1.206507645	-0.63159464	Cluster 2
Spats1	0.425764078	-0.098028332	0.038373594	-0.292020088	-0.643382461	1.379819024	0.86603184	-1.088824134	1.979136896	-0.830811957	-1.289215416	-0.446843044	Cluster 3
Wfdc2	-1.574294513	-1.04287354	-0.589858825	-1.029581517	-0.578910917	-0.726265945	0.803689189	0.906680198	1.072054049	0.956595099	0.846171621	0.956595099	Cluster 4
Trp53bp1	0.09043641	-0.176974877	0.501537207	-1.751126921	-1.68842367	-1.227030728	0.500063488	1.012151681	0.677023264	0.387139903	0.848331427	0.826872816	Cluster 1
Cyfip2	0.398747852	0.412098416	0.753904345	-1.609624392	-1.883335027	-1.434066816	0.518135125	0.650532957	0.558091125	0.457010349	0.557673185	0.62083288	Cluster 1
Dnm3	1.27755971	0.732349154	0.973820788	-1.455319063	-1.327402618	-1.65752528	0.09416798	-0.009638125	0.293073854	0.891105911	0.5118029	-0.323995211	Cluster 1
Gapdhs	-0.712622109	-0.696837742	0.501249756	1.487918535	0.143234029	1.394942292	0.427263607	-0.020788931	0.868889649	-0.415047013	-1.611556369	-1.366645703	Cluster 2
Ssfa2	-0.774741617	-0.266211464	-0.298865835	-1.342042886	-1.505907048	-1.151489282	0.810904666	1.133736469	0.856158015	0.885246805	0.729975546	0.923236631	Cluster 1
Amy2a5	0.09877306	0.130017518	0.165157324	-1.583493159	-1.778703023	-1.412948596	0.563734099	0.673060545	0.667083207	0.928981488	0.795567586	0.75276995	Cluster 1
Camk2d	0.216290964	0.249118874	0.712148631	-1.711249067	-1.642276586	-1.540642718	0.575165439	0.751383626	0.475809964	0.72975301	0.471559678	0.712938184	Cluster 1
Fxyd6	0.885457281	1.228305404	1.217254441	-1.45425959	-1.30639661	-1.739667217	0.189611457	0.348544532	0.203688139	-0.137591247	0.278105241	0.286948169	Cluster 1
Pcna	-0.343828706	-0.392748127	-0.402249653	1.620650597	1.697177766	1.519346065	-0.515688212	-0.410534625	-0.454346312	-1.233325984	-0.555960358	-0.52849245	Cluster 2
Arhgef38	-1.698609013	-1.483944456	-1.447865117	0.949350764	0.301130511	-0.114553675	0.225551613	0.764260785	0.607979094	0.894889992	1.002904743	-0.001095241	Cluster 4
Polr3k	-0.601873655	-0.562994604	-0.357473535	1.370862579	1.678585946	1.808698557	-0.355666644	-0.271360517	-0.713661815	-0.98646065	-0.375010045	-0.633645616	Cluster 2
Tcap	0.001544596	-0.134085883	-0.213819215	-1.550706008	-1.14985063	-1.776418705	0.492825506	0.745985753	0.826095564	1.068695242	0.811135039	0.878598741	Cluster 1
Tmprss11g	-0.708035497	-0.751639363	-0.716885567	1.758896993	1.158740277	1.281705574	-0.831474167	-0.771792748	-0.511748492	1.111795919	-0.643736574	-0.375826354	Cluster 2
G6pd2	-0.460677013	-0.16103909	-0.826906164	1.721557757	1.31456077	1.605789583	-0.355506129	-0.265104947	-0.413359646	-0.135679717	-1.444361017	-0.579274387	Cluster 2
Ppp2r5c	-1.313408475	-0.747963559	-1.183582297	1.207940935	1.221820645	1.984311216	-0.385488813	-0.048290179	-0.002226175	-0.026393597	-0.462497678	-0.244222024	Cluster 2
Klrb1c	0.580827157	1.144473845	1.323926338	-1.250542321	-1.137543723	-1.46087149	0.916132681	0.90456128	0.138234501	0.178062266	-0.615937111	-0.721323424	Cluster 1
A330078L11Rik	0.110397695	1.1503323	0.942004364	-1.226601167	-1.527139715	-1.094529043	0.128355894	-0.590022588	1.040369304	1.45976828	-0.405492869	0.012557543	Cluster 1
Pvr	-0.589702538	-0.773471554	-0.802600408	1.491407437	1.331694275	1.783693791	-0.192119716	0.291917951	-0.450718802	-0.445380439	-1.243291555	-0.401428439	Cluster 2
Abhd2	-0.389630563	-0.37209151	-0.436931013	1.761263156	1.214795808	1.707045601	-0.690799498	-0.23562	-0.025131384	-1.280540404	-0.439489568	-0.812870625	Cluster 2
Notum	0.758479638	1.081244988	0.602855239	-1.562968785	-1.102416632	-1.579849205	0.283297558	-0.695553205	-0.073706096	1.222245679	0.302833624	0.763537198	Cluster 1
S100a5	-0.431140019	-1.484153021	-1.783016039	-0.003467416	-0.458829743	0.405955007	1.125205456	0.272852492	-0.457401579	0.2456056	1.556719729	1.011669532	Cluster 4
E2f1	-0.057639303	-0.399613831	-0.385377337	1.588851661	1.655533975	1.503558356	-0.199344982	-0.484618001	-0.777412906	-1.248086762	-0.671500765	-0.524350106	Cluster 2
Ddx4	0.537039871	0.413162348	0.32608484	1.586795234	0.967635705	1.365207494	-0.773936969	-0.320687536	-0.899459172	-1.113664212	-1.348381173	-0.739796429	Cluster 2
Txn2	-0.42410295	-0.112386599	-0.143544949	1.667236383	1.615218721	1.514359577	-0.491587636	-0.80535374	-0.898689966	-0.297540811	-0.828058615	-0.795549416	Cluster 2
Slc12a6	0.391097495	1.143888947	1.052898166	-1.204676835	-1.553679438	-1.379331744	0.223666172	0.408562554	0.40798617	1.371666988	-0.544576762	-0.317501712	Cluster 1
Plin4	0.065065244	-0.015725242	-0.436527258	-1.472008104	-1.397978921	-1.554049288	0.640214791	0.884541348	0.411189321	1.079114781	1.152822684	0.643340644	Cluster 1
Umps	-0.189367605	-0.351242487	-0.341488707	1.912168919	1.488309541	1.464958457	-0.632961242	-0.675479986	-0.798414079	-0.761085215	-0.631559312	-0.483838284	Cluster 2
Akap13	1.03785005	0.77544051	0.789455251	-0.804485239	-1.256033554	-1.186182364	0.071671487	-0.268503309	-0.342096565	2.106110788	-0.389722397	-0.533504659	Cluster 1
Spag6l	0.887451085	0.685502037	0.880403871	0.885986281	1.023553539	0.286782638	-0.109975441	-0.496621327	-0.534795193	-0.627610226	-0.44919027	-2.431486994	Cluster 3
Plcz1	-0.804335832	-0.183408867	-0.007430207	-1.159453237	-0.945249421	-1.188624364	0.923532993	0.822601877	0.756713684	1.321484863	1.396653406	-0.932484894	Cluster 1
Slc39a8	-0.315303094	0.024814978	-0.549806	1.663116737	1.04762367	1.39204096	0.083416842	-0.033012547	-0.01039073	-0.319317252	-1.835553341	-1.147630222	Cluster 2
Trbv13-2///LOC665506///Trbv1///Tcrb-J	1.453165209	1.770820061	0.834031405	-1.58891211	-1.164788693	-0.066472498	-0.038527453	-0.23985788	-0.630183747	-0.545692405	-0.335502279	0.55192039	Cluster 1
Vmn2r1	-0.635974727	0.09874952	0.092925127	-1.316272955	-0.622452231	-1.988840568	0.355138075	0.598774153	-0.010396101	0.88887437	1.235717364	1.303757974	Cluster 1
C730045O03Rik	0.260775841	-0.54095783	-0.697473257	-0.923325422	-0.560930966	-1.773246472	0.213763951	0.261540626	-0.220611625	1.150282804	1.833678439	0.996503912	Cluster 1
Sorcs1	0.410535184	-0.704005346	-0.642430409	-0.332397292	-0.254266437	-0.73326631	2.113434179	-0.726768388	-0.338205535	1.938202346	-0.562185287	-0.168646704	Cluster 1
Gm5148	-0.288125926	0.025989186	0.290277645	-1.727423755	-1.376243146	-1.514646121	0.642932216	1.079269411	0.739769063	0.750896019	0.793732473	0.583572935	Cluster 1
Fam131b	0.977620843	0.711907714	1.238818552	0.601977418	1.109991687	0.147924227	-0.217698756	-0.097530054	-0.191893544	-1.163231004	-1.757676105	-1.360210979	Cluster 3
Sox17	-1.069550969	0.07911171	-0.14296071	-0.590877473	-0.749193067	-1.830827389	0.885019784	-0.063677593	1.39498964	1.64469263	0.098270464	0.345002971	Cluster 1
Slc30a7	-0.755824837	-0.590607343	-0.370574005	1.679640951	1.494587692	1.711710662	-0.512236178	-0.33089725	-0.404484434	-0.968603823	-0.599111057	-0.35360038	Cluster 2
Herc6	-0.697154119	-0.579384283	0.236007279	1.649989134	1.378522408	1.685391075	-0.729057948	-0.144215829	-0.386125819	-0.839979895	-0.869308886	-0.704683117	Cluster 2
Olfr1308	-0.513903464	-0.526057144	-0.588970284	-0.522163277	-0.677354369	-0.529024629	-0.542414162	-0.254865096	0.113069325	-0.124921286	1.954664664	2.211939723	Cluster 4
Nlrc5	-0.013036916	-0.717467829	-1.048179823	1.146744829	0.915517459	1.809794085	0.370577365	-1.123283674	-1.440148254	-0.527928997	0.245934604	0.381477151	Cluster 2
Cpne1	-1.471458196	-0.798743728	-0.280165961	1.301836812	1.438217675	1.299897956	-0.798743728	-0.11625679	-0.414276858	0.927754062	-0.985360244	-0.102700999	Cluster 2
Cstl1	-0.496757033	-0.493872173	-0.587460426	-0.556213103	-0.611287385	-0.414547642	-0.518832319	-0.28627303	-0.115838819	-0.130690039	1.935344716	2.276427253	Cluster 4
Tifa	0.224736375	0.69397927	0.523980664	-1.66611025	-1.415067699	-1.659336299	-0.136713359	0.793074121	0.786343843	0.21372699	0.78296947	0.858416873	Cluster 1
Ghr	0.82942433	1.111322831	1.463950312	-1.078849829	-1.553566146	-1.717174938	0.008955337	-0.009957862	0.082940078	0.603153823	0.169209646	0.090592418	Cluster 1
Syt11	1.518133848	0.954775927	0.613978717	-0.545962133	-1.001072109	-1.540887158	-0.767928247	-0.744122478	0.487987075	1.471834669	-0.428918599	-0.017819511	Cluster 1
Nckap5	0.79801851	0.81293194	1.399993218	-1.35535778	-1.34681547	-1.31860109	0.471852839	0.694848258	0.188587269	-1.133379585	0.485414634	0.302507257	Cluster 1
Bclaf1	0.85992822	0.314531527	0.209537083	1.034455781	0.973453794	-0.422200318	-0.376978741	-1.93632238	-1.164855532	1.244339781	0.285595647	-1.021484862	Cluster 3
Usp34	0.609876089	0.13821919	0.535633443	-1.784386206	-1.63334812	-1.459266994	0.225230929	0.680294143	0.606576964	0.596352125	0.717114961	0.767703475	Cluster 1
Anxa2	-0.846468449	-1.470211295	-1.822463058	1.216877985	1.116446392	1.392553329	0.13718234	0.183938948	0.154838665	-0.186938865	0.148310739	-0.024066731	Cluster 2
C2	0.862897675	0.833029246	-0.103002176	-1.540238906	-1.901487846	-1.001530459	0.235095968	0.73567129	0.798044667	-0.118290634	0.055533698	1.144277475	Cluster 1
D530014G21Rik	-0.379291272	-0.267608242	0.136336755	0.000865433	-0.357211165	0.280230505	0.32097686	1.524199002	1.729757225	0.201285352	-1.679734383	-1.509806067	Cluster 3
Btbd11	0.953629666	0.983485538	1.566001606	-0.814261011	-1.157911523	-1.225859135	0.494211847	0.350615942	0.168692729	0.767382748	-1.089312109	-0.996676297	Cluster 1
Ralgps2	-0.249175122	-0.022806228	0.348261684	-1.675481275	-1.394379442	-1.589826156	0.632792507	0.754090772	0.801393886	0.703551785	0.843258916	0.848318672	Cluster 1
Phf8	-0.396670256	0.529448278	0.53299436	-1.40687549	-1.444876679	-1.420873297	0.492952955	1.240120679	0.999340812	-0.522280871	0.411452036	0.985267473	Cluster 1
Alppl2	-1.265222546	-1.687494897	-1.446541218	0.742150306	0.198667112	0.966508756	0.312736522	0.212555414	1.364092354	0.909631133	-0.321448975	0.014366039	Cluster 4
Rep15	0.634381702	0.61111452	0.903251145	-1.520582261	-1.503940116	-1.812322103	0.213565958	0.271760242	0.479101783	0.215374091	0.845943635	0.662351403	Cluster 1
Bax	-0.363411851	-0.242259866	-0.208853401	1.54237584	1.643735645	1.559475001	-0.21636393	-0.469702846	-0.780297539	-1.290956975	-0.689750307	-0.483989772	Cluster 2
Tmem116	0.12073083	0.436283749	0.057724668	-1.285041751	-1.775815011	-1.594607855	0.677137791	0.846151187	0.364480705	1.345404704	0.386365217	0.421185765	Cluster 1
Nfatc2ip	-0.167223384	-0.203488895	0.033098226	1.404015541	1.541830434	1.498721522	-0.290982243	-0.819315945	-0.307480442	-0.051905883	-1.363827133	-1.273441799	Cluster 2
Kmt2e	0.355410887	0.742778928	1.266744373	-1.75082292	-1.273477427	-1.68105786	0.625127834	0.343188351	0.327618836	0.683468335	0.013109614	0.347911049	Cluster 1
Psmd1	-0.3589575	-0.434521673	-0.718070927	1.805649388	1.139501468	1.827843759	-0.683742937	-0.732140762	-0.500188127	0.072737341	-0.743238718	-0.67487131	Cluster 2
Syt2	-0.302733296	-0.987248646	-1.323971854	-0.054539789	-0.360170468	-1.807118231	0.67859554	1.251694222	1.053808812	0.668684095	1.09039445	0.092605165	Cluster 4
Fam69c	-1.532482214	-1.86007605	-0.60404337	-0.170693961	-0.63665196	0.064676197	0.846392604	0.904957141	0.884393185	1.190351233	0.800638215	0.112538979	Cluster 4
Nceh1	-0.212160398	0.150078987	0.269450144	-1.580137203	-1.218377718	-1.852997349	0.432470564	0.6723405	0.90833589	0.865210848	0.726302478	0.839483256	Cluster 1
Mapre3	-0.946150479	-0.201941881	-0.573192728	-1.225295769	-1.242791219	-1.18771608	0.45614311	0.913774641	0.938357314	1.319645717	1.079640351	0.669527024	Cluster 1
Lipe	0.185369312	-0.299724226	-0.353614042	-1.089921623	-1.524172632	-1.585986968	0.411625659	0.647185957	0.410154473	1.498927213	1.221436193	0.478720684	Cluster 1
Chmp4b	0.2966753	-0.335044303	-0.026842284	1.077040506	1.33788403	2.042668915	-0.78751248	-0.858059442	-1.140870853	-0.214151561	-0.650415561	-0.741372267	Cluster 2
Spata4	-0.515932296	-0.525892484	-0.580216218	-0.498464786	-0.682800373	-0.546809002	-0.545763887	-0.246922388	0.123232968	-0.14729931	1.961346486	2.205521288	Cluster 4
Sh2d4a	0.947992984	1.074239344	1.12189682	-0.350933101	0.929401253	0.80202522	-0.101063427	-1.513728625	-1.470139736	-1.25174308	-0.168336333	-0.019611319	Cluster 3
Cdk17	1.070567661	0.54249647	0.502225442	-1.491021021	-1.605257166	-1.71076615	0.233903501	0.178411846	0.45066756	0.849227448	0.70196696	0.27757745	Cluster 1
Rfpl4	-0.28481834	0.035283638	-0.33926399	1.580265564	1.585661621	1.175130644	-0.026079751	-0.387112553	-0.698641453	-1.861167499	-0.345825859	-0.433432023	Cluster 2
Ndufab1	-0.496998993	-0.495354211	-0.586948254	-0.552478073	-0.617738154	-0.414884193	-0.518345509	-0.283008237	-0.099751284	-0.145785421	1.937307756	2.273984572	Cluster 4
Ehd2	0.169109469	0.160969914	0.352317753	-2.056928983	-1.542729187	-0.830378432	0.391049741	0.539969221	1.043722133	1.37247375	0.092584095	0.307840525	Cluster 1
Cmya5	0.675828904	0.76496009	0.780586534	-1.573777941	-1.458937998	-1.855503536	0.312576336	0.405116366	0.717047575	0.321722027	0.397213839	0.513167805	Cluster 1
Fam179a	0.472421597	-0.001354527	0.020754144	1.571576232	1.844459388	0.149769787	-0.813851575	-1.495344655	-1.032659356	-0.128135986	0.309589601	-0.897224649	Cluster 2
Fam84a	-1.257092664	-1.024503401	-1.624965392	-0.388644768	-0.613067489	-0.374286294	0.694423377	1.19875122	1.086641438	0.432707054	1.050861447	0.819175472	Cluster 4
St7l	-1.080138151	-0.377754628	-0.634725934	-1.23281955	-0.784244098	-1.233889271	0.441395677	0.62718319	0.890731894	0.612183205	1.512119462	1.259958203	Cluster 4
Acat3	-0.047146399	-0.850759761	-1.734379069	1.158705602	1.751132842	0.886934469	-1.05138932	-0.809165599	0.163520279	0.187112277	0.479813192	-0.134378514	Cluster 2
Mc3r	-0.953540918	1.47575422	-1.976014963	-1.3052125	-0.3349693	-0.014031289	0.807097943	-0.011882861	0.846476512	0.687473757	0.544825716	0.234023682	Cluster 4
Ang2	1.026080669	1.334123702	1.879062361	-0.349121986	-0.071259279	-1.136758005	-1.25653514	0.254489582	0.293963714	-1.01159751	-0.462902392	-0.499545716	Cluster 3
Efr3a	1.439386415	0.412395262	-0.164272373	1.498217059	0.492532126	0.992109964	-0.519229957	-0.773252875	-1.143390092	0.112707276	-0.775265516	-1.571937289	Cluster 3
Fbxl7	1.451020567	1.710272089	1.455535888	-0.317065011	-0.980058441	-0.821051751	0.272049728	-0.907759973	-0.665162707	-0.833341449	-0.097346806	-0.267092135	Cluster 3
Esr2	-0.411425527	-0.209497704	-0.331737116	1.921663161	1.961671495	0.433899663	-0.073013567	-1.101146916	-1.061873933	-0.661930504	-0.399333441	-0.067275612	Cluster 2
Plekha1	-1.840112674	-1.016278061	-1.580369408	-0.291236708	0.173624806	-0.084078169	0.946042204	0.608050884	0.805385623	0.300914516	0.963619303	1.014437684	Cluster 4
Pid1	0.135732615	0.391483925	0.087427388	-1.587104317	-1.577925885	-1.625490795	0.673294373	0.908560863	0.737658635	0.282898068	0.906788637	0.666676491	Cluster 1
Adgrg6	0.160609499	-0.321773807	-0.120636164	1.351418101	1.192698747	1.39468223	-0.195597995	-0.216103095	0.092762831	-0.009662508	-1.785318476	-1.543079363	Cluster 2
Dll1	0.611104385	0.294896742	0.939391535	-1.660048323	-1.328202315	-1.097748137	0.729190261	0.98459058	0.320542474	-1.103452446	1.010538158	0.299197086	Cluster 1
Cap2	0.527601926	0.209646102	1.436640326	-1.365309334	-1.107839655	-1.692290276	0.427856068	0.587963792	0.64767288	1.135613851	-0.18630332	-0.62125236	Cluster 1
Dapk3	-0.760711904	-0.495817086	-1.527882789	1.709524298	1.506464296	1.323691208	-0.183563189	-0.722006603	-0.26933176	0.098549825	-0.218449322	-0.460466973	Cluster 2
Ccnh	-0.696811685	-1.157995809	0.479293114	0.119198637	0.618960002	0.242589137	-0.313524255	1.010850486	1.17522768	-2.326333177	0.751756251	0.096789619	Cluster 2
Col4a6	-0.502076101	-0.374968556	-0.228201258	-1.438235811	-1.175811574	-1.538637034	0.75675067	0.807209184	0.748979945	0.803445085	1.151152022	0.99039343	Cluster 1
Cenpf	0.25696335	0.062366445	0.127495552	1.331826122	1.524534067	1.567632498	-0.288860277	-0.829929089	-0.920810229	-0.918267422	-1.137263605	-0.775687412	Cluster 2
Grb14	-0.18546441	0.830137265	-0.244623356	-1.341412883	-1.544364914	-1.627060659	0.667085924	0.832602157	0.79723407	1.133384612	0.124916352	0.557565843	Cluster 1
Olfr1349	-1.058155149	-0.504169163	-1.24054865	-0.543022509	-0.627867673	0.30935074	0.238311633	-0.231970718	-0.156568678	0.029200698	1.864208483	1.921230984	Cluster 4
Sh3bgr	0.509060066	-0.003986442	0.878824259	-1.986983888	-1.479314329	-0.977213096	-0.144208343	1.224209734	0.961947606	0.099891899	0.482637822	0.435134712	Cluster 1
Vmn1r227	-1.220218085	-1.621898783	-1.24839443	-0.290250321	-0.278056606	0.486076911	0.397998406	0.065214402	0.196173297	0.595574133	1.695132638	1.222648438	Cluster 4
Kif1a	-0.514705078	-0.303112622	-0.166884922	-1.362664438	-1.151485923	-1.69476867	1.015477324	0.668259293	0.898231603	0.84072783	0.905945404	0.864980199	Cluster 1
Olfr822	-0.408901084	-1.431822665	-0.532367859	0.672165921	-1.201545578	-0.35737946	-0.18867264	0.343559743	-0.871978654	1.734356084	0.980821625	1.261764566	Cluster 4
Kcnh1	0.290970866	-0.955159739	-0.351105771	0.1228213	0.680947753	0.505395508	-0.953804604	-1.293856897	-1.078206316	2.252380962	0.284756108	0.494860829	Cluster 2
Luc7l2	-0.210447881	-0.108900879	1.273244631	0.585919481	0.136749013	1.055272511	0.273151649	-0.289905923	-0.893832479	1.355937312	-1.545706484	-1.631480952	Cluster 3
Sptbn1	0.274167228	0.338629678	0.725740376	-1.127332824	-1.65623265	-1.341015804	0.361832791	0.361832791	0.418155668	1.993185756	-0.154774171	-0.194188841	Cluster 1
Olfr1383	0.607443325	1.028019962	0.633386907	-1.544446051	-1.675021701	-1.62744104	0.206760393	0.341214276	0.556307901	0.424947934	0.265400054	0.783428038	Cluster 1
Fam114a1	-0.416181183	-0.619275217	-0.882267505	1.688421131	1.681109166	1.394872255	-0.265465085	-0.400148144	-0.601265528	-1.165469882	-0.152084528	-0.262245479	Cluster 2
AU022855	0.904665233	0.590415194	1.313401812	-1.492209	-1.201202003	-1.752642212	0.197861409	0.234024333	0.351408581	-0.482616042	0.774921518	0.561971176	Cluster 1
Depdc1b	0.208750288	-0.000415835	-0.112829428	1.301639991	1.603306488	1.580486068	-0.374612613	-0.57988392	-0.74727958	-1.415705411	-0.919873897	-0.543582152	Cluster 2
Pld6	0.045451689	-0.061042094	-0.42333844	-1.551514053	-0.897358009	-1.799408726	0.522673121	0.679177796	0.709723457	0.324506566	1.132892745	1.318235949	Cluster 1
Fhl3	-0.455750982	-1.758998087	-1.142536617	0.270675445	1.141709174	1.542910947	-0.345712852	-0.887334368	0.660096277	0.150121207	1.094385221	-0.269565363	Cluster 2
E230008O15Rik	0.890729028	0.579420301	0.959638753	-1.467719272	-1.939359347	-1.382491426	0.078711268	0.499299522	0.233373515	0.433698327	0.512404761	0.602294569	Cluster 1
Ctnna3	-0.492073985	-0.463196432	-0.558086767	-0.36121633	-0.140935518	-0.421153144	-0.618445802	-0.534012663	-0.237392585	2.948645611	0.214986602	0.662881012	Cluster 4
Ppm1l	0.750867393	0.947204162	0.890640289	-1.679170876	-1.213920178	-1.861877864	0.373479342	0.334848649	0.408361963	-0.01080007	0.581565698	0.478801492	Cluster 1
C530030P08Rik	1.027663461	0.638285443	1.045833997	-1.252325394	-1.386343201	-0.917222161	0.546473059	0.486733515	0.210253299	0.881866519	-1.623708984	0.342490448	Cluster 1
Cyp4f16	-0.066688339	0.214834666	-1.17654539	1.776683426	1.823670101	0.619695051	-0.54378726	-0.983059937	-0.454260986	-1.056400057	0.149220963	-0.303362238	Cluster 2
Ufm1	-0.891720427	-0.754464511	-0.612710177	1.665352945	1.586457984	1.635318622	-0.456700472	-0.416154409	-0.538830918	-0.664832113	-0.15463123	-0.397085295	Cluster 2
Syncrip	-0.892257944	-0.568592493	-0.559197883	1.691392204	1.281756279	1.873515516	-0.481966432	-0.429560862	-0.226421882	-0.297444578	-0.817687543	-0.573534385	Cluster 2
En1	-0.513060232	-0.520504028	-0.584674886	-0.517201684	-0.672114917	-0.51877525	-0.538044798	-0.252044935	0.101964022	-0.159637814	1.954374848	2.219719674	Cluster 4
Tpte	0.426420357	1.068231145	1.334880997	-0.94365134	-1.738795345	-1.480976815	1.134124493	0.618214913	-0.212293095	-0.267926574	0.050536319	0.011234945	Cluster 1
Susd2	-0.849645173	-0.506872047	-2.128492171	1.41339677	1.240908468	1.113296518	0.380415118	0.264591841	0.079695392	-0.386710803	-0.035930704	-0.584653208	Cluster 2
Nbeal1	0.223142489	0.287580374	-0.352359367	-0.793749314	-1.771373498	-1.395929956	1.078188569	0.756604072	1.247435625	1.251035937	-0.387850927	-0.142724006	Cluster 1
Vgll2	-0.503631337	-0.506870253	-0.590045903	-0.541123262	-0.642130824	-0.44407246	-0.52252817	-0.268653217	-0.018020597	-0.162811692	1.946050884	2.25383683	Cluster 4
Dync2h1	0.660693682	0.847656852	1.396324278	-1.18732774	-0.642616338	-0.916539833	0.663269143	0.420026288	0.752800747	-1.952705962	-0.363945022	0.322363904	Cluster 1
Itga11	0.503038453	0.313090244	0.494094198	-1.506897307	-1.473070206	-1.906018202	0.695487291	0.661514077	0.730318915	0.222291922	0.746136074	0.520014542	Cluster 1
Cldn1	0.155805993	0.968083929	1.298194425	-1.580276436	-1.107740697	-1.661722318	0.247224619	1.073049972	0.460839644	-0.397880473	0.011337614	0.533083728	Cluster 1
Adssl1	0.497584858	0.71588255	0.812492027	-1.690752967	-1.497488687	-1.631318955	0.396974441	0.23301039	0.549497145	0.004908215	0.738179016	0.871031966	Cluster 1
Impad1	-0.790165321	-0.653403438	-0.309380771	1.604119732	1.572695472	1.703230621	-0.335089429	-0.402638275	-0.480413745	-0.92866629	-0.659432144	-0.320856413	Cluster 2
Slc22a15	-1.514325082	-1.451399876	-1.192606768	1.05112073	0.070447183	-0.487570352	0.657003023	0.509367899	-0.283855141	0.39298891	0.6910183	1.557811175	Cluster 4
Lgals4	0.489981276	0.391803069	0.5364762	-1.874318819	-1.145173101	-1.740023456	0.667750554	0.177566671	0.06168526	0.78832412	0.890814379	0.755113847	Cluster 1
Mapk11	-1.364448956	-1.498847355	-1.775730509	0.148553711	0.173722525	0.329476528	0.450710821	1.42265769	0.534554442	0.264969321	0.401395822	0.91298596	Cluster 4
Ccdc141	0.965089387	0.820059692	1.016978229	-1.362601528	-1.08360459	-1.751266109	0.050270571	-0.567845764	0.199687565	1.289108605	0.483587678	-0.059463737	Cluster 1
Elavl1	0.129075661	0.175519986	0.447898979	-1.597178046	-1.447908336	-1.770799898	0.461852541	0.801812907	0.801812907	0.380724745	0.900935459	0.716253094	Cluster 1
Slco1a5	-0.383103098	-0.119977147	-1.156698204	0.4659573	2.34404175	0.803987406	-0.045926532	-0.552972468	0.385215564	0.468007646	-0.984420741	-1.224111477	Cluster 2
Arf6	-0.844691643	-1.172602969	-1.768233082	0.341385461	0.034584322	0.637806243	-0.197128826	1.038237201	0.709206977	-1.036092135	1.225816016	1.031712435	Cluster 4
6720462K09Rik	0.826804836	0.748558951	0.961587048	-1.536568577	-1.713547089	-1.59504353	0.42475561	0.567483367	0.224875994	0.513706355	0.345027796	0.232359239	Cluster 1
Olfr1153	-0.310861439	-0.108226249	1.107318012	-1.564718218	-1.170545535	-1.555425097	0.319006357	1.283223761	0.632185943	-0.12880827	1.015513278	0.481337459	Cluster 1
Sdc4	-0.42694517	-0.36808608	-0.458053766	-1.388387676	-1.245372521	-1.465288303	0.683305182	0.878196683	1.014439941	0.876134543	1.008467451	0.891589717	Cluster 1
Ccdc93	-0.412091691	-0.000255752	1.259071683	1.08911157	1.08911157	1.53237489	-0.264201777	-0.542571783	-1.017767409	-0.316623088	-0.978709991	-1.437448224	Cluster 2
Masp1	-0.665074561	-0.453578586	-0.028279832	-1.03031216	-1.32071022	-1.692109531	0.973512521	1.016965425	0.792056945	0.764641045	1.084666585	0.558222369	Cluster 1
Dpysl5	-0.980862462	-1.671198492	-1.806150762	0.161352482	0.441210201	0.937736045	0.238651727	-0.144925676	0.213451604	0.412581276	1.393262578	0.804891479	Cluster 4
Hist1h4d	0.743479578	0.124598483	0.013460591	0.996816894	1.560985803	0.59355068	-2.235432018	-1.06396472	-0.371430921	0.317576096	-0.181768307	-0.497872157	Cluster 2
Iglon5	-1.06648418	-1.191780748	-1.596565761	0.178840356	0.549053256	1.145751965	0.064299678	-0.561413724	-0.012808225	-0.222362389	1.670318204	1.043151569	Cluster 4
Olfr1270	-0.53390683	-1.592328359	-1.271433637	0.050964253	-0.628659511	1.207246348	0.335113662	-0.063645397	-0.397722147	-0.078787255	1.427176451	1.545982424	Cluster 4
Magee2	-0.433563377	-1.200681399	-0.959047067	1.724007453	0.483357183	1.035872116	-0.61870367	1.21605582	-0.983211751	-1.018413995	0.272798373	0.481530314	Cluster 2
Camkv	-1.145487198	-0.975440971	-0.937274963	-0.688978161	-1.170693993	-0.600727304	1.067341033	1.261058343	0.379448324	1.113004463	0.627089549	1.070660879	Cluster 4
Naa10	-0.552310868	-0.472357252	-0.492356826	1.751321513	1.735100464	1.421112836	-0.389383981	-0.505965864	-0.850409993	-0.801199284	-0.379195967	-0.464354779	Cluster 2
Nanos1	-0.31199894	-1.008960394	-0.201642711	1.369084701	1.254265308	1.931375539	-0.428643095	-0.443646501	-1.079408055	-1.051218751	-0.101332116	0.072125015	Cluster 2
Dido1	-1.112175234	1.275349908	0.430465429	1.174823824	-0.074892302	0.456457344	0.052590449	0.673327929	-0.57472341	0.811685016	-1.373836978	-1.739071975	Cluster 3
Dock8	0.534021934	0.559409603	0.643485776	0.467535913	-0.586155309	1.000263253	-0.16598239	0.423505291	0.070323689	-0.215215258	-2.855099007	0.123906505	Cluster 3
Atp2a2	0.383780006	0.622356789	1.023392304	-1.754579817	-0.877463639	-0.733041908	0.428803661	0.776130626	1.638015881	-0.215664634	-1.229846258	-0.061883011	Cluster 1
Klhl24	0.717945819	1.020273177	1.200102424	-1.326992569	-1.193569713	-2.014905623	-0.023370952	0.658629904	0.402030055	-0.008007742	0.302915715	0.264949505	Cluster 1
Galnt14	0.450590515	0.308148111	-0.007151854	-1.149705938	-1.312319197	-0.810435157	-0.955932527	1.413622791	1.34864419	-0.940322809	0.736099738	0.918762137	Cluster 1
Vapb	-0.377227337	-0.028837298	-0.504152213	0.844526258	1.54481936	2.241458974	-0.423303296	-0.812395211	-0.884483634	-0.485997302	-0.568145766	-0.546262536	Cluster 2
Trim9	-0.552725377	-0.557262247	-0.631540099	-0.107715777	-0.704225778	-0.522842519	-0.573181861	-0.301404884	0.000809219	-0.219952736	1.940414631	2.229627428	Cluster 4
Hpca	2.06798547	-0.355707001	-0.682076895	-1.001755998	-1.617808271	0.89370491	-0.142043437	-0.287058116	-0.345318045	-0.212134809	0.717799107	0.964413085	Cluster 1
Uqcrb	-0.216489524	-0.246625792	-0.25780264	1.834727287	1.73051796	1.138363374	-0.427537389	-1.06032357	-0.991791918	-0.466064718	-0.270031702	-0.766941367	Cluster 2
1700052I22Rik	-0.492411431	-0.489093986	-0.576396414	-0.53649969	-0.616844813	-0.419088418	-0.510961446	-0.272588092	-0.107330159	-0.197507667	1.93995381	2.278768306	Cluster 4
Hectd2	0.766343307	0.681190969	0.764604421	-1.435512836	-1.545461722	-1.895021259	0.575963688	0.20243276	0.454877165	0.308557461	0.659797921	0.462228124	Cluster 1
Ang4	1.013694375	1.269762247	2.021508774	-0.561619507	-0.187407567	-1.223423676	-1.166034821	0.08084656	-0.012472905	-1.016553716	-0.071810409	-0.146489356	Cluster 3
Ahrr	-0.443410164	0.352692853	0.576582058	-1.498451765	-0.533515597	-2.072293736	1.31562057	0.805720291	0.205164943	0.234262262	1.021687082	0.035941203	Cluster 1
Acss2	0.296864543	-0.750664131	-1.137136689	0.832857979	1.494850874	1.052889837	-0.469410392	-1.34064014	-1.149341701	0.843037254	0.840015376	-0.51332281	Cluster 2
Hist1h2ab	-0.01696318	-0.280516114	-0.289089519	1.51576842	1.789883475	1.49954115	-0.619172556	-0.629861511	-0.646354129	-0.542234476	-0.96019457	-0.82080699	Cluster 2
Rgs6	1.24320625	1.392896663	1.095050038	-1.215350277	-0.92947534	-1.829944051	-0.317179244	0.5259399	-0.045038027	-0.251592786	-0.087201224	0.418688097	Cluster 1
Def8	0.346783691	-0.05224679	-0.502129238	1.817244167	1.559661146	1.199003798	-0.582027721	-0.853207559	-1.060370489	-0.843797434	-0.414663122	-0.614250449	Cluster 2
Rps6kb2	-0.462972342	-0.345322262	-0.706378013	0.664834077	0.021736832	-0.366316105	0.41282024	-1.19850953	-1.278882553	2.356898113	0.890667996	0.011423547	Cluster 4
Cyp2d22	1.075139625	1.462975379	1.297032387	-1.049777109	-1.301989719	-1.624929395	0.49064928	-0.192797706	-0.088328469	-0.419191809	0.34992433	0.001293207	Cluster 1
Taok1	0.871087295	0.75105753	1.343744141	-1.317167233	-1.611847207	-1.524622796	0.815955009	-0.127153044	0.38131091	0.506512273	0.206721737	-0.295598615	Cluster 1
Tfcp2l1	-0.783013071	-0.699466017	-0.781786147	-1.037574597	-0.999258389	-1.359463967	0.825742575	0.959834889	1.013287764	0.905203137	0.980979246	0.975514574	Cluster 4
1700101I11Rik	0.92303749	0.675504569	0.867430079	0.424334314	0.546852253	-0.418288708	-0.002698925	0.493695815	0.128784646	-0.919484486	-2.679142773	-0.040024274	Cluster 3
Rsph1	-0.869694579	-0.771243258	-0.728570113	1.436177031	1.563032674	1.275987152	0.545233424	0.189434295	0.002886565	-1.250703098	-0.938309901	-0.454230193	Cluster 2
Ehbp1	0.146265459	0.535884899	0.146754142	-1.638566054	-1.504101241	-1.443215434	0.551967641	1.174377142	1.304528404	0.426019909	0.032432709	0.267652422	Cluster 1
Slmo1	-0.040850202	-0.047352072	-0.341009955	-2.004792058	-1.269336869	-0.991933015	0.540363549	0.515707313	1.055608349	1.067115375	1.148506811	0.367972774	Cluster 1
Ppp2r2b	0.862811679	0.94708308	1.097209993	0.929485714	1.025106214	0.831816912	-0.953901536	-0.830341589	-1.027547751	-0.780834307	-1.245631448	-0.85525696	Cluster 3
Mtor	-0.520199173	-0.626744792	-1.128221758	1.576391675	1.413880949	1.741259434	-0.494985791	-0.256605264	-0.508022906	-0.973226635	-0.054541578	-0.168984162	Cluster 2
Lyn	-0.817727155	-0.937601202	-0.975444919	1.381883179	0.35471328	2.08126356	-0.294536073	0.638998226	-0.586175684	-1.001639893	-0.295690537	0.451957218	Cluster 2
Mef2d	0.391767001	0.445810423	0.630466431	-1.418987487	-1.494369213	-1.981506687	0.370662629	0.434252833	0.625527313	0.639216071	0.801989637	0.55517105	Cluster 1
Gm26512	0.813123393	2.0529864	1.230688032	-0.004381022	0.255190475	-0.502010398	-1.013575077	-1.078818546	-0.863460633	-1.148385115	0.088432102	0.17021039	Cluster 3
Lsm6	-0.786565511	-0.603688116	-0.367222411	1.578272039	1.660904266	1.674470985	-0.396620809	-0.247198201	-0.575384975	-0.513668432	-0.746264704	-0.677034131	Cluster 2
Th	-0.52964563	-0.53510721	-0.595940871	-0.522240617	-0.691588853	-0.346671129	-0.554663038	-0.265572591	0.075849979	-0.215924382	1.96088057	2.22062377	Cluster 4
Nln	-0.798805248	-0.227281977	-0.790508438	1.062549868	0.503393698	1.963555006	-0.539649045	0.635853376	0.389164379	0.11210361	-1.833022477	-0.477352753	Cluster 2
Etv5	1.314003339	0.775676079	0.227951391	0.807855519	0.914445096	1.279639272	-1.521912934	-0.408084571	-0.80762495	-0.627749724	-0.811392776	-1.14280574	Cluster 3
Plekhg1	0.841008637	-0.671580133	0.234985236	-0.363643794	-0.462856937	-2.467111048	0.289509848	1.165018695	0.458030454	0.260489635	-0.472042762	1.18819217	Cluster 1
Zfp758	0.575620959	1.353558377	-0.05009438	-1.544392206	-1.729038474	-0.57696681	-0.433124578	0.736761662	-0.314880341	1.442361756	0.082290941	0.457903095	Cluster 1
Olfr1260	-1.436493259	-1.081283204	-1.267502351	-0.417099566	-0.162286285	1.01990024	0.558320746	-0.14008106	0.474827874	0.419943771	2.046186403	-0.01443331	Cluster 4
Ank3	-0.01193787	0.079201978	0.495668983	-1.411266951	-1.576029817	-1.778871474	0.400751113	0.720134674	0.571752307	0.8156789	0.838328731	0.856589428	Cluster 1
Tbrg4	-0.685126081	-1.066520289	-1.448125582	1.586617683	1.149103567	1.300786561	-0.224839066	-0.476668921	-0.282793922	-0.520990732	1.010138944	-0.34158216	Cluster 2
Tmem194b	0.031533139	0.051616056	0.205604204	-1.161186222	-1.30280842	-2.086190039	0.309580568	0.384665206	0.76646102	1.147546148	0.970784934	0.682393407	Cluster 1
Cdc34	-0.081008509	-0.67039151	-1.067426557	1.766449357	1.344645087	1.501020729	-0.28383358	-0.559044882	-0.768005708	-1.096141278	0.089089086	-0.175352234	Cluster 2
Babam1	-0.516888482	-0.789872827	-1.712146546	1.563472842	1.364901188	1.372011772	-0.498826258	-0.521805693	-0.491280138	0.431414761	-0.00332487	-0.197655749	Cluster 2
Dhfr	-0.298607768	-0.483191456	0.115681916	1.587854243	1.839662556	1.276387745	-0.840732428	-0.422703721	-0.635030192	-1.13786784	-0.649390391	-0.352062665	Cluster 2
Ano4	1.524474738	1.257743457	1.313326659	0.128399909	-0.779911101	-0.642165371	0.145589858	-0.614057137	-0.140910746	0.506341751	-1.438184033	-1.260647983	Cluster 3
Dhtkd1	0.252491512	0.886801124	0.914800511	-1.718814667	-1.58789678	-1.431796779	0.118165137	0.168280636	1.012200343	0.624508471	0.523089473	0.238171019	Cluster 1
Jarid2	0.017934919	0.26002145	0.35217773	-1.378383176	-1.544248222	-1.731122906	0.385007955	0.667030805	0.805416429	0.095975655	1.292678261	0.777511098	Cluster 1
Tcp11l2	0.24443926	0.676026179	0.140167305	-1.239516293	-1.4059348	-1.928869802	0.273117564	1.013452134	0.79192333	-0.255639289	0.788998144	0.901836269	Cluster 1
Birc2	-0.170647074	-0.118173155	0.161817113	-1.594742602	-1.528145243	-1.468168911	0.52490213	0.987693238	0.857150365	0.605929088	0.757376257	0.985008792	Cluster 1
Plaur	-0.991867717	-0.598485056	-1.278518572	1.391136282	1.083272449	1.657745258	-0.257320567	0.245905813	-0.672592936	-0.871970336	-0.47987642	0.772571804	Cluster 2
Gm15672	0.389245423	0.707399883	1.033292897	-1.703109063	-1.530594526	-1.636776277	0.499731144	0.232063076	0.504061926	0.67608195	0.413639115	0.414964453	Cluster 1
Lman1l	-0.773620673	-1.639219516	-1.187422921	-0.793205846	0.143140441	-0.127475354	-0.01548838	1.4538142	1.180524897	1.087136687	0.937403478	-0.265587013	Cluster 4
Ankrd29	-0.927343536	-0.769363491	-0.861144525	-1.075037581	-0.739850247	-1.18892983	1.045190598	1.49961604	0.675439054	0.590984871	0.800603127	0.949835519	Cluster 4
2610307P16Rik	0.685522489	1.875313853	0.980309662	-1.561418009	-1.350543638	-0.891473161	-0.304579651	-0.26035242	0.340821963	0.808637286	-0.080477008	-0.241761365	Cluster 1
Itk	1.508807955	-0.063972272	-1.389943048	-0.417779758	-0.298265978	-2.00243187	0.718001397	-0.257096357	0.135785012	0.921423974	1.025003322	0.120467624	Cluster 1
Apoe	0.485196303	0.438904253	0.420591756	-1.618847526	-1.681954041	-1.653611829	0.654290237	0.494326828	0.514468357	0.577356865	0.645614983	0.723663814	Cluster 1
Ankrd13a	-1.375078973	-1.353680931	-1.633492244	1.316111294	0.53558651	1.228597261	-0.125427287	0.401952274	0.303739504	0.85389816	0.11054543	-0.262750997	Cluster 2
E130119H09Rik	-1.251377692	-0.952045433	-0.94953581	-0.918731581	-0.768111692	-0.690546999	0.657264632	0.758950955	0.8554569	0.552615116	1.287652505	1.418409098	Cluster 4
Obox5	-0.502818652	-0.505087994	-0.577463228	-0.519475702	-0.650784458	-0.473359318	-0.521579688	-0.255218334	0.014541853	-0.208363543	1.954917441	2.244691622	Cluster 4
Pdia4	-0.339633533	-0.51848629	-0.165115498	1.525397369	1.577877313	1.638187849	-0.588571156	-0.274681482	-0.781918441	-1.316797173	-0.510763475	-0.245495481	Cluster 2
Fam19a1	-0.744651687	-0.744742027	-0.600450924	-0.767725455	-0.856161727	-0.700357652	1.493205021	-0.554073077	-0.388649677	1.164258429	1.225277096	1.47407168	Cluster 4
Camk1d	0.546209506	1.00205225	1.715768763	-1.271117483	-1.584556287	-1.478455905	0.473879049	0.005169975	-0.105081946	0.360816237	0.265782482	0.069533359	Cluster 1
Tiam1	-1.594223931	-1.401764501	-1.244139278	-0.198429959	-0.430511184	-0.266015533	0.472951813	1.007899638	1.004810619	0.977214207	0.681397646	0.990810461	Cluster 4
Soga1	0.774234085	0.85817015	1.492587087	-1.606060199	-1.458941672	-1.36253083	0.039466538	0.536717043	0.591341117	-0.320506233	0.113575168	0.341947747	Cluster 1
Cenpw	-1.074994563	-0.602295695	0.237976121	0.712685577	1.42131557	1.649003763	-0.922363625	0.484281801	-0.27805191	-1.365692714	-0.877833234	0.61596891	Cluster 2
Cyp26b1	0.375739733	0.260845262	1.042994468	-0.606810358	-1.042949433	-1.292015466	-0.474868134	-1.349424925	-0.054497225	1.255082033	1.70934304	0.176561005	Cluster 1
St6galnac2	-0.591781102	-1.605563007	-0.871574616	-1.142921347	0.543116015	-1.092322905	1.154655343	1.024248501	0.141074958	0.523970582	0.916632919	1.000464659	Cluster 4
Mapt	0.329678279	0.237522067	0.670397557	-1.585949839	-1.44721901	-1.752623391	0.167194843	0.801431317	0.180401713	0.767851362	0.614271275	1.017043827	Cluster 1
Nol9	-0.785760855	-0.370770517	-0.168677357	-0.04956879	0.144534151	-0.006647854	0.191625169	1.513983192	1.063032296	0.041146205	-2.444107215	0.871211576	Cluster 4
Tmcc3	-0.240317913	-0.606431259	-0.643059996	2.0060737	1.314056319	1.528182962	-0.35459737	-0.299090736	-0.690706403	-0.77491509	-0.535993982	-0.703200231	Cluster 2
Poldip2	-0.017606573	-0.227590219	-1.034274906	1.769787448	1.523417278	1.45130342	-0.440557527	-0.902702593	-0.597054102	-0.768411456	-0.181886406	-0.574424364	Cluster 2
Cd86	0.063101615	0.141141126	-0.850876594	-1.436783392	-1.593170529	-0.528180837	1.018329782	1.142964403	0.808323808	-0.431102486	0.200752873	1.465500231	Cluster 1
Cadm3	0.608650336	0.580618357	-0.095114467	1.240908758	1.199570177	1.429387593	-0.295493986	-0.528119834	-0.503485484	-1.561692874	-0.880273985	-1.194954591	Cluster 2
Sod1	0.362993651	0.558427841	0.795264137	-1.627806756	-1.777356199	-1.458661065	0.293842346	0.384503813	0.64231872	0.98736837	0.33648016	0.502624981	Cluster 1
Slc6a12	-0.414143646	-0.219766701	-0.790140472	1.585870795	1.961444293	1.082322241	0.16407213	-0.31065927	-0.574509406	-0.693930722	-0.690202327	-1.100356915	Cluster 2
Tspan33	0.123160273	-0.136660475	-0.359000946	1.783303567	1.39029492	1.411898584	-0.666228124	-0.544404969	-0.533644195	-1.48929065	-0.553296821	-0.426131165	Cluster 2
Cbx7	0.274823086	0.358456452	0.568299737	-1.780544831	-1.544742889	-1.598300111	0.483783555	0.620235617	0.77561984	0.683985626	0.541808493	0.616575425	Cluster 1
Zfyve9	0.493114837	0.478021926	0.989460824	-1.278191874	-1.43699184	-1.692975247	0.709705171	0.037456219	0.561840795	1.422275485	-0.366079435	0.082363139	Cluster 1
Phgdh	0.300067196	-0.440163132	-0.837089328	1.288019765	1.992298597	1.27501324	-0.502157518	-0.314010745	-1.051980628	-0.789601665	-0.101640347	-0.818755435	Cluster 2
9630003H22Rik	-0.423030626	-0.39039081	-0.039930446	1.487014049	1.204237275	1.795770877	-0.558473205	0.225230298	-1.093997161	-0.105521379	-1.091441137	-1.009467736	Cluster 2
Ckap2l	-0.127467389	-0.164360079	-0.126949244	1.484922393	1.567967251	1.680563608	-0.427538366	-0.515619258	-0.744092161	-0.761474696	-1.187685855	-0.678266203	Cluster 2
Atp2b1	1.356183748	1.196404307	0.059944915	-0.491150517	-1.292800549	-1.117400156	0.43633675	-1.471130665	-0.151820521	1.323699085	0.535914794	-0.384181192	Cluster 1
Pcx	-0.276073921	-0.673876825	-1.373722255	-1.013532416	-1.02601951	-1.13459477	0.876496245	0.865933198	0.769736668	1.246483431	1.008569299	0.730600856	Cluster 4
Rspo3	1.021964388	0.638101171	1.023121488	-1.392351718	-1.414902776	-1.138341426	0.213799346	0.070157771	0.311234457	1.604173039	-0.698054006	-0.238901733	Cluster 1
Atg7	-0.089672182	-0.882650597	-1.791374702	1.544231923	1.516843714	0.876679997	-0.208826621	0.355664411	-0.27511294	-1.138524458	0.088187627	0.004553826	Cluster 2
Msh5	-1.572973869	0.14111019	-0.930451707	1.409900435	1.596362557	1.461139339	-0.188627451	-0.251940105	-0.162264269	-0.720306852	-0.293422626	-0.488525641	Cluster 2
Cd2bp2	-0.029845584	-0.220225219	1.127222879	-0.65936596	-0.725086746	-1.928745572	0.589656634	0.223766088	-0.338568065	2.070006955	-0.36758593	0.258770519	Cluster 1
Lonp2	1.256374213	1.043926007	1.295382223	-1.131869718	-1.257907015	-1.904848329	0.201749709	-0.091112293	0.028197471	0.250189953	0.128483106	0.181434673	Cluster 1
Antxrl	-0.680372249	-0.49434791	-0.598796942	-0.516919804	-1.177915617	-0.886676954	-1.050968	0.888256574	0.535365889	1.290310177	1.235100775	1.45696406	Cluster 4
Ppfia3	0.150738579	-0.310765334	-0.797482652	1.377401264	1.835033806	1.377401264	0.104421706	-0.526949327	-0.957068695	-1.085790537	-0.679727567	-0.487212508	Cluster 2
Rab13	-1.225130948	-0.712469249	0.824190434	1.150234013	1.416787349	0.972250517	-0.178169607	0.575555272	0.281451127	-1.247693524	-0.532674782	-1.324330602	Cluster 2
Map3k2	-0.572854981	-0.573662927	-0.644470711	-0.592915516	-0.706289956	-0.533352038	-0.58923958	-0.346931013	1.199385164	-0.313650858	1.697335622	1.976646796	Cluster 4
Taf1a	-2.216413902	-0.343202167	-0.319788557	0.562550723	0.275871097	1.23533734	-0.140830012	0.90408756	0.687286776	-0.208419506	-1.336399799	0.899920447	Cluster 2
D630003M21Rik	-0.005576855	0.114235174	-0.445152999	-1.612745242	-1.814659514	-0.80204354	0.961632968	0.464182419	0.785717853	0.232121046	1.367785154	0.754503537	Cluster 1
Dcaf7	-0.440732642	-0.652202307	-0.895102806	1.720471744	1.655798474	1.413478187	-0.499487441	-0.731300169	-0.554302583	-0.716841054	0.188659945	-0.488439347	Cluster 2
Gcnt2	-0.729568744	-0.562795485	-0.613261106	-1.139390363	-1.171977055	-1.260151335	0.729707628	1.037156484	0.858213636	1.495263497	0.762698987	0.594103857	Cluster 4
Lasp1	-0.75276196	-0.652280804	-0.661748759	1.571859312	1.335462427	1.581572722	-0.111818576	-0.178651484	-0.79279955	-1.250029771	0.491753779	-0.580557334	Cluster 2
Fam193b	0.793452509	0.506902295	0.886507634	-1.777023479	-1.474352196	-1.604341662	0.067067371	0.716799761	0.489724011	0.366225125	0.529313845	0.499724784	Cluster 1
Nuf2	-0.463176347	-0.444710189	-0.54152668	-0.518369555	-0.551277438	-0.401671119	-0.505048571	-0.332328009	-0.263527767	-0.221081376	1.925997245	2.316719807	Cluster 4
Kcnq1	-0.928213458	-0.592114713	-0.564362583	-1.035780895	-1.162437383	-1.308594805	0.798726455	0.778574449	0.991210789	1.191278871	0.984481217	0.847232056	Cluster 4
Myocd	0.885577119	0.755549887	1.010914091	-1.725975958	-1.095223124	-1.833374081	0.348441098	0.759034162	-0.136438211	0.321276716	0.278951987	0.431266313	Cluster 1
Spink5	-0.655985399	-0.638831717	-0.674021226	0.010126873	2.20936439	1.813252956	-0.670092376	-0.613743833	-0.599749757	-0.523538756	0.072626433	0.270592412	Cluster 2
Ostn	0.51565245	0.368007581	0.973200704	1.386300466	1.208921296	1.030858423	-1.047871944	-0.815496012	-1.133451542	-1.070942199	-0.776508136	-0.638671087	Cluster 3
Creld2	-0.053772542	-0.471082504	0.190593035	1.563954868	1.156960514	1.886663254	-0.728821533	-0.661512325	-0.627878013	-1.218662874	-0.587496183	-0.448945696	Cluster 2
C530042K13Rik	0.637607518	1.449529935	1.369223685	0.587964181	1.184603799	-0.456846305	-0.090195738	-1.083617094	-0.797553082	-0.576422258	-1.245172498	-0.979122144	Cluster 3
Cyr61	-1.127746155	-1.140494444	-1.283154082	-0.355899228	-0.852890204	-0.694425464	0.607805384	1.315426018	1.104184376	0.553536489	0.757986105	1.115671206	Cluster 4
Cops6	-0.62260012	-0.258901318	-0.826969756	1.480798951	1.488805617	1.819781551	-0.361909143	-0.416106878	-0.39452117	-1.190941816	-0.409106239	-0.308329681	Cluster 2
Chil4	-0.722534447	-0.755679286	-0.820107563	1.278152161	0.784189913	1.792528007	-0.030084367	-0.092206083	0.043841273	-0.221361133	-1.837192491	0.580454016	Cluster 2
Ets1	0.053692853	0.374141122	0.678054012	-1.878951798	-1.244734358	-1.530978234	0.266122611	1.215004128	0.734206836	0.002362792	0.694278972	0.636801063	Cluster 1
Rxfp4	-0.970794671	-1.470536705	-1.700899945	0.059692138	0.484424886	-0.010729494	0.155076892	-0.005239625	0.546034013	1.149723697	1.766230514	-0.002981701	Cluster 4
Agtr1a	1.534977606	1.390701535	1.098277503	-1.230455923	-1.219874618	-1.27730143	-0.205310111	0.289672522	0.14561356	-0.82353534	0.13608135	0.161153346	Cluster 1
Slc39a11	-0.476828224	-0.632723628	-0.638274186	1.697460167	1.577320365	1.56229238	-0.259090608	-0.261391735	-0.654909069	-1.129399717	-0.452415446	-0.332040297	Cluster 2
T	-0.177174254	-1.039730623	-0.999318108	0.412997737	0.221567915	-0.646636173	0.255755877	0.536061976	2.38770842	0.801993175	-0.969123405	-0.784102536	Cluster 4
Ipo4	-0.254707137	-0.626281002	-1.020321763	1.821080272	1.462857366	1.552056975	-0.464881891	-0.698743823	-0.500333583	-0.116149669	-0.545912112	-0.608663633	Cluster 2
Pcgf3	-0.489260718	0.434495228	1.900314713	0.113871474	-0.181654397	0.171906554	0.110991391	-0.139754573	-1.08509643	1.488234924	-1.778626519	-0.545421645	Cluster 3
Spint4	-0.501002061	-0.502744238	-0.57057623	-0.507293886	-0.652572204	-0.484733293	-0.52053231	-0.249650216	0.016387658	-0.228528874	1.956542341	2.24470331	Cluster 4
Aldh18a1	-0.221737114	-0.395236321	-0.436878873	1.780661728	1.58366646	1.480614568	-0.451973402	-0.571120767	-0.781420362	-0.242483884	-0.794654162	-0.94943787	Cluster 2
Kdm7a	0.765841827	0.854274813	0.798163908	-1.375679365	-1.632086169	-1.695147744	0.036616146	0.195137923	0.434440576	1.045148267	0.543633907	0.029655911	Cluster 1
Bpifb9a	-0.529023452	-0.525306433	-0.607279075	-0.55698403	-0.664535527	-0.077912718	-0.545325752	-0.293870685	-0.117324156	-0.275841959	1.936111046	2.25729274	Cluster 4
Igha	0.798219575	0.999179716	1.398157804	1.170255787	0.576755965	0.347607187	-0.293713658	-0.4921535	-0.755956671	-1.256015611	-1.286566428	-1.205770166	Cluster 3
Chml	-0.401803312	0.116410673	-0.418292886	1.604944533	1.364372057	1.784196666	-0.616781539	-0.821893663	-0.256665366	-0.686556488	-0.984225046	-0.683705628	Cluster 2
C3	-0.428685098	-0.79357445	-2.773957963	0.888894705	0.107830609	0.701168206	0.420712416	0.350127441	0.548957964	0.374967888	-0.068722267	0.672280549	Cluster 4
Gstm5	0.234557035	0.937559101	0.647776516	1.086529326	1.477738712	0.968738365	-0.895753649	-1.094867351	-1.411696641	-0.837894378	-0.675800802	-0.436886233	Cluster 3
Ces1f	0.244533858	-0.281062234	-1.158888162	-1.111995628	-1.108749956	-0.971326174	-0.275145028	1.084659794	-0.150660392	1.386776612	1.461327303	0.880530008	Cluster 4
Nras	-1.923278227	-0.17919825	-0.726707459	1.324381826	0.97327476	1.530008538	0.752155903	-0.861934025	0.097345015	-0.487942334	-0.344762865	-0.153342881	Cluster 2
Trio	0.648835562	0.890008755	0.849668559	-1.502713319	-1.616762802	-1.767808767	0.439894281	0.336853959	0.387205202	0.548448897	0.413834248	0.372535424	Cluster 1
Wnt9a	0.335284746	0.66627183	0.344111075	1.015930403	1.110510017	0.988685635	0.103003753	-0.075126571	-0.174537576	-0.712664952	-1.94652776	-1.654940602	Cluster 3
Sapcd1	-0.884083913	-0.711408351	-0.971855214	-0.971218905	-0.992124105	-1.126612559	1.277894354	0.663081239	0.813014026	1.066702291	0.998469297	0.838141839	Cluster 4
Wdfy1	0.772485828	0.112847076	-0.167818115	1.988651815	-0.012298822	1.383965887	-0.223090408	-1.001751474	-0.720755116	0.137753303	-1.53745796	-0.732532013	Cluster 2
Igf1	0.206519487	-0.262241737	-0.290901208	1.605694896	1.482474753	1.602732547	-0.726319126	-0.567108662	-1.039992937	-1.016467452	-0.476375075	-0.518015485	Cluster 2
Cpsf2	0.040205361	0.0378471	0.716775824	0.87307179	0.737059603	1.633909409	0.088557829	0.220296759	-0.304188268	-2.067698423	-1.244595392	-0.731241592	Cluster 2
4933406B17Rik	-0.494309563	-0.925505998	-0.623351818	-0.353436641	0.145378472	0.627064438	0.574818964	1.390574252	1.793040478	0.435067267	-1.317243962	-1.252095889	Cluster 4
4930519G04Rik	-0.411639736	-0.433873323	-0.470707692	-0.166176184	0.104581177	-0.399931741	-0.559210633	-0.494127088	-0.181203933	3.097436549	-0.17446873	0.089321333	Cluster 4
Olfr577	-1.003172059	-1.233680298	-1.408357624	0.32698128	1.057949419	1.108641678	0.539989617	0.67488031	0.780024153	0.98957932	-1.012716372	-0.820119424	Cluster 2
Rad54b	-0.277615391	-0.612906409	-0.492129888	1.6578699	1.615643213	1.589200987	-0.803020267	-0.786654203	-0.398617066	-0.085745049	-0.73706985	-0.668955977	Cluster 2
Il13ra1	-0.161291161	0.295312085	-0.03428645	1.515499955	1.220545442	1.767271595	-0.676222455	-0.543365668	-0.484086792	-1.303431007	-0.888977255	-0.706968289	Cluster 2
Scn1a	-0.364599475	-0.487976691	-0.401961692	0.023149061	0.079774893	-0.532607733	-0.640592334	-0.513939149	-0.009586563	3.064223697	-0.319422685	0.103538671	Cluster 4
Tnfrsf9	-1.00372493	-1.451060641	-1.613469458	-0.23621546	-0.368801057	0.126844506	0.595361802	0.268445365	0.187172999	0.583635572	1.586804019	1.325007283	Cluster 4
Nwd2	1.159165516	-0.436304592	-0.707133683	-0.647606278	-0.783157103	-0.620785711	-0.658647793	-0.401460231	-0.173935566	-0.398100315	1.697746587	1.97021917	Cluster 4
Adrbk1	-1.222668322	-0.760916655	0.503786541	-1.402292196	-0.568795862	-0.784975263	1.503835567	1.299924397	0.633609967	0.897543613	-0.598557874	0.499506088	Cluster 1
Pphln1	-0.002795952	0.111204848	2.147918201	-1.034761085	-1.079908276	0.984492741	0.163905412	0.594628824	0.597051739	-0.57821479	-1.329229916	-0.574291745	Cluster 3
Jun	0.236812287	0.071445996	0.757840881	-1.778310133	-1.308682322	-1.73179921	0.817206623	0.404605435	0.527613782	0.60623528	0.834621677	0.562409702	Cluster 1
Dopey2	0.24104839	0.120491901	0.458945747	-1.467211811	-0.972503968	-2.177761406	0.778601827	0.776939547	0.872579236	0.056677306	0.514253879	0.797939353	Cluster 1
Cyp1b1	-0.384878296	-0.408575424	-0.339713672	-1.416040137	-1.319537462	-1.400349941	0.547343759	0.827625872	0.91254999	1.204847282	0.802151423	0.974576607	Cluster 1
2900009J20Rik	0.478091829	0.658253218	1.169562932	-1.587297193	-1.417211076	-1.714352505	0.668588559	0.680309777	0.445097433	-0.203498976	0.499762677	0.322693326	Cluster 1
Map3k6	-0.62282323	-0.783720489	-0.95291961	-1.152405529	-1.109546025	-0.858537141	0.369499403	0.859231359	1.47790891	1.108288533	0.587438439	1.07758538	Cluster 4
Akap8l	0.66614958	0.353720249	0.393825703	-1.476125537	-1.649639099	-1.777377516	0.41496109	0.422451683	0.416387134	0.849693619	0.764575554	0.621377539	Cluster 1
Ing5	-0.1043444	0.154500532	0.431623798	-1.635534859	-1.630242588	-1.473113997	0.570582145	0.9850776	0.926879349	0.453447091	0.51416391	0.806961417	Cluster 1
Edil3	1.302676257	1.038964061	1.792152117	-0.671300987	0.236952705	-0.218334119	0.490066336	-0.794682812	-0.492850727	-0.103666026	-1.333824601	-1.246152204	Cluster 3
Mvk	-0.333783123	-0.32254261	-0.649030671	1.627852158	1.698404098	1.610677942	-0.464872012	-0.592555855	-0.616078984	-0.728623066	-0.59119348	-0.638254395	Cluster 2
Dph6	-0.787860959	-0.027209908	-0.375350336	1.414957575	1.5812495	1.657305838	-0.047600492	-0.553316042	-0.483464844	-1.33451142	-0.767324023	-0.276874889	Cluster 2
Gm16794	1.132052361	0.851383943	1.621117564	-1.395434602	-1.121123478	-0.540421352	0.408016566	-0.447918781	0.348639188	-0.145156902	0.670768433	-1.381922938	Cluster 1
Sprr2j-ps	-0.5113125	-0.745110655	-0.87328958	1.964903192	1.099846214	1.750798415	-0.488142935	-0.612028284	-0.415585641	-0.304039829	-0.306708924	-0.559329473	Cluster 2
Stfa3	0.043727579	-1.611956292	-0.474118738	-0.485580994	0.048511164	0.612276363	0.812727641	1.37620615	1.382350452	0.533099097	-0.725119098	-1.512123323	Cluster 4
Mical3	1.550093181	1.588487252	1.402564065	-0.510851495	-1.093335231	-1.418473891	0.060389984	-0.557067047	-0.426751247	-0.16505347	-0.108856698	-0.321145403	Cluster 1
Slc25a43	0.210302651	0.249101833	0.046092437	1.216930507	1.448885492	1.664658407	-0.225972555	-0.597236161	-0.883827558	-0.894512891	-1.282951289	-0.951470872	Cluster 2
Sdr39u1	-0.350653842	-0.32170142	-0.493392409	-1.283167647	-1.236427146	-1.502617905	0.52984884	0.835912228	1.301476909	1.280228598	0.532916306	0.707577489	Cluster 1
Scgb2b20	-0.495177701	-0.494296622	-0.565413343	-0.504381549	-0.643385659	-0.46909069	-0.513920092	-0.245427538	-0.025432471	-0.255287565	1.960075751	2.25173748	Cluster 4
1700022E09Rik	-0.492631114	-0.490825002	-0.564745839	-0.50663566	-0.637495428	-0.457668686	-0.510246395	-0.247487568	-0.045303727	-0.262802518	1.95701353	2.258828408	Cluster 4
Syn3	0.077572116	0.401109624	0.563820494	-1.692739086	-1.231813341	-1.885773741	0.714896254	0.910249351	0.705962231	0.298996383	0.598122858	0.539596856	Cluster 1
Ptgs2	-0.93517338	-0.962047303	0.092044851	-1.341294902	-1.369125383	-0.515746924	1.33168759	1.298055039	0.668599219	0.743246301	0.884932693	0.1048222	Cluster 4
Nipa2	-0.623348552	-0.29598879	-0.778186706	2.000993657	0.990295172	1.683451384	-0.39582119	-0.294076737	-1.098857183	-0.052867076	-0.593869451	-0.541724527	Cluster 2
Ift22	-0.418797057	-0.479848363	-0.592072402	1.589306476	1.796480976	1.510340314	-0.421814416	-0.186641588	-0.792783328	-0.708471581	-0.763651391	-0.532047641	Cluster 2
Tnfrsf22	-0.510831461	-1.30642619	-0.699439234	1.015071931	1.450121915	1.605753069	-0.110476619	-0.717048209	-0.680396866	-0.405412524	1.077675136	-0.718590948	Cluster 2
Zfp52	-0.118121022	-0.545781898	0.476339533	1.211367766	1.593405199	1.459958941	-0.170968825	-0.145677037	-0.653641283	-1.669151301	-0.833187123	-0.60454295	Cluster 2
Sel1l	-1.026877809	-0.902234457	-0.453966356	0.460769145	0.280452878	1.647775492	-0.187448893	1.035280092	-0.358518725	-1.911674083	0.593868867	0.82257385	Cluster 2
Pde11a	2.132703076	0.870604502	0.823731127	0.182819574	-1.238502085	-0.944585672	-1.277310133	0.129834513	0.200814068	-0.86214336	-0.257360441	0.239394832	Cluster 3
Barhl1	-0.551140151	-1.396625466	-1.997081143	0.47121989	0.819973119	0.643373627	-0.131328907	-0.406676925	0.427842656	0.628330978	1.6335619	-0.141449579	Cluster 4
Slc1a3	-0.178307716	0.400519324	0.486151404	-1.492921591	-2.129652184	-0.993827696	0.489282342	0.719853988	0.854801728	0.931390464	0.30266734	0.610042598	Cluster 1
Il17rc	-0.869805204	-0.861631145	-0.542724534	1.4690568	1.533384781	1.378669529	-0.000520837	-0.656340564	-0.509746692	-1.368523967	0.47979915	-0.051617316	Cluster 2
Mllt3	-0.210578539	0.254575261	0.680604887	-1.485906843	-1.489049767	-1.755903333	0.443722907	0.72569852	1.036608168	0.512303328	0.765051001	0.522874409	Cluster 1
Trdn	1.094853606	0.865621044	0.827803538	0.942860917	0.948780701	1.016483276	-1.01093439	-0.962383283	-0.710921467	-0.79412898	-1.12058614	-1.097448822	Cluster 3
Sbf2	-0.428238741	0.271010093	0.243627572	-1.175247885	-1.549913754	-0.739577272	0.895314929	0.775686575	1.112061279	1.701236664	-0.875204662	-0.230754799	Cluster 1
Ccdc155	-1.310216908	-1.732969588	-1.11361581	0.787622926	1.080609756	0.787075432	-0.42539965	-0.347474487	0.099037588	0.868821211	1.250166459	0.056343071	Cluster 4
Cfh	0.458377371	1.037282348	1.278767566	-1.501384894	-1.600854338	-1.566048361	0.502039778	0.139711426	0.502039778	-0.005056437	0.360977354	0.39414841	Cluster 1
Sae1	-0.190391158	-0.247453073	-0.549345961	1.637405021	1.465158509	1.777497421	-0.461645045	-0.743491576	-0.570759153	-0.7134962	-0.81972329	-0.583755494	Cluster 2
Col26a1	0.145533451	0.396660794	0.755529262	-1.561187082	-0.995981861	-1.869164374	1.283961131	0.081144467	0.297012432	-0.271589864	0.871627444	0.866454201	Cluster 1
Pitpnc1	0.660944927	2.239393388	1.080033172	-0.349178576	-0.962370687	-0.120340409	-0.427886184	0.194413517	0.187768858	-0.375099457	-1.637809928	-0.489868621	Cluster 3
Meox2	-0.449122221	-0.675374589	-0.387050565	-1.589871334	-1.123354332	-1.109082861	0.579385429	1.408888019	0.798023561	0.663372611	0.946150689	0.938035593	Cluster 1
Barx2	-2.542303102	0.330003283	-0.748210423	-0.185208401	-0.309004963	-0.562728665	1.18253177	0.703681667	1.02871455	0.574608575	0.273926566	0.253989143	Cluster 4
Cd274	0.07077204	0.39391019	0.710874437	-1.428567995	-2.113038898	-1.053162184	0.513672268	0.449088022	0.952057088	1.128133524	0.142471321	0.233790188	Cluster 1
Etl4	1.811419062	0.44542877	1.995387864	-0.021608021	0.143066683	-0.650660224	-0.119956782	-0.796528406	-0.560313457	-0.227086124	-1.153864787	-0.865284579	Cluster 3
1700036A12Rik	-0.862061919	-0.544433687	-0.941329316	-0.838812761	-1.015425857	-0.041726889	0.139108878	0.259582412	-0.440093135	0.7315695	2.099437373	1.454185402	Cluster 4
Fry	-0.218525456	-1.064423015	-0.876098749	-0.729550041	-1.508390418	-0.384971996	-0.403163177	1.336032805	0.754905025	0.614093212	1.491112568	0.98897924	Cluster 4
Cort	-1.143394653	-1.421456069	-1.229034678	-0.431926231	-0.131464205	0.621945422	0.16577468	-0.118973695	0.319918316	0.171441404	1.977136647	1.220033061	Cluster 4
Cyth1	-0.636809276	0.305607952	-2.351966091	-0.097377915	-0.607965316	0.741224984	0.950708527	1.032790571	0.016049866	0.768443684	-0.91833456	0.797627573	Cluster 4
Arhgap19	-0.102661135	-1.218374106	-0.686936185	1.00730827	1.178651728	1.470923336	-0.897643877	-0.891814646	-1.057868233	-0.37909699	1.211526058	0.365985781	Cluster 2
Osbpl10	-0.368361384	-0.46845916	-0.835080994	1.519452639	1.946948462	1.408408857	-0.414015696	-0.513282833	-0.850998395	-0.408463376	-0.61378152	-0.402366597	Cluster 2
Kidins220	0.012675278	-0.404209329	0.131138845	-1.458712357	-1.308682261	-1.739874486	0.739382888	0.735408627	0.589957038	0.74218705	1.126942269	0.833786439	Cluster 1
Cd28	0.759864791	1.288237385	1.948513147	-0.141984394	-0.222350199	0.65196218	-0.340904305	-0.610212649	-0.745059314	-1.746474797	-0.529633764	-0.311958083	Cluster 3
Pax8	-1.306577797	-0.853175702	-1.48912996	-0.266896265	-0.403753737	-0.671375889	0.296191039	0.720118176	0.469626962	1.748378698	0.534820589	1.221773885	Cluster 4
Cops7a	-0.685020804	-0.873887731	-0.222420604	1.700341115	1.765794149	1.173510678	0.336293903	-0.714996313	-0.781908788	-0.805720339	-0.60184644	-0.290138826	Cluster 2
Sox11	-0.968103894	-0.443831044	-0.416222574	-1.266134275	-0.605380075	-0.985676627	0.634205328	2.021700651	1.405509361	-0.063440516	0.191707039	0.495666626	Cluster 4
Slc5a9	-0.231836211	-0.182388466	-0.092289145	1.857945868	1.164268368	1.646419653	-0.9187663	-0.330354156	-0.349794921	-1.134711117	-0.676832572	-0.751661	Cluster 2
Flt1	-0.00970288	-0.827112238	1.533368162	-1.034198981	-0.744308706	-1.196715573	0.823608439	0.34834739	1.286700314	-0.174266017	1.097872226	-1.103592135	Cluster 1
Art4	0.688037886	0.394222269	-0.183191224	-1.368433449	-1.308902348	-2.055460546	0.781958742	0.506984781	0.677672811	0.492697839	0.610104062	0.764309178	Cluster 1
Gm15246	0.405889281	0.99568509	1.474621447	-1.102069801	-1.196261438	-1.068643608	0.578143476	0.257415136	0.49334131	0.729052162	-1.643332832	0.076159776	Cluster 1
Efhd1	-0.733446801	-0.629782345	-0.575404671	-1.254735561	-1.263287955	-1.144878438	0.929325571	1.049244627	0.916196041	0.874946549	0.970867617	0.860955367	Cluster 4
Fam102b	1.019926826	0.806009435	1.492862979	-1.690712963	-1.335018262	-1.223010033	0.505835742	0.664456095	0.311781611	-0.297777652	-0.006095024	-0.248258756	Cluster 1
Afp	0.28801209	0.248391536	0.195061329	1.29955348	1.051649897	1.34132344	-0.058359619	-0.681358935	-0.78934381	-1.385803271	-1.772758872	0.263632733	Cluster 2
Uqcrq	0.2931966	0.803911562	0.994271109	0.309612557	0.010473885	1.420681466	-0.654424906	0.215464462	0.466836985	-2.28814024	-0.760909806	-0.810973674	Cluster 3
Hmcn1	0.274231401	1.058218098	1.47836696	-1.074370912	-1.432322589	-1.356622481	0.849446826	0.793313535	0.603670809	-0.888383776	-0.257480933	-0.048066937	Cluster 1
Cblc	-1.122663822	-1.261125534	-1.4597033	1.574840062	1.297960885	1.290341133	-0.048437184	-0.050080402	-0.102972976	-0.372604317	0.1587491	0.095696356	Cluster 2
Zkscan8	-0.144078276	-0.746969546	0.465738391	1.121695124	0.731720585	1.159076471	-0.151061293	0.479339101	0.341846991	-0.592271733	-2.514857507	-0.150178308	Cluster 2
Hipk2	-0.952127117	-0.568080805	-0.585154763	1.578128632	0.351287687	2.229742322	-0.001968612	-0.182971577	-1.03391643	0.108517979	-0.095304328	-0.848152989	Cluster 2
Plppr1	-0.4094851	-0.423233479	-0.430386934	-0.324455307	-0.241381483	-0.413930044	-0.462981968	-0.440128077	-0.332655875	0.733203603	3.001838243	-0.256403577	Cluster 4
Cisd2	1.651556563	0.966722373	1.7747233	-0.634966667	-0.319149669	-0.747876944	0.132683909	-0.343665477	0.119835397	-0.189836617	-1.334597747	-1.075428421	Cluster 3
Dnph1	-1.152659633	-1.110995071	-1.00651923	1.355555107	1.57929207	1.64102875	-0.237445348	-0.11572437	-0.249919373	-0.49119078	-0.147341329	-0.064080793	Cluster 2
Rerg	-0.524677901	-0.278797452	-0.558653726	-0.445647224	-0.711259693	-0.586250905	-0.56868669	-0.242438725	0.107328419	-0.370197867	1.98295395	2.196327815	Cluster 4
4930556A20Rik	-0.490393893	-0.487870632	-0.557202749	-0.495228954	-0.637305482	-0.465183901	-0.507616561	-0.240194709	-0.044333643	-0.292985554	1.962621738	2.255694339	Cluster 4
Tanc1	0.197638489	0.302653939	0.14652505	-1.565868699	-1.428372363	-1.828124547	0.596106101	0.752578713	0.657544014	0.476945103	0.84893482	0.84343938	Cluster 1
Col8a2	-0.465154234	-0.380574387	-1.000838517	-1.099648816	-1.586876723	-0.826729841	0.999699306	1.140973203	0.960398991	0.334946827	0.820579729	1.103224461	Cluster 4
Erbb3	-1.747252733	-1.487889127	-1.334427229	0.257607079	1.216846816	-0.296671806	0.834268289	0.52991953	0.889850702	0.554993155	0.479837497	0.102917828	Cluster 4
Col4a3bp	-1.282369134	-0.98032189	-0.423553201	-0.628968506	0.302862493	0.8784376	1.032632248	0.84879391	0.594789829	-1.25046782	1.645617982	-0.73745351	Cluster 4
Adam23	0.229268639	-0.318069586	-0.048114847	-1.342876629	-1.295994239	-1.594461692	0.741770754	1.259242114	0.962461535	-0.386043607	0.883142781	0.909674776	Cluster 1
Serpina3c	0.430396559	-0.266785082	-1.211859054	-1.544086007	-1.357202506	-0.887637561	0.614916178	0.94089223	0.56065495	1.056651734	1.133765158	0.530293401	Cluster 1
A030010E16Rik	1.439231177	0.607722652	0.910345245	0.049580338	-0.583668367	-0.665184509	-1.628848342	-0.078127723	-1.67781393	0.507798277	1.101123546	0.017841636	Cluster 3
Gramd1c	-0.139575079	-0.044353027	0.065670051	-1.539020812	-1.42743262	-1.633173634	0.995155545	0.637330147	0.673219774	0.699942804	1.074392798	0.637844053	Cluster 1
Ttc28	0.499241524	0.628020865	0.687070472	-1.518008399	-1.534084877	-1.661835476	0.370308317	0.31770567	0.390564631	1.409977421	0.234672291	0.176367561	Cluster 1
Krt4	0.933830039	0.00536156	0.482601388	0.926875706	1.087309866	1.662171368	-0.309462593	-0.834183108	-0.854731588	-0.541212983	-1.315706118	-1.242853537	Cluster 3
4833405L11Rik	-0.58156487	-0.566678595	-0.644376222	-0.418259409	0.520105854	0.633876393	-0.708627373	-0.627203933	-0.355575418	2.832702089	-0.161473216	0.0770747	Cluster 4
Plekhf2	-1.852617112	-1.212705628	-1.367194958	-0.275260352	-0.18868922	0.18684244	0.400243969	1.066382172	0.633060246	1.103712482	0.62865446	0.877571501	Cluster 4
Fxr1	0.693813739	0.394878114	0.660530546	-1.744174499	-1.452031649	-1.65434363	0.178815881	0.582884858	1.033844443	0.512968157	0.498930524	0.293883517	Cluster 1
Eri2	-0.143364481	0.476961275	0.237098014	1.163536582	1.127257817	1.263331642	-0.196264847	-0.214091225	-0.063405343	-1.019191992	-2.286684483	-0.345182959	Cluster 2
Ankzf1	0.716829613	0.183005749	0.050953397	-1.21677471	-1.44420275	-2.034958053	0.165288763	0.481771213	0.807324503	0.64514871	0.997900765	0.647712802	Cluster 1
Ppih	-0.440557314	-0.653526512	-0.059302528	1.475085805	1.76802172	1.63058719	-0.732195852	-0.525861967	-0.750453052	-0.774118775	-0.468592535	-0.46908618	Cluster 2
Kcnv2	1.013582092	0.57664467	0.40892467	1.18126315	1.100259527	1.20635039	-0.749516403	-1.140640041	-1.064105126	-0.415357149	-1.09260363	-1.024802149	Cluster 3
Cela1	0.257845015	-0.10984781	-0.177266424	1.752758922	1.263439211	1.396513819	-0.242242811	-0.48969138	-0.348668926	-1.34526924	-1.229277935	-0.728292441	Cluster 2
Lamtor1	0.346848507	0.667057683	0.769981392	-1.790432728	-1.735008341	-1.228792449	-0.062894589	0.486111101	0.652535347	0.221086945	0.81713174	0.856375391	Cluster 1
Hepacam2	0.395286551	0.502712087	0.59160555	-1.477448051	-1.603125351	-1.611146235	0.455622498	1.081229336	-0.096058565	0.051163041	0.999232896	0.710926243	Cluster 1
Nos1	0.653491952	1.195473661	0.832668155	0.902272552	0.203618491	0.659402899	-1.510752021	-1.276321938	-1.029553409	-1.377769056	0.299120624	0.44834809	Cluster 3
Aldh1l1	0.334648695	0.101349087	-1.242923056	1.303741139	1.21443026	1.043300628	-1.079174009	-0.688223168	-1.151831668	0.698443164	0.591771232	-1.125532305	Cluster 2
Muc1	-0.755241317	-0.751887326	-1.171841635	1.762965161	1.487419896	1.525238324	-0.334532792	-0.356334554	-0.383411328	-0.590546973	-0.125433948	-0.306393508	Cluster 2
Vpreb3	-0.628981191	-0.47041063	-0.475618631	-1.152496813	-0.71165201	-0.642473747	1.893483227	2.020428689	0.371361924	-0.311829686	0.031703007	0.07648586	Cluster 4
Tfrc	-0.679433935	-0.734948707	-0.621147109	1.800843557	1.471380385	1.664160293	-0.425395204	-0.377509704	-0.518020796	-0.506713099	-0.464169441	-0.609046241	Cluster 2
Akr1cl	-0.712431628	-0.708127469	-0.735537706	1.400816695	1.401662901	1.916638833	-0.722322139	-0.66197772	-0.650093825	-0.670531387	0.010686311	0.131217134	Cluster 2
Padi4	-0.575282709	-0.69683937	-0.46603147	1.755702454	1.514659401	1.68186389	-0.38917502	-0.491417164	-0.562388579	-0.638016439	-0.603318121	-0.529756873	Cluster 2
Tff1	-1.777790048	-1.010471881	-1.20164147	-0.266936165	1.671650893	1.389972644	0.50888758	0.027539714	0.372949988	0.355213085	-0.191804786	0.122430448	Cluster 2
Mrps27	-0.707489602	-0.718511162	-0.519871013	1.793246681	1.620156726	1.432509607	-0.624409918	-0.785559941	-0.784295197	-0.195302701	-0.13345169	-0.377021789	Cluster 2
Fgfr2	0.051810998	0.028071216	-0.106931525	-1.623425335	-1.281121244	-1.734549522	0.636485565	0.873556663	0.76938754	0.655666656	0.790313452	0.940735536	Cluster 1
Rpsa	-0.384908942	0.592000407	0.167412444	1.321744492	1.800162606	1.04202852	-0.904818824	-0.922849334	-0.474070548	-1.456773065	-0.588097737	-0.191830019	Cluster 2
Ppp5c	0.550399714	-0.886140794	0.290890028	1.61104352	1.199294465	1.464475968	-0.489213145	-1.227117806	-0.684688047	-0.970123739	-0.179542211	-0.679277951	Cluster 2
Slc7a11	0.54437031	0.569250434	0.804711698	1.223465395	1.206584131	1.20904528	-0.614204988	-1.095953017	-1.086692321	-1.008791853	-0.931808614	-0.819976454	Cluster 3
5730419F03Rik	0.69306	0.804639953	1.316168538	-1.051075563	-1.323499	-1.599169317	1.227725438	0.492739579	-0.18842844	-0.896227709	0.259158923	0.2649076	Cluster 1
4833411C07Rik	0.264862783	0.428963732	0.069577214	-1.604202146	-1.485702207	-1.511347289	-0.151427615	0.192134333	0.886311861	0.989939795	1.014142482	0.906747055	Cluster 1
Trat1	0.389488386	1.163256124	-0.087116522	-0.627853577	-0.045686354	2.115219227	0.073212945	-1.014845852	-0.010968714	-0.105627656	-1.889165998	0.04008799	Cluster 3
Seh1l	-1.278791716	0.853392791	0.40995908	0.171690328	0.570460609	1.684054843	0.174686967	0.32807324	0.547546604	-1.768308366	-1.220419274	-0.472345106	Cluster 2
Rin1	-1.323944536	-1.770715021	-1.748631579	0.612041242	0.229613162	0.452287521	0.462420578	0.419346632	0.354111685	0.761890578	1.023670409	0.527909329	Cluster 4
8430436N08Rik	0.426014779	0.396030754	0.067791457	0.892796855	1.356664842	0.828656048	-0.185674622	0.619261301	-0.027381929	-0.861215075	-1.788006235	-1.724938175	Cluster 3
Sprr3	-0.733241876	-0.744526172	-0.124463567	2.16748884	0.608278332	1.332077947	-0.799967463	-0.769565085	-0.633842396	0.85848597	-0.632947758	-0.527776772	Cluster 2
Anln	-0.379296833	-0.171504446	-0.603587195	1.459644868	1.609344643	1.806960025	-0.447026686	-0.454620766	-0.78476008	-0.835908463	-0.73480053	-0.464444536	Cluster 2
Chd9	0.556318765	0.336617093	0.348812346	1.160240956	1.012006344	1.067071954	-1.720789233	-0.040655987	-0.308578049	-1.912611636	-0.479737598	-0.018694955	Cluster 2
Sptb	-0.644350557	1.130843555	-1.404512791	-0.264162492	-1.525513558	-1.24264542	0.633842738	1.206692645	0.988973737	0.24662539	0.199056805	0.675149948	Cluster 1
Dgkh	1.019993586	0.69924713	1.286007638	-0.646792607	-0.567164911	-0.916767051	-2.299377547	0.692921535	-0.155926064	0.442901773	-0.051042238	0.495998756	Cluster 1
Ccna2	-0.065834244	-0.132905102	-0.172731607	1.545065896	1.563482595	1.62250441	-0.233176128	-0.801876483	-0.92313368	-0.765369002	-0.889793419	-0.746233235	Cluster 2
Gtpbp10	-0.005670024	-0.327622696	1.025327266	0.216409852	-1.264475152	-1.099853165	-0.517536549	-0.851519702	0.774692654	-0.939722122	1.353895983	1.636073656	Cluster 1
Rapgefl1	-1.950522841	-1.267828631	-1.09048219	1.131936521	1.036310142	0.387909788	0.153101294	0.551404174	-0.210393346	0.854442937	-0.393650591	0.797772743	Cluster 4
Mterf4	1.1538954	0.940035828	0.938325038	-1.184608325	-1.403992634	-1.686440192	0.265191964	-0.435891078	0.084267363	0.962273413	0.644507872	-0.277564649	Cluster 1
Ptgds	0.497925795	1.274996714	1.905841223	-1.319834866	-0.795847545	-1.021638159	-0.776590578	-0.627727409	-0.574094985	0.315388283	0.460844298	0.660737229	Cluster 1
Mroh1	-1.797995602	-0.482199122	-0.830162405	1.802383663	1.190666857	0.94062955	-0.036100037	-1.030183009	0.345321705	-0.082111166	-0.240009119	0.219758683	Cluster 2
Oxsm	-0.353693589	-0.62798819	-0.301970811	1.705868477	1.568704123	1.643563957	-0.532289908	-0.390194659	-0.775531427	-0.663908311	-0.75816345	-0.514396213	Cluster 2
Top2a	0.028578738	-0.720411038	-0.539685315	1.551102569	1.572553352	1.676436157	-0.665904517	-0.810394225	-0.804478474	-0.781302156	-0.335693288	-0.170801802	Cluster 2
Syt16	-0.751742509	-0.740397234	-0.530529359	2.447423171	0.604214324	1.406306434	-0.171271896	-0.438564186	-0.710287579	-0.6416747	-0.342953498	-0.130522968	Cluster 2
Tub	0.60027577	0.271728867	0.784584964	-1.683864478	-1.502129292	-1.369188275	1.130506869	1.141007171	0.399992091	-0.190847425	0.454014287	-0.03608055	Cluster 1
Samd9l	0.141009607	0.063112456	-0.140419856	1.751073188	1.099578282	1.719256094	-0.709399838	-0.689761663	-0.67306916	-0.588681242	-1.007428873	-0.965268995	Cluster 2
Cxadr	-1.462415211	-0.448577291	-0.388301106	1.274609782	1.408548138	1.261357196	0.326148909	0.110086334	0.076470038	-0.898512498	-1.519919429	0.260505137	Cluster 2
Plk1	-0.017155776	-0.130976782	-0.045347138	1.445677394	1.598367037	1.681128066	-0.536474748	-0.867837576	-0.898746366	-0.772263693	-0.772635524	-0.683734894	Cluster 2
Cplx2	1.496692088	1.790076796	0.860701218	0.74080434	-0.246968752	0.0119199	-0.274694929	-1.02103853	-0.409342122	-0.942531801	-0.903692495	-1.101925712	Cluster 3
Rab12	0.532028249	0.800314215	0.994113734	-1.621476099	-1.602449266	-1.591318894	0.405827833	0.43074401	0.560728938	-0.081125535	0.578841778	0.593771037	Cluster 1
Dleu2	0.329937669	0.364234593	0.677411907	-1.837536741	-1.172995388	-1.79695645	0.128095059	0.700595923	0.914751929	0.614422563	0.626946486	0.45109245	Cluster 1
Gm16938	-0.487264679	-0.483402725	-0.547484182	-0.477036843	-0.641099887	-0.473901622	-0.505411268	-0.232675618	-0.038545195	-0.33283394	1.965937067	2.253718891	Cluster 4
Atf7ip	1.273160518	0.858066124	2.096143083	-0.519846049	-0.636554653	-1.068584036	0.523038046	-0.227747372	-0.964872208	0.146098126	-0.565784774	-0.913116805	Cluster 3
Dctd	-0.734454304	-0.704596369	-0.051630943	1.496023929	1.363825337	1.789631217	-0.066201456	-0.045519867	-0.450262265	-0.524268152	-1.156261784	-0.916285343	Cluster 2
Klhl22	1.503974335	1.004700923	1.34490138	-1.600728833	-0.982145784	-0.838318671	-0.115706791	0.183552434	0.528904008	0.121199981	-1.161261523	0.010928543	Cluster 1
Camk4	-0.647036613	-0.902195821	0.783064355	-1.845217295	-0.420531491	-0.765222194	1.037532515	1.514768747	0.935444012	0.108264475	0.695945482	-0.494816174	Cluster 1
Nf1	0.860194544	0.237540161	0.388437449	-0.927201922	-0.962494881	-0.826747416	-0.013074829	-0.750015	-0.721123463	-0.715029856	1.481972537	1.947542678	Cluster 1
Pigu	-1.273644166	-0.673509004	-0.272679438	1.831787262	1.57761665	1.216795891	-0.620323576	-0.235792161	-0.748831417	0.155427524	-0.623107674	-0.333739891	Cluster 2
Pcsk9	-1.10397687	-0.966097383	-1.18932575	1.474630142	1.769457609	1.340066416	-0.213664071	-0.336429898	-0.249622164	-0.12207974	-0.115272704	-0.287685587	Cluster 2
3021401N23Rik	1.275428545	0.639193827	1.827311973	-1.459124417	-1.057450384	-1.514487612	-0.030497119	0.219926454	0.066456264	-0.075400985	0.152873643	-0.044230188	Cluster 1
Msi2	-0.449959637	-0.634116295	0.339204742	-1.20423584	-0.284125333	-1.027930867	0.059160384	0.066272816	-0.037134784	2.743306262	0.395830941	0.033727611	Cluster 1
Slc22a7	-0.317791221	-0.462811124	-0.709305045	-0.069069244	0.276556228	-0.114194355	0.107239507	1.156533493	2.53304638	-1.269554685	-0.753817631	-0.376832303	Cluster 4
Add2	-1.051583247	-0.80745794	-0.911340663	1.93563551	0.01915014	1.393206985	-0.799703	0.644542971	-0.349444212	0.797255501	-0.950979425	0.080717379	Cluster 2
Cd44	0.481519486	0.493090321	0.410351653	0.59415185	0.790108488	0.988263206	0.506434973	0.421858187	-0.478272337	-2.461978639	-1.15088577	-0.594641419	Cluster 3
Abca5	-0.03415588	0.516142443	0.294732494	-1.679056653	-1.824625847	-0.950673588	0.111227458	1.116173532	1.068790465	1.030894536	-0.009896825	0.360447864	Cluster 1
Ctdspl	-0.028222117	-0.038726603	-0.130977987	-1.350132728	-1.560460402	-1.605387511	0.259299047	1.031865027	0.820357199	0.644525953	1.043719032	0.914141091	Cluster 1
Slc26a7	0.775705157	0.79650552	0.634462117	1.204786135	0.904615897	1.239978976	-0.505601474	-0.852681798	-1.170811989	-0.697679959	-1.185904091	-1.14337449	Cluster 3
Tenm4	1.653017947	1.678060998	1.262040726	0.15746289	-0.052742023	-0.309175182	-0.590644877	-1.275017541	-0.740546746	-0.369462551	-0.50899756	-0.903996079	Cluster 3
Col16a1	0.791379907	0.334813428	0.547081818	1.360129654	1.331722672	0.90671685	-0.301655354	-1.419065853	-1.106898807	-0.473169514	-0.884633446	-1.086421355	Cluster 3
A930038B10Rik	-1.056743382	-0.15136169	0.028053226	1.923116239	1.408919697	1.3763711	-0.620998533	-0.465873116	-0.54599405	-0.440412214	-0.47416777	-0.980909508	Cluster 2
Ppp1r3c	0.645237196	0.884115326	0.020738718	-1.706796874	-1.567052698	-0.805847519	1.106345457	0.956082101	0.743484474	0.226300108	-0.927689983	0.425083695	Cluster 1
Zfp957	-1.00409547	-0.469368527	-1.780577407	1.166324045	1.173152648	1.337003128	0.351038372	-0.030317887	0.195367327	-1.237644906	-0.261559185	0.560677862	Cluster 2
Klrc2	-0.491138375	-0.4905161	-0.528950018	-0.418033221	-0.673263339	-0.541992599	-0.531957202	-0.220891361	0.06845429	-0.370842829	1.984965508	2.214165246	Cluster 4
Gzmm	-0.020729336	-0.337775133	-0.032539906	-1.643820884	-1.320109801	-1.39565503	0.244678642	0.477481676	0.971798349	1.146600876	1.200598633	0.709471912	Cluster 1
1700030K09Rik	-0.846418418	-0.920677438	-1.095022333	0.13739122	0.157011702	-1.187235029	0.71041311	-1.12050857	0.847961717	1.757182485	0.770027562	0.789873992	Cluster 4
Nr1h3	0.448899607	0.164379003	0.110811506	-1.448307332	-1.506796383	-1.843971511	0.334149335	0.79226485	0.716405999	0.735177699	0.945192038	0.55179519	Cluster 1
Pax3	-0.48507565	-0.479789386	-0.545766529	-0.475842128	-0.636871434	-0.467923222	-0.502315107	-0.232736955	-0.053763126	-0.342661395	1.964610896	2.258134036	Cluster 4
Ovol1	-1.554687143	-1.746190227	-1.346522039	0.154615485	0.060803778	0.76534872	0.373495497	1.131650906	0.94536664	-0.010082774	0.46897004	0.757231116	Cluster 4
Gm20754	-0.308667188	-0.885360014	-0.981564014	1.266818884	1.589986397	1.159599079	0.129987237	-0.599495826	0.637141078	-1.679489973	-0.271258643	-0.057697017	Cluster 2
Plk4	-0.455917601	-0.403184732	-0.216678083	1.47168337	1.655330167	1.721531283	-0.40708657	-0.297075846	-0.647743969	-0.569330725	-0.950583431	-0.900943862	Cluster 2
Chst7	-0.138789411	0.091429209	0.104878697	1.814430138	1.379659596	1.405514908	-0.583498375	-0.576021952	-0.944545696	-1.008832728	-0.683249903	-0.860974482	Cluster 2
2510042O18Rik	1.182324079	1.061100776	1.748503187	-1.073789577	-1.270421697	-1.373640607	-0.445342836	0.461278118	0.420953949	-0.28491596	-0.26192016	-0.164129271	Cluster 1
Heatr5b	0.496792572	-0.53216213	-0.389754551	1.132821473	0.621026286	0.03791404	-0.143860145	-0.601446655	-0.432951617	2.236818939	-0.954080914	-1.471117299	Cluster 2
Elk4	-0.226598323	-0.160492171	-0.299176905	1.839829732	1.319761308	1.564664569	-0.241374978	-0.505410437	-0.501514839	-0.811428094	-0.791544807	-1.186715055	Cluster 2
Mx2	0.218312003	0.074519865	0.390154369	2.04469872	0.99838808	1.081136337	-0.238054284	-0.705958897	-0.9962908	-1.210400601	-0.650176583	-1.006328209	Cluster 2
Galm	-0.718053012	-0.471347723	-1.405268791	1.046246751	2.102581157	1.325637184	-0.218761493	-0.499104687	-0.809705872	-0.173800065	-0.178507543	8.40934229834834e-05	Cluster 2
Abcb8	-0.561939244	-0.507704477	-0.647711481	-0.46954858	-0.241723821	-0.455252418	-0.706151447	-0.544236457	-0.222458345	2.64649294	0.531029916	1.179203414	Cluster 4
Prrc2b	1.106110262	0.19225251	-1.409710784	-0.198887693	-0.047102743	-1.230097987	0.487596218	-0.611188638	1.64481074	-1.243358534	1.143264829	0.166311819	Cluster 1
Lat	1.271733348	1.593227175	0.658186625	-1.292195154	-2.083467766	-0.217281407	-0.0836958	0.186828011	-0.129335257	-0.241747035	-0.130441278	0.46818854	Cluster 1
Exosc6	-1.4911656	-1.537096808	-1.52761362	0.904121988	0.593467398	1.409582961	0.465735657	0.613592089	0.234419713	-0.24199553	0.129991045	0.446960706	Cluster 2
Stt3a	-0.419935679	-0.50942084	2.103900033	-1.013960847	-0.929756846	0.316563154	-1.088898046	0.914009538	0.866929293	-0.956718667	0.674659784	0.042629121	Cluster 1
4930404H11Rik	-0.059965993	0.915908533	0.697945547	-1.322587212	-1.044075246	-1.400081213	0.937076433	0.802175084	0.764383154	-0.072151624	1.06026881	-1.278896273	Cluster 1
Rfx4	-0.258955649	-0.899993354	-0.789293307	-0.133139044	0.837602081	0.382264022	-0.147253215	-1.237673611	-0.020453154	1.133304407	2.172053991	-1.038463166	Cluster 4
E130006N16Rik	0.594785743	0.574737566	0.544083886	-1.477289012	-1.668561821	-1.766726881	0.364698677	0.313618219	0.529725629	0.917646033	0.568750522	0.50453144	Cluster 1
Psat1	-1.093705193	-1.118332417	-1.213304949	1.528047108	1.446132097	1.557934246	-0.269115763	-0.240178107	-0.129088345	-0.148722232	-0.221733531	-0.097932913	Cluster 2
Ccni	0.423890715	0.398216382	0.559864646	-1.499958905	-1.588622781	-1.083355102	-0.057360884	0.515864612	0.315020523	1.987348814	-0.188446174	0.217538153	Cluster 1
Scamp5	0.882730736	0.446094638	-0.496932613	1.590975848	1.188324788	1.181827554	-0.446118259	-0.801932894	-0.72298844	-1.413468148	-0.504093428	-0.904419781	Cluster 2
Syt13	1.307336456	1.390403842	1.417522517	-1.162474338	-1.403801765	-1.235862434	0.214210219	0.057692066	-0.164446184	-0.628086099	0.161364169	0.04614155	Cluster 1
Tmem180	-1.648267829	-1.716339644	-1.46061559	0.822707822	0.65764599	0.340530414	0.35291588	0.816186331	0.076935309	0.284436566	0.650287932	0.823576818	Cluster 4
Slc9a2	-0.737028939	-0.779105794	-0.451862195	-1.10979547	-1.150024797	-1.356147099	0.828653633	0.977284717	0.994999993	0.947737367	1.055737792	0.779550793	Cluster 4
Zmynd10	-0.266696285	-0.340205417	0.234674611	-1.562871081	-1.018283226	-1.77399599	1.00414004	0.439118152	1.071677647	0.596025565	1.053433332	0.562982651	Cluster 1
Dirc2	-1.331490706	-0.791780065	-0.504237496	-1.168566746	-0.540551571	-0.874231323	0.727522573	0.563427423	0.452395122	0.445217323	1.742645484	1.279649983	Cluster 4
4930546C10Rik	-0.229374932	-0.839259905	0.504535157	0.439855266	-1.275002847	-1.095409863	0.201704533	-0.903037914	-0.806414286	1.122881446	1.271996567	1.607526778	Cluster 4
Pcdhb13	0.706622408	0.767117886	0.715097413	1.428502159	1.10506303	0.868447529	-0.593166988	-1.029458504	-0.972246731	-0.876265646	-1.1421334	-0.977579156	Cluster 3
Sox2	-1.085808864	-1.077343355	-0.500966407	-1.099003882	-0.851242391	-0.972171581	0.996019659	1.342431982	1.002355279	0.881571172	0.794586228	0.569572159	Cluster 4
Akr1c12	-0.125868232	0.216749704	0.42726858	1.636891782	1.247894141	1.531445945	-0.665146447	-0.98507638	-0.895577074	-0.982705897	-0.746692243	-0.65918388	Cluster 2
Myo1e	0.357217273	0.807177038	2.152186376	-1.056095684	-0.717041842	-1.425069828	0.112219384	-0.835308318	-0.253184345	1.056277432	-0.002210851	-0.196166635	Cluster 1
Lama2	0.003683865	0.214542124	0.300462053	-1.265205273	-1.269668094	-2.139457062	1.028470243	0.752958484	0.524092227	0.637535723	0.733961671	0.478624039	Cluster 1
Cenpn	-0.275315555	-0.406600399	-0.145593402	1.54683996	1.699019271	1.625140094	-0.481530611	-0.579780002	-0.666247697	-0.74050896	-0.877111912	-0.698310785	Cluster 2
Rbm18	-2.004829977	0.509192681	0.088837586	0.162257544	0.571809104	0.386660527	0.378060041	0.562771347	0.203205497	-2.126788096	0.197622437	1.071201308	Cluster 2
N4bp2	0.09673539	0.223982375	1.025624823	-1.464260259	-1.748541283	-1.528657952	0.86161364	0.525505738	0.608236712	0.895079576	0.123281029	0.38140021	Cluster 1
Ube2n	-1.56702104	-0.425724054	-0.546414663	1.472414535	1.238253119	1.872512085	-0.115638318	-0.306809512	-0.425956953	-0.242857487	-0.642603458	-0.310154254	Cluster 2
Vstm2a	-1.071713532	-0.994889326	-0.807547909	-0.835938904	-1.057888386	-0.867029285	0.902484184	0.950100515	0.958846528	0.475824405	1.071658013	1.276093697	Cluster 4
Svep1	0.613487895	0.506722338	0.255655855	-1.275708482	-1.553634074	-1.787585299	0.264601781	0.965361578	0.554133654	-0.343088524	0.994963903	0.805089375	Cluster 1
Serpine2	1.11141035	1.422998737	1.601548504	-1.462839622	-1.287211071	-1.050761839	-0.048689987	-0.239322552	0.116567255	-0.38523528	-0.007114261	0.228649764	Cluster 1
Aasdh	-0.657197272	-0.632143926	0.081915674	1.388682881	1.160059169	1.60411588	-0.045434424	-0.027596939	0.055386567	-0.399409092	-1.954348775	-0.574029742	Cluster 2
Spaca1	0.126887614	0.448394451	-0.640615908	-1.352165621	-0.724438709	-2.15319303	0.780507483	0.735865403	0.449682489	0.581835482	1.161012386	0.586227961	Cluster 1
Brwd1	0.511856639	-0.011352533	0.782796782	-1.440280416	-1.721728573	-1.419412569	-0.035739414	0.235086386	0.552500723	0.972206072	1.299764465	0.274302437	Cluster 1
Fut4	0.093150261	-0.257521196	0.172561599	1.645153455	1.159562156	1.69205154	-0.5628534	-0.540865425	-1.231343705	-1.095870542	-0.734283959	-0.339740786	Cluster 2
Hist3h2a	-0.066520901	-0.64792167	-0.776498821	1.509230298	2.017039404	1.082135187	-0.589934066	-1.004346591	-0.577873618	-0.57427835	0.242434137	-0.613465009	Cluster 2
Smpdl3b	-1.0069135	-0.311422104	-0.944824659	1.389574015	1.651702397	1.757488057	-0.174395683	-0.415860518	-0.320471959	-0.359084366	-0.712062901	-0.55372878	Cluster 2
Clasp1	-1.341377392	-0.491681927	-1.304562107	1.61229937	1.448419835	1.076943518	-0.462416256	-0.576277076	-0.038125036	-0.719294098	0.493456849	0.302614319	Cluster 2
Map2	0.313215744	-0.318521777	0.824482832	-1.377315376	-1.388292954	-1.873006547	1.128530813	0.684705138	0.579922472	0.48448701	0.595860288	0.345932357	Cluster 1
Gen1	-0.789073876	-0.081788961	-0.233293505	1.491160091	1.406754302	1.831149221	-0.228762042	-0.426293457	-0.753575896	-0.43812685	-1.193891375	-0.584257652	Cluster 2
Pdlim7	0.892755906	0.196399117	-0.085804121	1.609755085	1.325974254	0.996090907	-0.296339957	-0.995595782	-1.374567536	-0.710055126	-0.526268522	-1.032344225	Cluster 2
Olfr1427	-0.453728863	-1.580569042	-1.062253502	-0.732233074	-0.099150178	0.589845999	-0.057243358	-0.371134622	-0.20410122	2.066332745	1.016043577	0.888191538	Cluster 4
Dnajb11	-0.312833005	-0.50208279	0.021878379	1.768828862	1.229821862	1.792332671	-0.408477657	-0.558217463	-0.853872302	-0.790398155	-0.723077004	-0.663903397	Cluster 2
Thbs1	1.857192136	1.328025008	1.099668199	-0.147767981	0.342489995	-0.35218124	-0.736240612	-0.252176958	-0.37732821	-1.604960112	-0.97950383	-0.177216395	Cluster 3
Grhl2	-1.544174073	-1.489233435	-1.18835965	-0.04225363	-0.054304412	-0.725091837	0.573615928	0.971072449	0.603354542	1.093026352	0.897296974	0.905050792	Cluster 4
Fos	-0.797741184	-0.577429982	0.034156663	1.805460201	0.454971582	1.825712411	-0.477300461	0.325961582	0.193386197	-0.996010626	-1.257152602	-0.534013784	Cluster 2
6030458C11Rik	-1.308942796	-0.179086015	-0.659158951	1.460076099	0.737465442	2.053913025	-0.031741877	-0.669590496	-0.054343417	-1.132748969	-0.397009174	0.181167128	Cluster 2
Adgrd1	0.33169721	0.108228888	-0.059593978	-2.051981036	-1.493115673	-0.878725326	1.224056809	1.208882381	0.494170667	0.491684334	0.416609683	0.208086041	Cluster 1
Prox2	1.916972598	1.187936728	0.957563084	-0.482246024	-0.266308135	-1.133469601	0.139609788	-0.58411734	-0.882973556	-1.209373144	0.787480489	-0.431074887	Cluster 3
Tigd5	0.597202109	0.620581576	0.499370552	-1.455726624	-1.663493588	-1.792409758	0.350010697	0.785092822	0.28351322	0.510342907	0.511720445	0.753795642	Cluster 1
Kcnd3	0.169538693	0.56421622	0.596264803	-2.015616018	-1.294833751	-1.440846896	1.056636027	0.547690069	0.777429006	0.309801029	0.587323823	0.142396996	Cluster 1
Nrtn	-0.306638964	-0.302065056	-0.879163296	1.930335562	1.504183149	1.342189336	-0.241129537	-0.990385214	-0.757157672	-0.625236383	-0.236012882	-0.438919044	Cluster 2
Sars2	-0.678545986	-0.740808887	-1.086511487	1.786830824	1.703495667	1.330250626	-0.323229909	-0.497082185	-0.502731371	-0.350071268	-0.239060657	-0.402535367	Cluster 2
Gstm6	1.137550821	0.986183323	1.131427183	0.503596392	0.67160773	0.69370759	-0.106894181	-0.739890787	-0.927707872	-0.639267335	-1.9741594	-0.736153464	Cluster 3
Cit	-0.504468151	-1.108000643	-1.591883266	1.459110554	1.506435075	1.254573673	-0.104032866	-0.294094982	0.195950414	0.226673957	-0.143779597	-0.896484169	Cluster 2
Creb5	0.974609425	0.352244914	0.938273049	-1.889011197	-1.336400497	-1.422381882	0.679791865	0.783810705	0.527808942	-0.278854998	0.40874944	0.261360232	Cluster 1
Zfp697	0.223415263	0.410014229	-0.727980067	0.439940697	0.598895514	1.095356239	0.128786037	0.544105813	0.014664053	1.040598638	-1.828456473	-1.939339943	Cluster 2
1700013G24Rik	-1.223821732	-1.267114035	-0.853932497	0.227323993	0.110378866	0.476890969	-0.206995511	-0.636151971	0.426327472	0.759426965	2.373918033	-0.186250551	Cluster 4
Pomt2	-0.348656793	-0.4918958	-0.333940078	1.633070419	1.470131915	1.808080813	-0.507482037	-0.455950671	-0.661764291	-0.545225093	-0.772899518	-0.793468868	Cluster 2
Dbndd2	-0.439313157	-0.262146724	-0.608751195	-1.379747758	-1.037835906	-1.531846164	0.777678422	0.518824751	0.873002727	1.051679668	1.351318239	0.687137098	Cluster 1
BC030500	0.209584033	0.145502828	0.817497669	0.789189699	1.184088031	1.282714538	-0.008731479	0.120089249	-0.264676516	-1.176695051	-1.953416806	-1.145146193	Cluster 3
Rpn1	-0.34501126	-0.012395037	0.344248109	1.372751003	0.757342096	1.515002966	-0.263213988	0.39620291	0.008061222	-1.244064468	-1.98464008	-0.544283474	Cluster 2
Serpine3	-1.149311815	-0.793630909	-0.938001089	-0.807663933	-0.194895562	0.059157096	0.124336167	-0.392683524	-0.102640042	0.507109565	2.188152852	1.500071195	Cluster 4
Fam172a	-0.501192592	0.662774402	0.412723247	-0.266783778	0.785864582	0.750965479	-0.156225642	-0.293710699	-0.335138458	1.889613179	-0.864163676	-2.084726046	Cluster 3
Nkap	-0.840681296	-0.884218359	-0.612608546	1.644136376	1.662799679	1.560253533	-0.450443178	-0.103903163	-0.47041502	-0.351005227	-0.50733064	-0.646584159	Cluster 2
4921527H02Rik	-0.478465526	-0.471178062	-0.538455445	-0.469495126	-0.631310884	-0.459637411	-0.495575854	-0.231241279	-0.082270857	-0.370951964	1.964315119	2.264267289	Cluster 4
Mep1b	-0.476821337	-0.469013903	-0.53877333	-0.473153283	-0.62515537	-0.451837054	-0.492635478	-0.233151585	-0.099176277	-0.371082974	1.958690399	2.272110191	Cluster 4
Dscam	-0.821654629	-0.813658029	-0.883117543	-0.054089188	-0.248129977	0.037008225	-0.835780311	-0.599056293	-0.507128664	1.496047905	1.457738014	1.771820491	Cluster 4
Olfr801	-1.264724109	-1.327333617	-0.831276713	-0.928376803	0.384722985	-0.365447364	0.321485128	1.091085299	0.867290547	-0.152742643	1.909856014	0.295461276	Cluster 4
Calm1	-0.835365793	-0.26806401	-0.162989637	1.495043531	1.504321487	1.647612904	-0.138562116	-0.587332033	-0.832872005	0.106620542	-1.140817996	-0.787594874	Cluster 2
Slc39a12	0.153776941	0.232503827	0.030383165	1.46954569	1.368893263	1.473790337	-0.918404634	-0.780822628	-1.2403855	-1.241707742	-0.40109883	-0.146473889	Cluster 2
Lhfp	-0.245182894	0.423724302	0.352216516	-1.78595048	-1.286250802	-1.607445825	0.735259913	1.033856077	0.802988217	0.323545513	0.805648201	0.447591262	Cluster 1
Ints8	0.31495736	0.462631293	1.052564499	-1.667345529	-1.677992463	-1.530836267	0.487567112	0.596077744	0.63730922	0.633151442	0.334234317	0.357681272	Cluster 1
Avpr1a	-0.348823386	-0.230364836	-0.315696589	-1.369708043	-1.482903779	-1.451020501	0.866454729	0.917302562	0.762936762	0.752897753	0.927648701	0.971276627	Cluster 1
9230112D13Rik	0.684033785	1.014876745	0.74794474	1.239598515	0.647571182	1.045503304	-1.164014207	-0.575730126	-0.235612008	-1.529882704	-1.102588195	-0.771701031	Cluster 3
Igfbpl1	-1.426408059	-0.030986505	-0.283141857	1.166732478	1.173259855	0.403281896	-0.025914631	1.017504219	1.139589631	-0.545208901	-1.31866833	-1.270039797	Cluster 2
Tenm1	-0.735701012	1.418426056	2.14697822	-0.074341362	0.060006905	-0.707352759	-0.803629554	-0.75968589	-0.620896328	1.094120253	-0.554684321	-0.463240207	Cluster 3
E2f3	-0.371476385	-0.293722767	-0.030954769	1.537735813	1.288422007	1.596395764	-0.295510212	-0.335423721	-0.44080752	-1.863980489	-0.496522798	-0.294154923	Cluster 2
Cmpk2	-0.058316186	-0.66293641	-0.436012988	1.737613758	0.845616912	1.830063951	0.481305542	-0.475852897	-0.794475562	-0.898151999	-0.504344442	-1.064509681	Cluster 2
Cebpd	-0.550271947	0.040351459	-0.655074588	-1.383752258	-1.506012059	-1.032025777	0.459055995	1.303922593	1.218172128	0.893501166	0.39315559	0.818977698	Cluster 1
Pzp	-0.875870317	0.612967035	0.038970153	1.593191971	0.317422893	1.773160754	-0.967615963	-0.931365658	-0.763336592	0.722574922	-0.825685813	-0.694413384	Cluster 2
Slc35a4	-0.596485968	-0.403991898	-1.365135922	1.68659877	1.324570209	1.721675442	-0.291340094	-0.514861318	-0.653847988	-0.288663525	-0.277291301	-0.341226407	Cluster 2
Ripk1	-0.992655114	-1.144974407	-1.169359207	1.5067542	1.182207966	1.815065381	-0.21470094	0.087934974	-0.285211219	-0.141394635	-0.397865428	-0.24580157	Cluster 2
4930592A05Rik	-0.519585618	-0.515371066	-0.553718178	-0.51844201	-0.599939822	-0.50476042	-0.528430539	-0.387713657	-0.324630448	2.67192209	0.804250249	0.976419419	Cluster 4
Frk	-0.74336172	-0.986585917	-0.623023313	1.668809926	0.736437368	1.571112885	-0.26694825	-0.420503299	-0.235885273	1.129911692	-0.781883812	-1.048080286	Cluster 2
Col4a2	0.84827684	0.544230434	-0.383335943	1.52992948	1.327949347	1.036107168	-0.389598315	-1.104595403	-1.318244337	-0.54347452	-0.603905334	-0.943339417	Cluster 2
Cd4	-1.102981687	-0.926755882	-1.161991142	-0.905179085	-0.681267272	0.225637271	0.415808737	0.183406883	0.625161289	-0.026873616	1.594652956	1.760381549	Cluster 4
Plekha6	0.474466299	0.411834832	0.022792093	1.644086129	1.240280199	1.319643363	-0.56920768	-0.889467417	-0.786049201	-0.941324024	-0.693251591	-1.233803001	Cluster 2
9830107B12Rik	0.616879508	-0.134386292	-1.36577921	0.16614977	0.581498716	0.95592795	0.610200878	0.373039873	1.51374515	-1.857957011	-0.991158662	-0.46816067	Cluster 2
Thrb	0.923941623	0.77624487	1.154288453	-1.426334241	-1.641070251	-1.579653506	-0.274574034	0.257440076	0.325906102	0.547087538	0.504670232	0.432053137	Cluster 1
Rap2a	-0.639333714	-0.48611652	-0.328152136	-1.490555201	-1.340542246	-0.652008012	0.945619884	1.89265338	0.830753489	0.162914002	0.547126027	0.557641045	Cluster 1
Gvin1	0.913704494	0.236199617	0.486657147	1.24745723	-0.345702469	1.772422958	-0.845437599	-1.267633682	-1.189040838	-0.074616993	0.195619721	-1.129629588	Cluster 3
Mc2r	-0.002896087	0.021030736	-0.409359097	-1.54424775	-1.794312996	-0.901654446	0.11033358	1.014845479	0.667595762	0.621437876	1.311999597	0.905227345	Cluster 1
Omp	-0.908462512	-0.832897064	-0.536326106	2.308001785	0.668582379	1.486744662	-0.060289097	-0.531514037	-0.107034151	-0.173050333	-0.753124476	-0.560631052	Cluster 2
Slc4a8	0.653815559	0.193089931	-1.567518012	0.178676259	-0.761687336	0.437797092	1.875296769	-0.103091556	1.045871349	-1.567518012	-0.439383095	0.054651051	Cluster 4
Sema6d	0.735893487	0.337984903	0.881487359	0.544177579	0.545003321	-0.686644992	0.452225903	0.562219879	0.30895935	0.271057411	-2.011174731	-1.941189469	Cluster 3
Nt5dc2	-0.318594297	-0.294104598	-0.41570178	1.538661767	1.670375382	1.653483988	-0.247195123	-0.644561272	-0.528590519	-0.914760183	-0.874545897	-0.624467468	Cluster 2
Amica1	0.589582306	0.640722193	-0.058105326	-1.735952714	-1.895824884	-0.702205071	0.764076453	0.691776795	1.033106436	-0.526324606	0.521976381	0.677172036	Cluster 1
Pdp1	-0.157397433	0.903095428	0.759266864	-1.923476387	-1.244909468	-1.204916293	0.491594388	1.003805377	0.898905122	-0.53634211	0.390377905	0.619996607	Cluster 1
Nfat5	0.543398035	0.196328542	0.331866446	-1.602469258	-1.413819019	-1.818585848	0.549061953	0.390580087	0.593731882	1.115993257	0.626273161	0.487640762	Cluster 1
D030028M11Rik	-0.813612585	-0.823244872	-0.847996951	1.554494706	0.834618756	1.70081656	-0.811084816	0.566043598	-0.723643207	0.716962023	-0.719361266	-0.633991945	Cluster 2
Scmh1	-0.99538456	-0.631785738	-0.266234364	-0.649454926	-0.26771864	-1.710389236	0.274108906	0.441825748	0.848634571	0.562016612	2.183942716	0.210438911	Cluster 4
Ndc80	-0.469178408	-0.384820198	-0.311901681	1.471163121	1.68715402	1.748460455	-0.344465717	-0.521439212	-0.659183146	-0.792234726	-0.729260339	-0.69429417	Cluster 2
Rassf2	0.568206496	0.958547343	1.051206093	-1.692322053	-1.073793403	-1.665782589	0.457394317	0.984975537	0.402574836	-0.585065895	0.271849565	0.322209753	Cluster 1
Wdr37	-0.110587738	-0.320147096	0.625978315	-1.567905871	-1.52675416	-1.405184745	0.4530407	0.968147125	0.18836228	1.187387039	0.703198938	0.804465213	Cluster 1
Frmd5	-1.104147058	-2.015422986	-1.542495642	-0.082972823	0.682717912	0.963063934	0.396859009	0.966208246	0.552107654	0.327096973	0.242650951	0.614333831	Cluster 4
Syne2	0.119995757	0.099208542	0.553604405	-1.71798163	-1.360963855	-1.734891395	0.772563766	0.857542912	0.810767906	0.555803191	0.444977676	0.599372724	Cluster 1
Lef1	-0.296034397	0.502810027	-0.788704164	-1.121695868	-1.161160606	-1.04035962	1.10445291	1.063011525	0.35570812	-0.975913919	0.914284165	1.443601827	Cluster 1
Ppl	-0.991119841	-0.722674302	-0.887719726	-0.963645977	-0.9035854	-1.219379985	0.838043678	0.877314111	0.965346533	1.191515885	0.868885279	0.947019744	Cluster 4
Hnf1b	-0.905991912	-0.867964886	-1.107592049	-0.836973548	0.192333706	0.430156641	0.208835681	-0.404718822	-0.058329863	0.007684379	2.531302644	0.811258028	Cluster 4
Tnfaip8l3	0.569529753	0.441309797	0.410452161	1.294283811	1.155617398	1.456282918	-0.985830269	-0.361438739	-0.734155456	-1.012531288	-1.216808399	-1.016711687	Cluster 2
Tekt5	-0.497397573	-1.56717508	-0.693659386	1.024260113	2.022581379	1.237356785	0.125138698	0.089063736	-0.498058227	-0.177708704	-0.902800786	-0.161600955	Cluster 2
Wwc2	0.012499432	0.195246762	0.280007727	-1.595616075	-1.757088425	-1.417862356	0.518068811	0.730613449	1.064613448	0.665934707	0.725643339	0.577939182	Cluster 1
Sh3bp5	1.618619678	1.833498784	1.327016273	-0.527524114	-0.700776965	-0.687369537	-0.498916822	-0.379931512	-0.23925453	-1.171741144	-0.404128906	-0.169491203	Cluster 3
Cmtm4	1.209925605	-0.703386553	0.488870018	-1.370718405	-1.283969812	-0.77009281	-0.382357171	1.023540726	-0.318984408	1.731638299	0.585997826	-0.210463315	Cluster 1
Tmc7	0.209704792	0.458388715	0.390160238	-0.411819633	1.615399749	1.545812345	-0.449045518	0.585270433	-0.179551061	-1.100825211	-1.543514532	-1.119980319	Cluster 3
Ckap2	0.056567563	-0.204813973	-0.028967108	1.387388883	1.553766983	1.685565547	-0.260569565	-0.771904348	-1.142664901	-0.957039334	-0.556629893	-0.760699854	Cluster 2
Hist1h2af	-0.261546748	-0.32109117	-0.209414432	1.578795492	1.835147724	1.437803157	-0.497507905	-0.859050834	-0.746302221	-0.811744251	-0.570716193	-0.57437262	Cluster 2
Gnal	0.410269746	0.006305601	0.144196552	-1.724785086	-1.418776282	-1.441569885	0.789101405	0.369135415	0.992404741	1.141203217	0.83019162	-0.097677045	Cluster 1
Spic	0.865224233	0.614567178	0.234079096	-1.581361878	-1.991315805	-0.950891013	0.810867445	0.799377612	0.388107558	-0.446491513	0.703395544	0.554441542	Cluster 1
Tfap4	0.093599669	0.612265891	0.828810233	-1.529263894	-1.358109341	-1.895742263	0.426972303	0.722643262	0.674983339	0.062926996	0.503862348	0.857051457	Cluster 1
Sult4a1	-0.581813774	-1.001661647	-1.041582193	1.464343075	0.879002108	1.287287283	1.11239174	-0.890021286	-0.889803319	-0.977354101	0.22369203	0.415520083	Cluster 2
Rab3il1	1.121921334	0.789266045	-0.11150764	1.378345879	0.503532488	-0.388084519	-0.122924603	-1.866620618	-0.851279256	-0.319387154	1.043994716	-1.177256672	Cluster 3
Slc35b4	-0.919830868	-0.743475134	-1.004234935	1.56278081	1.891077966	1.221699821	-0.178277314	-0.411656798	-0.58304056	-0.640318916	0.138763406	-0.333487477	Cluster 2
Derl2	-1.049353362	-0.933904435	-0.385537883	1.537561111	1.548779621	1.708437596	-0.366664514	-0.217852091	-0.558732726	-0.744849994	-0.307175545	-0.230707777	Cluster 2
Stx6	-0.113872234	-0.168712218	-0.421691162	1.350436992	1.430578471	1.838390314	-0.224982784	-0.485594167	-0.651116134	-0.384682331	-1.484834518	-0.683920228	Cluster 2
Zfp612	0.271518967	0.370001318	0.443492696	-1.562216075	-1.528968297	-1.807713313	0.488863233	0.434072439	0.614266643	0.818332577	0.795545898	0.662803914	Cluster 1
9430012M22Rik	0.818482185	0.769383775	0.753139309	0.901381599	0.574744877	1.368112811	-0.235214559	-0.221986171	-0.956667777	-1.355700177	-1.644231489	-0.771444382	Cluster 3
Gm20337	0.153739783	-0.147451173	0.551803135	1.332323275	1.191729137	1.051154075	0.706113127	-0.105670191	-0.779226261	-1.330019031	-1.412276858	-1.212219018	Cluster 2
Fam109a	0.979900858	1.219241754	1.402636456	-1.546110049	-0.942858648	-1.392694768	0.055763544	0.209018132	0.300053319	-0.980682525	0.233350513	0.462381414	Cluster 1
Pikfyve	0.804042785	0.572628159	1.10591633	-1.600450142	-1.802285465	-1.059174518	0.031776478	0.896126393	0.737721862	-0.376863182	0.078552382	0.612008915	Cluster 1
Nucks1	-0.677400063	-1.014514856	-0.790175457	0.489557129	0.947885286	1.500836371	-0.30250648	0.939501311	0.445139352	-2.036143766	0.083482843	0.41433833	Cluster 2
Smarca4	-0.840555083	-1.139794965	-1.414281197	1.572450279	1.189295637	1.624941081	-0.424946455	0.247373825	-0.235357326	-0.075652267	-0.387849482	-0.115624045	Cluster 2
Trip13	-0.423890504	-0.371849391	-0.101411357	1.566906258	1.509715942	1.775345103	-0.655397223	-0.682304695	-0.60527393	-1.01134058	-0.481254278	-0.519245344	Cluster 2
Olfr1211	-1.891422473	-1.512131929	-1.148764852	0.421004857	0.994987999	0.745741227	0.459784189	0.006201435	0.419050497	0.695245774	1.073820287	-0.26351701	Cluster 4
Als2cl	-1.084864548	-1.102282819	-2.3200249	0.341268984	-0.145336743	0.240457755	0.678560357	0.410710666	0.6848705	0.737891307	1.073152049	0.485597393	Cluster 4
Kalrn	-0.119627094	-0.36512044	-0.441773978	0.938311368	0.697008608	0.773051285	0.336959833	0.86644987	0.25555491	0.060988777	-2.776565782	-0.225237358	Cluster 2
2900055J20Rik	-0.734857159	-0.444923808	-0.786902681	-1.049255468	-1.135290545	-1.101077609	0.269818385	0.552889893	1.402641947	0.36552144	1.231978039	1.429457567	Cluster 4
S1pr2	-0.447726531	-0.139548925	-1.063376732	1.545445246	1.493392897	1.6886004	-0.207328579	-0.381144646	-0.420572267	-1.158833303	-0.625061227	-0.283846332	Cluster 2
H2afz	-0.461605911	-0.132785974	0.482998245	1.258245102	1.68650789	1.591817615	-0.318494505	-0.660518513	-0.875618596	-0.88497666	-1.02505018	-0.660518513	Cluster 2
Ren1	1.042290592	1.255033005	0.253444549	0.096514119	1.189439368	0.839591347	0.517724924	-1.182853553	-1.155934285	-0.884442925	-1.442376405	-0.528430737	Cluster 3
Slit2	1.295241484	-0.619809938	-0.445266677	-1.963570943	-1.018726522	-0.986245062	0.871154362	0.369363145	0.264101547	0.916777617	0.975538979	0.341442006	Cluster 1
Myot	-0.765787335	-0.75909498	-0.730607812	2.015862802	-0.038869687	1.421187961	-0.776791954	-0.623913746	-0.614668172	-0.732459185	0.694543813	0.910598296	Cluster 2
Glce	-1.507407176	-0.655451794	-1.004392836	0.984866451	1.275644499	1.555728283	0.097455544	0.711984875	-0.041812025	-1.318480123	0.023066896	-0.121202594	Cluster 2
Cwf19l2	0.130763314	0.804021103	1.506856408	-1.424508979	-1.413361402	-1.456298887	0.713959519	-0.08868783	0.279959962	1.091957602	-0.316662117	0.172001306	Cluster 1
Manea	-1.165850071	-0.459205531	0.303104918	0.193384799	0.750699638	0.922222271	1.186232306	0.373278738	-0.043999948	1.003260367	-2.097374355	-0.965753132	Cluster 2
Cd1d1	1.583741089	1.155018457	1.410183758	-1.362644834	-1.091238599	-1.258350591	-0.020602558	0.119982977	-0.377485212	-0.188244024	0.430054	-0.400414463	Cluster 1
Plekhh2	0.966216281	1.157841375	1.145124716	-1.326273512	-1.660028618	-1.547732272	0.444187995	0.48765534	0.161919154	-0.077978625	0.070125693	0.178942473	Cluster 1
Grhl1	1.049602214	0.797013747	1.471715722	0.588523838	0.040152248	1.041698574	-1.146713349	-0.397269159	-0.858308841	-0.125433823	-1.683608961	-0.77737221	Cluster 3
Terb1	0.440345637	0.487787488	1.095803749	-1.703364251	-0.786509666	-1.988089105	0.626313216	0.747699932	0.44090016	0.754185637	-0.352234957	0.237162161	Cluster 1
Arfgef3	-0.459149738	-0.821799222	-0.389247989	1.682643608	1.381236135	1.755548601	-0.456841895	-0.394769969	-0.264081664	-0.245720098	-1.049550093	-0.738267677	Cluster 2
Cryz	0.114233262	0.445491742	0.583050759	1.296658221	1.347072903	1.413866534	-0.587681232	-0.803971712	-0.759934837	-1.436404503	-0.909166524	-0.703214612	Cluster 2
Csf2	1.021978724	0.805651541	1.068334822	0.333094398	-0.596033232	-0.191669894	0.445556674	0.445927337	0.960783407	-1.069985687	-1.633424802	-1.590213288	Cluster 3
Tcaf2	-0.71697613	-0.464870035	-0.225707832	1.317601684	1.554219734	1.79991306	-0.187404183	0.115199605	-0.494186397	-0.999732078	-1.065548498	-0.63250893	Cluster 2
Heatr5a	0.607383827	-0.750602215	-0.437809754	1.743696954	0.852518321	1.466962508	-0.640483368	0.097833846	-0.000657699	-0.318123229	-1.339346666	-1.281372525	Cluster 2
Tril	1.619569799	1.379364194	1.698041768	-0.293301898	-0.299057023	-0.01282367	-0.547697702	-0.340331932	-0.45645868	-1.296634984	-0.895246302	-0.555423569	Cluster 3
Man1a	0.461340236	0.40899951	0.75944192	1.185143657	0.969535516	1.341607714	-0.691524023	0.024808021	-0.579978018	-1.387913245	-1.409236655	-1.082224633	Cluster 3
Vps33a	-1.196489759	-0.849642042	-0.822608623	1.832621277	1.544711591	1.302769421	-0.364468942	-0.404517821	-0.581602749	-0.104718987	-0.275252721	-0.080800645	Cluster 2
Has1	-0.390690168	-0.480503318	-0.011485336	1.595181176	0.978678543	1.442922435	0.24270443	0.382380036	-0.023035228	-1.409826728	-0.905531308	-1.420794534	Cluster 2
Cmtm5	-1.086239667	-0.622463261	-0.885219929	-1.065685859	-0.372259544	-1.48236251	0.784834033	0.824018346	0.797509207	0.974052166	1.169352728	0.96446429	Cluster 4
Zranb3	0.019999444	0.446949971	0.275157918	1.1573495	1.721041624	0.974980114	-0.368340429	-0.142916164	-1.111019462	-0.551468347	-1.860911709	-0.56082246	Cluster 2
Fgfr4	-1.25725184	-1.534485722	-1.298387617	-0.176437176	0.240155842	0.747567112	0.176251025	-0.159424494	0.160348551	0.127752922	1.811464501	1.162446896	Cluster 4
Paox	-1.454777781	-1.531599721	-1.368923021	0.19566285	0.550638215	-0.18470969	0.707581849	1.213724558	0.163652576	-0.357046234	1.147895304	0.917901093	Cluster 4
Tlcd1	-1.54416068	-1.029909481	-0.789663017	-0.634307693	-0.289604234	-0.712575838	0.829058316	0.07628045	0.629550782	1.889596416	0.921601975	0.654133005	Cluster 4
Adamtsl5	-0.311859146	-0.759380282	-0.897627384	-1.379991193	-1.14001556	-0.986961307	1.364380539	0.799537417	0.6366123	1.024093596	0.935515881	0.715695139	Cluster 4
Ighm	0.311943317	0.299283752	-1.773536295	-1.051145312	-0.865744256	-0.229015679	0.993188373	0.868947705	-0.176263953	0.871386336	-0.838395545	1.589351557	Cluster 4
4932442E05Rik	1.352285541	1.17302912	1.012310741	-0.118624624	0.193528841	0.123997266	-0.158233536	0.180974574	-0.331780357	-1.012276215	-2.346565509	-0.06864584	Cluster 3
Ankrd13d	-0.187669295	0.163758232	-0.047644632	-1.308855365	-1.546761975	-1.469963175	0.528295953	0.977377376	1.237250108	-0.245497413	0.809396186	1.090313998	Cluster 1
Tekt1	0.776795238	-0.886693518	-0.124468968	-1.402443892	-0.635012048	-1.718787196	1.036982754	1.527081566	0.516871896	0.339953621	0.683749686	-0.11402914	Cluster 1
Zfp975	0.962563817	0.962983326	0.7817946	-1.236690315	-1.565278634	-1.908391485	0.337099674	-0.066215118	0.335999976	0.35756565	0.607008059	0.431560449	Cluster 1
Dsc2	-0.019931533	-0.040408058	0.312425887	1.598108974	1.289350427	1.656272587	-0.560393409	-0.741528781	-0.776097053	-0.942682636	-0.815647611	-0.959468795	Cluster 2
Fbxl19	-0.869987903	-0.38743309	-0.051087835	1.603471499	1.28891655	1.749652785	-0.275044282	-1.050977557	-0.500656835	-0.016948935	-1.102471306	-0.38743309	Cluster 2
Srgap1	-0.218525618	-0.066125948	-0.333859928	1.172909847	1.494096084	1.861878607	-0.385085908	-0.307181886	-0.121068419	-0.762718117	-1.481967718	-0.852350997	Cluster 2
Tsc1	-0.667612356	-0.82789724	-0.299144563	1.757816436	1.519489455	1.348765751	-0.941271974	0.082942554	-0.369847865	-1.160827095	-0.429067674	-0.01334543	Cluster 2
Skap2	-0.616046563	-0.732256681	-0.69706848	1.645802588	1.405156293	1.787606693	-0.261415979	-0.232894157	-0.68809049	-0.755606601	-0.733415422	-0.121771202	Cluster 2
Man1a2	-0.375467113	0.112150089	0.331287889	1.379821018	1.320539253	1.688912173	-0.509245025	-0.08714584	-0.746531459	-0.792839408	-1.371778763	-0.949702814	Cluster 2
S100pbp	-0.314056078	-0.046725153	0.556504865	-1.657022753	-1.377403586	-1.526013179	0.550959068	0.951092122	0.55604653	1.21114719	0.418157513	0.677313461	Cluster 1
Shprh	-0.079114664	0.752818911	0.91707735	-1.915482138	-1.633999989	-1.20027746	0.386941412	0.532617766	0.842346162	0.409113165	0.431043378	0.556916106	Cluster 1
Prickle1	0.833223828	0.412570265	1.237729847	-1.491234374	-1.363470483	-1.786236563	0.04690743	0.194168933	0.368103942	0.93903049	0.513563667	0.09564302	Cluster 1
Hapln1	0.251066558	0.956056406	0.456592041	0.723923794	1.506933673	1.060420204	0.374136704	-1.199146778	-0.969477938	-1.157539365	-1.126759471	-0.876205827	Cluster 3
Podxl2	1.356849764	1.784161442	1.179310331	-1.209461011	-1.020918291	-1.394845523	-0.244570287	-0.178687798	-0.098906577	-0.17806004	-0.020290896	0.025418886	Cluster 1
Adcy7	0.806214082	1.03884821	1.317418447	-1.466865303	-1.514543281	-1.337118373	0.939018652	-0.040627993	0.058573467	0.115118466	0.488180454	-0.404216827	Cluster 1
Tshz2	0.029326853	0.157757645	0.525200722	-1.448737826	-1.546338369	-1.669664532	0.465611665	0.856169849	0.662588894	1.348327315	0.414166703	0.205591078	Cluster 1
9030617O03Rik	-0.094714694	-0.329291844	-0.190614324	1.454855646	1.719470599	1.620233316	-0.712994166	-0.362574942	-0.619296867	-1.037284337	-0.707044667	-0.740743721	Cluster 2
Adam1b	-0.483999345	-0.420717914	-0.526128977	-0.513810852	-0.510613018	-0.387627309	-0.525957684	-0.289667489	-0.28363506	-0.182448149	1.489378038	2.635227758	Cluster 4
Tbc1d2	-0.579610965	-1.378231797	-1.340846127	1.228365728	0.830733941	1.551698457	-0.252078345	-0.512661499	0.595498334	0.871775355	-0.057785988	-0.956857095	Cluster 2
Pik3r3	-0.908067324	-0.694269125	-0.660808096	1.442542534	0.985355913	1.955532252	0.02832849	-0.127342761	-0.199737243	-1.493194818	-0.022171291	-0.306168531	Cluster 2
Nlgn1	0.058198731	0.576347092	0.862116217	-1.718278587	-1.029848518	-1.909885386	0.982973356	0.722240699	0.742406779	0.242534893	0.074989723	0.396205	Cluster 1
Dusp18	-0.407477481	-0.126590803	0.251683894	1.26587572	1.480136469	1.720871369	-0.263344212	-0.498402462	-0.717343621	-0.211554752	-1.328173151	-1.16568097	Cluster 2
Uck1	1.454581694	0.051039449	-2.061620961	0.697868004	0.055079619	0.278184427	-0.093619578	-0.615185274	-0.458807087	-1.00437419	1.561771331	0.135082568	Cluster 2
Tex36	0.788497753	1.267829878	1.431961237	-0.764259169	-1.331036636	-0.924970745	0.389492621	-1.275473316	-0.299972912	0.159683809	1.133291391	-0.57504391	Cluster 1
Tmem81	0.250245527	0.230381689	0.572604164	-1.714045726	-1.448517288	-1.711145561	0.359310163	0.798975088	0.69128408	0.479556016	0.696310417	0.795041432	Cluster 1
Hk1	-1.285594837	-1.573190546	-0.705841268	-0.000958329	0.656829032	0.498354495	0.050541396	0.881603272	0.548380474	1.507577378	0.753781787	-1.331482853	Cluster 4
Pou3f4	-0.366969403	-0.423182168	-0.465642913	-0.111673278	0.074115539	-0.411710562	-0.543001996	-0.47572357	-0.153752331	3.111656674	-0.233979127	-0.000136866	Cluster 4
Kmt2a	0.180746917	0.406257915	0.642656743	-1.529567584	-1.536314121	-1.773424911	0.549823903	0.335750337	0.538904391	1.133143086	0.553949431	0.498073892	Cluster 1
Pik3r1	0.304374773	0.381959845	0.546050224	-1.143198181	-0.929126263	-1.743362837	0.413395502	-0.235750911	0.457128912	2.147116259	0.207734255	-0.406321579	Cluster 1
B930053N02Rik	-1.207576456	-0.734146981	-1.221956201	-0.718849495	-0.362752893	-0.612548834	-0.46449064	1.740704269	1.000214859	0.812240405	0.797615926	0.971546042	Cluster 4
Ttc26	-1.319311831	0.161816736	-0.179830182	0.754788315	1.443299052	1.327129095	-0.086984988	-1.123775431	-0.993719587	-1.287937897	0.554262527	0.750264191	Cluster 2
Gpam	-0.674074334	-1.109233798	-1.456150646	1.79500616	1.233988402	1.34709452	-0.141541891	0.249452317	-0.373841801	-0.423095892	0.035243556	-0.482846594	Cluster 2
Hn1l	-1.791377726	-0.828162113	-0.52370329	1.14852541	1.586152295	1.407108316	0.134910975	-0.346814987	0.049391011	-0.862522599	-0.242377825	0.268870535	Cluster 2
Usp11	-0.157318813	0.196770175	0.129495588	-1.449896688	-1.651481579	-1.490492161	0.505388686	0.405906249	0.777987997	1.377933542	0.790747196	0.564959807	Cluster 1
Selenbp2	0.416976363	0.503826313	0.301679025	-1.674069276	-1.442113629	-1.763145906	0.160443134	0.722223193	0.76885607	0.754818045	0.636971622	0.613535047	Cluster 1
Car8	-1.1407682	-0.60553795	0.39789049	-1.902492549	-0.42450223	-0.741474208	0.372433523	0.993334563	0.908027681	1.639542403	0.424077402	0.079469074	Cluster 1
Dnah7c	1.230755774	1.449405877	1.53373582	0.120222926	-0.189173378	-0.609321934	0.570384024	-0.588491445	-0.632892092	-0.305540926	-1.045413929	-1.533670717	Cluster 3
Col17a1	-0.39956588	-0.573774017	-1.0164424	-1.769979325	-0.489262293	-1.115867914	0.827754998	1.05289282	0.860156361	1.002477821	0.870838777	0.750771053	Cluster 4
Zfp26	-0.703396218	-0.901943897	0.813658464	0.161406946	-0.28806942	-2.00271819	-0.60892851	-0.132130457	0.491700991	0.622074908	1.842390514	0.705954871	Cluster 1
Zranb1///Ctbp2	0.750313098	0.562629908	0.953348719	-1.566203158	-1.430426417	-1.866751348	0.15533311	0.493618615	0.468697306	0.417658223	0.498197815	0.563584128	Cluster 1
Cpt1b	0.004595206	-0.482306164	0.545906114	-0.656480859	-1.295885023	-1.880663123	0.142066156	1.206160268	0.025928874	1.777155049	0.305353505	0.308169997	Cluster 1
Mef2a	0.456895214	0.379461793	1.08766145	-1.622002987	-1.420469094	-1.662952585	0.468195759	0.417582032	0.213155709	1.221795489	0.151925291	0.30875193	Cluster 1
Cdc14a	-0.513735169	0.202199045	-0.335827732	-1.251318904	-1.331180795	-1.64231336	1.288222222	0.323237329	0.974863301	0.524848198	0.939592684	0.821413181	Cluster 1
Abcc2	0.641955788	0.945896612	1.262100026	0.701128422	0.576260867	0.64023165	-0.138635814	0.063640418	-0.597702559	-0.607277789	-1.877493312	-1.610104308	Cluster 3
Pyy	-0.028589638	-0.803677326	-1.355222127	1.859736334	1.479714033	1.304583707	-0.27691329	-0.342136803	-0.722359898	-0.522589758	-0.26199793	-0.330547303	Cluster 2
Thsd7a	-0.351025639	-0.246255905	-0.461876752	-1.163720763	-1.446352482	-1.544004621	0.507415758	0.976845939	0.967798108	1.15429456	0.824826749	0.782055047	Cluster 1
Gm9885	0.304127738	0.524096986	0.574279579	-1.904335178	-0.977039332	-1.324391129	1.429475631	1.169177993	0.352803348	-0.439185483	-0.169030157	0.460020003	Cluster 1
Rtkn2	-0.095288906	-0.466502419	-0.237448499	-0.233082966	1.814457279	1.050145748	0.039622019	0.827923683	0.180632494	-2.165489858	-0.90654383	0.191575255	Cluster 2
5830400J07Rik	0.572608825	0.845369447	1.046782326	-1.611698684	-2.061204619	-1.006458243	0.227682131	0.53709826	0.37612469	0.079171283	0.397187504	0.59733708	Cluster 1
H2-Q10	0.679417845	0.479626466	-0.151690122	0.546767972	1.082341064	1.175016044	-1.482056482	-0.163873551	-1.679035887	0.92832396	-0.193081844	-1.221755465	Cluster 2
Tnnt3	-1.137278852	-0.838665401	-1.476602491	1.659458835	1.239587127	0.688973221	0.789366066	-0.612511363	-0.929849908	0.41842774	0.103240647	0.095854379	Cluster 2
E330013P08Rik	0.852529127	0.808727765	0.798702671	-1.47880254	-1.691071757	-1.645089971	0.419591335	0.599761187	0.386905321	-0.085031397	0.542194268	0.491583991	Cluster 1
Tssc1	0.061120085	2.07039251	-0.017221909	-0.878903731	-1.093311718	-1.219778109	-0.55824464	-0.182677456	1.509719188	0.036204884	0.679962367	-0.407261471	Cluster 1
Pfkfb2	-1.25750697	-0.842553683	-1.871776358	0.169434182	0.007943544	0.325997313	0.40517165	0.591568973	0.617721871	-0.74786875	1.640288246	0.961579984	Cluster 4
Ascl1	-0.747950101	-1.079697318	-0.677754454	-1.202109095	-0.527677581	-0.989035239	0.569371221	0.116786055	0.535587355	1.444439436	1.534859032	1.023180689	Cluster 4
6330416G13Rik	0.317003836	0.210626829	0.101848612	1.48124671	1.523652071	1.30817256	-0.659911651	-0.777194373	-1.030789121	-1.379722165	-0.627264692	-0.467668615	Cluster 2
Evx2	-0.750625086	-1.562294397	-0.636639622	-0.21650427	-0.218397312	0.132026037	0.316682214	-0.970566169	-0.309008829	1.85587146	1.417359989	0.942095986	Cluster 4
Cck	-0.517636425	-2.149677208	-0.493465164	-0.755840678	-0.562006985	0.328748016	0.494422153	0.088034084	0.336468264	0.288544512	1.688749658	1.253659773	Cluster 4
Pcgf5	0.705362779	0.562001068	0.67344171	-1.313646169	-1.479477246	-1.36051842	-0.003764798	-0.002447699	0.587779107	1.87458596	0.076314694	-0.319630987	Cluster 1
Gria2	-0.54809171	-0.494061427	0.408636497	-0.556645234	-0.633507638	-0.482082334	-0.563772621	-0.384741208	-0.390370379	-0.455716367	1.812953753	2.287398667	Cluster 4
Cntn4	0.441100392	-0.003151859	0.639592997	1.077990646	1.046432223	0.844494767	-0.467866645	0.437545425	-1.834866674	-1.863260713	-0.410698461	0.092687903	Cluster 2
Klri2	0.85095423	0.747075808	1.735542029	-1.064851683	-0.928371244	-0.493130767	0.542098371	0.755065208	0.717881479	-1.402574393	-0.895342816	-0.564346222	Cluster 3
Pdia6	-0.14431729	-0.213360673	-0.367269476	1.489017634	1.48722132	1.735690995	-0.390953154	-0.661702384	-0.567829565	-1.400767132	-0.57103546	-0.394694814	Cluster 2
Bst2	0.182623686	-0.098793888	0.018551514	1.677235913	1.403045529	1.528126718	-0.914958983	-0.791435852	-0.716689872	-1.038192242	-0.669850292	-0.579662232	Cluster 2
Gaa	0.910893892	0.089019751	-0.491263951	-1.490134909	-1.248764159	-1.764919406	0.411944703	0.768258486	0.295943532	0.687076984	0.796463608	1.035481471	Cluster 1
1700019N19Rik	-1.016615692	-1.336329632	-1.522388452	1.099568274	1.474767663	1.096386023	0.188528276	0.429565997	0.2507046	0.224677762	0.079282021	-0.968146838	Cluster 2
Mia	0.990390755	1.074623111	0.949801181	1.057805066	1.055378857	0.556715585	-0.855066461	-0.923582887	-0.920055807	-1.073729823	-0.894773303	-1.017506275	Cluster 3
Pstpip2	-0.81412523	-0.252781325	-0.296301306	1.677450641	1.027648128	1.697955332	0.061179279	0.350443069	-0.983700706	-0.370051429	-1.073231001	-1.024485452	Cluster 2
Ctse	-0.251388731	0.243722144	0.476065971	0.891468554	2.20827086	0.801109521	-0.857687059	-1.072905596	-0.965597732	-1.217106919	-0.175800052	-0.080150961	Cluster 2
Nmt2	-0.87110509	-1.015996346	-0.371216383	1.371771363	1.687838079	1.686524118	-0.491275234	0.133750792	-0.281037384	-0.714231039	-0.610645	-0.524377878	Cluster 2
Chrng	-0.475070655	-0.597546612	-0.862267412	-1.252291536	-1.195164843	-1.006603646	1.092074002	0.381417376	0.685538141	0.618348061	1.483651076	1.127916047	Cluster 4
Bend4	-1.248133632	-1.18902453	-0.676508147	-0.930678345	-0.902495365	-0.644933985	1.116261408	1.092801237	1.180696741	0.77891903	0.610291507	0.812804081	Cluster 4
Tm4sf4	-0.996948424	-1.253724283	-1.247678239	-0.236982963	-0.025136152	-0.697260109	0.300276434	1.700398315	0.168575792	-0.248188084	1.117127333	1.419540381	Cluster 4
Mex3b	1.116953444	1.516745066	1.829846317	-1.282895353	-0.958756072	-1.113874812	-0.095758744	0.003095812	-0.190967148	-0.297558436	-0.3748765	-0.151953574	Cluster 1
4930529K09Rik	-0.536354663	-0.51240114	-0.564894914	-0.540666946	-0.602499469	-0.499297614	-0.545297204	-0.427510672	-0.430351198	2.480825029	0.959978399	1.218470392	Cluster 4
Ints2	0.293013045	0.426342571	0.51414433	1.62970895	1.313844704	0.235063169	0.084147565	-0.856991447	-1.586173329	-1.623429164	-0.365410027	-0.064260367	Cluster 2
Hpgd	0.688463385	0.753656185	-0.642102808	-1.204853816	-1.611259732	-1.132560353	-0.270332595	1.724860363	0.588492004	0.498654161	-0.136840549	0.743823756	Cluster 1
Isg20l2	-0.760668445	0.610766202	0.555482016	1.374662353	1.072930787	1.517010836	-0.468011277	-0.945718612	-0.304580249	-1.39418698	-1.106732642	-0.150953989	Cluster 2
Rora	0.965924232	0.757342837	0.501405351	-0.942552343	-1.430367141	-2.108225342	0.206440454	-0.034439276	0.146440814	1.248026326	0.377975816	0.31202827	Cluster 1
Heph	0.780829925	1.377744287	1.805302223	0.38332298	-0.047453825	-0.291326851	-0.540568225	0.259582473	-0.289113579	-1.27911785	-1.622070869	-0.537130688	Cluster 3
Nrf1	-0.923994804	0.496813026	-1.714668841	0.616940206	-0.594196973	1.388407082	-0.95601911	-0.051589281	0.125285282	-0.495013801	0.38368951	1.724347704	Cluster 4
Olfr128	-1.763043363	-1.116895094	-1.239645494	-0.903109205	-0.251806901	0.418133009	0.932343956	0.594897321	0.868291916	0.956491192	0.62937763	0.874965032	Cluster 4
Pamr1	0.921727797	1.004574832	1.126524476	-1.473428173	-1.445325195	-1.738741984	0.098352751	0.539385416	0.378372511	0.055404658	0.262140577	0.271012335	Cluster 1
Igh-V3660	0.723622443	1.023020203	1.271658156	1.288531771	0.302060618	0.856692245	-0.388171483	-0.951330376	-0.943326529	-1.106920027	-1.007783212	-1.06805381	Cluster 3
Cacnb2	2.017035833	1.697200571	1.013474372	-0.752565447	-0.314758755	-0.822575449	-0.763875191	-0.335026511	-0.093926695	-0.431457561	-0.441171848	-0.772353319	Cluster 3
Emilin3	0.027822659	1.64546634	0.009017598	-1.457635053	-0.990806264	-1.077408891	1.623024115	-0.684338457	0.731981428	0.144916154	0.440983341	-0.413022971	Cluster 1
Fam120b	0.287149588	0.418935498	0.545312258	-1.698465148	-1.559524447	-1.654567193	0.278783746	0.605524746	0.744326763	0.77022969	0.661390831	0.600903667	Cluster 1
Cntnap4	1.126437334	0.938933753	1.225039126	0.260060555	0.318571345	0.316491671	-0.075555126	-0.023210175	-0.177483907	-0.197081504	-2.093504713	-1.618698359	Cluster 3
Clpb	-0.297211846	-0.573573597	-0.449812216	1.84105155	1.668748025	1.357968125	-0.767574831	-0.483296356	-0.646025732	-0.8994412	-0.250686825	-0.500145096	Cluster 2
Uox	-0.260331384	0.108367922	-0.083461915	1.646114987	1.334981197	1.569125574	-0.795193899	-0.954298356	-1.059729642	-0.199938785	-0.204972868	-1.100662829	Cluster 2
Ccdc129	0.552966382	0.57291245	0.188652674	1.107278659	1.24409206	0.942721614	-1.236649557	0.006178748	-1.580997207	-0.025643604	-1.616911604	-0.154600614	Cluster 2
Mbp	-0.266423404	-0.693504389	-1.258305615	-1.480145212	0.817358302	-1.406299736	0.190692347	1.12322113	0.588896169	1.138134166	0.22866968	1.017706561	Cluster 4
Vmo1	1.693218881	0.76615795	0.900589076	-1.10329115	-1.166749042	-1.947525798	0.158883166	-0.014319746	0.147489516	-0.032130426	0.560273319	0.037404253	Cluster 1
Vamp4	0.373723994	1.101060923	1.768126941	-1.748814797	-0.734900015	-0.743834195	-0.503397866	1.029161988	0.136776476	-0.271792152	-0.867275501	0.461164204	Cluster 1
Rhebl1	0.940536016	1.074874672	1.620715527	-1.194345217	-0.998131751	-1.951718644	0.209631961	0.02079559	-0.074787889	0.137413064	0.176118788	0.038897882	Cluster 1
Armc9	-1.061099213	-0.818727691	-0.682808362	-1.083275297	-0.762847232	-1.192866277	0.843701659	1.184108575	0.681121446	0.609441897	1.182042282	1.101208213	Cluster 4
Zfp458	0.678720225	0.501908551	1.388164197	0.054159318	-0.390359931	0.32909272	-0.639131722	-0.058015357	0.909339918	0.733600594	-2.044156095	-1.463322418	Cluster 3
Dtd2	-0.533306137	0.015103188	-0.572946275	1.492205344	1.774493192	1.567095522	-0.550180729	-0.73850168	-0.317752177	-0.509041129	-0.704531319	-0.9226378	Cluster 2
Defb3	-1.484964802	-1.295260099	-1.322929669	-0.796327758	-0.284915624	0.135814253	1.001072442	1.000320874	0.979822024	1.084010739	0.568695402	0.414662217	Cluster 4
Colgalt1	-1.596073622	-0.92331214	-1.702274018	1.683535571	0.874863552	0.800232785	0.089888765	0.079626103	0.047989164	0.651738152	0.098752786	-0.104967097	Cluster 2
Kbtbd8	-0.299830713	-0.109355914	-0.299050751	1.36735864	0.76327183	2.18651158	-0.079658813	-0.088343385	-0.4911867	-0.909641203	-1.473805591	-0.566268981	Cluster 2
Muc4	-0.042549312	0.120277206	-0.039176335	1.688163869	1.469974903	1.472920459	-0.538625581	-0.863206768	-1.060157451	-0.74304272	-0.827645103	-0.636933167	Cluster 2
Fut9	-0.89382441	-0.838896695	-0.541867522	1.169547383	1.077423269	1.001120321	0.193967828	0.538744727	0.579266145	-0.003442046	-2.23772011	-0.044318891	Cluster 2
Gm16152	0.760817411	0.850839315	0.99534679	0.924828951	0.751819151	0.893886948	-0.583025002	-0.41012462	-0.375017802	-0.453073993	-1.694573728	-1.66172342	Cluster 3
Ttbk2	-0.299185373	0.826248606	0.79741989	-0.988863453	-1.547164362	-1.506100828	0.681369698	0.20114135	-0.142857543	1.599031391	0.821214798	-0.442254173	Cluster 1
Stbd1	0.628596389	-0.015773954	-1.869312349	0.551521029	1.131398681	1.716247165	0.068822755	-0.83735165	-0.575185798	-1.19811678	0.079854008	0.319300504	Cluster 2
4930427A07Rik	-1.094788176	-0.99368561	-1.131988807	1.520208698	1.527128223	1.478930226	-0.092778743	0.082371606	0.004370178	-0.372999237	-0.706539571	-0.220228787	Cluster 2
Ssr4	-0.449372436	-0.586549622	-0.563676798	1.735144612	1.7156817	1.491094424	-0.548624474	-0.632926735	-0.754196006	-0.605409027	-0.380716276	-0.42044936	Cluster 2
Ldha	-0.591926122	-1.169262349	-1.302910217	1.556557078	1.508148792	1.470971368	0.0641495	-0.520038023	-0.544757904	-0.198472997	0.058591011	-0.331050137	Cluster 2
Cyb561	-1.096659041	-1.222656726	-0.819808625	1.833095768	1.429426658	1.181791627	-0.321903687	-0.126494781	-0.646842281	0.320348466	-0.108667802	-0.421629576	Cluster 2
Casp8	-0.700114271	-0.71181909	-1.238882544	1.758278415	1.323750838	1.554988587	-0.367543714	-0.745964162	-0.616682452	0.028566839	0.073717943	-0.358296388	Cluster 2
Slc38a9	1.40319565	1.475794399	-0.333061403	-0.21576308	-0.848276246	-0.186781537	0.468516546	0.137585306	-0.279298552	-2.313424663	0.475477619	0.21603596	Cluster 3
Ppp1r9a	1.216350696	-0.272379634	0.937533237	-1.637990266	-1.388974749	-0.990057516	0.477530201	-0.059409073	0.113472138	-0.581442265	1.045649781	1.139717452	Cluster 1
Nup93	-0.868505782	-1.081416743	-1.078298133	1.798468026	1.347675557	1.502492551	-0.26784382	-0.377910037	-0.490160425	0.057628085	-0.281589231	-0.260540046	Cluster 2
Pigw	-0.940421483	-0.573957051	-0.358809704	1.553352807	1.52820225	1.682292594	-0.091055991	-0.122395598	-0.45321797	-1.038001811	-0.779556232	-0.406431811	Cluster 2
Il17rd	-0.356083379	-0.809345196	-1.182986922	0.5271196	0.599256186	0.354304496	0.140083699	-0.347611027	-0.884598412	0.061621819	2.581263529	-0.683024393	Cluster 4
Bspry	-0.784563101	-0.827467936	-0.377234689	1.785088402	1.583980519	1.51175302	-0.567823144	-0.780226463	-0.422681008	-0.478255655	-0.446798384	-0.195771562	Cluster 2
Zmym5	0.363040344	0.446392738	0.751941464	-1.384698716	-1.520621871	-1.779304156	0.134960663	0.158454828	0.378566309	1.368671055	0.717382253	0.365215089	Cluster 1
H2-Q1	0.425462199	0.870328168	0.424199368	0.964182827	1.392041789	0.911916311	-0.423522131	-1.59532372	-0.611796138	-1.475617631	-0.949623306	0.067752264	Cluster 3
Atl3	-0.858584715	-0.990486285	-0.825286045	1.633798517	1.648578787	1.38767942	-0.336625148	-0.131818449	-0.662048307	-0.844640233	0.041093142	-0.061660684	Cluster 2
Ctnnb1	-0.042520681	1.899475725	1.141001545	-0.265713588	-0.950020668	0.355941121	-0.505174142	0.533026645	0.80573343	-0.676558029	-1.742681909	-0.55250945	Cluster 3
Afg3l1	0.128461495	-0.291723824	-0.873266371	1.762994851	1.557210247	1.430154061	-0.466974925	-0.718472798	-0.825519287	-0.909034353	-0.40761162	-0.386217477	Cluster 2
Rpgrip1l	0.414381649	0.291416507	0.85739602	0.98973628	0.86316134	0.527262021	0.58058981	-0.366910797	0.119708281	-0.452002963	-1.934162822	-1.890575325	Cluster 3
Shq1	-0.441852309	0.574510136	1.436707676	-1.228757227	-1.639348062	-1.614706161	0.680909297	0.377474223	0.437096704	0.50544129	0.194542698	0.717981735	Cluster 1
Ddx23	0.655752921	0.267298415	0.449123283	-1.544532275	-1.81869866	-1.507704308	0.3564752	0.366580132	0.628098966	0.902622895	0.82831574	0.416667692	Cluster 1
Thy1	0.4384887	0.558323928	1.065981577	-1.807893838	-1.294594772	-1.595804319	0.628584917	0.061421663	-0.066098549	0.403746674	0.873868207	0.733975812	Cluster 1
Apaf1	-0.462218	0.247782338	1.247688246	0.671023495	0.827173198	1.672622164	-0.096431801	0.16492356	-0.804818785	-1.492138318	-1.420157593	-0.555448504	Cluster 2
Eef1d	-0.696299299	-1.089738856	-0.490116156	1.508932005	1.547252269	1.718828894	-0.715814024	-0.006404677	-0.43664367	-0.772975422	-0.262911529	-0.304109536	Cluster 2
Klra6	0.71087145	0.300086752	1.371959978	-1.18965511	-1.35251429	-1.730358016	0.408542745	0.199295081	-0.125184058	0.548874592	1.26327992	-0.405199044	Cluster 1
Slk	-0.681218586	-0.058236153	-0.105989916	1.369588341	1.259170407	1.757755334	-0.351096235	-0.131277572	-0.725683656	-1.771553434	-0.340692718	-0.22076581	Cluster 2
Zc2hc1c	-0.828651328	-0.581973713	-0.618500437	-1.408234389	-1.156791871	-0.639695915	0.683142529	0.893182655	1.048183817	-0.010403541	1.127090773	1.49265142	Cluster 4
Scamp2	-0.295539707	-0.377342508	-0.851398555	1.933385738	0.874703138	1.181662677	-0.368413586	-0.900580654	-0.803404741	1.160282553	-0.799403813	-0.753950541	Cluster 2
Capns1	-0.564952216	-0.283252796	-1.342611346	1.883832257	1.398984026	1.41084847	-0.318505493	-0.813562611	-0.535919685	-0.168962438	-0.313979821	-0.351918349	Cluster 2
Ganab	-0.273724933	0.115041282	1.60634009	1.576562385	0.650277635	0.356885148	-1.272837361	-0.637905203	-0.771321554	0.722699744	-0.986829621	-1.085187613	Cluster 3
Syngr1	0.585452245	1.185023526	-0.233740843	-1.423913592	-1.535178532	-1.593804133	0.341564607	0.203421923	0.560893317	0.741066156	0.051477278	1.117738047	Cluster 1
Nars2	-0.787989864	-0.378766274	-0.030588708	1.656818324	1.161635885	1.721420053	-0.491921602	-0.1145275	-0.445107236	-0.124539108	-1.508357319	-0.658076651	Cluster 2
Ppp1r12c	0.997389557	0.273623585	0.354277959	-1.460700354	-1.28446407	-1.883614966	0.679400338	0.48016852	0.047387619	1.163458819	0.651881973	-0.018808981	Cluster 1
Tex30	-1.215852412	-1.01455103	-0.757973789	1.256136994	1.338481589	1.596437403	-0.162150037	0.294740693	-0.16158878	-1.34252218	-0.063809077	0.232650627	Cluster 2
Klf15	0.219639916	0.740956409	0.716508927	-1.561052941	-1.815831686	-1.407002176	0.11506051	0.435838046	0.818710282	1.018622843	0.302967553	0.415582317	Cluster 1
Snd1	0.084674538	-0.530036682	-0.578698251	1.776781218	1.684327225	1.313315512	-0.952517386	-0.46644722	-0.904872746	-0.427143437	-0.371627347	-0.627755425	Cluster 2
Zfp871	0.090729707	0.766950387	1.004901374	-1.699389759	-1.440792813	-1.543981683	0.229778637	0.611711595	0.814692456	0.948402745	-0.018612974	0.235610327	Cluster 1
Ccdc189	-0.375826121	-0.622103474	-0.564980558	1.64826952	2.065019166	1.114002536	-0.329606104	-0.344845907	-0.747795451	-0.541055797	-0.698187173	-0.602890639	Cluster 2
Huwe1	0.14403807	0.066939647	0.737440408	-0.253487166	0.338625007	-0.457032054	0.244137458	-0.122500257	0.578880131	2.022974313	-1.86905663	-1.430958928	Cluster 3
Adgrb3	-1.009125901	-0.262786805	0.562226145	0.893066277	0.944409096	1.996790734	-1.021977088	-0.909165569	-0.916943692	-0.925281227	0.058454754	0.590333276	Cluster 2
Glra2	1.270475071	1.073842808	0.602410609	0.288768821	0.419115966	-0.020177483	0.278618537	0.377944502	0.142109167	-2.161727194	-1.37764931	-0.893731495	Cluster 3
Wt1	1.140576658	0.914308245	1.144617483	-1.555747672	-1.373697021	-1.610923556	0.578343919	0.485537673	0.256627818	0.066865886	0.043334111	-0.089843543	Cluster 1
Dcc	0.571516673	0.935479223	1.297108168	-1.303388755	-1.790796786	-1.358023576	0.320643373	0.823724972	0.501166027	-0.467779601	0.278875641	0.191474643	Cluster 1
Hnrnpdl	-0.459973768	-0.514127285	-0.800807872	1.710015715	1.601782022	1.58674038	-0.406218409	-0.925470139	-0.611705934	-0.482448648	-0.30828715	-0.389498912	Cluster 2
Dusp1	-0.360640421	-0.06877625	-0.171369971	-1.662627274	-1.594969819	-0.967071822	0.79483159	1.283697239	1.222050147	0.658913314	0.361570164	0.504393105	Cluster 1
Patl2	0.515287447	-0.249252164	-0.185531207	-0.414439277	-1.00498711	-0.702447164	0.849033185	1.753013091	1.807860076	-0.655537858	-0.898667944	-0.814331073	Cluster 1
Pick1	0.063742952	0.522851939	0.665097766	-1.497139562	-1.415692008	-1.699102208	0.628204968	0.429368782	0.672789471	-0.361950529	0.970365561	1.021462869	Cluster 1
Zak	-0.559260802	-1.690504717	2.081370426	0.794778301	0.130316459	0.469814602	-0.720146825	0.344229427	-0.772067954	0.453421916	0.457787689	-0.989738523	Cluster 2
Rmdn2	0.563693963	0.493703441	0.923112557	-1.67052766	-1.929833011	-1.006257907	0.592022996	0.818044063	0.19729123	-0.22536826	0.325766688	0.9183519	Cluster 1
Ubr3	1.258991825	0.693790348	1.388603973	-0.186593012	-0.997861447	-0.350439427	0.307032522	-0.507389891	-0.182541292	1.04304906	-2.050900742	-0.415741917	Cluster 3
Atp2c1	0.740418318	0.611395141	0.494723531	-1.496772954	-1.572451958	-1.594285817	-0.043606811	-0.244401904	0.666775634	0.61935822	1.04097337	0.777875229	Cluster 1
Snrpf	-0.307305186	-0.01750727	0.538545336	1.075336985	1.790508425	1.555319148	-0.838289222	-1.12871274	-0.711799152	-0.708017529	-0.811682371	-0.436396424	Cluster 2
Ptprd	0.610746407	0.383881099	0.184652555	0.039698108	0.359665528	0.040085779	0.155581876	1.339380712	0.88698364	-0.197912826	-2.369583765	-1.433179112	Cluster 3
Elovl7	-0.264738845	-0.647986452	-0.135541549	0.49648948	-0.482978519	-0.295999969	0.827943284	-1.719909079	0.882823875	2.240851516	-0.25807144	-0.642882301	Cluster 4
Fam135b	-1.356416544	-0.810950079	-0.352626472	-1.255687848	-0.62933715	-0.147069804	0.024787677	0.546637099	1.996931224	0.489195151	0.138823986	1.355712762	Cluster 4
Cfhr2	0.943212018	1.261369182	1.138965329	-1.33181448	-1.49508897	-1.487802706	0.36051105	0.128507046	0.273117438	0.778077078	-0.358988293	-0.210064692	Cluster 1
Gcnt1	-1.455235908	-0.951191762	-1.219012129	-0.332699888	-0.72415453	-0.69656991	0.616367353	1.55313738	0.760918568	0.794581811	0.803404053	0.850454964	Cluster 4
Dmgdh	-0.537663677	-0.600595177	-0.663297978	-1.364959833	-1.197380938	-1.184179178	1.094130017	1.070251448	0.808127756	0.901933715	0.864052361	0.809581485	Cluster 4
Eri1	-0.769206441	-0.454568859	-0.326079066	1.702727257	1.492927227	1.641762236	-0.575621662	-0.255135655	-0.590368871	-0.890782404	-0.846611399	-0.129042365	Cluster 2
C1galt1	-0.924540816	-0.717409236	-0.629412241	1.546052686	1.003742312	2.071535059	-0.249583732	0.074336261	-0.144005429	-0.540074493	-0.909809032	-0.580831339	Cluster 2
Adcy9	0.258428101	0.667808851	0.783333046	-1.520831332	-1.598007019	-1.774904861	0.313027981	0.42416326	0.627017356	0.820638572	0.419138913	0.580187132	Cluster 1
Cyp51	-0.785993611	-0.599638393	-0.495913842	1.439757802	1.559953888	1.903208723	-0.435378749	-0.347302451	-0.311790983	-0.605120726	-0.683732334	-0.638049323	Cluster 2
Mfap2	0.557126569	1.03033815	0.898118302	1.049436616	0.999372507	0.605310386	0.10143598	-1.529791653	-1.282115357	-1.254130411	-0.808103934	-0.366997154	Cluster 3
Edn1	-0.485021844	-0.314885585	0.479752348	-1.310297695	-1.477558778	-1.552169051	0.634845761	1.322850835	0.938496621	0.396405608	0.675634211	0.691947569	Cluster 1
Hspa4l	-0.625721963	-0.697508532	1.451149484	-0.156862229	0.792439299	1.623127702	-0.350041397	0.87735981	0.082018658	-1.504681397	-1.222069224	-0.26921021	Cluster 2
Olfr1359	-0.456524194	-1.320637044	-1.03410133	-0.647441598	-0.518005322	-0.462471351	-0.038585867	0.334096673	0.986811586	0.804083066	2.311181917	0.041593464	Cluster 4
Syt4	0.790899104	0.597405514	0.810388325	1.013184496	1.134439883	1.05191925	-0.675342989	-1.081428616	-1.06142698	-1.039662647	-0.0914589	-1.44891644	Cluster 3
Rdh9	1.565116772	1.235101461	1.113343531	0.35520015	0.596700453	0.230544019	-1.349814485	-0.736652169	-0.677177283	-0.849852811	-0.190964404	-1.291545234	Cluster 3
Use1	-0.026742253	0.435327801	0.562870149	-1.371905358	-1.559682469	-1.83541142	0.262272891	0.55669375	0.82890336	1.085142937	0.502227997	0.560302616	Cluster 1
Creb1	1.150034399	1.021439008	1.657547243	-1.313285955	-0.957278214	-1.663117625	0.149775692	-0.068360996	0.111349006	0.47551784	-0.11582408	-0.447796319	Cluster 1
Cdkn2a	-0.774962815	-0.450170976	-0.826265874	-0.87536674	0.179512604	0.91678898	-0.962300038	0.556292426	2.331349814	-0.924080123	0.356798064	0.47240468	Cluster 4
Slc2a9	-0.82580936	-1.144102424	-0.496101538	0.157376423	0.054857653	0.301258752	-0.290403177	0.267183737	2.552619981	-1.299210683	0.251622685	0.470707951	Cluster 4
Mrgprb1	0.698215224	0.624261445	0.680447506	-0.913318293	-1.664973399	-1.508849871	1.020659568	0.956591015	0.714324098	-1.03637324	-0.05354203	0.482557977	Cluster 1
Rasgef1b	0.508934555	0.217125253	0.270415701	-0.221801285	-1.224992226	-1.680030904	0.504931453	0.83429279	1.016543862	1.318925733	-1.588255981	0.043911048	Cluster 1
Bank1	-0.504370012	-0.430153872	-0.544525277	-0.524606344	-0.473049064	-0.411114198	-0.57046408	-0.282631894	-0.213590693	0.04623621	1.086460811	2.821808414	Cluster 4
Snhg11	0.953304466	0.760576347	1.074577348	-1.524566609	-1.563555057	-1.151757083	-0.239501977	0.404115213	-0.019962058	1.406868432	-0.219028975	0.118929953	Cluster 1
Tmem41b	0.356738013	0.372254941	0.744847732	0.86165643	0.998932779	1.241619829	-1.38476056	-1.239411289	-0.621236778	-1.693363358	0.430888021	-0.06816576	Cluster 2
A330053N03Rik	-0.512517067	-0.612582404	-0.203408851	2.015035445	0.527710659	1.888077666	-0.798675039	0.287589158	-0.743341509	-0.650739493	-0.642278199	-0.554870367	Cluster 2
Lman1	0.864602662	0.715427718	1.20101499	-1.157645741	-2.241777067	-0.579301124	0.734975297	0.168640487	0.634115152	0.092544674	-0.728170378	0.29557333	Cluster 1
Cldn16	0.992003168	1.545142927	1.021731577	-0.303176204	0.379016363	-0.860282375	0.270576533	-0.740626129	1.075237983	-1.007922937	-1.221947348	-1.149753559	Cluster 3
Lin52	-0.462816667	-0.417367977	-0.525314802	-0.259672282	0.00097122	-0.394822807	-0.624536628	-0.478001889	-0.180105131	3.065728551	0.027061223	0.248877188	Cluster 4
Lims2	1.02034245	0.457684592	0.885829173	-1.480347763	-1.333029685	-1.837922889	0.525402627	0.89618628	0.267610503	-0.270453014	0.526811642	0.341886085	Cluster 1
Foxd1	0.431997114	0.914551931	1.441548022	-0.22802225	-2.295482479	-0.80280945	-0.718861003	-0.573912157	0.250375226	0.60000097	0.187364487	0.79324959	Cluster 1
Fat4	-0.303405711	-0.430591208	-0.437124744	-0.054656764	0.019367306	-0.47464395	-0.574026829	-0.480519149	-0.058762857	3.106527371	-0.296998309	-0.015165157	Cluster 4
Tomm40	-0.648237637	-0.502590612	-0.985401256	1.86097282	1.351521252	1.665547811	-0.470529533	-0.603931413	-0.371246172	-0.36163128	-0.44552225	-0.48895173	Cluster 2
Usp49	0.06504964	-1.193791075	0.437523671	1.536664473	0.865458946	1.167565291	-1.330946903	-0.060761826	0.831707154	-0.129039256	-1.207269852	-0.982160261	Cluster 2
Icosl	0.212462198	0.208501331	0.42448744	-1.69015737	-1.637912139	-1.524049441	0.412451651	0.71030933	0.748931784	0.485225636	0.961343334	0.688406246	Cluster 1
Itga6	0.451786739	0.311619508	1.75865533	0.831498367	-0.130059614	0.993495093	-0.427921429	-0.161918691	-0.417349134	-2.251025601	-0.491937457	-0.466843111	Cluster 3
A530099J19Rik	0.066716316	0.303384203	-0.769347751	-1.460139152	-1.546857886	-1.046122524	1.312043049	1.269254992	1.057896299	0.317651938	0.340442985	0.155077531	Cluster 1
Tctn3	-1.071434566	-0.774569794	-1.251363564	-0.113498788	0.534956907	0.184645884	0.21244466	0.7237987	1.093439855	-0.24461952	1.977781277	-1.27158105	Cluster 4
0610039H22Rik	-1.736111395	-0.784993087	-0.795371714	0.381504368	-0.276035498	0.315364963	0.010155176	-0.41756152	-0.39075576	2.173533224	1.083308067	0.436963175	Cluster 4
Cxcl15	1.085972008	0.980243225	1.106540351	0.847990363	0.962020719	0.707309895	-0.835923775	-1.094816396	-0.940322834	-1.132897024	-0.887493502	-0.798623031	Cluster 3
Igfbp4	0.436742403	0.358134787	-0.232269978	1.64418561	1.303942824	1.26711309	-0.343262014	-0.779474289	-1.35751065	-0.516746578	-0.576689169	-1.204166037	Cluster 2
Tmem179	1.722026993	0.968478482	1.992977114	-0.526566154	-0.192211957	-0.725454214	-0.018731158	-0.300584961	-0.943352253	-0.659467712	-0.6330098	-0.68410438	Cluster 3
Gsto2	-0.059054056	0.011887811	1.03043662	-1.324682241	-1.354488218	-1.88369913	0.847683426	0.904681424	0.844112047	0.694827722	0.037038431	0.251256165	Cluster 1
Cdk5rap3	0.464732128	-0.107003413	-0.511415954	1.586431869	2.049184239	-0.061620793	-0.488765694	-1.378196404	-1.141209243	-0.092364044	0.221541646	-0.541314338	Cluster 2
March7	1.071070991	0.678802747	1.153944906	-1.585027947	-1.330118632	-1.762562875	-0.015420961	0.227021335	0.328965731	0.365317447	0.401463036	0.466544219	Cluster 1
Zpbp2	-0.681281852	-0.337130145	0.091007896	-1.557837859	-0.258556224	-1.918988323	0.528842899	0.820942589	0.603653779	0.389677963	0.963126173	1.356543105	Cluster 1
D930044I17Rik	0.209946134	0.236745959	0.510832693	-1.40719395	-1.952719073	-1.472800413	0.393617741	0.598934005	0.591734702	0.724809985	0.957685057	0.608407159	Cluster 1
Nmt1	-0.483955826	-0.445808045	-0.587621374	1.656876851	1.382494407	1.811234692	-0.602120456	-0.258904412	-0.754949612	-0.97552115	-0.541729829	-0.199995247	Cluster 2
Grip1	-0.515328133	-0.743450659	-0.864179378	-0.863088833	-0.703769591	-1.398413445	-0.081384985	0.440256343	0.977468348	1.760088659	1.025015492	0.966786181	Cluster 4
Timeless	0.123023498	-0.091470431	0.059460623	1.597438472	1.573760025	1.459631114	-0.71419096	-0.914557552	-0.586774513	-0.705492497	-0.856193131	-0.944634648	Cluster 2
Wnt1	-0.778278016	-1.672878565	-1.445086219	-0.703439503	0.005910522	-0.257706571	0.818139489	1.175059157	1.005734885	1.15319772	0.743491173	-0.044144072	Cluster 4
Rnf219	-0.48618	-0.460087108	-1.232947607	1.520839022	0.025370825	2.034791504	0.142046732	0.346895636	0.234477463	-1.063190949	0.055511879	-1.117527397	Cluster 2
Ube2j1	-0.344874736	-0.592840307	-0.112118207	1.440163681	1.498937867	1.742188439	-0.436668295	-0.12963305	-0.624492162	-1.400037634	-0.696230391	-0.344395206	Cluster 2
Dock7	0.518796198	-0.383932874	0.761894524	-1.682706804	-1.453641774	-1.25563966	0.190330418	0.555485833	0.776835856	1.56378658	0.156923152	0.251868551	Cluster 1
Bmp8b	0.183075778	-0.019093924	0.472138068	1.521752484	1.339342688	1.28327507	-0.59963093	-0.233729445	-0.362253035	-0.871146275	-1.370348667	-1.343381812	Cluster 2
Nfs1	-0.406723086	-0.6481203	-0.457849314	1.672857101	1.558314663	1.639809295	-0.373898435	-0.149439986	-0.710770677	-0.954199559	-0.70089944	-0.469080262	Cluster 2
Rfx7	0.765916098	-0.946069815	0.831145006	-0.919047648	0.506120802	-1.209671637	-0.535097769	-0.958075747	-0.931109699	0.942397886	1.610334266	0.843158257	Cluster 1
Mri1	-0.897464121	-0.137305818	-1.35216888	1.687439873	1.486361254	0.656029316	0.141562045	-1.26320971	-0.470251016	0.694032106	0.170864122	-0.71588917	Cluster 2
Olfr606	-0.596832982	-1.013062708	-0.845178692	0.682672412	0.312333978	0.382087812	0.206909677	2.008120447	0.712272028	0.666037475	-1.301089445	-1.214270003	Cluster 2
Smtnl2	-0.574267838	-0.460027999	-0.414545137	-1.479176439	-1.165873329	-1.338230767	0.838150805	0.974385395	0.939090825	1.007660182	0.848170588	0.824663713	Cluster 1
Pax2	-1.508874355	-1.153698379	-1.516009803	0.020172439	-0.372835104	-0.323602802	0.725129186	0.907873769	0.371097848	0.295323055	1.347669472	1.207754673	Cluster 4
Zfp644	0.239384917	1.322035491	1.570042366	-0.678416308	-0.722685293	-0.748869855	0.099504702	0.536695149	0.19410863	0.951824062	-1.632965983	-1.130657878	Cluster 3
Slc13a4	0.57257615	-0.645769736	-1.165636277	-1.355582547	-1.363003428	-0.851187994	0.731816752	1.017334896	0.428456987	0.565562846	1.399839122	0.665593229	Cluster 1
Drg1	-0.552449665	-0.531472804	-0.437355867	-0.544645099	-0.629088548	-0.522071807	-0.558318675	-0.427548369	-0.438070788	2.49826462	0.943603396	1.199153606	Cluster 4
Gm4211	1.336432569	0.886730784	1.546472243	-0.454574003	-0.445679935	-1.607030705	0.176230739	0.475331173	-1.558474656	0.269569997	-0.529803928	-0.095204277	Cluster 1
Gch1	-0.592464965	-0.565355545	-0.661079809	1.996288744	1.044336805	1.77538437	-0.339217133	-0.296686158	-0.513581484	-0.815172295	-0.506422579	-0.526029951	Cluster 2
Smarca1	0.066153563	-0.34170662	0.554232817	-1.549716761	-1.058967201	-1.751107037	0.970506536	0.988512318	0.669099142	-0.28081976	0.737233564	0.996579442	Cluster 1
Gprc5b	0.374658288	0.503211836	0.516947945	-1.287737055	-1.595958727	-1.99550995	0.283952741	0.632255714	0.594299113	0.561451823	0.75860713	0.653821142	Cluster 1
Bmp5	-1.217536138	-1.284187589	-0.880164522	0.869161718	0.452495626	0.747592588	-0.900515131	0.328510587	0.96677848	1.799976204	-0.65577321	-0.226338613	Cluster 2
Itga8	1.248522958	0.919329668	0.965630321	-1.401261833	-0.981223505	-1.873926497	0.887358181	0.401235682	0.121687021	-0.489312563	0.064762219	0.137198348	Cluster 1
Pdxdc1	0.95723401	1.253454434	1.487294386	-0.596753988	-1.596563709	-1.424696258	-0.275819688	0.093208621	0.952170285	-0.399421856	-0.463162109	0.013055871	Cluster 1
Krtdap	-0.855001776	-0.922867375	-1.238512844	-1.23348824	-0.548964471	-0.602662599	0.745609329	1.628914082	1.055069395	0.428367762	0.778793834	0.764742905	Cluster 4
Tpd52l1	-1.36061443	-0.413242008	-0.523775344	-1.052996901	-1.315609011	-0.758281292	0.944174513	1.104893277	0.965018048	0.744582219	0.443341129	1.2225098	Cluster 4
Nkrf	-0.627204288	0.101829336	0.381781796	1.364608122	0.824244923	1.822631591	-0.112228891	-0.270308952	-0.17296966	-1.020129665	-1.77996747	-0.512286842	Cluster 2
Anxa6	-0.668615758	-0.241256452	-1.136560285	1.749894279	1.551989901	1.365221721	0.012230501	-0.808035729	-0.818867732	0.036336329	-0.511760062	-0.530576713	Cluster 2
Stmn3	-0.00616672	-0.698468784	-0.476297275	1.219538456	1.558410531	1.599827924	-1.023614354	-0.191794117	-0.62447353	-1.061189282	0.615486166	-0.911259013	Cluster 2
Rptor	-0.440070942	-0.470958337	0.032837728	0.409093436	0.884521108	0.328450831	-0.240518658	1.373468273	1.471693649	-0.05936403	-1.68270782	-1.606445238	Cluster 2
Gabrg2	0.245053611	0.31497856	1.143347714	1.240869634	1.577386677	-0.069947937	-0.699733633	-1.211854522	-0.993217705	0.563972105	-1.126407863	-0.984446641	Cluster 3
Cdca2	-0.008729261	-0.240670227	-0.310070047	1.551063869	1.650442201	1.608264094	-0.518476723	-0.630893061	-0.820459114	-0.929411148	-0.756466906	-0.594593677	Cluster 2
Gspt1	-0.416089494	-0.357381847	2.613286922	0.218192278	-0.601728554	0.717745475	0.610537618	0.064713953	-0.277945026	-1.02278457	-1.124809544	-0.42373721	Cluster 3
Lrrc39	0.565258926	-0.179020192	-0.861418339	-1.089620265	-1.312082113	-0.705013345	0.8709977	0.225275975	1.24483637	-1.135181371	1.064963839	1.311002815	Cluster 1
Prom2	0.274902458	0.036613661	0.513395176	1.426552738	1.676047494	0.820078425	-1.079690175	-0.46668653	-0.954178378	-0.176112547	-1.615736141	-0.455186181	Cluster 2
Adamts4	0.25359781	0.121622935	-0.129145048	1.851161476	1.116891255	1.320301045	-0.451453733	-1.121521771	-1.443894513	-0.189332425	-0.769907245	-0.558319785	Cluster 2
Kif23	-0.133011866	-0.307192803	-0.113248957	1.43674948	1.664112836	1.697341827	-0.358264573	-0.720372568	-0.771818347	-0.736293414	-0.851571249	-0.806430366	Cluster 2
Itgav	1.217394803	0.611087203	1.339036756	0.914931536	-0.141252432	-1.012221582	0.389475758	-0.730871586	0.164653957	0.284375439	-1.69929352	-1.337316332	Cluster 3
2810428J06Rik	0.261357351	0.999284218	1.621171612	-1.183800006	-1.223954999	-1.457473762	0.124501302	0.140765121	0.719137154	1.071139626	-0.478161393	-0.593966224	Cluster 1
Nt5c	-0.449015404	-0.598586743	-0.154167845	1.50592562	1.755861127	1.464995301	-0.171279296	-0.24036724	-1.274820799	-0.759379498	-0.694506408	-0.384658813	Cluster 2
Slc14a2	-0.2649922	-0.426356831	-0.516648349	-0.502302735	-0.565569549	-0.406271	-0.509902921	-0.284038446	-0.311859372	-0.349180212	1.509056181	2.628065433	Cluster 4
Nat8f5	0.57876453	1.807639083	0.764724579	-0.607751397	-0.902092651	-0.626614054	0.28652521	0.616983989	1.177992182	-1.329932757	-1.05332297	-0.712915745	Cluster 3
Eml4	0.867212591	0.659928536	0.697039515	-0.451655324	-1.579145024	-1.420451555	0.308213214	-0.124898212	1.066400628	0.777334708	-1.504335646	0.704356569	Cluster 1
Igh-VJ558	0.903417699	1.032017059	1.318475731	0.957851572	0.463839411	0.618477556	-0.422204642	-0.944710102	-1.21847554	-0.373191874	-0.696953198	-1.638543672	Cluster 3
Hspb2	0.519372004	0.426613209	-0.130507819	1.944461777	0.960069065	1.027452421	-0.397737559	-0.60345671	-1.246496251	-0.661185021	-1.452878348	-0.385706771	Cluster 2
Sox14	-1.391062817	-1.440592748	-1.661274117	0.160461461	0.270932335	0.819071216	0.043148183	-0.153704472	0.381073591	1.175880346	1.281079422	0.514987599	Cluster 4
2900041M22Rik	0.945129343	-0.124488497	0.629230988	-0.037953284	0.884930062	0.783182109	1.014809659	0.197660021	-0.381514377	-0.15370657	-1.89766755	-1.859611904	Cluster 3
D230044P21Rik	0.34807427	-0.059763131	0.44059137	0.5213	0.16187429	0.416256455	0.567298854	-0.664849925	1.048091022	1.035263284	-1.938601262	-1.875535225	Cluster 3
Sstr4	1.410577577	1.662850058	1.788254989	-0.807057165	-0.817956292	-0.730344398	-0.583332079	-0.145612288	-0.276491314	-0.50237754	-0.547863531	-0.450648017	Cluster 3
Creg2	0.671396324	1.058292368	1.015031843	-1.56540884	-1.58493889	-1.526106503	0.012926365	0.379576739	0.450071467	-0.106797253	0.467505943	0.728450437	Cluster 1
Fntb	-1.630402485	-0.854483192	-1.000218003	0.920967099	0.95810405	1.193164698	-0.125173731	-0.161987827	-0.295027311	1.719878233	-0.17292396	-0.551897571	Cluster 2
Mycl	0.510560767	0.70572383	0.783925313	1.349429045	1.230840297	1.004483054	-0.843327739	-0.94511977	-0.931585123	-1.07557314	-0.733790084	-1.05556645	Cluster 3
Trpc3	1.49130443	1.506226155	1.713607654	-0.282497482	-0.253367424	0.073944958	-0.472362268	-0.422659491	-0.887981929	-1.17590621	-0.734296171	-0.556012222	Cluster 3
Chchd10	0.385559955	0.908858812	1.658534469	-1.052003733	-1.509880734	-1.673389495	-0.57235611	0.196233368	0.508999327	0.385559955	0.487543082	0.276341102	Cluster 1
Pdia5	-0.300167196	-0.502577801	-0.580188485	1.666110581	1.680246863	1.580000739	-0.448130777	-0.513858611	-0.784483738	-0.801766927	-0.556018173	-0.439166476	Cluster 2
Dhx58	0.385307292	-0.651786203	-0.98705628	1.396344749	1.754553347	1.2258137	0.009525821	-1.170669141	-0.102562273	-0.50393512	-0.248925186	-1.106610706	Cluster 2
Galntl6	1.340135363	1.407087792	1.77140836	-0.057192157	-0.576418812	-0.085655829	0.17658077	-0.792437573	-1.046390475	-0.430982878	-0.435861003	-1.270273557	Cluster 3
Cd47	1.482883375	0.56934018	0.701212131	-1.077073358	-1.153560057	-1.264413735	0.080253991	-0.212629524	0.185044337	1.77768519	-0.375637629	-0.713104901	Cluster 1
2700046A07Rik	0.244192072	0.241628732	0.620293715	-1.718642775	-1.186792548	-1.936838903	0.635086443	0.645639425	0.657156407	0.411448141	0.711990179	0.674839113	Cluster 1
Cpsf4l	0.038418798	-0.71934743	-0.977462204	-1.573137146	-0.066012745	-1.383930383	1.316674208	-0.05407715	0.722676521	1.405963474	0.467145783	0.823088274	Cluster 4
C230094B09Rik	-1.11878214	-0.760487256	-0.525789286	-0.882829768	-0.957520504	-1.332115571	0.715999268	0.991726913	1.110907215	1.185089609	0.944397455	0.629404065	Cluster 4
Hras	-0.484404335	-1.376070913	-1.885372168	1.416529553	1.152257194	1.336672883	-0.059155595	0.18793582	-0.241516243	-0.123931609	0.23943676	-0.162381347	Cluster 2
A230005M16Rik	-0.765212411	-0.735532506	-0.777091167	2.092182077	1.22506159	0.953260886	-0.774449382	-0.667206916	-0.681413685	-0.695756125	0.140813482	0.685344156	Cluster 2
Car12	-0.748652226	-1.24441241	-1.114826542	1.722407465	1.131878045	1.656270174	0.144588203	-0.050307873	-0.237139936	-0.242477543	-0.485123369	-0.532203989	Cluster 2
Hils1	-0.227282641	-0.593888489	-0.881032706	0.775165577	-0.072786023	0.678481413	2.552210318	-0.761762868	-0.114183566	-0.842355902	0.378099388	-0.890664502	Cluster 2
Olfml2a	1.038796526	1.397333169	1.721593163	-0.809641338	-0.739789482	-0.89086992	-1.496405999	0.31928597	0.134162513	-0.64545371	0.325947676	-0.354958567	Cluster 1
Klf7	0.492277935	0.610774362	0.640721144	-1.526247692	-1.560369767	-1.860295081	0.3825009	0.524410231	0.646388757	0.519114106	0.539581063	0.591144043	Cluster 1
Cbx5	-0.705239317	-0.593439623	-0.666108741	1.325027835	1.715015902	1.716580959	-0.274830476	-0.54127397	-0.451619787	-1.198426995	-0.1893472	-0.136338587	Cluster 2
Tef	0.551458647	0.613309616	0.543589778	-1.374604405	-1.449979815	-1.021425861	0.459538581	-0.252282908	0.542135057	2.020710954	-0.054534664	-0.577914979	Cluster 1
Hyal3	0.702810988	0.686857643	1.795747703	-0.408489972	-0.271167734	-1.266375003	0.72427779	-1.458632218	0.168897085	-0.117504344	0.75041661	-1.306838547	Cluster 3
Rbfox3	-1.427169341	-1.697293482	-1.45725099	0.911620567	0.577090229	0.425980478	0.252397094	0.738440937	-0.040881596	1.249819937	-0.17342576	0.640671928	Cluster 4
Sdhb	-0.52638546	-0.415806179	-0.312645774	1.503186222	1.632623923	1.744286602	-0.459875023	-0.602657951	-0.797277969	-0.982516382	-0.427153808	-0.355778202	Cluster 2
4930448N21Rik	0.901764272	0.000796186	0.802363753	-1.076686909	-0.925157072	-2.281050318	0.410163068	0.082626242	0.178263104	1.314076025	0.624526849	-0.031685199	Cluster 1
Ptx3	1.73682935	0.707801493	1.475196329	-0.911961106	-1.055931331	-0.927684318	0.470498373	0.413462847	-0.480024677	-1.048900726	-0.782984808	0.403698573	Cluster 1
Thumpd3	-0.863395819	-0.277115317	0.34331753	0.462971044	0.142553848	1.958379352	0.614716003	0.214404617	-2.214105521	-0.458302365	-0.436523728	0.513100356	Cluster 2
Hmgb2	-0.611994149	-0.795524298	-0.99564731	1.285780562	1.820149333	1.684707839	-0.530485718	-0.614144178	-0.579636732	-0.409463134	-0.091832483	-0.161909734	Cluster 2
Chrna1	-0.913579909	-0.363083476	-0.843186413	-0.832661714	-0.338118738	0.57123071	-0.946877147	0.358024506	1.937600711	-0.900683059	1.038559491	1.232775038	Cluster 4
Ube2w	-0.943071937	0.141276147	0.677772491	-0.335710349	1.242925785	0.885207775	0.313659278	1.253865775	-0.214445417	-2.147993558	-0.925725865	0.052239875	Cluster 2
Mdm4	0.689847396	0.685601418	0.911989044	-1.578049347	-1.679518024	-1.651622301	0.433389015	0.559052122	0.452799907	0.49328431	0.367486122	0.315740338	Cluster 1
Pcdh10	-0.735691013	1.171469765	1.644001051	-0.767805289	-0.901084343	-0.942750723	0.091825367	1.434362105	0.297984561	0.144650452	-1.383855332	-0.0531066	Cluster 1
Rnf152	-1.669090811	-1.859516974	-0.221496955	1.413703059	1.303777809	0.318054901	0.462715533	0.108442608	-0.096694708	0.398399202	0.421479804	-0.579773468	Cluster 2
Myl4	0.093607933	0.194204637	-0.040985558	1.568170635	1.468424071	1.486159496	-0.530416197	-0.70565828	-0.900395899	-0.958857702	-0.507910638	-1.166342499	Cluster 2
Gja3	-0.033119258	-0.438076258	0.374659816	1.042043297	1.272658324	0.450751974	-0.096573526	-0.307572403	0.561139709	0.823360032	-1.860780064	-1.788491642	Cluster 2
Klra15	-0.095533629	0.064140711	1.145625006	-1.097056944	-1.163363939	-1.81332919	0.596481497	0.244567463	0.321273602	1.631148761	0.646910786	-0.480864123	Cluster 1
Zmynd15	1.494250831	1.471019748	1.429708716	0.160285794	0.090083502	0.159806272	-0.377845773	-0.938338953	-1.048726596	-1.267980409	-0.78855944	-0.383703691	Cluster 3
Alms1	0.98120211	1.20161246	1.476024868	-0.430127977	-0.100421486	-0.966429893	-1.008723193	0.626820138	-0.022376157	-1.859396488	-0.403060278	0.504875895	Cluster 3
5730455P16Rik	0.707689439	1.36797935	1.499467199	-0.589683681	-0.062909899	0.808687242	-1.769162558	-0.699159099	0.231444331	-1.197613783	-0.482371505	0.185632963	Cluster 3
Nol10	-0.033585222	0.279111149	-0.194890625	1.40545873	0.728781207	1.860652901	0.509118391	-1.047286997	-0.622983883	-0.55483146	-1.437878862	-0.891665328	Cluster 2
Slc22a20	-0.558415067	-0.450437637	-0.487945905	0.02032458	-0.45985521	-0.080010566	-0.371982805	-0.534383336	-0.514230864	1.100026149	2.811608148	-0.474697486	Cluster 4
Gpnmb	0.874698315	1.213957006	1.256685768	-1.158923257	-0.822020127	-0.214598212	-0.571801703	-0.319052954	-0.377680845	-1.668901121	1.178976879	0.608660249	Cluster 1
Slc2a3	-0.612320282	-0.431707944	-0.592076824	-1.351179516	-1.322508519	-1.170017524	0.809709515	1.108856303	0.65770051	0.91457532	0.916149485	1.072819477	Cluster 4
Mrpl12	-0.669661589	-0.687318885	-0.672203123	1.775746335	1.43374902	1.616758894	-0.358905303	-0.40919128	-0.889567236	-0.803524144	-0.08183554	-0.254047149	Cluster 2
Bex1	0.104815056	0.319980351	0.521798448	-1.682469171	-1.427420709	-1.720452922	0.216852852	0.697553384	0.690899806	0.680355253	0.666024379	0.932063272	Cluster 1
Olfr1215	-0.701441714	-0.952424898	-1.395031775	-0.985182314	-0.671303947	0.179168983	0.358991002	-0.027681788	0.63186845	0.263668387	1.932596872	1.366772742	Cluster 4
Trpm3	0.47720055	0.740919842	0.554764716	-1.326558897	-1.575787954	-1.940330696	0.191981143	0.866034296	0.639330745	0.693837311	0.323134888	0.355474058	Cluster 1
Itgb3	0.831456784	0.870694554	0.974295529	1.054650174	0.761198377	1.016007735	-0.761958662	-0.435631406	-0.882167992	-1.662409927	-0.830448265	-0.935686902	Cluster 3
Guf1	-0.603804999	-0.41213986	-0.27412318	1.56617493	1.69027813	1.653019756	-0.498201726	-0.395999718	-0.725198287	-0.902918928	-0.549866392	-0.547219726	Cluster 2
Retnla	0.611848146	-0.268084706	-1.282476917	-2.010610077	-0.885626278	-0.507853073	0.980578123	0.724517982	0.528394689	1.047601817	0.976657354	0.085052941	Cluster 1
4930523C07Rik	1.858289745	1.417720442	1.351563445	-0.720573506	-0.736417685	-1.386232709	-0.268898652	-0.378573724	-0.509549609	-0.012355556	-0.13083318	-0.484139012	Cluster 3
Oas3	-0.118642872	-0.728110305	-0.81203469	1.697285472	1.230280067	1.777537207	-0.551533461	-0.71216299	-0.993009328	-0.659917029	-0.04204185	-0.087650222	Cluster 2
Ildr1	-1.565212458	-0.999358468	-0.65765992	-0.367309646	-0.815034841	-0.960678896	0.8539544	1.383937043	1.09976814	0.397615507	0.982694703	0.647284438	Cluster 4
Ap3s1	-0.080122089	-0.139960887	-0.107829313	1.684629342	1.356872883	1.675416883	-0.58203533	-0.425648978	-0.914836349	-0.57618474	-0.964976883	-0.92532454	Cluster 2
Ankle2	-1.483741179	-0.659719476	-0.843915267	1.63415707	1.409150654	1.369029194	-0.366199746	0.465194174	-0.106144812	-0.231579697	-0.563978891	-0.622252025	Cluster 2
1700030J22Rik	-0.180873996	-1.272364975	-0.376092788	1.325693235	1.80539269	1.18199345	-0.097001671	-0.284405573	0.469933523	-0.496787746	-1.239187276	-0.836298874	Cluster 2
Dda1	-1.487986738	-0.947749753	-1.457315019	1.427343087	0.843890949	1.576207136	-0.193222598	-0.034985066	0.229655232	0.552508042	-0.208147609	-0.300197664	Cluster 2
Atp10b	0.331111931	-0.495043762	0.317334335	1.515272713	1.461400663	1.437881415	-0.928921448	-0.654598185	-1.085149344	-1.104874776	-0.538825242	-0.255588299	Cluster 2
C130060K24Rik	0.013165203	-0.451786595	-0.54408771	-0.536784849	-0.596697182	-0.43540685	-0.54300296	-0.288953565	-0.325607427	-0.34547766	1.37841804	2.676221554	Cluster 4
Sowaha	-1.052743083	-0.953426124	-0.49543148	-1.054402615	-1.055687823	-1.046074799	1.004519769	1.089097289	0.933594354	0.953253305	0.707137653	0.970163555	Cluster 4
Desi1	-1.124758737	-1.479273164	-1.617705499	1.410788664	0.714727066	1.377412289	-0.111799925	0.572551639	-0.035288315	-0.184896285	0.095647747	0.38259452	Cluster 2
Gpr12	0.638696549	1.268323259	1.21518893	0.412711988	1.219889702	0.746881018	-0.474026112	-1.058663779	-1.037964213	-0.92703937	-1.011998452	-0.99199952	Cluster 3
Slc6a6	0.025875526	0.181976816	0.328529539	-1.52503502	-1.604118794	-1.647608646	0.430615948	0.509972519	0.743959968	1.042658021	0.839586627	0.673587495	Cluster 1
Mdk	0.768006398	1.340241443	1.612432206	0.538516823	0.556095835	0.561074397	-0.629103451	-1.339895354	-0.882809644	-0.895852808	-0.797078564	-0.831627281	Cluster 3
Esrp1	-2.086660689	-1.476919846	-1.051287338	0.896490111	0.91672282	0.869802142	0.531164046	0.367699807	0.138552002	0.60860227	-0.092599491	0.378434167	Cluster 4
Ucp2	-0.865261101	-0.488096625	-1.243506244	1.773066985	1.181671292	1.028498313	0.007439983	0.875998921	0.091104939	-0.908439818	-1.052595564	-0.399881081	Cluster 2
Mast4	0.42385248	-0.183323309	-0.79964233	-1.300394246	-1.025713034	-1.8269223	0.735283766	0.505758797	0.643957716	1.181328229	1.052637313	0.593176917	Cluster 1
Adam26a	-0.371763463	-0.380213238	-0.399407915	-0.314242495	-0.272618477	-0.376505534	-0.408556973	-0.394962902	-0.327270761	0.446545106	3.08713917	-0.288142519	Cluster 4
Tram1	-0.733929319	-0.326360974	-0.449191594	1.283259119	1.390088087	1.832426859	-0.43191495	-0.033389766	-0.772163581	-1.552545271	-0.120487001	-0.085791608	Cluster 2
Ctnna2	-0.687128502	1.956983902	0.261457812	-1.587521716	-0.306234831	0.163876885	1.200499231	-0.564261588	-0.947158831	-0.396245955	-0.165583167	1.071316761	Cluster 1
Pcca	0.137831523	-0.069948905	-0.363653711	1.620623671	1.474197376	1.587094776	-0.865261426	-0.610311969	-1.010711474	-0.685356736	-0.311111147	-0.903391978	Cluster 2
Vcan	-1.235540048	0.385796631	-0.117039267	-0.955659892	-1.408112707	-0.049662401	0.688169506	0.452889149	0.772808477	-1.22081929	1.210148476	1.477021366	Cluster 4
Nwd1	-0.463287067	-0.44100844	-0.491828305	-0.400635246	-0.627080047	-0.472531085	-0.488574302	-0.20847117	-0.201471905	-0.448435332	1.971306721	2.272016178	Cluster 4
Dmkn	-0.876932155	-1.281141544	-1.592992733	0.729833809	1.491695404	1.311277671	0.244835687	0.441703802	0.592036584	-0.610646782	-0.722446056	0.272776314	Cluster 2
Uhrf2	-0.386905065	0.249830303	1.832966082	-1.697909742	-1.00687346	-1.28962292	-0.157110551	0.63855079	0.472345741	0.953000677	-0.141647859	0.533376004	Cluster 1
Ccl8	0.045815824	-0.848535259	-1.55141847	1.265909453	1.161159076	1.646589849	0.099619481	0.170403453	-0.603570018	-0.893806645	-0.91153501	0.419368266	Cluster 2
Amn1	0.46640932	0.276799233	1.041983237	-1.452465859	-1.502247146	-1.849469507	0.15114998	0.542642955	0.697206024	0.719375517	0.677330137	0.23128611	Cluster 1
Msx2	0.751657932	0.710727451	0.776878698	0.965274619	1.346625179	0.918060185	-0.628629436	-0.707318061	-1.187382232	-0.652020451	-1.581066894	-0.712806989	Cluster 3
Pde5a	1.383419886	1.263850729	0.931709659	-1.394142943	-1.260378984	-1.644331947	-0.120848923	0.314877027	0.184522229	0.463132174	0.025755834	-0.147564742	Cluster 1
Trim59	-1.214712995	-1.004214732	-0.812870897	1.252168092	1.576157191	1.780517952	-0.313117434	-0.228967681	-0.078833202	-0.052393161	-0.632185989	-0.271547143	Cluster 2
H2afj	-0.781020143	-0.793341877	-0.595680282	1.57169939	1.984679371	1.301637932	-0.300420917	-0.475368906	-0.70909494	-0.390764906	-0.388109355	-0.424215367	Cluster 2
Fam214a	0.758884257	1.386769297	1.919755797	0.055331649	-0.314798955	-1.39828204	-0.09096934	-0.279563682	0.28588709	-1.03281998	-1.23287695	-0.057317143	Cluster 3
Rffl	-1.303298865	-0.994030741	-1.135559293	1.466809106	1.364645524	1.370438292	0.36978261	0.116059009	-0.423776799	-0.846236709	-0.199666313	0.214834178	Cluster 2
Irf6	-0.571090216	-0.201514184	-0.198095468	-1.653467517	-0.959256505	-1.543963642	1.161566253	0.858616301	0.971322018	0.657209152	0.761337178	0.717336629	Cluster 1
Lrrc34	0.787040857	0.627809625	1.910309209	-0.183800896	0.50226674	0.663026159	0.345594926	-0.426021049	-0.374609921	-1.562100165	-0.911174489	-1.378340996	Cluster 3
Serac1	0.569321943	0.790323639	1.55104506	-1.402195928	-1.521452967	-1.450493923	0.245904035	0.353315356	0.694051349	-0.565194963	0.324255832	0.411120568	Cluster 1
Pcsk6	0.569835823	0.311877341	-0.469030792	1.893652834	0.988515259	1.365245319	-0.841487245	-0.806506568	-0.57738754	-1.015383691	-0.392752441	-1.026578298	Cluster 2
Slc28a3	-0.421379695	-0.436743417	-0.090366068	1.606173683	1.384834269	1.573172082	-0.267494537	0.074303764	-0.304164719	-0.63942123	-1.247834517	-1.231079615	Cluster 2
Wdr19	-0.138777786	-0.346793285	0.611638531	-0.917890601	-0.828279856	-1.01216743	0.447349054	1.693147539	1.738981399	0.522622918	-0.92434311	-0.845487372	Cluster 1
Bmf	1.533119087	1.250969721	1.434806913	0.506688117	0.017392429	0.031555315	-1.194095104	-0.529218548	-0.963343325	-1.04030368	-0.022278362	-1.025292563	Cluster 3
Gcn1l1	-0.848322501	0.018893208	-1.342869259	1.829961197	1.436601644	1.193594326	-0.515329058	-0.385818754	-0.112437897	-0.759203664	0.244134423	-0.759203664	Cluster 2
Cep128	-0.376538652	0.484448977	0.096659638	-1.163094395	-1.738409011	-0.828689943	-0.022095858	0.246618955	2.108692262	0.946217742	0.367101524	-0.120911241	Cluster 1
Ptpn14	-0.358291508	-0.407589663	-0.41549961	-1.265193272	-1.352084364	-1.41995158	0.224880283	0.982167054	0.983243157	1.137470368	0.835277228	1.055571906	Cluster 1
Gm20558	-0.773650179	-0.478411598	-0.193975973	-1.123557131	-1.162091854	-1.508213338	0.718174707	0.895647173	1.203169606	1.329284987	0.788508672	0.305114927	Cluster 1
Kpna4	-1.043186469	-0.656324125	-0.579241856	1.320066593	1.118533191	1.936370084	-0.038152399	0.462605736	-0.043784355	-0.766919626	-1.114523804	-0.595442969	Cluster 2
Iyd	1.18226571	1.241249519	1.384378267	-1.062642532	0.250597791	-1.271802339	0.549797292	-0.348819134	-0.448853184	-1.632574551	-0.049475695	0.205878857	Cluster 3
2010107E04Rik	-0.429181929	-0.280363436	-0.197104691	1.693959693	1.729862322	1.443592171	-0.429961967	-0.71990386	-0.724163308	-0.490785223	-0.725420876	-0.870528899	Cluster 2
Rnf112	-1.368334165	-1.259358224	-1.375257153	0.063410224	1.019427656	0.529921939	0.429306316	0.384278298	-0.293411511	0.136371052	1.959262896	-0.225617329	Cluster 4
Pabpc4l	0.105468398	0.493413541	0.439716165	0.811925313	0.977583664	1.033369099	-0.15011278	0.079165496	-0.193174337	-2.712784198	-0.604730785	-0.279839576	Cluster 2
Pcolce	-0.917949639	-1.178962274	-1.881591352	1.373800066	1.265000673	0.990201477	0.818458741	-0.134914456	-0.091021049	-0.23438406	-0.066139232	0.057501104	Cluster 2
Zbtb10	-1.298685675	-0.672623771	0.409753649	-0.966539822	-1.715808147	-0.41954872	0.765224342	1.591060667	0.819019866	0.363399836	0.354464448	0.77028333	Cluster 4
Gria4	-0.966670492	-0.569370539	0.098886078	-1.172343839	-1.557578347	-0.848824097	1.233432994	0.889368759	1.451630635	0.227266231	0.640902055	0.573300563	Cluster 1
Hr	0.671090631	0.769378346	-0.432952899	1.251756637	0.768575093	0.936667195	-0.614850728	-0.010036631	0.685980263	-1.433474641	-1.781947419	-0.810185846	Cluster 3
Fbln5	1.083944268	-0.051935989	0.223506542	-0.400810545	-0.773359494	0.441627075	-0.32917856	-0.838719953	2.587048468	-0.453746138	-0.759963343	-0.728412333	Cluster 3
Dhcr24	-0.58679137	-0.434046878	-0.328998034	1.692856383	1.604437288	1.653509142	-0.588680046	-0.691690904	-0.619140363	-0.650244282	-0.500011255	-0.551199681	Cluster 2
Txlna	0.472992893	0.402603606	0.780537993	-1.013563071	-0.814747602	-1.592811376	1.15897513	0.442357685	0.446656391	-1.621903098	1.175154619	0.163746831	Cluster 1
Lad1	-1.660849539	-1.458398898	-1.686844199	1.134168239	0.231926193	0.842920904	0.171112442	0.47990669	0.467052019	0.538002929	0.536254698	0.404748523	Cluster 4
Nek5	0.511988838	0.288098403	-0.040049651	-1.466270053	-1.437278952	-1.895847125	0.560593431	0.554087366	0.741004993	0.496923057	0.801861008	0.884888685	Cluster 1
Cgref1	-0.021911581	-0.252731782	0.020682785	1.494305978	1.704451379	1.454778605	-0.41451407	-0.723949031	-0.721322194	-1.29352188	-0.708901813	-0.537366396	Cluster 2
Gucy1a3	1.812230465	1.423517353	0.660252518	-0.399379254	-1.11333909	-0.575078777	0.439551243	-0.418293999	-0.75749219	0.321142701	0.17185141	-1.564962381	Cluster 3
Sh3bgrl2	-1.43346311	-1.612375776	-0.810669812	1.188576156	0.880688922	1.256939156	-0.590129192	-0.030781305	0.416300311	-0.6222488	0.889975009	0.467188441	Cluster 2
Lrrc52	-0.707855265	-0.759098253	-0.771741234	-0.613945151	0.289739253	-0.775970504	2.355422706	1.010976645	0.650152243	0.635236503	-0.710909491	-0.60200745	Cluster 4
Galnt6	0.271961068	0.299392864	-0.203628125	1.337013054	1.225837913	1.18227603	-0.175343633	-1.444856474	-0.784361861	-1.228864641	-1.174663731	0.695237537	Cluster 2
Agrn	-1.015436251	-0.9487841	-1.48065802	0.358672566	0.481234754	-1.723561145	1.093906449	0.440823102	0.435670427	0.536158533	0.817635917	1.004337767	Cluster 4
Slit3	0.197186509	0.399310556	0.274423224	-1.460582842	-1.626754308	-1.675333433	0.969149021	0.8395403	0.745375816	0.884401217	0.060171254	0.393112687	Cluster 1
Nme5	0.532081352	0.268752969	0.064567201	1.534146695	1.665118727	0.875475681	-0.49920345	-0.302234146	-0.817936004	-1.310089936	-1.020968336	-0.989710752	Cluster 2
Dppa5a	0.191130093	0.083200454	0.505926726	-2.043524554	-0.421554765	-1.912632459	0.614528014	0.67019624	0.404693472	0.067933896	0.936366491	0.903736392	Cluster 1
Trpv3	-0.259195156	-0.573947183	-0.729554533	-0.941779938	-1.036166102	0.659434419	0.484398956	1.246163707	-0.812001008	-0.952023384	1.263947488	1.650722734	Cluster 4
5430402E10Rik	-0.619092565	-1.457070414	-1.475117524	-0.939723644	-0.685257748	0.438528256	0.666125318	0.196658281	0.346027676	1.286492029	1.095803164	1.14662717	Cluster 4
Amer3	-0.534264579	-1.883919065	-1.677930104	-0.325204223	-0.052637398	0.503975549	0.775641065	0.327777116	0.273078386	0.932362685	1.521520266	0.139600304	Cluster 4
9330154J02Rik	0.408189177	0.561455196	0.850911889	-1.26079208	-1.628935893	-1.436049115	0.589733864	0.976674798	0.540042731	1.038021338	-0.873565074	0.234313169	Cluster 1
Vmn1r226	0.669589059	-0.726050527	0.071648812	-0.69365693	-0.628267935	-0.718063857	-0.346018581	-0.652460052	-0.672325422	2.634040779	0.277024272	0.784540382	Cluster 1
App	0.632208055	1.079679301	0.830906193	-1.155171854	-0.985885294	-2.006777865	0.084221804	0.620337843	0.466947436	1.21838056	-0.456672784	-0.328173395	Cluster 1
Apool	-0.369775973	-0.282326284	0.17683206	1.342235918	1.807733004	1.47532371	-0.383836801	-0.183503342	-0.700146878	-0.830744631	-1.167215826	-0.884574957	Cluster 2
Shisa2	0.117483303	-0.106888486	0.11345723	1.530040249	1.601032046	1.481065733	-0.747788443	-0.55210435	-0.77837466	-0.851530015	-1.040150918	-0.766241688	Cluster 2
Rbfox2	1.488056915	0.586047629	0.903221041	-1.938097332	-0.623266521	-1.076386523	0.648065165	0.779604148	0.404737107	-0.996698395	-0.335414864	0.160131631	Cluster 1
Bbs7	-0.42587945	0.067137227	0.594491718	0.983589455	1.098542861	1.472629649	0.228263481	-0.033438447	-0.095989177	-0.83374226	-2.115974532	-0.939630525	Cluster 2
F830004M19Rik	0.042827585	-0.46976679	0.349890853	-1.13320685	-1.352546273	-1.822805685	0.533200803	0.974222451	1.163829903	0.931934449	0.868911086	-0.086491533	Cluster 1
Dusp27	0.673245996	0.214157058	0.461872608	0.629079329	0.101044249	0.550062489	-0.413450099	1.517903137	0.199179813	-0.183425569	-1.893985105	-1.855683907	Cluster 3
Zc3h11a	0.670254224	0.683493675	0.189227329	-0.791764756	-1.40174674	-1.170326179	0.728210981	-0.933532965	0.161952936	2.136683368	0.03081502	-0.303266892	Cluster 1
B230208H11Rik	0.804111082	0.74404562	1.118469429	-1.328934233	-1.382516922	-1.649703818	-0.088565269	-0.018744778	0.528998281	-0.501021249	1.023927473	0.749934384	Cluster 1
Gli1	1.141648551	1.753355138	0.873582359	-1.155901202	-1.272833711	-1.18960615	0.989806753	0.15050853	-0.425126558	-0.287373646	-0.12304958	-0.455010484	Cluster 1
Sestd1	-0.21010567	0.30679482	0.335936833	-1.547671609	-1.464208372	-1.733401127	0.520793587	0.95399934	0.673612882	0.702325263	0.667561713	0.794362339	Cluster 1
Klk1b5	-0.406925344	-0.472939451	-0.788187298	1.836388553	1.224207902	1.820285039	-0.523585722	-0.465778179	-0.54009787	-0.775057145	-0.386958799	-0.521351685	Cluster 2
Slc17a2	-1.373761557	-1.485812029	-1.360787589	-0.336668297	0.538793111	0.222259793	0.580458196	0.099050143	0.924009785	0.941712353	1.555645636	-0.304899546	Cluster 4
Eps15	-0.118636098	-0.317678718	0.123243666	-1.246665985	-1.757213821	-1.232052105	0.239097218	1.131038287	1.570220713	0.464191089	0.709189193	0.435266558	Cluster 1
Nr2f2	-1.046324807	-0.050244692	0.534547666	-1.361263585	-1.213024681	-1.069470108	-0.2246806	0.322615091	1.04706138	0.536205472	1.722474176	0.802104687	Cluster 1
Sorbs1	0.448648215	-0.143175874	-0.489355776	-1.657652437	-1.512237621	-1.122015506	0.772140593	0.918960564	0.554258939	1.490663763	0.341989209	0.397775932	Cluster 1
Phf3	0.771000704	0.134544528	0.809809836	-1.007172533	-1.341021473	-1.850956531	0.270998561	-0.014738186	0.356205342	1.812330467	0.084575377	-0.025576092	Cluster 1
Ubn2	0.548053917	0.436369717	0.773240512	-1.207363412	-1.443530293	-2.06461819	0.342175935	0.132251608	0.137533958	1.015203271	0.802593766	0.528089212	Cluster 1
Adh6a	-0.462523016	-0.433530855	-0.492421417	-0.406859012	-0.613323591	-0.452739581	-0.477831013	-0.208308845	-0.248469494	-0.450048892	1.952029799	2.294025917	Cluster 4
Ccdc91	-0.076470717	0.553832213	0.150757564	1.660888366	1.454762357	1.159765431	-0.491302528	-0.576902143	-1.078699615	-0.66409966	-1.241964	-0.850567268	Cluster 2
E2f7	0.008634853	-0.209389752	-0.007314024	1.46431251	1.686377408	1.474418864	-0.301811091	-0.46947483	-0.712607366	-1.212307429	-0.970869128	-0.749970015	Cluster 2
Ablim1	-0.286178903	-0.301481533	-0.53277091	-1.604929965	-1.17034326	-1.363253217	0.833396983	1.070990443	1.005661374	0.954622374	0.73686415	0.657422463	Cluster 1
Rcsd1	0.23708724	0.349615747	0.199045662	-1.782314463	-1.518010223	-1.484073627	0.777183888	0.400891817	0.913699059	1.04389376	0.567150927	0.295830214	Cluster 1
Rcan2	1.250234781	1.123484665	1.900904444	-0.537755676	-0.993442273	-1.507885009	-0.334284595	0.349722937	0.174097004	-0.679197954	-0.311325892	-0.434552432	Cluster 1
Rfc5	-0.380753067	-0.27233412	-0.062231814	1.577586294	1.667825497	1.568260928	-0.533457659	-0.727024116	-0.603483398	-0.464619905	-1.094503217	-0.675265424	Cluster 2
Zscan30	0.23924633	0.423966264	0.441990682	-1.63367779	-1.662531769	-1.578550352	0.210196937	0.698610407	0.874561141	0.577713541	0.804666577	0.603808033	Cluster 1
Agxt2	-0.535235684	-0.496563	-0.546194784	-0.533105773	-0.592039351	-0.488184475	-0.540321193	-0.405783262	-0.43121413	2.517705206	0.700644858	1.350291587	Cluster 4
Gck	-1.012040158	-0.74409907	-1.586444215	-0.134592553	0.566675496	0.959716337	1.07623559	0.377729479	0.490205743	1.50306579	-1.350238813	-0.146213625	Cluster 4
Spry1	0.241160613	0.781189786	0.587007573	-1.587613368	-1.487919343	-1.71913065	0.227591198	0.577988706	0.907489556	0.98275218	0.277687355	0.211796393	Cluster 1
Kcnc2	0.279223993	0.291485329	0.011472376	1.121593517	0.989516207	0.928020715	0.112237142	0.130928686	0.340537357	-0.356142078	-2.096405903	-1.752467342	Cluster 3
Dkk3	1.617955806	1.316274229	1.312298105	-0.816230252	-0.738808537	-1.354629229	-0.347404731	0.025554008	0.164766105	0.505962786	-0.676919502	-1.008818787	Cluster 1
Hist1h2br	-0.331391731	-0.525671553	0.653483405	0.912027591	1.438208503	1.869757962	-0.672540602	-0.52905754	-0.252977402	-0.341922687	-1.564623059	-0.655292887	Cluster 2
Sema6a	0.211899087	1.404612053	-0.181061415	-0.525594122	-1.825237889	-1.655155849	1.033582989	0.916610486	0.725497381	0.278530769	-0.281552884	-0.102130605	Cluster 1
9030625N01Rik	1.16288958	1.465985149	1.174327549	-0.433733546	-0.815101457	-1.013683793	-1.161217251	0.860754854	0.472706742	-1.308996543	-0.458511829	0.054580545	Cluster 1
Mga	-0.110144248	0.623223489	0.518429811	-1.628448215	-1.793527007	-1.031695815	1.067715973	0.770863892	1.025863569	0.562594261	-0.386197873	0.381322162	Cluster 1
D3Ertd751e	0.277273251	-0.048807383	0.492752088	-1.903875453	-1.418016911	-1.459354388	0.815022492	0.524184157	0.656671847	0.412660804	0.76071589	0.890773607	Cluster 1
Gfer	-0.486299687	-0.975136781	-0.43860039	1.639798838	1.404041251	1.74133158	-0.458538285	-0.186297732	-0.90186394	-0.868475165	-0.283661956	-0.186297732	Cluster 2
Nek6	-0.488861117	-1.151702875	-0.953088079	1.654806528	1.436878358	1.307833519	0.306756668	-0.016055037	-0.697141018	-1.186022956	-0.145443021	-0.067960971	Cluster 2
Anxa3	0.053318642	-0.983292519	0.127847197	0.605940278	-0.792775399	-0.28926822	-1.04299046	1.46388941	1.98998378	0.558113137	-0.883748832	-0.807017014	Cluster 1
Slc6a4	-0.259121052	-0.01003176	-0.16010518	-1.617069642	-1.577185199	-0.926833678	0.425618716	1.036253091	0.73816334	0.235012933	0.404448536	1.710849893	Cluster 1
Vsir	1.280583782	1.449724668	1.128767769	-1.156371517	-1.342952089	-1.367230485	0.208106826	-0.030253814	-0.241220045	-0.718749051	0.542296014	0.247297941	Cluster 1
Nipbl	0.914926185	0.595111499	1.149250393	-1.692800717	-1.70642975	-1.371857268	0.441862869	0.361389014	0.517004053	0.181434762	0.214683737	0.395425224	Cluster 1
Cacna1d	0.240289732	1.30360936	0.209298769	-1.237860427	-0.930574546	-1.903666918	0.991256631	-0.343473097	-0.350173017	0.296764077	0.427185458	1.297343978	Cluster 1
Cma1	1.084549894	0.799652581	0.108594212	-1.300409381	-1.262407315	-1.699394183	0.659365078	0.577879048	0.077148562	-0.813092415	0.905806724	0.862307197	Cluster 1
Cln3	-0.205190505	0.201107475	0.02618744	-1.166004765	-0.866260328	-1.920987331	0.692002748	-0.433231462	0.278567768	1.557088183	1.279710595	0.557010181	Cluster 1
Col4a3	-0.57002198	-0.548068128	-0.522490734	-0.539734223	-0.656699587	-0.554493428	-0.575190558	-0.047466837	2.498058996	-0.560970336	0.92351325	1.153563563	Cluster 4
Magea3	-0.959219771	-1.669896944	-1.719863601	-0.386892486	-0.077834191	1.140647838	0.247301171	0.661851959	0.529616405	1.063390909	0.960007649	0.210891063	Cluster 4
Wnt6	-0.118538028	-0.119837457	0.25441237	-1.784947322	-1.284846441	-1.573077521	0.732790905	0.896024124	0.809956421	0.729304029	0.772260432	0.686498487	Cluster 1
Gprc5a	-1.593769383	-1.657370724	-1.372338381	0.17350169	0.034372174	-0.244022222	0.484438469	0.824192135	0.742173951	0.816152163	0.920259387	0.872410743	Cluster 4
Myo5a	0.493659992	1.375714536	1.859434619	0.178087315	-0.069071077	0.832079974	-0.883727745	-0.357227707	-0.3465577	-0.790353206	-1.591721784	-0.700317217	Cluster 3
Dynll2	0.248005581	0.300201113	0.643226162	-1.695895475	-1.28886971	-0.418435696	0.498855466	1.247978804	1.79066504	-0.715911746	-0.379202711	-0.230616826	Cluster 1
Rab11fip1	-1.581238262	-1.549004956	-1.457624944	0.977839081	0.96753065	0.553674689	-0.121837762	0.815896898	0.428749095	-0.279322333	0.450991722	0.794346122	Cluster 4
Prkaa1	-1.39372691	-1.126306438	-1.196670302	1.239659347	1.225256484	1.710054586	-0.277459031	0.288352899	-0.07253807	-0.354036177	-0.248232356	0.205645969	Cluster 2
Lig3	-1.078606011	-0.56798455	-0.497979964	1.579343296	1.225295912	1.803657952	-0.417638202	-0.057797361	-0.079367746	-1.275111145	-0.373175246	-0.260636935	Cluster 2
Scube1	0.66184306	0.233597283	0.235701261	1.444176531	1.137534167	1.519901057	-0.668969258	-0.855466336	-0.859245027	-0.87294007	-0.733220436	-1.242912234	Cluster 2
Chsy3	0.165623792	-0.461953769	0.695840756	-1.640543603	-1.779527814	-1.027639672	0.497792526	1.044656856	0.831022074	0.04493285	0.837121484	0.792674521	Cluster 1
Cyb561d2	-0.789871317	-1.061852933	-0.780128373	1.721768108	1.540653341	1.405940198	-0.172473507	-0.241522861	-0.633636384	-0.912205033	-0.055256969	-0.021414269	Cluster 2
Rdh10	-0.194560892	0.039008276	0.616886049	1.729427698	1.212918298	1.287414779	-0.675127279	-0.131094223	-1.012050712	-1.091912647	-1.194779156	-0.586130192	Cluster 2
Ube2b	0.259102924	0.59144437	0.793315779	-1.975011901	-1.218866242	-1.506738883	0.149296544	1.005339284	0.833860607	0.006189637	0.579961803	0.482106077	Cluster 1
Pigr	0.557966364	0.549910911	0.508875996	1.436434032	1.157477774	1.28653371	-0.814406528	-0.839355404	-0.980347574	-1.020272666	-0.896403043	-0.946413573	Cluster 2
Uggt1	0.74353753	1.148003597	0.89152855	-0.024677381	0.03343731	-0.178526593	0.171486398	-1.680656958	0.655679538	-1.993706896	0.829220612	-0.595325706	Cluster 3
Erbb2ip	0.411669292	0.537074211	0.735315033	-1.4760371	-1.530989413	-1.904803133	0.319369671	0.560325837	0.54424686	0.774533935	0.58063609	0.448658719	Cluster 1
Minpp1	-1.029317087	-0.33762517	0.200226992	1.564145985	1.563502151	1.598772621	-0.813039117	-0.215415748	-0.727373356	-0.508389457	-0.698470984	-0.59701683	Cluster 2
Six4	-1.526253047	-0.962508694	-0.780518462	-0.610875353	-0.814244852	-0.719629269	0.904456967	0.90725066	0.862571424	1.570194527	0.432671657	0.736884441	Cluster 4
Galnt13	0.016105211	-0.716321216	0.19807996	1.349611381	1.339661392	1.724449509	-1.023467115	-0.93430873	-0.945679422	-1.015440691	-0.072651809	0.079961528	Cluster 2
Bpnt1	0.460882772	0.627295219	0.300290601	0.238347116	-0.737596091	0.552851284	-1.461877855	0.690006041	0.765843148	0.318011474	-2.386698511	0.632644802	Cluster 3
Slain1	-1.362365691	-0.776460148	-0.399346547	-1.076532354	-0.753968028	-1.149898162	0.65339187	1.282023556	1.02747898	0.971433098	0.732447786	0.851795639	Cluster 4
Exd2	0.383078377	0.500374308	1.248005165	-1.129201089	-0.936967254	-2.09305338	-0.308746453	0.678691444	0.30680336	1.350800177	0.135659392	-0.135444047	Cluster 1
Fbxo2	-0.674066193	-1.349171167	-1.320340156	-0.761233383	-0.565500022	-0.844450791	0.576252799	1.208200486	0.815041766	1.202462406	0.83595343	0.876850824	Cluster 4
Pycrl	-0.65204385	-0.902425308	-1.314383623	1.366299605	1.494819952	1.406590968	-0.048731942	-0.079152993	-0.200839928	-1.326801176	0.363691621	-0.107023326	Cluster 2
C920006O11Rik	0.746488864	0.059015923	-0.04353251	-0.969173077	-1.106902805	-1.18125272	-1.673695052	0.705309344	0.211881407	1.129598427	1.115385135	1.006877064	Cluster 1
Klhl7	0.640780197	0.366371905	0.342142925	-1.559685943	-1.579811671	-1.768001383	0.56017954	0.488284273	0.894672873	0.712214977	0.360946808	0.541905498	Cluster 1
Mmp10	0.456578323	0.752314209	0.823374613	-1.924377687	-1.106266449	-1.719982175	0.420638443	-0.100372047	0.480682381	0.600504783	0.749081753	0.567823855	Cluster 1
2810429I04Rik	-0.036366411	-0.181836725	-0.07446517	1.203570384	1.166040022	0.916322547	-0.0278472	0.121843246	0.733727023	-0.150856679	-1.851260757	-1.818870281	Cluster 2
Uri1	-0.009642493	-0.292008237	0.258491183	-0.597202108	-2.04751814	-0.493303356	-0.958486673	1.736384405	1.294174682	0.515244948	0.246632935	0.347232854	Cluster 1
Tenm2	-0.840309117	-0.384354137	-0.643526938	-0.734889305	-0.755392289	-1.79641301	0.539710029	1.398906757	1.384380947	0.343241974	0.701536586	0.787108501	Cluster 4
Gm597	-1.235746855	-0.535350239	-0.135669255	-1.134276421	-0.533338116	-1.300873296	0.180126809	0.177636775	1.270449663	0.393380904	1.435216004	1.418444027	Cluster 4
Spata17	0.172646905	0.241198239	-0.162449515	1.563980416	0.935318085	0.90681733	-1.697671762	0.677744967	0.455680307	-0.981584372	-1.044077491	-1.067603109	Cluster 2
Sparcl1	0.607686197	1.08254839	1.046066885	-1.74342813	-1.341011169	-1.547944979	0.842742632	0.301284444	0.360770298	-0.183690577	0.273691563	0.301284444	Cluster 1
Snx7	0.1199105	-0.575815428	-0.814293205	1.53850262	0.678835902	0.994705981	-0.538097656	1.285346961	0.546868801	-0.565212547	-1.488806108	-1.181945821	Cluster 2
Zfp451	-1.415864908	0.831072305	0.724543886	0.423654994	0.690140073	1.482413665	0.373232667	0.380342529	0.086736857	-1.028180632	-1.681063935	-0.8670275	Cluster 2
Atad2	-1.181179917	-0.619346093	-0.294885412	1.38729304	1.491503799	1.736039	-0.587021808	-0.694506526	0.09712775	-0.985189926	-0.401975598	0.052141691	Cluster 2
Spata1	0.545303367	0.39768377	1.230002907	-1.612344463	-1.402898375	-1.755924765	0.356873388	0.428385031	0.477094032	0.106874806	0.808719455	0.420230846	Cluster 1
Mfsd4b1	0.926358247	1.122138989	1.070616293	-0.91619992	-0.401885396	-2.077452947	0.141008611	0.799117835	0.302785395	0.620003034	-0.677769217	-0.908720925	Cluster 1
2010309G21Rik///Iglv1	1.179749473	0.275286933	0.945971551	0.635348281	0.471594844	-0.439628043	0.040691616	0.969463955	-0.205762853	-0.51174324	-2.360339316	-1.000633203	Cluster 3
Oas1f	-0.01869914	-0.299180816	-0.362518804	1.738862374	1.473741513	1.590129059	-0.51559906	-0.577087194	-0.73318906	-1.064809175	-0.729660661	-0.501989037	Cluster 2
Anxa7	-0.478267667	-0.959366106	-1.110923226	-0.643193689	-1.050250683	-1.292531057	0.547417825	0.961955876	0.993834107	1.26273337	1.054854217	0.713737033	Cluster 4
Pabpc4	-0.356067191	-0.226343048	-0.389690322	1.647666369	1.634391377	1.41793558	-0.38498172	-0.498988157	-0.488906145	-0.174103307	-1.428696642	-0.752216795	Cluster 2
Adamts19	1.103912428	1.472906083	1.56720508	-0.813257483	-1.454614573	-1.101513275	0.564895988	-0.362622027	-0.113756262	0.237900863	-0.411122721	-0.689934102	Cluster 1
Mitf	1.0782966	1.185580692	1.445647035	-1.432859677	-1.15614556	-1.645720626	-0.171219605	0.332529594	0.314788525	0.060600731	-0.026977132	0.015479424	Cluster 1
Itgb4	-1.068439762	-0.994049788	-1.029172228	-0.738055674	-0.936771997	-0.940076829	0.740895697	1.055531235	0.943271358	1.081391502	0.99441887	0.891057616	Cluster 4
Sin3b	-1.187688429	-0.591313987	-0.670963222	-0.401547733	-1.164351955	-0.726120858	0.865199086	0.361537687	0.0510483	2.224380201	0.348788112	0.891032798	Cluster 4
Ogt	0.368163368	0.480447894	0.183065889	-1.541144505	-1.749863938	-1.440953349	0.461370513	0.113034766	0.41507678	1.153632952	1.048241762	0.508927868	Cluster 1
Pgap2	-1.989145523	-1.235246555	-1.115593101	-0.512593463	-0.084502914	0.562978723	0.91664342	0.881916001	0.300702399	0.985437837	0.348661642	0.940741533	Cluster 4
Gm19648	0.805533802	0.638027474	0.485520635	-1.502911672	-1.700521542	-1.706545746	0.425680744	0.317057917	0.395579337	0.39460247	0.764290476	0.683686105	Cluster 1
Pigb	-0.539440255	-0.268854665	-0.279628951	1.65133302	1.216226584	1.807824303	-0.585895642	-0.000479758	-0.823634097	-1.29041657	-0.487990906	-0.399043064	Cluster 2
Cdca3	-0.044884001	-0.250175185	-0.150396332	1.52129138	1.54393529	1.692352565	-0.354041081	-0.659515201	-0.888994799	-0.952151382	-0.85403052	-0.603390733	Cluster 2
Sh3gl3	1.445764937	1.364675085	1.612685242	0.465442372	0.059905904	-0.371386516	-0.650731789	-0.73367241	-0.749484808	-1.390648407	-0.32976676	-0.722782851	Cluster 3
Slc38a10	-0.557294504	-0.023323626	-1.169668791	1.174714598	1.634796125	1.759628492	-0.303015802	-0.628553777	-0.562278881	-0.957387778	0.254786587	-0.622402644	Cluster 2
Slc27a2	-0.880447623	-0.115616245	-0.468868011	0.538897713	1.812565829	1.339513047	-0.700900522	0.52140557	0.28462336	-1.914224423	-0.322913865	-0.09403483	Cluster 2
Ggt1	0.408917959	0.356900267	0.40297092	1.48989752	1.461894139	1.172095429	-0.739580148	-0.87179258	-0.854499717	-0.893351648	-1.199018266	-0.734433874	Cluster 2
Lrrc36	0.774037489	1.196796301	0.441432886	-1.306430785	-0.942387998	-1.481263344	1.667567063	0.822648813	-0.103383379	-0.455364477	-0.061038458	-0.55261411	Cluster 1
Nsg2	-0.048913413	0.292663534	0.287946719	-1.659428577	-1.525283238	-1.622284341	0.634100621	0.701935262	0.840375339	0.820431423	0.752548036	0.525908635	Cluster 1
Nbn	-0.063890913	-0.532738787	-0.367764793	1.278398412	0.988746666	1.842991805	-0.659037056	-0.199570117	0.053458492	0.408350486	-1.644844093	-1.104100103	Cluster 2
Nup50	-0.639898314	-0.746182966	-0.693738552	1.739668278	1.500232605	1.682012356	-0.442325842	-0.249496136	-0.450689148	-0.685914606	-0.528019776	-0.4856479	Cluster 2
Ak2	-0.626036422	-1.038475038	-1.299255478	1.858883677	1.167002272	1.53119914	-0.344992119	-0.160394567	-0.314364558	-0.493689591	0.136831499	-0.416708817	Cluster 2
Rasgef1a	0.745283376	0.666440701	1.139346588	-1.470200869	-1.549892907	-1.628215529	0.217873727	0.400567396	0.688983449	-0.342356751	0.719087839	0.413082979	Cluster 1
Plxna2	1.079830036	1.253641083	1.627536523	-1.058906827	-1.546745425	-1.359643482	-0.226356849	0.161334424	0.091487967	0.316407925	-0.105770067	-0.232815307	Cluster 1
Kmt2c	0.320131223	0.434914233	0.994423693	-1.538183029	-1.54788597	-1.482011	0.354861439	0.124775633	0.489932084	1.522210967	0.095931733	0.230898994	Cluster 1
Meox1	0.814131789	0.260970384	0.352889729	1.521455644	1.09821264	1.078989847	-0.617257082	-0.747343884	-1.04108458	-1.704112024	-0.595192618	-0.421659846	Cluster 2
Gm38427	-1.170129622	-1.088859464	-1.232133957	-0.584759411	-0.796533452	-0.740773006	1.12229704	0.879995154	0.960685059	1.077293961	0.63248049	0.940437209	Cluster 4
Nov	0.058251716	0.300729351	0.163877505	-2.016852385	-1.241682725	-1.157660738	0.313042181	1.657820557	0.733796329	0.453289823	0.553400517	0.181987869	Cluster 1
Ptpn6	-0.483656609	-0.751914738	-0.286025219	-1.468453066	-1.101748958	-1.059788713	0.758183443	0.506383663	0.538322413	1.615265317	1.309998946	0.423433521	Cluster 1
Myod1	1.079684643	0.268312699	0.510208429	-1.895293508	-1.017813663	1.000981112	-0.156387994	1.020401421	1.04746119	-0.161000268	-1.197570079	-0.498983983	Cluster 1
Olfr661	-0.51724086	-0.256103878	1.279047635	-1.756218033	-0.643732356	-1.287499723	0.174475474	1.611493244	0.728975958	-0.199097751	0.82106836	0.04483193	Cluster 1
Olfr338	-1.24659968	-1.018226387	-0.818434551	-0.983870843	-0.525122141	-0.359893298	0.386539588	0.363851881	0.73198714	0.164708234	1.825221732	1.479838326	Cluster 4
A630038E17Rik	0.757553324	0.506174603	-0.257382938	-1.262564225	-0.918372339	0.084061388	-1.010869832	1.866376171	0.885537171	-1.307543478	-0.142761696	0.799791851	Cluster 1
Bcat2	-1.298066916	-0.922547459	-0.722195504	0.943625422	0.100105107	0.476427721	-0.529882821	-0.265700476	0.186628895	-0.95872833	2.215762797	0.774571563	Cluster 4
Akr1e1	0.461508619	0.432212919	1.209886773	0.952562169	1.175291364	0.120454007	0.247337983	-0.364381889	-0.391120405	-0.302161209	-2.019315085	-1.522275246	Cluster 3
Ffar2	0.824419551	-0.188463056	-0.342014768	-1.922299497	-1.362426458	-1.144170913	0.355205526	1.149364784	0.674117828	0.620992044	0.921128845	0.414146116	Cluster 1
Pgpep1l	1.24229252	1.530737271	1.000670426	-2.227032047	-0.345535914	-0.36915099	0.011848521	-0.068160981	-0.487248689	-0.740233636	0.177631579	0.274181941	Cluster 1
Slc5a3	-0.943625637	-1.147367935	-0.998608219	-0.740290868	-1.099699702	-0.659445022	0.456978679	0.972828076	0.947446143	1.305538837	0.831744698	1.074500949	Cluster 4
Alg14	-0.81821596	-0.741547025	-0.451324778	1.491230306	1.514325731	1.858538532	-0.089646439	-0.364077799	-0.705922011	-0.644361857	-0.551926789	-0.497071909	Cluster 2
Parva	0.203250278	0.147819059	-1.559664135	0.004902472	-0.400613271	0.202145664	0.365838305	-0.608264605	-1.596328641	2.160125192	0.55808809	0.522701592	Cluster 4
Tmem69	-0.50477527	-0.383051031	-0.896265554	1.398886711	1.447477961	1.303507154	-1.277487204	-0.546104012	0.20247498	-0.503100599	0.825391951	-1.066955089	Cluster 2
Kctd5	-0.555778755	-0.275864338	-0.611980701	1.512794877	1.317791706	1.995773778	-0.657846172	-0.303128505	-0.854404503	-0.832914731	-0.451324483	-0.283118173	Cluster 2
Ggnbp1	0.461941519	0.56647703	0.172266255	-1.392953895	-1.577157921	-1.840343957	0.529567056	0.13539674	0.648644906	0.557588187	1.068894585	0.669679495	Cluster 1
Dnajc5	-0.639858279	-0.750402259	-1.62990095	-0.038456861	-1.115886669	0.519822363	-0.313859672	1.388944788	0.791701206	-0.595782307	1.234375481	1.149303158	Cluster 4
Car13	-0.60498057	-0.628301249	-0.756951808	1.472932951	1.702806051	1.651327985	-0.2508341	-0.354503893	-1.063132725	-0.605568521	-0.39622776	-0.166566362	Cluster 2
Gm40824	-0.508136013	0.289527123	-0.077075914	-1.381401805	-1.601176754	-1.390926095	0.748096777	0.320952308	1.021304525	1.262543195	0.857228214	0.45906444	Cluster 1
Zfp64	-0.20473375	0.500760524	1.469231671	-0.370766872	-0.548024632	-1.407585192	0.339737955	0.94060141	1.110931152	-1.787377815	-0.61283923	0.570064781	Cluster 1
Atp6v0a4	-0.207520281	0.013695786	-0.680529217	1.548690818	1.323158763	1.606386543	-1.414846081	-0.353916522	0.029000269	-0.186800342	-1.150489299	-0.526830438	Cluster 2
Gabre	-0.525736195	-0.140033264	0.044235139	-1.207843317	-1.906095763	-1.106931563	0.865202507	0.294689307	1.101233877	0.959188702	1.035640785	0.586449786	Cluster 1
Pspc1	0.928442869	0.221206014	1.051612969	-1.970757078	-1.031531177	-1.58003794	-0.051319975	0.510684019	0.388557059	0.858949504	0.619267594	0.054926143	Cluster 1
Kcnh7	-0.534846724	-0.500975845	-0.545822439	-0.50364203	-0.60751524	-0.508065857	-0.532218769	-0.41413991	-0.441323312	2.557706915	0.89169331	1.139149902	Cluster 4
Spink8	0.931642228	0.710715476	1.680303352	0.32764194	0.863569581	0.141919051	-0.059716337	-1.405489444	-1.306732112	-0.199912344	-1.468849694	-0.215091698	Cluster 3
Cdc73	-1.491831428	-0.630284274	-0.219804974	0.930749723	1.276709093	1.809399461	-0.453988149	0.610375966	0.195685333	-1.267494054	-0.532611451	-0.226905246	Cluster 2
Actl6a	1.138296028	1.19256687	1.401051476	-1.11755568	-1.435012335	-1.545753939	-0.260958687	-0.003892126	0.163371813	-0.054548345	0.701288622	-0.178853695	Cluster 1
Ccdc148	-0.771652241	0.761584342	0.435963813	1.18978168	1.596840474	0.784180264	0.025516003	-0.558149672	-0.141545344	-1.337518161	-0.298680649	-1.68632051	Cluster 2
Rgs4	0.69110279	0.629862766	0.981771045	0.713014993	1.709818687	0.049231243	-0.257437637	-0.685829804	-1.187585063	-0.738417342	-0.110239634	-1.795292044	Cluster 3
Il1f5	-0.464840494	-0.395537413	-0.476080676	-0.454233817	-0.568401946	-0.396518769	-0.468604654	-0.231882997	-0.288408857	-0.375461296	1.456001474	2.663969445	Cluster 4
Rfc3	-0.338172918	-0.233513045	0.172137274	1.675937471	1.649108845	1.39368185	-0.656963019	-0.45112346	-0.609660894	-0.885724978	-1.04179732	-0.673909805	Cluster 2
Hnf4a	-0.627933976	-0.561686775	-0.618610961	2.741588162	1.031068028	-0.594667908	-0.687453293	-0.509802605	-0.37862724	-0.098888155	0.00699903	0.298015691	Cluster 2
Phf11d	0.237581879	0.054207966	-0.136221783	1.795919026	1.222914288	1.410584004	-0.761398268	-0.876905595	-0.742957188	-1.40473447	-0.303785003	-0.495204857	Cluster 2
Fam3c	-0.486149674	-0.422559163	-0.107108244	1.557059663	1.271614804	1.776866595	-0.268407723	-0.458933172	-0.716002335	-1.549604309	-0.286771605	-0.310004839	Cluster 2
Cpe	0.990295332	1.179704129	0.756918247	-1.643837947	-1.588648272	-1.460488874	0.513118624	0.413748536	0.259543997	0.03194893	0.127552286	0.420145011	Cluster 1
Kansl3	0.676273611	0.534599868	0.870318299	-1.490209628	-1.652058196	-1.64015142	0.561244079	0.295782146	0.246732547	-0.038567155	0.985547505	0.650488346	Cluster 1
Cd209c	-0.090615772	0.326656468	0.058259208	-0.440213768	-0.063294699	0.436176848	0.403292811	1.67805536	1.305638034	-0.21928458	-1.712540133	-1.682129776	Cluster 3
Tom1l2	-0.16604839	-0.93940003	-0.220735705	-1.533660677	-0.313126099	-1.620940458	0.531349747	0.977996705	1.34336496	0.025674915	1.163800704	0.751724328	Cluster 1
Sstr3	-1.246467259	-0.935469422	-1.301193008	-0.065253745	-0.127340983	-0.151068346	-0.51096024	1.880912691	1.519610482	-0.109514365	0.812213427	0.234530768	Cluster 4
Tacr1	-0.289714852	-1.917761891	-1.554237068	0.307861295	0.593095996	1.093569083	0.299036784	0.184034038	0.87273825	0.833481263	0.658266379	-1.080369277	Cluster 4
Krt7	-1.522137942	-1.507918165	-1.416337955	1.399716695	0.911596894	1.172002319	0.136942173	0.362550976	0.124592535	0.002481991	0.260762133	0.075748345	Cluster 2
Klhdc4	-0.1972827	-0.678203977	-0.621059942	1.809402917	1.411804442	1.698300197	-0.627902154	-0.610476555	-0.545756904	-0.562517032	-0.495664891	-0.580643402	Cluster 2
Chd5	0.071590354	-0.079044844	-0.13766874	-2.048295954	-1.324021252	-0.900076496	0.305703937	0.334352138	0.49282284	1.41445112	0.853253128	1.016933769	Cluster 1
Casc1	0.474805553	0.152837714	0.784740664	-1.684534298	-1.429742481	-1.346417942	0.1268228	-0.076329489	0.826067706	-0.068552896	1.453502637	0.786800032	Cluster 1
Lta	0.63232446	0.964423663	0.418413786	-1.661461805	-1.580612555	-0.809356586	0.838303847	1.488081786	0.142696213	0.055916226	-0.754793557	0.26606452	Cluster 1
Srpr	0.477393416	-0.629299128	-0.86997834	1.381589296	0.482041751	1.173828295	-0.742883924	-0.926150869	-0.190463322	1.690185403	-0.707247016	-1.139015562	Cluster 2
Apoo	-0.935502795	-0.785185808	-0.465089429	1.620838692	1.626825103	1.595764393	-0.410784382	-0.061338303	-0.440190852	-0.793767272	-0.369049401	-0.582519946	Cluster 2
Psma4	-0.288897366	-0.402250303	-0.173195163	1.603890754	1.559452867	1.698400612	-0.584969411	-0.368211713	-0.653416196	-0.704647842	-0.923704399	-0.762451839	Cluster 2
Stt3b	-1.105165379	-0.682205149	-0.470498649	1.75314895	1.203552823	1.83186597	-0.546379223	-0.220296112	-0.3367389	-0.269881438	-0.50469931	-0.652703582	Cluster 2
Dip2b	-0.351762495	-0.381477553	-0.41260061	-1.036475721	-1.424118991	-1.223669171	-0.119885269	1.47553108	1.416095166	0.202227743	0.91523086	0.940904961	Cluster 1
Arsb	-0.076324018	0.53463607	-0.489346539	1.274313412	1.489272597	1.533721246	-0.423826054	-0.562876149	-0.550414126	-1.680978196	-0.748064762	-0.300113481	Cluster 2
Ccny	-1.292459831	-0.662500891	-1.073847234	0.88925756	0.813797357	1.042746819	0.991273357	1.146706194	-0.434278721	-1.63631244	0.036372584	0.179245246	Cluster 2
E2f2	-0.255506578	-0.323301245	-0.517673189	1.598854162	1.377356377	1.59752529	0.024427116	-0.002952344	-0.831988369	-1.450554335	-0.708596405	-0.50759048	Cluster 2
Tbck	-0.2451435	-0.048076634	-0.015786163	0.134725207	0.545972185	0.868910664	0.003435812	1.124367116	1.18435762	-0.373561301	-2.591093911	-0.588107095	Cluster 2
Wars2	0.721959118	0.52290909	1.646683921	-1.449729283	-0.693251654	-1.978791257	0.650438902	0.645309212	-0.157039273	-0.261221695	0.201290175	0.151442742	Cluster 1
Ift81	0.655596506	0.950138112	1.34948813	-1.820503157	-1.217517564	-1.4937092	0.583184685	0.334020459	0.086136649	0.431520059	-0.214860566	0.356505889	Cluster 1
Fam189a1	-0.113703826	0.315832202	1.002196411	-0.715838501	-1.313101094	-0.161907007	1.08850021	1.472911941	0.743863151	0.358274147	-1.358727272	-1.318300363	Cluster 1
Fn3krp	-0.420263839	-0.429223372	-0.474610413	-0.326057473	-0.250119927	-0.425768743	-0.482297079	-0.458922662	-0.34754246	0.981556061	2.908679758	-0.275429851	Cluster 4
Lrp2	-1.071667378	-0.306444202	-1.558541982	-1.407778086	-0.334824	-0.362843422	1.096599607	0.941012061	0.704332606	0.859919932	0.110918394	1.329316471	Cluster 4
Atxn1	1.448765205	1.14456437	1.229733801	-1.681190792	-0.95464879	-1.379306671	-0.017010822	0.22355943	-0.188351735	-0.376042256	0.101470627	0.448457632	Cluster 1
Vps13b	0.676272591	0.854298769	2.23208387	-0.840339703	-0.20616094	-1.323920279	0.819220844	-0.035569254	-0.598053483	-0.421957252	-1.053891881	-0.101983281	Cluster 3
Serpina3j	-1.061865714	-0.796907269	-1.353555607	-0.949298378	-0.4657297	0.067742321	0.457311111	-0.215000393	0.865456273	0.257841239	1.832495962	1.361510156	Cluster 4
Mall	-0.166160972	-0.466877575	-0.302690344	1.881928797	1.275945878	1.692461109	-0.581975752	-0.603024532	-0.558953694	-0.88852831	-0.605650209	-0.676474394	Cluster 2
Dcp2	-0.425227409	-0.540550609	-0.479537005	1.660570011	1.582793886	1.708045789	-0.57703416	-0.373231429	-0.708061544	-0.631563738	-0.559053816	-0.657149976	Cluster 2
Robo2	0.953307579	0.591187436	1.94640775	-1.295813305	-1.206298509	-0.888041982	0.003330497	1.148997015	-0.475674889	-0.025675261	-0.692576666	-0.059149664	Cluster 1
Il1rl2	1.124314223	0.845395762	0.83969349	1.181215425	0.97809511	0.630520868	-0.925800402	-0.950917613	-0.742731512	-1.404435596	-0.645656695	-0.92969306	Cluster 3
Dock9	0.164434768	0.229285401	0.388243145	-1.661765708	-1.256131264	-1.89179264	0.34617708	0.826531443	0.720139514	0.674411556	0.664887752	0.795578953	Cluster 1
Nup155	-0.382771177	1.607769897	-1.237596999	0.928694464	0.245729271	-1.637612648	-0.863061003	0.761496857	0.926383685	0.123771525	-0.87759409	0.404790217	Cluster 1
Armcx3	-0.775859029	-0.398254334	-0.447160432	1.459055164	1.570555575	1.71369019	-0.44400087	0.009499364	-0.186206343	-0.543391772	-1.15693629	-0.800991223	Cluster 2
Sec22a	-0.693478846	-0.00234858	0.190518635	1.577260096	1.765627431	0.919801578	-0.246490326	-0.440034398	-0.384603219	-1.790029204	-0.556369895	-0.339853271	Cluster 2
Bcl2	0.426826242	0.654159676	0.585110708	-1.777513841	-1.541307348	-1.588162352	0.377098323	0.711003777	0.746672114	0.232785299	0.441215894	0.732111509	Cluster 1
Adamts3	0.181434433	-0.165969331	-0.406859396	0.567263691	0.318158339	0.397740055	-0.880040488	1.42411593	1.911190644	-1.069801274	-1.148493872	-1.128738731	Cluster 2
Zfp608	-0.08602273	0.041125498	0.516264678	-1.393933957	-1.319390154	-1.934697978	0.65630614	0.641427223	0.346360364	1.203370523	0.620579604	0.708610789	Cluster 1
Deaf1	0.530768257	0.791336977	0.120877803	-1.54803521	-1.387297615	-1.787867071	0.483800794	0.158799183	0.101001104	1.110883451	0.854434296	0.571298031	Cluster 1
Nhsl1	0.095835831	-0.837511296	-0.064424466	-0.54204835	-0.492505058	-0.787347757	-0.578318828	0.9149513	0.857918294	-1.603293784	1.659572194	1.377171921	Cluster 4
Ces5a	-0.303169995	-0.949059258	-0.849936435	-0.491251247	-0.29630253	-0.026239814	0.387299	0.409802685	2.065152702	0.583438216	1.130064831	-1.659798156	Cluster 4
Ndrg3	-0.702868742	-1.89514398	-0.167173891	0.740645663	0.921243125	0.181777843	-1.692914859	0.185157076	0.775196041	1.233425401	0.625769363	-0.20511304	Cluster 4
Saa1	-0.723984851	-1.272659125	-1.124199113	0.842275404	0.533414131	0.171026168	1.713478565	-0.460341689	-0.739451163	1.351181102	-0.85476602	0.564026592	Cluster 4
2610002M06Rik	0.038519562	-0.034333461	0.643477233	-1.630104188	-1.349540944	-1.412632939	0.359561259	1.187551864	1.114781959	-0.41802656	0.636193613	0.864552602	Cluster 1
Piwil2	0.54769974	-0.137295018	1.030807219	-0.673192934	-0.704616229	-0.269750002	-1.813856551	-0.935866276	0.22621856	1.958723999	0.735677376	0.035450116	Cluster 1
Fam171b	0.619900108	0.762590677	0.726872496	0.967272239	1.157759853	0.999889413	-1.294365306	-0.383119038	-0.396381975	-0.981596831	-0.413545158	-1.765276478	Cluster 3
Pfn1	-0.866686	-0.730203789	-0.939130085	1.618126251	1.528520515	1.44064246	-0.328143689	-0.764663625	-0.895009365	0.425898215	-0.311691582	-0.177659305	Cluster 2
Vmn1r195	-1.470663809	-0.910160001	-1.305141221	-0.316814628	-0.153413872	0.360228707	0.390859569	-0.134485338	0.330568432	-0.160626103	1.869881727	1.499766538	Cluster 4
Nrp2	0.738537014	0.7285672	1.103241741	-1.597866792	-1.375493541	-1.749834701	0.102148771	0.693041523	0.415959557	-0.054900107	0.632735364	0.36386397	Cluster 1
Pde7a	-0.641208963	-0.116311183	1.075291111	-0.919066005	-0.362858142	-0.937347615	0.656079114	1.153609457	0.384538909	1.068986148	-2.01972083	0.658007999	Cluster 1
0610009L18Rik	1.047336232	0.933168099	0.483291843	-1.722186321	-1.002280241	-1.980304148	0.527060837	0.335979946	0.182967703	0.44756604	0.335979946	0.411420063	Cluster 1
Prps2	-0.494476899	-0.393252812	-0.186796202	1.345218477	1.706189949	1.740512629	-0.652241693	-0.159068172	-0.455000592	-0.901766644	-1.043682414	-0.505635627	Cluster 2
Wdr38	-1.301178523	-1.492442659	-1.025336031	-0.400836477	0.019721176	0.886239537	-0.371970784	-0.222202608	0.205897753	1.646043656	1.147331762	0.908733199	Cluster 4
Ctsk	0.021891902	0.428082706	0.057519358	1.510185871	1.453359203	1.400563381	-0.449652229	-0.610221328	-1.006464338	-1.065959309	-1.202877092	-0.536428126	Cluster 2
Trim66	-0.114248258	-1.133602984	-1.333289552	-0.420474647	-1.003735589	0.616898176	0.342533656	0.201674919	0.550180336	0.540255465	2.303243018	-0.54943454	Cluster 4
Vmp1	-0.161462763	-0.203033565	0.141521951	1.689083581	1.507608515	1.438836231	-0.201053587	-0.623938784	-0.945135358	-0.953243587	-1.015173982	-0.674008652	Cluster 2
Sez6l	1.194941178	1.222879818	1.440846883	-1.441813778	-0.001208225	-0.848641359	0.332569479	-0.553152343	0.653461951	-1.423999091	-0.574676289	-0.001208225	Cluster 3
Foxp2	1.328541515	1.373467529	1.431846607	0.392401471	0.428189808	0.254284473	-0.818592824	-0.781791376	-0.880735508	-0.474576677	-1.321581912	-0.931453105	Cluster 3
[truncated: 5,156 more rows]
